# Supplementary material for: Staphylococcus aureus isolates from Eurasian Beavers (Castor fiber) carry a novel phage-borne bicomponent leukocidin related to the Panton-Valentine leukocidin
Source: Sci Rep. 2021 Dec 22;11:24394. doi: 10.1038/s41598-021-03823-6 (PMC8695587; doi:10.1038/s41598-021-03823-6)
Supplement: Supplementary file 1 — Supplementary Information. [file 41598_2021_3823_MOESM1_ESM.zip]

Archive with 13 entries (13 files):
- Supplement 0_Title Page and Legends to Supplemental Files.docx
- Supplemental File 1_S aureus in different animal species.pdf
- Supplemental File 2_Array profiles.pdf
- Supplemental File 3a_Results of the antimicrobial susceptibility testing.pdf
- Supplemental File 3b_Biocide MICs.pdf
- Supplemental File 4_Homologies of lukFS genes and their gene products.pdf
- Supplemental File 5_agrA alignments.pdf
- Supplemental File 6a_Genome sequence of the CC1956 isolate WT19.fasta
- Supplemental File 6b_Genes identified in the genome sequence of the CC1956 isolate WT19.fas
- Supplemental File 7_Genes located in the lukFS-BV prophages of WT19 and WT65.pdf
- Supplemental File 8 Sequence from the phage preparation from WT19 aligned to the prophage sequence from the strains genome.fas
- Supplemental File 9a_Genome sequence of the CC49 isolate WT65.fasta
- Supplemental File 9b_Genes identified in the genome sequence of the CC49 isolate WT65.fas
