# Supplementary material for: Staphylococcus aureus isolates from Eurasian Beavers (Castor fiber) carry a novel phage-borne bicomponent leukocidin related to the Panton-Valentine leukocidin
Source: Sci Rep. 2021 Dec 22;11:24394. doi: 10.1038/s41598-021-03823-6 (PMC8695587; doi:10.1038/s41598-021-03823-6)
Supplement: Supplementary file 1 — Supplementary Information. [file 41598_2021_3823_MOESM1_ESM.zip › Supplemental File 6a_Genome sequence of the CC1956 isolate WT19.fasta]

>FU-Berlin_WT19_BC04
CGATTAAAGATAGAAATACACGATGCGAGCAATCAAATTTCATAACATCACCATGAGTTT
GATCCGAAGCATGAGTGTTTACAATGTTTGAATACCTTATACAGTTCTTATACATACTTT
ATAAATTATTTCCCAAGCTGTTTTGATACACACACTAACAGATACTCTATAGAAGGAAAA
GTTATCCACTTATGCACATTTATAGTTTTCAGAATTGTGGATAATTAGAAATTACACACA
AAGTTATACTATTTTTAGCAACATATTCACAGGTATTTGACATATAGAGAACTGAAAAAG
TATAATTGTGTGGATAAGTCGTCCAACTCATGATTTTATAAGGATTTATTTATTGATATT
TACATAAAAATACTGTGCATAACTAATAAGCAGGATAAAGTTATCCACCGATTGTTATTA
ACTTGTGGATAATTATTAACATGGTGTGTTTAGAAGTTATCCACGGCTGTTATTTTTGTG
TATAACTTAAAAATTTAAGAAAGATGGAGTAAATTTATGTCGGAAAAAGAAATTTGGGAA
AAAGTGCTTGAAATTGCTCAAGAAAAATTATCAGCTGTAAGTTACTCAACTTTCCTAAAA
GATACTGAGCTTTACACGATCAAAGATGGTGAAGCTATCGTATTATCGAGTATTCCTTTT
AATGCAAATTGGTTAAATCAACAATATGCTGAAATTATCCAAGCAATCTTATTTGATGTT
GTAGGCTATGAAGTAAAACCTCACTTTATTACTACTGAAGAATTAGCAAATTATAGTAAT
AATGAAACTGCTACTCCAAAAGAAACAACAAAACCTTCTACTGAAACAACTGAGGATAAT
CATGTGCTTGGTAGAGAGCAATTCAATGCCCATAACACATTTGACACTTTTGTAATCGGA
CCTGGTAACCGCTTTCCACATGCAGCGAGTTTAGCTGTGGCCGAAGCACCAGCCAAAGCG
TACAATCCATTATTTATCTATGGAGGTGTTGGTTTAGGAAAAACCCATTTAATGCATGCC
ATTGGTCATCATGTTTTAGATAATAATCCAAATGCCAAAGTGATTTACACATCAAGTGAA
AAATTCACAAATGAATTTATTAAATCAATTCGTGATAACGAAGGTGAAGCTTTCAGAGAA
AGATATCGTAATATCGACGTCTTATTAATCGATGATATTCAGTTCATACAAAATAAAGTA
CAAACACAAGAAGAATTTTTCTATACTTTTAATGAATTGCATCAGAATAACAAGCAAATA
GTTATTTCGAGTGATCGACCGCCAAAGGAAATTGCACAATTAGAAGATCGATTACGTTCA
CGCTTTGAATGGGGGCTAATTGTTGATATTACGCCACCAGATTATGAAACTCGAATGGCA
ATTTTGCAGAAGAAAATTGAAGAAGAAAAATTAGATATTCCACCAGAAGCTTTAAATTAT
ATAGCAAATCAAATTCAATCTAATATTCGTGAATTAGAAGGTGCATTAACGCGTTTACTT
GCATATTCACAATTATTAGGAAAACCAATTACAACTGAATTAACTGCTGAAGCTTTAAAA
GATATCATTCAAGCACCAAAATCTAAAAAGATTACCATCCAAGATATTCAAAAAATTGTA
GGCCAGTACTATAATGTTAGAATTGAAGATTTCAGTGCAAAAAAACGTACAAAGTCAATT
GCATATCCGCGTCAAATAGCTATGTACTTGTCTAGAGAGCTTACAGATTTCTCATTACCT
AAAATTGGTGAAGAATTTGGTGGGCGTGATCATACGACCGTCATTCATGCTCATGAAAAA
ATATCTAAAGATTTAAAAGAAGATCCTATTTTTAAACAAGAAGTAGAGAATCTTGAAAAA
GAAATAAGAAATGTATAAGTAGGAAACTTTGGGAAATGTAATCTGTTATATAACAGCACT
AATAATAACAATCATTTTTTACATTTCTATATGCTAATGTGGCAAGATGAGCAAAACTCA
TTTTGTGGATAATGTTTAAAAGTCATACACACCATACACAAGTTATCAACATGTGTATAA
CTTCGCCAAATCTATGTTTTTAAGACTTATCCACCAATCCACAGCACCTACTACTATTAC
TAAGAACTTAAAACCTATATAATTATATATAAACGACTGGAAGGAGTTTTAATTAATGAT
GGAATTCACTATTAAAAGAGATTATTTTATTACACAATTAAATGACACATTAAAAGCTAT
TTCACCAAGAACAACATTACCTATATTAACTGGTATCAAAATCGATGCGAAAAAACATGA
AGTTATATTAACTGGTTCAGACTCTGAAATTTCAATAGAAATCACTATTCCTAAAACTGT
AGATGGCGAAGATATTGTCAATATTTCAGAAACAGGCTCAGTAGTACTTCCTGGACGATT
CTTTGTTGATATTATAAAAAAATTACCTGGTAAAGATGTTAAATTATCTACAAATGAACA
ATTCCAGACATTAATTACATCAGGTCATTCTGAATTTAATTTAAGTGGCTTAGATCCAGA
TCAATATCCTTTATTACCTCAAGTTTCTAGAGATGACGCAATTCAATTGTCGGTAAAAGT
GCTTAAAAACGTAATTGCACAAACGAATTTTGCAGTGTCCACCTCAGAAACACGCCCAGT
ACTAACTGGTGTGAACTGGCTTATACAAGAAAATGAATTAATATGCACAGCGACTGACTC
ACACCGCTTGGCTGTAAGAAAGTTGCAGTTAGAAGATGTTTCTGAAAACAAAAATGTCAT
CATTCCAGGTAAGGCTTTAGCTGAATTAAATAAAATTATGTCTGACAATGAAGAAGACAT
TGATATCTTCTTTGCTTCAAACCAAGTTTTATTTAAAGTTGGAAATGTGAACTTTATTTC
TCGATTATTAGAAGGACATTATCCTGATACAACACGTTTATTCCCTGAAAACTATGAAAT
TAAATTAAGTATAGACAATGGGGAGTTTTATCATGCGATTGATCGTGCATCTTTATTAGC
ACGTGAAGGTGGTAATAACGTTATTAAATTAAGTACAGGTGATGACGTTGTTGAATTATC
TTCTACATCACCAGAAATTGGTACTGTAAAAGAAGAAGTTGATGCAAACGATGTTGAAGG
TGGTAGCCTGAAAATTTCATTCAACTCTAAATATATGATGGATGCTTTAAAAGCAATCGA
TAATGATGAGGTTGAAGTTGAATTCTTCGGTACAATGAAACCATTTATTCTAAAACCAAA
AGGTGACGACTCGGTAACGCAATTAATTTTACCAATCAGAACTTACTAAAAATAAATATA
AATAAAGGATGACGTGATTAATTAAAACGTCATCCTTTATTTTTTGGCAAAAATAGTTCT
AGATTCGTATGTAAAATAAATTTGACAGCATTTTAAACAGCAAATAAAAGACGCCAATTA
AATTTATGACAAATGTATCCAAAATTTAATAAGTGTGCTTATATGCCCTTTAAATTTAAA
ATTTTAATAGTCAATAACAAGTTGAATATAAAAGTTAAACGCCGTTAAATAGCGTTAAAA
AATTGAAAATGACAGTATTGCCAAAAAATAAGAATTAATTATTTATATGTAAACGGTTTC
TACCTCTATTTTAAATGAAATTTGTGACAAAAAAAGGTATAATATATTAATGACATACAA
AGAAATGGAGTGATTATTTTGGTTCAAGAAGTTGTAGTAGAAGGAGACATTAATTTAGGT
CAATTTCTAAAGACAGAAGGGATTATTGAATCTGGTGGTCAAGCAAAATGGTTCTTGCAA
GACGTTGAAGTATTAATTAATGGAGTGCGTGAAACACGTCGCGGTAAAAAGTTAGAACAT
CAAGATCGTATAGATATCCCAGAATTACCTGAAGATGCTGGTTCTTTCTTAATCATTCAT
CAAGGTGAACAATGAAGTTAAATACACTCCAATTAGAAAATTATCGTAACTATGATGAGG
TTACGTTGAAATGTCATCCTGACGTGAATATCCTCATTGGAGAAAATGCACAAGGAAAGA
CAAATTTACTTGAATCAATTTATACCTTAGCTTTAGCAAAAAGTCATAGAACGAGTAATG
ATAAGGAACTCATACGTTTTAATGCTGATTATGCTAAAATAGAAGGTGAGCTTAGTTATA
GACACGGCACGATGCCATTAACAATGTTTATAACTAAAAAAGGTAAACAAGTCAAAGTGA
ATCACTTAGAGCAAAGTCGTCTAACTCAATATATTGGACACCTCAATGTGGTTCTATTTG
CGCCAGAAGATTTGAATATTGTAAAAGGCTCTCCTCAAATAAGACGACGCTTTATAGATA
TGGAGTTGGGCCAAATTTCTGCTGTTTACTTAAATGATTTAGCTCAATACCAACGTATTT
TAAAGCAAAAGAATAATTACTTAAAGCAGTTACAATTAGGCCAAAAAAAGGACTTAACAA
TGTTGGAAGTATTAAATCAGCAGTTTGCTGAATATGCAATGAAAGTAACTGATAAACGTG
CACATTTTATTCAAGAGCTAGAGTCGTTAGCTAAACCGATTCATGCTGGTATCACAAATG
ATAAAGAAGCGTTGTCGCTGAATTATTTACCTAGTCTTAAATTTGATTATGCTCAAAATG
AAGCGGCACGACTTGAAGAAATTATGTCTATTCTTAGCGATAATATGCAAAGAGAAAAAG
AACGAGGCATTAGCTTATTCGGACCACATCGAGACGATATAAGTTTTGATGTGAATGGCA
TGGATGCTCAAACATATGGTTCTCAAGGACAGCAACGTACAACGGCTTTGTCCATTAAAT
TAGCTGAAATTGAGTTAATGAATATCGAAGTTGGGGAATATCCCATCTTATTATTAGACG
ATGTACTCAGTGAATTAGATGATTCGCGTCAAACGCATTTATTAAGTACGATTCAGCATA
AAGTACAAACATTTGTCACTACGACATCTGTAGATGGTATTGATCATGAAATCATGAATA
ACGCTAAATTGTATCGTATTAATCAAGGTGAAATTATAAAGTAACAGAAAGCGATGGTGA
CTGCATTGTCAGATGTAAACAACACGGATAATTATGGTGCTGGGCAAATACAAGTATTAG
AAGGTTTAGAAGCAGTACGTAAAAGACCAGGTATGTATATAGGATCGACTTCAGAGAGAG
GTTTGCACCATTTAGTGTGGGAAATTGTCGATAATAGTATCGATGAAGCATTAGCTGGTT
ATGCAAATCAAATTGAAGTTGTTATTGAAAAAGATAACTGGATTAAAGTAACGGATAACG
GACGTGGTATCCCAGTTGATATTCAAGAAAAAATGGGACGTCCAGCTGTCGAAGTTATTT
TAACTGTTTTACATGCTGGTGGTAAATTTGGCGGTGGCGGATACAAAGTATCTGGTGGTT
TACATGGTGTTGGTTCATCAGTTGTAAACGCATTGTCACAAGACTTAGAAGTATATGTAC
ACAGAAATGAGACTATATATCATCAAGCATATAAAAAAGGTGTACCTCAATTTGACTTAA
AAGAAGTTGGCACAACTGATAAGACAGGTACTGTCATTCGTTTTAAAGCAGATGGAGAAA
TCTTCACAGAGACAACTGTATACAACTATGAAACATTACAGCAACGTATTAGAGAGCTTG
CTTTCTTAAACAAAGGAATTCAAATCACATTAAGAGATGAACGTGATGAAGAAAACGTTA
GAGAAGACTCCTATCACTATGAGGGCGGTATTAAATCTTATGTTGAGTTATTGAACGAAA
ATAAAGAACCTATTCATGATGAGCCAATTTATATTCATCAATCTAAAGATGATATTGAAG
TAGAAATTGCGATTCAATATAACTCAGGATATGCCACAAATCTTTTAACTTACGCAAATA
ACATTCATACGTACGAAGGTGGTACGCATGAAGACGGATTTAAACGTGCATTAACGCGTG
TCTTAAATAGTTATGGTTTAAGTAGCAAGATTATGAAAGAAGAAAAAGATAGACTTTCTG
GTGAAGATACACGTGAAGGTATGACAGCAATTATATCTATCAAACATGGTGATCCTCAAT
TCGAAGGTCAAACGAAGACAAAATTAGGTAATTCTGAAGTGCGTCAAGTTGTAGATAAAT
TATTCTCAGAGCACTTTGAACGATTTTTATATGAAAATCCACAAGTCGCACGTACAGTGG
TTGAAAAAGGTATTATGGCGGCACGTGCACGTGTTGCTGCGAAAAAAGCGCGTGAAGTAA
CACGTCGTAAATCAGCGTTAGATGTAGCAAGTCTACCAGGTAAATTAGCCGATTGCTCTA
GTAAAAGTCCTGAAGAATGTGAGATATTCTTAGTCGAAGGGGACTCTGCCGGGGGGTCTA
CAAAATCTGGTCGTGACTCTAGAACACAGGCGATTTTACCATTACGAGGTAAGATATTAA
ATGTTGAAAAAGCACGATTAGATAGAATTTTGAATAACAATGAAATTCGTCAAATGATCA
CAGCATTTGGTACAGGGATCGGTGGCGACTTTGATCTAGCGAAAGCAAGATATCACAAAA
TCGTCATTATGACTGATGCCGATGTGGATGGAGCGCATATTAGAACATTGTTATTAACAT
TCTTCTATCGATTTATGAGACCGTTAATTGAAGCAGGCTATGTGTATATTGCACAGCCAC
CGTTGTATAAACTGACACAAGGTAAACAAAAGTATTATGTATACAATGATAGGGAACTTG
ATAAACTTAAATCTGAATTGAATCCAACACCAAAATGGTCTATTGCACGATACAAAGGTC
TTGGAGAAATGAATGCAGATCAATTATGGGAAACAACAATGAACCCTGAGCACCGCGCTC
TTTTACAAGTAAAACTTGAAGATGCGATTGAAGCGGACCAAACATTTGAAATGTTAATGG
GTGACGTTGTAGAAAACCGTAGACAATTTATAGAAGATAATGCAGTTTATGCAAACTTAG
ACTTCTAAGCGCTGTGAACTGAACTTTTGAAGGAGGAACTCTTGATGGCTGAATTACCTC
AATCAAGAATAAATGAACGAAATATTACCAGTGAAATGCGTGAATCATTTTTAGATTATG
CGATGAGTGTTATCGTTGCTCGTGCATTGCCAGATGTTCGTGACGGTTTAAAACCAGTAC
ATCGTCGTATACTATATGGATTAAATGAACAAGGTATGACACCGGATAAATCATATAAAA
AATCAGCACGTATCGTTGGTGACGTAATGGGTAAATATCACCCTCATGGTGACTCATCTA
TCTATGAAGCGATGGTACGTATGGCTCAAGATTTCAGTTATCGTTATCCGCTTGTTGATG
GCCAAGGTAACTTTGGTTCAATGGATGGAGATGGGGCAGCAGCAATGCGTTATACTGAAG
CGCGTATGACTAAAATCACACTTGAACTGTTACGTGATATTAATAAAGATACAATAGATT
TTATCGATAACTATGATGGTAATGAAAGAGAGCCGTCAGTCTTACCTGCTCGATTCCCTA
ACTTATTAGCCAATGGTGCATCAGGTATCGCGGTAGGTATGGCAACGAATATTCCACCAC
ATAACTTAACAGAATTAATCAATGGTGTACTTAGCTTAAGTAAGAACCCTGATATTTCAA
TTGCTGAGTTAATGGAAGATATTGAAGGTCCTGATTTCCCAACTGCTGGACTTATTTTAG
GTAAGAGTGGTATTAGACGCGCATATGAAACAGGTCGTGGTTCAATTCAAATGCGTTCTC
GTGCAGTTATTGAAGAACGTGGAGGCGGACGTCAACGTATTGTTGTCACTGAAATTCCTT
TCCAAGTGAATAAGGCTCGTATGATTGAAAAAATTGCAGAGCTCGTTCGTGACAAGAAAA
TTGACGGTATCACTGATTTACGTGATGAAACAAGTTTACGTACTGGTGTGCGTGTTGTTA
TTGATGTGCGTAAGGATGCAAATGCTAGTGTCATTTTAAATAACTTATACAAACAAACAC
CTCTTCAAACATCATTTGGTGTGAATATGATTGCACTTGTAAATGGTAGACCGAAGCTTA
TTAATTTAAAAGAAGCGTTGGTACATTATTTAGAGCATCAAAAGACAGTTGTTAGAAGAC
GTACGCAATATAACTTACGTAAAGCTAAAGATCGTGCCCACATTTTAGAAGGATTACGTA
TCGCACTTGACCATATCGATGAAATTATTTCAACGATTCGTGAGTCAGATACAGATAAAG
TTGCAATGGAAAGCTTGCAACAACGCTTCAAACTTTCTGAAAAACAAGCTCAAGCTATTT
TAGACATGCGTTTAAGACGTCTAACAGGTTTAGAGAGAGACAAAATTGAAGCTGAATATA
ATGAGTTATTAAATTATATTAGTGAATTAGAAGCCATCTTAGCTGATGAAGAAGTGTTAT
TACAGTTAGTTAGAGATGAATTGACTGAAATTAGAGATCGTTTCGGTGATGAGCGTCGTA
CAGAAATTCAATTAGGTGGATTTGAAGACTTAGAGGACGAAGACTTAATTCCAGAAGAAC
AAATAGTAATTACTTTGAGCCATAATAACTACATTAAACGTTTGCCGGTATCTACATATC
GTGCTCAAAACCGTGGTGGTCGTGGTGTTCAAGGTATGAATACATTGGAAGAAGATTTTG
TCAGTCAATTGGTAACTTTAAGTACACATGACCATGTATTGTTCTTTACTAACAAAGGTC
GTGTATACAAACTAAAAGGTTATGAAGTGCCTGAGTTATCAAGACAGTCTAAAGGTATTC
CTGTAGTGAATGCTATTGAACTTGAAAATGATGAAGTCATTAGTACAATGATTGCTGTTA
AAGACCTTGAAAGTGAAGACAACTTCTTAGTGTTTGCAACTAAACGTGGTGTCGTTAAAC
GTTCAGCATTAAGTAACTTCTCAAGAATAAATAGAAATGGTAAGATTGCGATTTCGTTCA
GAGAAGATGATGAGTTAATTGCAGTTCGTTTAACAAGTGGTCAAGAAGATATCTTGATTG
GTACATCACATGCATCATTAATTCGATTCCCTGAATCAACATTACGTCCTTTAGGCCGTA
CAGCAACGGGTGTGAAAGGTATTACACTTCGTGAAGGTGACGAAGTTGTAGGGCTTGATG
TAGCTCATGCAAACAGTGTTGATGAAGTATTAGTAGTTACTGAAAATGGTTATGGTAAAC
GTACGCCAGTTAATGACTATCGTTTATCAAATCGTGGTGGTAAAGGTATTAAAACAGCTA
CGATTACTGAGCGTAATGGTAATGTTGTATGTATCACTACAGTAACTGGTGAAGAAGATT
TAATGATTGTTACTAATGCCGGTGTCATTATTCGACTAGATGTTGCAGATATTTCTCAAA
ATGGTCGTGCAGCACAAGGTGTTCGCTTAATTCGCTTAGGCGATGATCAATTTGTTTCAA
CGGTTGCTAAAGTAAAAGAGGATGCAGACGAAGTAAATGAAGATGAACAATCTACTGTAT
CTGAAGATGGTACTGAACAACAACGTGAAGCGGTTGTAAATGATGAAACACCAGGAAATG
CAATTCATACTGAAGTGATTGATTCAGAAGAAAATGATGAAGATGGACGTATTGAAGTTA
GACAAGATTTCATGGATCGTGTTGAAGAAGATATACAACAATCATCAGATGAAGATGAAG
AATAATAAAAAAATAAGACTTCCCTATATGTAGGGGAGTCTTATTTTTATGCTAGAAAGT
AATGCTGTACTATATTCAATGATTAATAATGACTAACTTTCTAATTGTTTCATTGCGTAA
GGTATTTCATTGATAAGTCTTGATGGTGGCACCACATACATATCTTTTGCAAGATTTTCG
CCAATAAAACTATGTGTATATGTGGCACTCATAACCGCTTCTTTTAAGTTATCAAATTGA
CCAACAAAACTTGTAATCATACCAGCAAGTGTATCGCCCATACCACCAGTCGCCATTGCT
GGGCTACCGATTGTCAATTTAAAGTCTTCATCTTTAAAGAAAATTTCAGTACCATGTTTT
TTAAGTACAACAGTTGCGCCTAAACGATCAACTGCTTCACGATTACGCTCATATGTCTGT
TCCTCAATAGGAATACCACTTAATCGCTCCCATTCTTTGAGATGCGGAGTAAAAATCACG
CGACATGTAGGTAATTGTGGTTTCAATTTACTAAAGATTGTGATGGCATCGCCGTCTACG
ATTAAATTTTGATGCGGTTGTATATTTTGTAGTAGGAATGTAATGGCATTATTTCCTTTG
AAATCAACGCCAAGACCTGGACCAATTAGTATACTGTCAGTCATTTCAATCATTTTCGTC
AACATTTTCGTATCATTAATATCAATAACCATCGCTTCTGGGCAACGAGAATGTAATGCT
GAATGATTTGTTGGATGTGTAGCTACAGTGATTAAACCACTACCGCTAAATACACATGCA
CGAGCCGCTAACATAATGGCACCACCTAAGTTAGCAGATCCACCAATTAATAGAATTTTG
CCATAATCACCTTTATGTGAATCTTCTTTACGCTTAGGAATGTTAATAGAATTTAACGTT
TCCATAGTGATATAACCTCCCATGTAAAAGCCTTTTCCGAATTTATTCAATTTTAAAAAT
ATATAGTAACTTTTAACAAAATGTATTATAAATTTCTGAATTCATTATTATTTGTCGTTA
AATACAATAGAAAATACTATACCTGTATATGCAATTCGTCAATAGATAAATTATTAAATA
TGCTTACAACAATCTTAATATCCTTTAACGCACTACAATAGTGCTCTGATAATAGGTTAT
AAATGTACGTAAAACCATTGTTTCAATAAAAATGAAAACGTATACTTCAAGAAGGATGGG
TTACTTAATATAAACAAGGGGGTAACATATATGACTTTATATTTAGATGGTGAAACACTA
ACAATTGAGGATATTAAATCATTTTTACAACAACAATCAAAGATTGAAATTATTGATGAT
GCGTTAGAACGTGTCAAAAAAAGTAGAGCGGTAGTTGAACGTATTATTGAAAATGAGGAA
ACGGTTTACGGTATCACTACAGGTTTTGGGCTATTTAGTGATGTACGTATAGACCCGACG
CAATATAATGAATTACAAGTGAATCTGATACGCTCACATGCTTGTGGACTAGGTGAGCCA
TTTTCAAAAGAAGTAGCATTAGTCATGATGATTTTACGATTGAATACATTATTAAAAGGT
CATTCAGGTGCGACTTTAGAATTAGTGAGACAATTACAATTTTTTATAAATGAACGTATT
ATACCGATAATCCCACAACAAGGCTCTCTCGGTGCATCAGGAGATTTAGCACCATTATCA
CACTTAGCATTAGCATTAATTGGTGAAGGGAAAGTATTGTACAGAGGTGAAGAAAAGGAT
AGTGACGATGTATTAAGAGAATTAAATAGACAACCTTTGAACCTTCAGGCTAAAGAAGGT
TTAGCATTGATTAATGGTACGCAAGCTATGACAGCTCAAGGTGTCATTAGTTATATAGAA
GCAGAAGATTTAGGTTACCAATCTGAATGGATTGCTGCATTAACGCATCAGTCTCTTAAT
GGCATTATAGATGCATATCGACATGATGTGCACGCTGTTCGTAATTTTCAAGAACAGATT
AATGTGGCAGCGCGTATGCGTGATTGGTTAGAAGGATCAACATTAACGACGCGACAAGCA
GAAATACGTGTACAAGATGCATATACGTTGCGTTGTATACCACAAATCCATGGCGCGAGT
TTTCAAGTATTCAATTATGTTAAACAGCAATTAGAATTTGAAATGAATGCGGCTAATGAT
AATCCACTTATATTTGAGGAAGCAAATGAAACGTTTGTTATTTCAGGTGGTAACTTCCAT
GGACAACCTATTGCTTTTGCATTAGATCATCTTAAATTAGGTGTAAGTGAATTAGCAAAC
GTATCGGAACGTCGTCTAGAGCGACTAGTAAATCCTCAATTAAATGGTGATTTACCAGCA
TTTCTTAGTCCAGAGCCAGGATTGCAAAGTGGCGCGATGATTATGCAATATGCTGCTGCA
AGTCTCGTTTCTGAAAATAAAACTTTAGCGCATCCAGCGAGTGTTGATTCTATCACTTCA
TCTGCGAACCAAGAAGATCACGTATCTATGGGAACTACAGCTGCTAGACATGGTTATCAA
ATTATTGAAAATGCAAGACGTGTGTTGGCAATCGAATGTGTTATTGCATTACAAGCAGCA
GAGTTGAAAGGTGTCGAAGGATTATCACCAAAAACACGTCGCAAGTATGATGAGTTTCGA
AGTATCGTGCCATCCATTACACATGACCGTCAATTTCATAAAGATATTGAAGCGGTTGCA
CAGTATTTAAAGCAATCTATTTATCAAACGACTGCATGTCACTAAATCGACATGAGTGAT
GTTTGAAATCGTTACTTGAAAAAGCAAATATAGTTTGCTATATTAAAAATAACTTAATAA
GACATTGTTCGTAGGACAAGTAATATATAGTGTTCGATATCAGAGAGCTTGTGGTTAGTG
TGAACAAGAATCAACATATATATGAATCTACCTACTTATTTAAAAGAACAATCGGTGATA
ACCGTTATTTTAGTGAAGTGCAATTTAGGTTTAGCGTATCTTTATAACTTAAATTGTTAA
ATAGGGTGGCAACGCGTAGACCACGTCCCTTGTAGGGATGTGGTCTTTTTTTATTTTCTA
AAAAATAAAGACGTACGTCATTCCATAATAAATGATAATTATTTGGGAAAGGATGAAGGT
TAATGTTAGACATTAGATTATTCAGAAATGAGCCTGACACAGTTAAGAGCAAAATTGAAT
TACGTGGAGATGATCCAAAAGTTGTAGATGAAATTTTAGAATTGGATGAGCAACGACGTA
AATTAATTAGTGCAACAGAAGAAATGAAAGCACGTCGTAATAAAGTAAGCGAAGAAATCG
CATTAAAAAAACGTAATAAAGAAAATGCTGATGATGTGATTGCTGAAATGCGCACATTAG
GTGACGATATTAAAGAAAAAGATAGTCAATTAAATGAAATTGATAATAAAATGACAGGTA
TCCTTTGTCGTATTCCAAATTTAATAAGTGATGATGTACCTCAAGGTGAATCTGATGAAG
ATAACGTTGAAGTTAAAAAGTGGGGTACACCACGTGAGTTTTCATTTGAACCAAAAGCAC
ATTGGGATATTGTAGAAGAATTGAAAATGGCTGATTTTGATCGTGCAGCAAAAGTTTCAG
GTGCGCGTTTTGTATATTTAACAAATGAAGGTGCGCAATTAGAGCGTGCTTTAATGAACT
ATATGATTACAAAACATACAACACAACATGGTTATACAGAAATGATGGTACCACAGCTTG
TGAACGCAGATACAATGTATGGTACAGGTCAATTACCTAAATTTGAAGAAGATTTATTTA
AAGTAGAAAAAGAAGGATTATATACAATTCCAACTGCTGAAGTACCATTAACGAATTTCT
ATCGTAATGAAATTATTCAACCAGGTGTACTTCCTGAAAAATTCACTGGTCAATCTGCAT
GTTTCCGTAGTGAAGCAGGATCAGCAGGTAGAGATACAAGAGGATTAATTCGTTTACATC
AATTCGATAAAGTGGAAATGGTACGTTTTGAACAACCTGAAGATTCATGGAATGCTTTAG
AAGAAATGACAACAAACGCAGAAGCAATTCTAGAAGAGTTAGGTTTACCATACCGTCGTG
TTATTTTATGTACAGGTGATATTGGATTTAGTGCAAGCAAAACATATGATTTAGAAGTTT
GGTTACCAAGCTACAATGATTATAAAGAAATTAGTTCATGCTCAAACTGTACGGATTTCC
AAGCGCGTCGTGCTAACATCCGCTTCAAGCGTGACAAAGCAGCTAAACCAGAATTAGCAC
ATACATTAAATGGTAGTGGTTTAGCAGTTGGACGTACATTTGCTGCTATTGTTGAAAATT
ACCAAAATGAAGATGGAACAGTAACAATTCCAGAAGCATTAGTACCATTTATGGGTGGTA
AAACTCAAATTTCAAAACCAGTTAAATAAAGGCTTTAGCTACAAACTTTAAAAAGTATAT
ATCTACGTATACTTAAAGCAAGGGCAAGATACTTTAAATAATATTTTAAAAAGTGGTGAC
GAAGCTGTCGCCACTTTTTTTGTGCTGTAAAAGTATAATAGTGAGCCAATGCACATAACA
ACAATAAATTAAGTTTGTGGTTTAATGGGGTGAACGCATTTCATTATAGCAACAATACGG
GATAATTATGATGAACTAAAACAATCTAAAACGTAACAAAATTGAGCAAAACTATTATAG
GAAATTAAGCGATAAAAAACTGATTTCGTTGATGTAGTATGAGTAATATCGATGCAGTAG
GGTAGGGGGTGAGGGGATGATGATTATAAGTGTTTGAGACACGAATCAATATCCCAGACT
CATCATTAGATATAAAAAATTATAAAATTAGTACTTAAAAACAACTACAAATCCGTAGAA
AATATGGAGGTAGTCTTAAATAAAATATTGAAAATTCTCAAAACTAAAAAGTTAAGACGG
AAGTATTTCAAGACTCCGGTATGTCTAACCTCAGACAAACCGCTGTCTAATGTTATTGCT
TAGGGTATAGAACTGTATTAGACTAGGTATATTATTTTTTCATAATTATATAAATATAAA
GTGGCAAAGGAGGTAATTGAGATGACAACACATTTAAGTTTTAGACAAGGCGTGCAAGAG
TGTATCCCTACATTATTGGGTTATGCCGGTGTTGGTATTTCATTTGGTATTGTGGCTTCG
TCTCAAAACTTTAGTATTTTAGAAATTATCTTGTTATGTCTTGTTATATATGCCGGTGCT
GCGCAATTTATTATGTGCGCGTTGTTTATAGCAGGTACACCGATATCAGCGATTGTACTA
ACTGTATTTATCGTAAATTCAAGAATGTTCCTTTTAAGTATGTCGCTTGCACCAAACTTC
AAGACATATGGGTTTTGGAACCGTGTTGGATTAGGTTCATTAGTAACTGACGAAACGTTT
GGCGTCGCCATTACACCTTATTTAAAAGGAGAAGCTATCAATGATCGCTGGATGCATGGG
CTTAATATCACAGCATATTTATTTTGGGCAATTTCGTGTGTAGCTGGGGCTTTATTTGGC
GAATATATCTCAAATCCGCAAACGTTAGGGTTAGACTTTGCTATCACAGCTATGTTTATC
TTTTTGGCCATTGCGCAATTTGAATCAATTACTAAATCGCGATTAAGAATTTACATAGTA
CTCATTATTGCCGTCATAGTAATGATGTTATCGCTAAGTATGTTTATGCCTTCATATCTA
GCAATATTAATTGCAGCCACAATTTCAGCAGCGCTAGGAGTGATGATGGAACGATGATAA
CTCATATGAACATGTTAATACTTATTTTATTGTGTGGTATCGTAACGCTATTAATTCGAA
TTATACCTTTTATCATGATTTCAAAAGTGCAATTGCCTGATGTCGTGGTTCGATGGCTAT
CATTTATCCCAATCACACTATTTACGGCACTTGTCATTGACAGCATTATTCAGCAGACGC
CTCATGGTGAGGGGTATACATTAAACGTCCCTTACATTATCGCGCTCATTCCGACGGTTA
TTTTATCTATAATCACGCGTAGTTTAACTATTACAATTATTAGTGGGATTGTTATCATGG
CAGCATTACGATTTTTCTTTTAAAAATAACTGAAAATCATTGAACAGATATTTAAACGTA
GGTAAACTGTTAGTAATCAGAAAATTCTGATATACAAATCGTCTATGTTAAGATTGGGAA
TCGTGTATACGTAAGCGATTTGGCTAACGCATGACAATGATAACAACATTTTAAATGATA
AAAGTAATTCATCACTGAATCTCAACTAACACATAACAATTTCATATTTCTTATTGTGAG
AAGTTGAGGGACTTGGCCCTGTGATACTTCAGCAACCGACTTTATAGCACGGTGCTAAAA
CCAACGAGTTACTCGAATGATAAGTATAAAGACTTCTTACTTTTCAATAGGGTGAGAAGT
TTTTTTGTTTAAGGAGGAAAGAACAATGACAAATTACACAGTAGATACTTTAAATCTAGG
GAAATTTATTACAGAATCTGGGGAAGTCATAGATAACTTGCGTTTGAGATATGAGCATGT
CGGTTATCATGGACAACCATTAGTTGTAGTTTGTCATGCATTAACTGGCAATCATTTAAC
ATATGGAACAGATGATTATCCGGGGTGGTGGCGAGAAATTATTGATGGGGGATATATTCC
CATTCACGATTATCAATTTTTAACATTTGATGTTATTGGTAGTCCTTTCGGTTCAAGCTC
ACCTTTAAACGACACTCATTTTCCTGAAAAATTAACATTAAGAGATATTGTCAGAGCGAA
TGAACGAGGTATACAAGCCCTTGGTTATGACAAGATTAATATTTTAATAGGGGGAAGTCT
TGGGGGAATGCAAGCAATGGAACTACTTTACAATCAACAGTTTGAAGTAGATAAAGCCAT
TATTCTTGCTGCAACAAGCCGAACATCATCTTATAGTAGAGCTTTCAATGAAATTGCAAG
GCAAGCCATTTATCTTGGTGGTAAGGAAGGTCTAAGTATTGCACGCCAATTAGGTTTTTT
GACATATCGATCATCAAAAAGTTATGATGAACGTTTCACGCCGGATGAAGTAGTCGCATA
CCAACAACATCAAGGTAATAAATTTAAAGAACATTTTGATTTGAATTGTTATCTGACACT
GCTAGATGTATTGGATAGTCACAACATTGACCGCGGTCGCACAGACGTAACGCATGTTTT
TAAAAATTTAGAAACAAAAGTGTTAACGATGGGATTCATAGATGATTTGCTATATCCGGA
CGATCAAGTTCGCGCTTTAGGTGAACGTTTTAAATATCATCGTCATTTCTTTGTACCTGA
TAACGTTGGTCATGACGGATTTTTATTAAACTTTAATACATGGGCACCTAACTTATATCA
TTTTTTGAACTTAAAGCATTTTAAGCGCAAGTAATAATGTATATATTTTCAAAGAATGAA
GCCACTAAATCACAGTTATCATATTCAACAACATCTAGAGTACATGAGAGTGGAAATGAA
TTGTAAATCTAAATCAAGCTTGATTGCTATGTAGTGGGATTAAATAATCATGTTGAAAAT
GAAAGCACACAAAAGCGATTTAAATGAGTATGTTAATTACTTATAAAACATGAAAGTTAT
TATTCAATTAAATGAAATAGAAGCATACAATCTATAAATTGTTAATTTCCATTAAAGAGG
TTAAAATAATAGCTATAGTTAAAAATATGGGAGTGGCTTATGTGTTTTCAAAAATACAAC
CTAAAGCAACAATGATTGCAACGATTACGTTGGTATTTGTCGCTTTAGCTTTATATCTAG
TGCCTGGTTTAGGACTAATATTTGCATTATTTGCAACCATACCAGGTATCGTTTTATGGA
ATAAATCAATACAATCTTTCGGGATTAGTGCACTTATTACAGTAATTATAACAACTGTTT
TAGGTAATACTTTCGTTTTAAGTGCTATCATATTAGTCTTAATTGCAAGTTTAATTATTG
GTCAATTGTTCAAAGAAAGAACGTCTAAAGAAAGAATATTATACGTAACAACAGTAGCGA
TGAGCTTAATTTCATTAATCGCTTTTATGTTACTACAAACATTCGGAAGAATTCCACCAT
CAGCGAGCATAGTAAAACCTTTCAAGCAAACATTACATGAAGCGATTACGATGAGCGGTG
CCGATGCGAATATGACCCAAATATTAGAAGAAGGGTTTAGACAAGCGACCGTTCAATTAC
CAGGTTTCATCATTATCATTACATTTTTAATCGTCTTAATTAACTTAATCGTTACATTTC
CGATTTTACGAAAATTTAAAATCGCTACACCTGTATTTAAGCCACTTTTCGCGTGGCAAA
TGAGCGGTATTTTATTATGGATATACATTATTGTTATCATATGTTTATTATTTACAGGTC
AACCGAGTGTGTTCCAGAGCATTCTTTTAAACTTCCAACTTGTGTTATCATTAGTGATGT
ATATTCAAGGTTTAAGTGTTATTCATTTCTTTGGTAAAGCGAAAGGTTTGCCGAATGCAG
TAACGATTTTACTATTGATTATCGGTACAATACTGACACCTACGACACATATTGTAGGAC
TACTTGGTGTTATCGATTTAAGTTTGAATTTGAAGCGAATCATGAAAAATAATTCTAAAA
AGTGAATAGAGGTGGAATAATGAATCGGCAGTCCACTAAGAAAGCTTTACTAATACCATT
TGTCATCATGATCATCACAGCAATTGTTTTAATGGGTGTATGGTTTATCTTTAATAGTCT
TATAGCACTAATTGCATCTATCGTTCTTGTCGTGATGATTATTGTTAGCATCGTTTTATT
CAGACAAGCTTTAATGAAAATGGATAGTTATGTAGATGGTTTGAGTGCTCAAATTTCAAC
AACAAATAATAAAGCAATCAAACATTTACCAATTGGTATCATTGTTTTAGATGAAAATGA
TCACATCGAATGGGTTAACCAATTTATGACAGATCATATGGAAGCAAATGTCATTTCTGA
ATCTGTAAATGAAGTATTTCCAAACATTTTAAAGCAATTAGATAGAGTGAAATCCGTTGA
AATAGAATATAATCAGTATCATTTCCAAGTACGTTATTCTGAGAATGATCACTGCCTCTA
TTTCTTTGATATAACTGAACAAGTACAAACAAATGAACTATATGAAAATTCTAAACCAAT
CATTGCGACATTATTTTTAGATAACTACGATGAGATTACTCAAAATATGAATGATACGCA
GCGTTCGGAAATCAATTCAATGGTAACGCGTGTTATTAGTCGATGGGCAACTGAGTATAA
TATATTCTTTAAAAGGTATAGTTCCGATCAATTCGTAGCCTATTTAAATCAAAAAATATT
AGCTGACTTAGAAGAATCTAAATTTGATATCTTGAGTCAATTACGTGAAAAAAGTGTTGG
TTATCGTGCCCAATTAACATTGAGTATTGGTGTTGGTGAAGGTACTGAAAATTTAATCGA
CTTAGGTGAATTATCACAATCAGGTCTAGACTTAGCATTAGGACGCGGTGGCGACCAAGT
TGCAATTAAAAGTATTAATGGTAATGTGCGTTTCTATGGCGGTAAGACTGACCCGATGGA
GAAACGTACTCGTGTAAGAGCACGTGTGATCTCACATGCGTTAAAAGATATTCTTGCAGA
GGGTGACAAAGTCATTATCATGGGACATAAACGTCCTGACTTAGATGCAATTGGTGCAGC
AATCGGTGTGTCTAGATTTGCAATGATGAATAATTTAGAAGCATACATCGTATTAAATGA
GACTGACATTGATCCAACATTACGACGCGTGATGAACGAAATTGATAAAAAGCCAGAGTT
AAGAGAGCGATTTATTACATCAGATGATGCTTGGGATATGATGACATCTAAGACAACCGT
AGTGATTGTTGATACGCATAAACCGGAACTGGTTTTAGATGAAAATGTCTTAAATAAAGC
AAACCGTAAAGTTGTTATCGATCATCATAGACGTGGTGAAAGCTTCATCTCTAACCCATT
GTTGGTATATATGGAACCATATGCAAGTTCGACAGCTGAATTGGTAACAGAGTTACTGGA
ATATCAACCAACAGAACAACGTTTAACACGTCTTGAATCAACAGTGATGTATGCAGGTAT
TATTGTAGATACAAGAAACTTTACATTACGAACAGGATCAAGAACATTCGATGCAGCGAG
TTATCTACGTGCACATGGTGCAGATACGATTTTAACGCAACATTTCTTAAAAGATGATGT
GGATACTTACATTAATCGATCTGAATTAATTCGAACTGTAAAAGTCGAAGATAATGGCAT
AGCAATTGCGCATGGTTCAGAAGATAAAATTTATCATCCAGTAACAGTTGCACAAGCAGC
AGATGAACTGTTAAGTTTAGAAGGTATTGAAGCATCATATGTTGTTGCGAGACGTGAAGA
TAATCTGATTGGTATATCAGCGCGTTCACTCGGTTCAGTAAATGTCCAGTTAACAATGGA
AGCACTTGGTGGCGGTGGACATTTAACCAATGCTGCAACACAACTTAAAGGTGTGACAGT
CGAAGAGGCGATAGCACAGTTACAACAAGCAATTACAGAACAATTAAGTAGGAGTGAAGA
TGCATGAAAGTAATTTTTACACAAGATGTTAAAGGTAAAGGTAAAAAAGGTGAAGTTAAA
GAAGTACCAGTAGGTTATGCAAATAACTTCTTATTGAAAAAGAATTATGCTGTAGAAGCA
ACACCAGGTAACCTTAAACAATTAGAGTTACAGAAAAAACGTGCAAAACAAGAACGCCAA
CAAGAAATTGAAGATGCTAAAGCATTAAAAGAAACTTTATCAAACATTGAAGTTGAAGTA
TCAGCAAAAACTGGTGAAGGTGGTAAATTGTTTGGATCAGTAAGTACAAAACAAATTGCC
GAAGCACTAAAAGCACAACATGATATTAAAATTGATAAACGTAAAATGGATTTACCAAAC
GGAATTCATTCCCTAGGATATACGAATGTACCTGTTAAATTAGATAAAGAAGTTGAAGGT
ACAATTCGCGTACACACAGTTGAACAATAAAGTTGGATTGAAATAAGAGGTGTAACCATT
CATGGATAGAATGTATGAGCAAAATCAAATGCCGCATAACAATGAAGCTGAACAGTCTGT
CTTAGGTTCAATTATTATAGATCCAGAATTGATTAATACTACTCAGGAAGTGTTGCTTCC
TGAGTCATTTTATAGGAGTGCCCATCAACATATTTTCCGTGCAATGATGCACTTAAATGA
AGATAATAAAGAAATTGATGTTGTAACATTGATGGATCAATTATCGACGGAAGGTACGTT
GAATGAAGCGGGTGGCCCGCAATATCTTGCAGAGTTATCTACAAATGTACCAACGACACG
AAATGTTCAGTATTATACTGATATCGTTTCTAAGCATGCATTAAAACGTAGATTGATTCA
AACTGCAGATAGTATTGCCAATGATGGATATAATGATGAACTTGAACTAGATGCGATTTT
AAGTGATGCAGAACGTCGAATTTTAGAGCTATCATCTTCTCGTGAAAGCGATGGCTTTAA
AGACATTCGAGACGTCTTAGGACAAGTATATGAAACAGCTGAAGAGCTTGATCAAAATAG
TGGTCAAACACCAGGTATTCCTACAGGATATCGAGATTTAGACCAAATGACAGCAGGGTT
CAACCGAAATGATTTAATTATCCTTGCAGCGCGTCCATCTGTAGGTAAGACTGCGTTCGC
ACTTAATATTGCACAAAAAGTTGCAACGCATGAAGATATGTATACAGTTGGTATTTTCTC
ACTAGAGATGGGTGCTGATCAGTTAGCCACACGTATGATTTGTAGTTCTGGTAATGTTGA
CTCAAACCGCTTAAGAACGGGTACTATGACTGAGGAAGATTGGAGTCGTTTTACTATAGC
GGTAGGTAAATTATCACGTACGAAGATTTTTATTGATGATACACCGGGTATTCGAATTAA
TGATCTACGTTCTAAATGTCGTCGATTAAAGCAAGAACATGGCTTAGACATGATTGTGAT
TGACTACTTACAGTTGATTCAAGGTAGTGGTTCACGTGCGTCCGATAACAGACAACAGGA
AGTTTCTGAAATCTCTCGTACATTAAAAGCATTAGCCCGTGAATTAGAATGTCCAGTTAT
CGCATTAAGTCAGTTATCTCGTGGTGTTGAACAACGACAAGATAAACGTCCAATGATGAG
TGATATTCGTGAATCTGGTTCGATTGAGCAAGATGCCGATATCGTTGCATTCTTATACCG
TGATGATTACTATAATCGTGGCGGCGATGAAGATGATGACGATGATGGTGGTTTTGAGCC
ACAAACGAATGATGAAAACGGTGAAATTGAAATCATCATTGCTAAGCAACGTAATGGTCC
AACAGGCACAGTTAAGTTACACTTTATGAAACAATATAATAAATTTACAGATATCGATTA
TGCACATGCTGATATGATGTAAAAAAGTTTTTTCCGTACAATAATCATCTTGATGATGAA
ATTGTACGGTTTTTATTTCGTTTTGAACGGATTGATATATGTTAAGTTTGTGTATTTGAA
GTGATGAATTAGTGCTGTAAACACCTCTGTTAAAGGGTTTTTAGGACGTTGAAGACTATT
TGTTAAAATGATTTTTCTTTTAAAAGGCCAAAAATCAATGTTCGATTTTTATTTGCATTA
TGGTCTCGATATTGGTAGAATATCAAATGGTTAAATGAGAAAAACTTGGAGGTGCTCACA
TGTCATCAATCGTAGTAGTTGGGACACAATGGGGAGACGAAGGAAAAGGAAAAATAACGG
ATTTCTTGGCAGAACAGTCAGATGTTATCGCGCGTTTTTCAGGTGGTAATAATGCAGGCC
ATACCATTCAATTTGGCGGAGAAACATATAAATTACATTTAGTACCATCTGGTATCTTTT
ACAAAGACAAATTAGCGGTAATCGGTAACGGAGTCGTTGTTGATCCAGTTGCACTATTGA
AAGAATTAGACGGATTAAATGAACGTGGCATTCCTACAAGTAATTTACGTATATCTAATC
GTGCGCAAGTGATTTTACCATATCACTTAGCACAAGATGAATATGAAGAACGTTTACGCG
GTGATAATAAGATTGGTACAACTAAAAAAGGTATCGGTCCAGCATATGTAGACAAAGTTC
AACGTATCGGTATTCGTATGGCAGATTTACTTGAAAAAGAAACATTCGAAAGATTATTAA
AATCAAACATTGAATATAAACAAGCATATTTCAAAGGTATGTTTAACGAAACATGTCCAT
CATTTGATGATATCTTTGAAGAATATTATGCAGCAGGTCAACGTCTAAAAGAATTTGTAA
CAGACACATCAAAAATCTTAGACGATGCATTTGTAGCAGATGAAAAGGTACTTTTCGAAG
GTGCGCAAGGTGTAATGTTAGATATCGACCATGGTACATATCCATTCGTTACATCAAGTA
ATCCAATTGCAGGTAACGTTACTGTTGGTACAGGTGTAGGTCCTACATTCGTTTCAAAGG
TAATTGGTGTATGTAAAGCTTATACATCACGTGTTGGTGATGGTCCATTCCCTACTGAAT
TATTCGATGAAGATGGACATCATATTAGAGAAGTTGGTCGTGAATACGGTACAACAACAG
GACGTCCACGTCGTGTAGGTTGGTTTGATTCAGTTGTATTACGTCACTCTCGTCGTGTAA
GTGGTATTACAGATTTATCTATTAACTCAATTGATGTTTTAACAGGCCTAGACACAGTGA
AAATTTGTACAGCTTATGAATTAGACGGTAAAGAAATTACTGAGTACCCAGCAAACTTAG
ATCAATTAAAACGTTGTAAACCGATCTTTGAAGAGTTACCAGGTTGGACAGAAGACGTAA
CAAGTGTGCGTACTTTAGAAGAATTACCTGAAAATGCACGTAAATATTTAGAGCGTATTT
CAGAATTATGTAATGTACAAATTTCTATCTTCTCAGTTGGTCCAGATAGAGAACAAACAA
ACCTATTAAAAGAATTGTGGTAGAACTTTATATAAGTCATACACAACGATTATAAATACA
TGAGCCTTCTATCTTTATTGGTAGGAGGCTTTTGCTATGTTTGCTTCTGTATCGATTCGA
TTATTTAGATAAAAAATACTAACGTAAAGGTGATATTTGTTAGTCATAATTTAGAAGATT
AGATGACATTTAACGAAAATTAAGATGAAATACTTGAATGTAAGAAGTCTGATGTCGAAA
AAGCTATTAAAATAGAGTAGACGTAAGTGTAAATAAAAGTATCTAAAATAGAAAAATTTC
AAAAATAGCGTAATTATTATAATAAATAGACAGCCAATAAAATGCAATTTTTCACTTATA
ACATTCTTCAAAAAATAATAGCAAAATTATGTAAAAAATATCTTGTCATGGCAAGATTGG
CTGTGCTATAATCTATCTTGTGCTTAAGAACGGCTCCTTGGTCAAGCGGTTAAGACACCG
CCCTTTCACGGCGGTAACACGGGTTCGAGTCCCGTAGGAGTCACCATTTTTTAGGTCTCG
TAGTGTAGCGGTTAACACGCCTGCCTGTCACGCAGGAGATCGCGGGTTCGATTCCCGTCG
AGACCGTACAAATGCCTATCCAAGAGGATAGGCATTTTTTTGCGTTTAATATTATATTAA
TAAAAGACATATGGACGAATGATAATCATATTGATTTATCTGTTCGTCCATTTTCTTTAT
AATGTATGAACCTCAAGTAACTTAGTGGTTGGATATGAAAGATAAACATAGACAATAAAA
TCTTAATTAGACGTACAAACATATGCTACTGTCAACATATTTCTTCGTTGTGATATGCCA
CCAATTCTTCATAACATCAATTGTTAAAGTAACGAATAATGATATTTATTTTCTGAGCAA
TGACGTGCAACTAGAAGTTGCCATTACCCTGATTTTATTATTGGAATAGAAACCTCATCA
TTGTGTTAAATATCATTATCACAATCCGCCGTGAGAAACTAATAAAAAATATTAATATAT
AAGTTTATATTGGAAAATAGAATTAATAGCTTATAAATGGTAAATTATATAATAGGTTAC
TATACGTTATGAGACGAAAAATGCGCACAATAACAAAAATAGTAAGCGACATCCTGTGAT
TTTTTACACAAACATAAACGATAAAGAACAAAAAATGATAAAATAATATTAATGATTTAA
GAAAAGAGGTTTATGCAAATGGCTAGAAAAGTTGTTGTAGTTGATGATGAAAAACCGATT
GCTGATATTTTAGAATTTAACTTAAAAAAAGAAGGATACGATGTGTACTGTGCATACGAT
GGTAATGATGCAGTCGACTTAATTTATGAAGAAGAACCAGACATCGTATTATTAGATATC
ATGTTACCTGGTCGTGATGGTATGGAAGTATGTCGTGAAGTGCGCAAAAAATACGAAATG
CCAATTATAATGCTTACTGCTAAAGATTCAGAAATTGATAAAGTGCTTGGTTTAGAACTA
GGTGCAGATGACTATGTAACGAAACCGTTTAGTACGCGTGAATTAATCGCACGTGTGAAA
GCGAACTTACGTCGTCATTACTCACAACCAGCACAAGACACTGGAAATGTAACGAATGAA
ATCACAATTAAAGATATTGTGATTTATCCAGACGCATATTCTATTAAAAAACGTGGCGAA
GATATTGAATTAACACATCGTGAATTTGAATTGTTCCATTATTTATCAAAACATATGGGA
CAAGTAATGACACGTGAACATTTATTACAAACAGTATGGGGCTATGATTACTTTGGCGAT
GTACGTACGGTCGATGTAACGATTCGTCGTTTACGTGAAAAGATTGAAGATGATCCGTCA
CATCCTGAATATATTGTGACGCGTAGAGGCGTTGGATATTTCCTCCAACAACATGAGTAG
AGGTCGAAACGAATGAAGTGGCTAAAACAACTACAATCCCTTCATACTAAACTTGTAATT
GTTTATGTATTACTGATTATCATTGGTATGCAAATTATCGGGCTGTATTTTACAAATAAC
CTTGAAAAAGAGCTGCTTGATAATTTTAAGAAGAATATTACGCAGTACGCTAAACAATTA
GAAATTAGTATTGAAAAAGTATATGACGAAAAGGGCTCCGTAAATGCACAAAAAGATATT
CAAAATTTATTAAGTGAGTATGCCAACCGTCAAGAAATTGGAGAAATTCGTTTTATAGAT
AAAGACCAAATTATTATTGCGACGACGAAGCAGTCTAACCGTAGTCTAATCAATCAAAAA
GCGAATGACAGTTCTGTCCAAAAAGCACTATCACTAGGACAATCAAATGATCATTTAATT
TTAAAAGATTATGGCGGTGGTAAGGACCGTGTCTGGGTATATAATATCCCCGTTAAAGTC
GATAAAAAGGTAATTGGTAATATTTATATCGAATCAAAAATTAATGACGTTTATAACCAA
TTAAATAATATAAATCAAATATTCATTGTTGGTACAGCTATTTCATTATTAATCACAGTC
ATCCTAGGATTCTTTATAGCGCGAACGATTACCAAACCAATCACCGATATGCGTAACCAG
ACGGTCGAAATGTCCAGAGGTAACTATACGCAACGTGTGAAGATTTATGGTAATGATGAA
ATTGGCGAATTAGCTTTAGCATTTAATAACTTGTCTAAACGTGTACAAGAAGCGCAGGCT
AATACTGAAAGTGAGAAACGTAGACTGGACTCAGTTATCACCCATATGAGTGATGGTATT
ATTGCAACAGACCGCCGTGGACGTATTCGTATCGTCAATGATATGGCACTTAAGATGCTT
GGTATGGCGAAAGAAGACATCATCGGTTATTACATGTTAAGTGTATTAAGTCTTGAAGAT
GAATTTAAACTTGAAGAAATTCAAGAGAATAATGATAGTTTCTTATTAGATTTAAATGAA
GAAGAAGGTCTAATCGCACGTGTTAACTTTAGTACGATTGTGCAGGAAACAGGATTTGTA
ACTGGTTATATCGCTGTGTTACATGACGTTACTGAACAACAACAAGTTGAACGTGAGCGT
CGTGAATTTGTTGCCAATGTATCACATGAGTTACGTACACCTTTAACTTCTATGAATAGT
TACATTGAAGCACTTGAAGAAGGTGCATGGAAAGATGAGGAACTTGCGCCACAATTTTTA
TCTGTTACCCGTGAAGAAACAGAACGAATGATTCGACTGGTTAATGACTTGCTACAGTTA
TCTAAAATGGATAATGAGTCTGATCAAATCAATAAAGAAATTATCGACTTTAACATGTTC
ATTAATAAAATTATTAATCGACATGAAATGTCTGCGAAAGATACAACATTTATTCGAGAT
ATTCCGAAAAAGACGATTTTCACAGAATTTGATCCTGATAAAATGACGCAAGTATTTGAT
AATGTCATTACAAATGCGATGAAATATTCTAGAGGCGATAAACGTGTCGAGTTCCACGTG
AAACAAAATCCGCTTTATAATCGAATGACGATTCGTATTAAAGATAATGGCATTGGTATT
CCTATCAATAAAGTCGATAAGATATTCGACCGATTCTATCGTGTAGATAAGGCACGTACG
CGTAAAATGGGTGGTACTGGATTAGGACTAGCCATTTCGAAAGAGATTGTGGAAGCTCAC
AATGGTCGTATTTGGGCAAACAGTGTAGAAGGTCAAGGTACATCTATCTTTATCACACTT
CCATGTGAAGTCATTGAAGACGGTGATTGGGATGAATAATAAGGAACATATTAAATCTGT
CATTTTAGCACTACTCGTCTTGATGAGTGTCGTATTGACATATATGGTATGGAACTTTTC
TCCTGATATTGCAAATGTCGACAATACAGATAGTAAGAAGAGTGAAACGAAACCTTTAAC
GACACCTATGACAGCCAAAATGGATACAACTATTACGCCATTTCAGATTATTCATTCGAA
AAATGATCATCCAGAAGGTACGATCGCGACGGTTTCTAATGTGAATAAGCTGACGAAACC
TTTGAAAAATAAAGAAGTGAAGTCCGTGGAACATGTTCGTCGTGATCATAACTTGATGAT
TCCTGATTTGAGCAGTGATTTTACATTATTCGATTTTACGTATGATTTACCGTTATCAAC
ATATCTTGGCCAAGTACTGAACATGAATGCGAAAGTACCAAATCATTTCAATTTCAATCG
TTTGGTCATAGATCATGATGCTGATGATAATATCGTGCTTTATGCTATTAGTAAAGACCG
CCATGATTACGTAAAATTAACAACTACAACGAAAAATGATCATTTTTTAGATGCATTAGC
AGCAGTGAAAAAAGATATGCAACCATACACAGATATCATCACAAACAAAGATACAATTGA
TCGTACGACGCATGTTTTTGCACCAAGTAAACCTGAGAAGTTAAAAACATATCGCATGGT
ATTTAACACGATTAGTGTTGAGAAAATGAATGCTATACTATTTGACGATTCAACCATCGT
TCGTAGTTCAAAGAGTGGTGTTACAACCTACAACAATAATACAGGTGTCGCAAACTATAA
CGATAAAAATGAAAAATATCATTATAAAAACCTGTCCGAAGATGAAGCAAGTTCCAGCAA
AATGGAAGAAACGATTCCAGGAACCTTTGATTTTATTAATGGTCATGGTGGTTTCTTAAA
CGAAGACTTCAGATTGTTTAGTACGAATAATCAGTCAGGCGAGCTAACATATCAACGTTT
CCTTAATGGTTATCCAACGTTTAATAAAGAAGGCTCTAATCAAATTCAAGTCACTTGGGG
TGAAAAAGGCGTCTTTGATTATCGTCGTTCGTTATTGCGCACCGATGTTGTGTTAAATAG
TGAGGATAATAAATCGTTGCCGAAATTAGAGTCTGTGCGTTCAAGCTTAGCGAACAATAG
TGATATTAATTTTGAAAAAGTAACAAACATCGCTATCGGTTACGAAATGCAGGATAACTC
AGATCATAATCACATTGAAGTGCAGATTAACAGTGAACTCGTACCGCGTTGGTATGTAGA
ATATGATGGCGAATGGTATGTTTATAACGATGGGAGGCTTGAATAAATGAACTGGAAACT
GACAAAGACACTTTTCATTTTCGTGTTTATTCTTGTCAACATCGTGTTAGTATCGATTTA
TGTTAATAAAGTCAATCGCTCACATATTAATGAAGTTGAGAGTAACAATGAAGTTAATTT
TCAGCAAGAAGAAATTAAAGTACCGGCTAGTATATTGAATAAATCAGTTAAAGGTATAAA
ATTAGAGCAAATTACGGGGCGTTCAAAAGACTTTAGTTCTAAAGCTAAGGGCGATTCGGA
TTTGACCACATCAGATGGTGGAAAATTATTGAATGCGAACATTAGTCAATCGGTAAAGGT
CAGTGACAATAACTTAAAAGATTTGAAAGATTATGTTAACAAACGTGTGTTCAAAGGTTC
AGAATATCAATTAAGTGAAATTAGTTCTGGTTCTGTAAAATACGAACAAACGTATGATAA
TTTCCCGATTTTGAATAATAGTAAAGCGATGTTGAACTTTAATATAGAAGATAACAAAGC
GGCTAGTTATAAACAATCAATGATGGATGACATTAAGCCCACAGATGGTGCAGATAAGAA
GCATCAAGTGATTGGTGTGAGAAAAGCAATCGAGGCATTATATTATAATCGTTACTTGAA
AAAAGGTGATGAAGTCATTAATGCTAGACTCGGTTACTACTCAGTCGTGAACGAAACGAA
TGTTCAATTGTTACAACCAAACTGGGAAATTAAAGTGAAGCATGACGGTAAGGATAAAAC
GAATACTTACTATGTCGAAGCGACAAATAATAACCCTAAAATTATTAATCATTAATATGA
ATCGTAATAAGCTAGCATTGCAAGCTCATCATATGTGAGAAGCGGTGCTAGCTTTTTGCT
GGTACGGTTTATTATGGCTGATGTTTTTGCGTCCTAACTTGCGCATTTATTCATATATTA
AGTAGAACCGCATTGTAAAATTAGTGTAACTGTTATTTTAAAAACTTTAGTATTTGTCTA
ATCATTGTTATAATAATTAGGACATTCATTGCACGTGATTATCAAAATTTAATTATAAGA
GACCGGTCGATGAACTAAAGTTACATAATAGGAAAGGTATACAAAACAGCTAATATACTG
ATAGTTTCTGTAGGGAAAATCGTATATTTGCACTGATGTATATTGCGGTCATATAGAGAG
ATTGACTGCTTAAATAGAAAGGATGAGCCGCTTGATACGCATGAGTGTATTAGCAAGTGG
TAGTACAGGTAACGCCACTTTTGTAGAAAATGAAAAAGGTAGTCTATTAGTTGATGTTGG
TTTGACTGGCAAGAAAATGGAAGAATTGTTTAGTCAAATTGACCGTAATATTCAAGATTT
AAATGGTATTTTAGTAACCCATGAACATATTGATCATATTAAAGGATTAGGTGTTTTGGC
GCGTAAATATCAATTGCCAATTTATGCGAATGAAAAGACTTGGCAGGCAATTGAAAAGAA
AGATAGTCGCATCCCTATGGATCAGAAATTCATTTTTAATCCTTATGAAACCAAATCTAT
TGCAGGTTTCGATGTTGAATCGTTTAACGTGTCACATGATGCGATAGATCCGCAATTTTA
TATTTTCCATAATAACTATAAGAAGTTTACGATTTTAACGGATACGGGTTACGTGTCTGA
TCGTATGAAAGGTATGATACGTGGCAGCGATGCGTTTATTTTTGAGAGTAATCATGACGT
CGATATGTTGAGAATGTGTCGTTATCCATGGAAAACGAAACAACGTATTTTAGGCGATAT
GGGTCATGTATCTAATGAGGATGCGGGTCATGCGATGACAGACGTGATTACAGGTAACAC
GAAACGTATTTACTTATCGCATTTATCACAAGATAATAATATGAAAGATTTGGCGCGTAT
GAGTGTTGGCCAAGTATTGAACGAACACGATATTGATACGGAAAAAGAAGTATTGCTATG
TGATACGGATAAAGCTATTCCAACGCCAATATATACAATATAAATGAGAGTCACCCGATA
AAGTTCCGCACTGCTGTGAAACGACTTTATCGGGTGCTTTTTTATGTTGTTGGTGGGAAA
GGGCTGTTGTTGAGATTAAGGTTCTAGTTGAAATGTAAAAAATAATTCGATATTAAATGT
AATTTATAAATAATTTACATAAAATCAATCATTTTAATATAAGGATTATGATAATATATT
GGTGTATGACAGTTAATGGAGGGAACGAAATGAAAGCTTTATTACTTAAAACAAGTGTAT
GGCTCGTTTTGCTTTTTAGTGCAATGGGATTATGGCAAGTCTCGAGCGCGGCTGAGCAGC
ATACACCAATGAAAGCACATGCAGTAACAACGATAGACAAAGCAACAACAGATAAGCAAC
AAGTACCGCCAACAAAGGAAGCGGCTCATCAATCTGGTGAAGAAGCGGCAACCAACGTAT
CAGCATCAGCACAGGGAACAGCTGATGAAATAAACAATAAAGTAACATCCAACGCACCAT
TTAACAAACCATCTACAGCAGTTTCAACAACAGTAAACGAAACGCGCGACGTAGATACAC
AACAAGCCTCAACACAAAAATCAACTCAATCAGAAACATTCAAATTATCAAATGCTAAAA
CAGCATCACTTTCACCACGAATGTTTGCTGCCAATGCACCACAAACAACAACACATACAA
ATGATATCCATGGCCGACTAGCCGAAGAAAAAGGGCGTGTCATCGGTATGGCTAAATTAA
AAACAGTAAAAGAACAAGAAAAGCCTGATTTAATGTTAGACGCAGGAGACGCATTCCAAG
GTTTACCACTTTCAAACCAGTCTAAAGGTGAAGAAATGGCTAAAGCAATGAATGCAGTAG
GTTATGATGCTATGGCAGTCGGTAACCACGAATTTGACTTTGGATACGATCAGTTGAAAA
AGTTAGAGGGTATGTTAGACTTCCCGATGCTAAGTACTAACGTTTATAAAGATGGAAAAC
GCGCATTTAAGCCTTCAACGATTGTAACGAAAAATGGGATTCGTTATGGAATTATTGGTG
TAACGACACCAGAAACAAAGACGAAAACAAGACCTGAAGGCATTAAAGGTGTTGAATTTA
GAGATCCATTACAAAGTGTGACAGCAGAAATGATGCGTATTTATAAAGACGTAGATACAT
TTGTTGTTATATCACATTTAGGTATTGATCCTTCAACACAAGAAACATGGCGTGGTGATT
ACTTAGTGAAACAATTAAGTCAAAATCCACAATTGAAGAAACGTATTACAGTCATTGATG
GTCATTCACATACCGTACTTCAAAATGGTCAAATTTATAACAATGATGCATTAGCACAAA
CAGGTACAGCACTTGCGAATATCGGTAAGATTACATTTAATTACCGCAATGGAGAGGTAT
CAAATATTAAACCATCATTGATTAATGTTAAAGACGTTGAAAATGTAACACCGAACAAAG
CATTAGCTGAACAAATTAATCAAGCTGATCAAACATTTAGAGCACAAACAGCAGAGGTTA
TTATTCCAAATAATACGATTGATTTCAAAGGAGAAAGAGATGACGTTAGAACGCGTGAAA
CAAATTTAGGAAACGCGATTGCAGATGCTATGGAAGTATATGGCGTTAAGAATTTCTCTA
AAAAGACTGACTTTGCCGTGACAAATGGTGGAGGTATTCGTGCCTCTATCGCAAAAGGTA
AGGTGACACGCTATGATTTAATCTCAGTATTACCATTTGGAAATACGATTGCGCAAATTG
ATGTAAAAGGTTCAGACGTCTGGACGGCTTTTGAACATAGTTTAGGCGCACCAACAACAC
AAAAAGATGGTAAGACAGTATTAACAGCGAATGGTGGTTTACTACATATCTCTGATTCAA
TCCGTGTTTACTATGATATGAATAAACCATCTGGCAAACGAATTAACGCTATTCAAATTT
TAAATAAAGAGACAGGTAAGTTTGAAAATATTGATTTAAAACGTGTATATCACGTAACGA
TGAATGACTTCACAGCATCAGGTGGCGACGGATATAGTATGTTCGGTGGCCCTAGAGAAG
AAGGTATTTCATTAGATCAAGTACTAGCAAGTTATTTAAAAACAGCTAACTTAGCTAAGT
ATGATACGACAGAACCACAACGTATGTTATTAGGTAAACCAGCAGTAAGTGAACAACCAG
CTAAAGGACAACAAGGTAGCAAAGGTAGTGAGTCTGGTAAAGATACACAACCAATTGATA
AAGACAAAGTGATGAATCCAGCGAAACAACCAGCTTCAGGTAAAGTTGTGTTGTTACCAG
CGCATAGAGGAACAGTTAGTAGTGGTAGAGAAGGTTCTGATCGCGCATTGGAAGGAACTG
CTGTATCAAGTAAGAGTGGGAAACAATTGGCTAACATGTCAGCGCCTAAAGGTAGCGCAC
ATGAGAAACAGTTACCAAAAACTGGAACTGATCAAAGTTCAAGCCCAGCAGCGATGTTTG
TATTAGTAGCAGGTATAGGTTTGATTGCGACTGTACGACGTAGAAAAGCTAGCTAAAATA
TATGGAAAATAATACTACTGTATTTCTTAAATAAGAGGTACGGTAGTGTTTTTTTATGGA
AAAAAGCTATAACCGTTGATAAATATGGGATATAAAAACGGGGATAAGTAATAAGACATC
AAGGTATTTATCCACAGAAATGGGGATAGTTATCCAGAATTGTGTACAATTTAAAGAGAA
ATACCCACAATGCCCACAGAGTTATCCACAAATACACAAGTTATACACTGAAAATTGGGC
ATGAATGTCAGAAAAATATCAAAAACTGCAAAAAATATTGGTATAATAAGAGGAAACAGT
GTGAACAAGTTAATAACTTGTGGATAACTGGAAAGTTGATAACAATTTGGAGGACCAAAC
GACATGAAAATCACCATTTTAGCTGTAGGGAAACTAAAAGAGAAATACTGGAAGCAAGCC
ATAGCAGAATATGAAAAACGTTTAGGCCCATACACCAAGATAGACATCATAGAAGTTCCA
GACGAAAAAGCACCAGAAAATATGAGCGACAAAGAAATTGAGCAAGTAAAAGAAAAAGAA
GGCCAACGAATACTAGCCAAAATCAAACCACAATCAACAGTCATTACATTAGAAATACAA
GGAAAGATGCTATCTTCCGAAGGATTGGCCCAAGAATTAAACCAACGCATGACCCAAGGG
CAAAGCGACTTTGTATTCGTCATTGGCGGATCAAATGGCCTGCACAAGGACGTCTTACAA
CGCAGTAACTACGCACTATCATTCAGCAAAATGACATTTCCACATCAAATGATGCGGGTT
GTGTTAATTGAACAAGTGTACAGAGCATTTAAGATTATGCGTGGAGAGGCTTATCATAAA
TAAAACTAAAATCTTTTGAAAAAATTATTTTGTACAATGAATGCCAAAATAAAGATTGGT
TATAATGATAAAATTGTAGTTTAATTGGAAGGATATAAATAATGATTAATATAAATTTTA
ATGACTGGGAAAAAGTCTGTAAATCATTCTTTAATTTAAATAAAGCCAAGCTAGAAAGTT
ACATACAATGGTACCCATTTTCAAAATTAACTGAAAATAGTAAGTGTATAATATTAAGTG
AAAAATTTTTCTTAAATTTTATCAAAAATGGGGCTATTTTTAAGGAGTATAATACCTTTA
ATTTTCCATCTCATTATTCTCAAAAAACAAGTGCTTCTTTTAGGAATATGACATTAGTTT
CTCCGTTTGTATATCTTTACATAGAAGTAGTTGGATATCATATCAGTAAAAAATACACAC
GAAAGTCGAAATATGTAAGGTGCTATTATTCAGGTGATTTAAGTGAAAATGAATTTTCAT
ATAAGAATAGTTATGATAAGTTTTTTGCAGATATAAACGCACTTTCTAGTACATATGATA
ATTTTTATAAATTTGATATTAGTAATTTTTTTGATGCTGTTGATATAAACTTATTATTTA
AATTAATAAACGAAGGGGAAGAAATTCTTGATACGCGTAGCAGTTTGATTTATAAAAGAT
TATTACAGCAAATTGGTGGAAATAAATTTCCTACCTTAGAAAATAGTTCAGCTTTATCAT
ATTTAGCAACTTATATTTATTTAGATAAAGTGGATTATGAATTAGAGAAGGTATTGCAGA
AAAACTCTAAAATAGAAAGTTTTCAAATTATTCGTTATGTAGATGACTTGTATATCTTTT
TTAACACCATGGAAAGTGAATTAAATTTAGTATCATCAGAAATTAAAAATGTAGTTATTG
ATGCGTATAGAAAAGTCAAACTAAATTTAAATGAAAATAAAACAAAACTGGGTAAGTCTA
GCGAAGTAAATGAAACATTGAGTGCTGCATTATATAGTCACTATGTTCATAAAGAAGAAA
TAGACATTGCTCATTTCTATGATAAAAATAAAATCCGGCTTTTTTTAGATGATTTATATA
ACTTAGCATATTCTCATAACCATGAAAATTTTAAATATATATTAGATAAACATTTTACTA
AAGAAGGTATTACATATTCTTCAGACGAAGTACTAAGATATTTAGCGTATTACGAAGATG
AGTTATTTCAAGATGAAGTAATTATTTATAAGGTTAAGCGTCTTATTTTAACTGATTATA
ACTTTATAAAATATAAAATTAATATATTTTTAAGGATTATATTAAACACAAATCATGGTG
ATTTAATAAGATATTTATTAAATGAGTTATTTAAAAAGGATAAATTTAACTCTTTTGATA
TAGCAATTAGTCTTAATTACTTATTGTTAAGAAATTTTCAACATACTGACTTAATGTACA
AAATTAGAGCAGTAGATTCAGACATAATTGATTATATCAACAGATATTGTAAACAAGATT
TTTTAAAAGAACTAGATAAAGAATACAATTATATTATAAAGTTAAATTTAAACAGGGAAT
TTTCAGATAGTAGTTTAAAAGTATGGTATCTTTACTTTTTATATAAATATTACGATAAAA
ATGGCGACACATTAGAAGCATTTGCTTATTATAAAACTTATTTCGATAGAATGGTTTCTT
TATTAATGTATTATAAAAAAATTTCTATTGGAAAAAAAGAATCACCAAATTATAAAAGAC
ATTACAAAGTAGGAAATGCCCAAACAGACTTTGAAAAATTAAACGCGAGGTATTATAAAA
ATAAAAATGTTAGTACCCTTTTAAGTGAATTATACAAACTACGTAACTTTAATCCAATAA
ATCATTCTTCAGCTGAAATAATTGAAGATAAAATGTTAAAAAAATCACAAATAACTAATT
TAATAAAGCAAGCAGAAACTTTGCTATTTGATAGCTTTTCAAGTTGATTTTAAGGAATTC
ATGAAGTAAAGATAATAAATTTTGAGGAATCACAACGTATCCAATTGTATGAGATGTTTA
AAAAGATTATTTATGATTGACTAAAATACATCATAAATAGTGGGCTATTTATAAGACTCT
TCTTGTTAGTTGTTATGGTAAAAGAAGTTGATTTTCATTAATTTAATTAGTCCTTTTATA
AGTCATCTATATAATTAATTGAATATTTATCAAGCAAAATAATTATATTTTTTGCATCTC
CGAAAGTAAATCCATATAAATTAAATGGTATAGATAGGTTAAAAATGATTAAACAATGTT
AATGCCCGAGTAATTTTATTAGTACTTTAGTGACTTTTATAGTAATATTATTTGTAATTT
TACTTTTTCATTATTTTATTCAACTTATAAATAAAATTTTATTAGTTATTACAAACAGTA
AGTAAAATTAAAACATGCCCTTCTAATGTTTACTTAAAAAAGGGCATGTTATAACTATTT
TATTTATTAATATAGTATAGATAATCATAAATGTAGTCTAAAGTTTTTCGATATTTATTT
CTGTCGCTTGCTAAAATGTCAATGAGAGGATTAGTAAAGCTAAATATAATTGTATATAAT
AAGAATAATTGGGAAAAAATAGTAAACATGCCTGTTATTATTTCAATCAAAGTATCAAAT
TTTAAAACTTTATTAGAAATATTAAAATAATAAGCAAATAAGAATCCAGTTGGAATCCAA
AATATATAGAAAAATAATCGGCCAATTCTTTTTTTGTGTAAGGAGAAACTTTCACTTATT
TTATTTAACTCATTTTCAATCTCCTCTTTTAGTATAAGGAGTTGTTTTTCGGTCTTTATA
TTGTGTGCTATAAATATTATTGACATTTCTTCATCGACTTTATAGTGACTAATTTTATTC
TTATAACTTTTACTTTTAATGTAAATGACAATAAAACTGATGATAGATAATAAGAGAGAG
ATTATATAAATTGATATAAAATGACGATTGGTATAAAAATTTATAAAATTGGTTATAACC
GATATCAACAAAGTAAAAATTGGTAGTATAGTCCATTTATCCAACCCGTAGATATTTTTA
TACTTCTTAAATATATCTTTTGAAATAGCATAAGATTTATCACTCACTTATGTTCACCCC
TGATATGTTATAAATTACCTGCCATTAATTCTGCTTGCTCTACAACTTGTTCCACTGCCA
TTTTTTGAAGATCCGGTGGATAGCCATATCGTCTTTGGTGACGCTCTACAAAACGTTCAC
TTTGAACAAACATACCACCAGAACCACAACATGGGTCATAAATTCTACCTTCATATGGTT
CAATCATTTCAACAAGTAATTTTACGATTGATGCTGGTGTATAGTATTCTCCCGCATTTT
TACCTTCAGCACTCGCAAAATTCGCGATAAAGTATTCATAAACACGACCTAAAACATCTT
GCTTCTTACTTTCAGAATCCCCAACTTTGAATGTAAATAGGTCAATAATATCGACTAATT
TTCTTTATCTAATGCATGTCTTGCGTAATCTTTAGGTAACACGCCTTTTAATGATTCATT
TTCTTTTTAAATTGCAATCATAGCTTTATCAATTATTTGTCCAATTTCTGGTTTTTTCGC
ATTGTCGTTGATATATTGCCATCTTGCTTCTTTGGGTATCCAGAAAATAATTTCTGCTAA
GTATTCATCTTGATCCTCTTCGTCAGCATATGGATCTTGCTTCAATTCTTCATATTTTTC
TTCAAAAGAATCTGATACATACTTTAAAAAAATTAAACCTAATGCTACATTTTTATATTC
AGCAGCATCCATACTTCCCCTCAATTTATCGGCAGCTTGCCATAACTTTTCTTCAAATCC
GATTGTCGCCATTTATATTACACCTCTATATTATCCTTTATAAAAATATAGCAAATATTA
AGTCTTTATGTGACTTTTCTTGTGATTTTCTTTGTGAAAAATATTGTTTGTTATATTATT
TAAGTAATATTAAGTAGCTAATTATAAAAGTATAGATTATTATGTAGTTAAACTGAGTAT
GAATGGGGGAGCAAATTTGTTATTTACTGAAGAACAATTAAAATTATATTCTAAACCATT
GTCAGAATCTGAAAAAGAAAAGTGTGAAAATGCAATAAGAATTATCCAAGAATCTCTTGA
ATCATTAGGGTATGAAATAAAAAAGGGTATACATAGAAACAATGAAGATACGCTATCATA
TCAAATTAAAATGACTAATCCATCGAAAGATTATGAACTAAGTATATTTGTGAAAGGTTC
GTATGCAACAAATACCAATGTAAGACAAAATAGTGACGTTGATATTGCAGTGGTAAAAGA
AAGTGAGTTTTTTGATAAATATAGGGAAGGTAAAACTAGAGAAAATTATAAATTTATTTC
TAGTAATAAGCCTCCGTATCATTTTAAAGATGAAGTAGAAGAAGCTTTGATTGAAAGATT
TGGAAGAAGTGAGGTAAGAAGAGGTAATAAAGCAATTAGAATCAATGGCAATACTTACCG
TAAAGAAACAGATTGTGTACCTTGTTTTAGATACAGAGATTATAGTAATGATTATATGGA
TGATCCAAATAATTTCATTGGAGGAATCACAATTTATTCAGATAAAGGTGAACGAATTAT
AAATTATCCGGAACAGCATATAAATAATAGTGTTATAAAAAATAACAATACAAATTATAA
ATATAAAAAGATGGTTAGAATAATAAAGGAAATAAGATATCAATTAATAGATAGTAAAAA
TAGAAACGCGGAACAAACTTCTTCATTTGGAGTTGAAGGTTTGTTTTGGAACATACCGGA
TTACAAATATAGCAATGATGAAATGTTAGGTGATACATTTAATGCATTAATTGCATTTTT
AATAGATAATATAGATAAATTAAGTGAATTTAAAGAACCTAATGACATTCTATATTTATG
CGATTCTCAAGAAAAAAATAATGTTTATAAAAATTTTATTCTAGATGTAAAGAATTATTT
TGAATATAGTGGTGAGAAAAAATATGAATGACAAAATAAATCATTTGATTAAAATAACAG
GATGGTTTACAGGAATCTTTTTCTTGTTACTAATTATAGTATCATATACGGTATGGCAAA
TAGGATGGATAGATATCATAAGTTATACTGTAACAATATCAACTTTTATTACTATAGGGT
ATGAAAGGTTTATGTGGAAGTGGAAATTGTTTCGTATATTTAATAAGCAAGCTGATATAT
CAGGAGATTATGAGGCAACACTCAGACATTTTTATGGAGAAGGTGGAATTAAAAAGGTAA
GTGTGGAAATAAAACAAACTTTTTTAACAGTAAATATTGAATTAAGAAGCGATGAAATTA
CTAGTAATAGTATTACAGCAGATATTATTGAAGAACATGGTAAAAATATATTGTACTATA
CTTATATAACAAATCCAAAAGCCGAATTCGAAAAGAAAAATCCTATTAATCGAGGAACAA
CAAGATTAATAGTTGGAGAAAATGAATTGACTGGAAAGTATTGGACTGGAGTCAAAACCA
CAGGAGATCTAAGACTCAAAAAACTAAAATAAAGTATTGATACCAAAATAAATTCAATTT
TATTTTGGTATTTTTAGCAATATCACTAATCGATAAACACAGGCGTATCAAAAGTAGGGG
GATGTTGAACTTTTGGACTTATCACAAAGTATGATGTTTATGTAAGTGATTATTATGATT
TAAGCATATTCTTCAAATTAAATAATAACAAGAATAAAATGCACTTAGCGACATTGAAAT
TTATTAATCTAGGAAACTAATAGATTTATATAAAATTTTATTTGTAAGGGAATAATTTTG
AAGTGTAGTATTTTCTATCTTTTCAAATTACATTGTAATTACAACGGAGGGATATTGTGA
TGAAGTGTATAGATAAAACGTGGGTTAGCTATTATAAAGAATTAGCTGATAAGTTAACAG
ATTATCAAAATAAACGTTATGAATTAATTGAAATAGTGAAGGAAGTATATAAAAAAACGG
GAATAAAATTCCCTACTTTAGCAAGTGATAATGTATTGATGGACATAGATCCTTTTACAA
TATTTGCATTATTTAATAAAAATTCCATGAGAGAAACTAATAAGGTAAAAATATTAACAG
AATTAGCTTCGGAATTGAATATTAAGTCCAAAATTCCGTCAGTTTTTGACAGTATTCCAA
CAGTCAATAATCTGAATGCTACATATTATAATTTTAAAGATTATGGAAAAGATAATGATA
TAGAGACCTTGTGGACCTTATTTACTGCTGCATTAAATTTTGCGAATTATCCTTCAGAAG
ATAATAAATTAAAATTTATACATAGTTTTGATAAGAATATTACTAAAACAGGAAATGGGA
ATAGTAAGATTACGAGTGGTTTGTACTGGATTGCACCTGAAACTTTTGCTAACTTTGATT
CACGTTCAATTTGGTACATTTTTGATACATATAAACTCCCTAAAGAATTGATTAATGAAC
AACTTAAACCAAAAGAAAAACTAACAGGTCGACATTATTTAGAATTGATAAATATGTTAA
AGCAAGTTTTGAAGTGCCAGGAAGTAGAGATTAATGATTTTATTGATTTAAGTTATGAGT
CTTGGCATTATTCAGAAATGATAAATGAAGCTAATAGAAACAAATTTGATTCTAATATCA
AAGAAATTGTTGTCAGTGAAAATGACAATATAATACAAAATAGAAGTAGAACAACTAAAG
TTATACCATATGGAAAACAAGAATTCTTAGATGAAGTTTTTATTGATGAAAGTGATTATG
ATAGGTTAGTACAACTTTTAAGAAGAAAGCGAAATGTCATTCTACAGGGACCGCCTGGTG
TAGGAAAAACTTTTCTTGCAAAACGTCTTGCTTATTCATTGATTGGCAGTAAGTGTAAAG
AACGAATTAAATTAATTCAATTTCATCAAAGTTATTCATATGAAGATTTTATTATGGGAT
ATAGACCTACTAGTTCAGGTTTTGAACTGACTACAGGGACGTTCTATGATTTTTGTAAGA
AAGCTGATAAAGACCGCGATAATGAATATTTTTTAATTATTGATGAAATTAATAGGGGTA
ATCTGAGTAAAATTTTTGGTGAATTATTTATGTTGATTGAAAGTGATAAAAGAGATGAAG
AACTAATATTACTTTATAGCGGTGAGAGATTTTCTGTACCTAGAAATATTTATATTGTGG
GAATGATGAATACGGCAGATCGTAGTTTAGCAATTTTAGATTATGCATTACGCAGACGCT
TTGCGTTTTATAATATGCAACCGGCGTTTCATACAACTAAATTCAAAAAACTTCTTAAAG
CAATTAATAATACTGAATTAGAGTCAGTAATTAATTGTATTGAAGGATTAAATAAAGAGA
TTGTTCAAGACGATATGTTAGGTAAGGGCTTTGTGATTGGTCATAGTTATTTTAGCAATA
TTGAATGTATCGACAAAGATGAGCTTTCTAATATTATAGAATTTGAGATTATTCCTATGT
TAGAAGAATATTGGTTTGATGAACCTTCAAAAATAAATGTATGGTCTGAAAAGTTAAGGA
ATTCAATAAATAATGATTAATATTAAAAATATTTATTATATGTTATCTTATGCATTTACA
GTACTTAACAAAAAAGGCTATCAGAAGTTAGCAACAGAACAATTTGAAAATATATTTGAT
TTATATTCAGCTATTCTTATAAAAGGTATATCAAGTCAGTTAAATAGTGGACTTCATCAT
GAATATATAGAACAGACAGATTCTCTAAAAGTTATTAGGGGAAAAGTTGATGTTAAGAAT
TCTATACAAGGCTTAGGAGTTTTAAGTCAACGTATTAATTGTATTTATGATGAATTTTCA
TTAAATACATACATGAACAAGATTTTAAAAACTACAATGAGATGTTTAATAAAAACAGAT
ATTTCTAGAAAGAATAAGATAAAGCTCCGAAAGCTATTAGTTCATTTTAATAATGTTGAT
ACTTTAGATTATAGAAATATTCAATGGTATCATTCGTTTGATCGAAATAATCAGACGTAT
AAAATGTTAATATCTATATGCTATTTAATTTTTCAAGGAGTAATACAAACTGAAAGCAAG
GGACAAAATGATCTTATGGTATTTGTAGACGAACAACAAATATCTCGGCTATATGAAAAA
TTTATTCTAGAGTACTATAAAAAAGAATTTCCAGAGCTTGTTGTAACATCATCAAATATT
CAATGGTCATTAGATAATGATGATAACGTGAATATGCTTCCTGTAATGAGAAGTGATATT
ATGTTGAGATATAAAGATAAATGTCTAATTATCGATGCAAAATTTTATAAAAATACATTA
AACAATTATTATGATACTAAAAAGATCCATTCAACTAACCTGTATCAAATATTTACCTAC
GTGAAAAACCAACAATTAAATTTAAAAAAGAAAGCAATACAGGTCTCAGGAATGTTGTTA
TATGCTAAAACAGACGAAAATATTGCTTTGAACGATAAATTTCATATGAGTGGTAGTCAA
ATCATTATTAAGACATTAGATTTGAACTGTGATTTTAATATTATTAAAAAACAGTTGAAT
GGGATAGTTAATGATATATTTTTACTAAAATAATATTAAAGATTTAAAATAATAAAGCTA
TTAATTATGATTAGTGGTTTCAAAATGTTACTTTTAGAGGTTTAAGATTATCATGAATTT
AGTTTTATTTGTTCTCATGTTCAAGTTTCTTTATATCAACTTTTATTTTAGTAAACCTAA
AAGAGTGGCAACTTCAAAATTCGCATTTATAGCTAAAAATAATTTTAAAATGCACATGTT
TAAAGAATCAAAAGTGTACATTGTTAAATCATCATTTTCAACTAATAAGGATTTTTAACA
GAGAGAAGTGACTTACTTTGGAATATAAATCTTACAACAAAATGAGTAATAATATTTTAT
CTATCTTGTTGAGTGGAAAAAATTTCGATAATAAAATGGTAGTCTCAACAGGTAGTTACA
TTTTGTCTGAGTTGCCATGTATTGTTGCCTATAAAAATAATGATATCGTGGGGCTACTAA
CGTATAAAGTTTATGATGAGTATATTGAAATCATTTCTTTAGATAGTTTTGTAGAGAACA
AGGGTATTGGTAGTCATTTACTTAATTATGCTGAAATAATTGCCTCAGATATGAGTAAAA
GAAGTATCCGTGTTATTACTACAAATGAAAATATTAAGGTACTCTATTTCTATCAAAAAA
ATAAATATAGAATCACAGACGTTATTTTTAATGCTGTAACAGAAGCTAGGAAAATAAAGC
CGTCGATTCCTACAATTGATAAAAATGGCATTGAAATTAGAGATGAAATTGTATTGAAAA
AATGTTTATAACGTATAAATATACGTTGTTTTAAATCACCCTAGTTCATACCAAAAAGCC
TTTAACACAAACAAAAAAGGAGGAACATTATATTCCTCCTTGACCTTCATTACATCTATA
ATTCTAGTTTAACGTCTTCGTCCATTTGGGCCTCAAATTCATCTAGTAGTGCTCGTGCTT
CTGCAATTGATTGTGTGTTCATCAATTGATGGCGAAGTTCACTAGCGCCTCTTATGCCAC
GCACATAGATTTTAAAGAATCTACGCAAGCTCTTGAATTGTCGTATTTCATCTTTTTCAT
ATTTGTTAAACAATGATAAATGCAATCTCAATAGATCTAATAGTTCCTTGCTTGTGTGTT
CGCGTGGTTCTTTTTCAAAAGCGAATGGATTGTGGAAAATGCCTCTACCAATCATGACGC
CATCAATGCCATATTTTTCTGCAAGTTCAAGTCCTGTTTTTCTATCGGGAATATGGGAGT
GGGACAGAAATGATATTTTCTCAAAATTTATTTCGTCGTCCAACCCCAACTTCCATTGTC
TGTAGAATTTCATTTCGAAATTCTCTGTGTTGGGGCCCCGCCCCCCAACTTGCACATTAT
TGTAAGCTGACTTTCCGCCAGCTACTATGTTGGGGCCCCTGACTTTAATTGAAAAAAGCT
TGTTACAAGCGCATTTTCGTTCAGTCAACTACTGCCAATATAACATTGTATAGCATAGAA
CATTGATTTATGTCCCAACCTCCAATTTCGTCACGTAAATTTTTAATAGCTTCGATTAAT
TCCCAATGTGCATCTACTTTACTAATGCGTTTGATAAAAACTTAAATAATATTATTTTTT
TTTCCCCCCCACCCCCCTTAAAAAAAAACCCCCCCCCCCCCCCCCCCCCCAAAAAAAAAA
ATTTTTTAAAAAAAATTTTTCTCCCCAAAAAAAAATTAAAAAAAAAAAAAAACCCCTTAC
AAAAAAAAAAATTTTAAAACCCCCCCCCCCCCCCCCCCCCCCCCCCCCCCCCCCCAAAAA
AAAAACAAATGGGGGGGGAAACCTTTTTTTTTTGGGGTTTTAAAAAGGCCCCTAAAATAA
TGAAAAAGACTTGGCTAGAAGTAAGACCTGATGCGATATATGCGCTATATGCAGGGGCTC
CGAATAATGGTGGTAATAATAAAATAGCTGGATAAATAATGATAGCACCACCTACGCCTA
CTAGACCAGATATGAACCCACCGAATACCCCAATGAGTAACATGATAACTATATTAACAA
TATCCATTACTTACTTTTCACCAATAAGTTTACAGCTTCATTAATTAACTCTTGGGAGCT
TTCTTCATCATCCGCAGCTGCTTTTACGCATTCTATTAAATTTTCACTAATAATGATACC
CATCAAGCGTTGGAGTGAACTCTTTGATGCACTGATTTGTGTAATGACATCTTTACAGTC
TTTTCCTTCCTCCATCATTTTAATAATTCCATTTAGTTGCCCTTGTATTCTATTAATACG
ATTAATCATTTTTTTATCATAATTCATAGTCATACCTCCACTTTTAATTGAATAAAAATA
TATTAATAGATAAACACAAATGTGTCAAATACCCCTAGAGGTATTTGACAAGTTCCATTC
TACTGTTTAGAATACCCCTACAGGTATTTTTAGGGAGGTTATTATGAAACAATACGGAGA
AAAGTTTATCGATGAATTTAGTAAAGCAGAATTGGAAAAACTAGCAAAGCAAGGGCAATT
AATTGATGTTAGAACAGAAGAGGAGTATGCATTAGGACATATCAATGGTTCCATACTTCA
TCCTGTTGATGAGATTGAGTCATTCAATAAAGAAAAAAATAAAACCTATTATGTAATCTG
TAGAAGTGGTAACAGAAGTGCTAATGCTAGTAAATATTTAGCTAAACAAGGCTATAACGT
TATAAATCTTGATGGTGGTTATAAAGTTTATGAAGAAGAAAACGATAGTTATGATACGCA
AGAAGAATATAAAAGTATAGAAATTAAAGCAGATCGTAAACAATTTAACTATCGTGGTCT
TCAATGTCCAGGGCCAATTGTAAAAATTAGTCAAGAAATGAAGAATATTGAAGTAGGTGA
CCAAATTGAAGTCAAAGTCACAGACCCTGGATTCCCTAGTGATATTAAAAGTTGGGTGAA
ACAAACAAGGCATACTTTAGTTAAGCTTGATGAAAATAACAATGGAATTAATGCGATTAT
TCAAAAAGAAAAAGCAAAAGATTTAGATGTAAATTATTCTGCTAAAGGTACTACAATTGT
ATTATTTAGTGGAGAATTAGACAAAGCTGTAGCAGCATTGATTATTGCAAATGGCGCTAG
AGCTGCTGGAAAAGATGTAACTATCTTCTTTACTTTTTGGGGGCTTAATGCATTAAAAAA
AGCGCAAACAGTTAATGTTAAAAAGCAAGGTATTGCAAAAATGTTTGATTTAATGTTGCC
CAAAAAGAATATACGAATGCCTCTTTCCAAAATGAATATGCTTGGTTTAGGAAATATGAT
GATGCGCTACGTAATGAAAAAGAAAAATGTTGATTCATTACCAACACTTATCAATCAAGC
TATTGAGCAAAATATCAAATTAATCGCTTGTACGATGAGTATGGATGTCATGGGTATTCA
GAAAGAAGAACTTAGAGATGAAGTTGAGTACGGTGGTGTAGGCACTTATATTGGTGCTAC
TGAAAATGCGAATCATAATTTATTTATCTAATTAAATCTATTAATAAAAGGAGTTGTTAT
CATGTTTTTTAAACAGTTTTACGATAATCATTTATCTCAAGCATCATATTTAGTGGGTTG
TCAACGTACAGGAGAGGCAATAATAATAGACCCTGTTCGTGATTTATCGAAATATATAGA
AGTTGCAGATTCTGAAGGTTTAACAATTACACAAGCTACAGAAACACATATTCATGCTGA
TTTTGCTTCAGGAATTCGTGATGTGGCTAAACGCTTAAATGCAAATATATATGTGTCTGG
CGAAGGTGAAGATGCATTAGGGTATAAAAATATGCCATCAAAAACACAATTTGTTAAACA
TGGAGATATCATTCAAGTAGGCAATGTTAAATTAGAAGTTCTGCATACTCCAGGACACAC
GCCTGAAAGTATTAGCTTTTTACTCACTGATTTAGGTGGTGGTTCAAGTGTTCCGATGGG
ATTATTTAGTGGTGACTTTATTTTTGTTGGTGATATAGGTAGACCTGATTTATTAGAAAA
ATCTGTTCAAATAAAGGGTTCTACAGAAATTAGCGCGAAACAAATGTATGAGTCCGTTCA
AAATATTAAAAATTTACCTGACTATGTTCAAATCTGGCCGGGTCATGGTGCTGGAAGCCC
TTGTGGTAAAGCATTAGGTGCCATACCTATATCTACAATAGGTTATGAGAAAATTAATAA
CTGGGCATTTAATGAAATTGATGAGACTAAATTTATTGAATCATTAACATCAAATCAACC
AGCACCACCGCATCATTTTGCACAAATGAAACAAGTTAATCAGTTTGGTATGAATTTATA
TCAATCATACGATGTTTATCCTAGTTTAGATAATAAAAGAGTAGCATTTGATCTTCGTAG
CAAAGAGGCCTTTCACGGTGGCCACACAAAAGGAACAATCAATATACCATACAACAAAAA
CTTTATTAATCAAATTGGTTGGTACTTAGATTTTGAAAAAGATATAGATTTAATTGGAGA
TAAATCTACTGTTGAGAAAGCGAAACACACTTTACAATTAATTGGGTTTGATAAGGTAGC
AGGCTATCGTTTGCCAAAATCAGACATTTCAACCCAGTCCGTTCATAGCGCTGATATGAC
AGGTAAAGAAGAACATGTATTAGACGTACGTAATGATGAAGAGTGGAATAATGGACACTT
ATACCAAGCTGTTAATATTCCACATGGTAAATTATTAAATGAAAATATTCCTTTTAATAA
AGAGGATAAAATATATGTACATTGTCAGTCAGGTGTTAGAAGTTCAATTGCAGTGGGTAT
ATTGGAAAGCAAAGGTTTTGAAAATGTGGTGAATATTAGAGAAGGCTATCAAGATTTTCC
AGAATCATTAAAATAATTTAAGGATGTGGAAAAAATGAATAAGCATTATCAAATTGTTAT
TATTGGTGGCGGTACAGCAGGTGTTACCATAGCATCAAGACTATTAAGAAAAAATCAAAA
CTTAAAAAAGAAAATAGCAATTATAGACCCAGCAGACCATCATTACTATCAACCATTATG
GACGTTGGTTGGTGCAGGGGTATCTAGTTTGAAAAGTTCTCGTAAAGATATGGAAAGTGT
TATACCTGAAGGTGCTCACTGGATAAAACATGCTGTTTCAAGTTTTCAACCTGAAAATAA
TAGCGTTATTTTAGGAAATAATACAGTCGTTTATTATGATTTTTTAGTAGTAGCTCCAGG
ATTACAGATTAATTGGTCTTCAATTAAAGGACTAAAAGAAAATATAGGTAAAAATGGTGT
TTGCTCCAACTATTCACCTGACTATGTTAACGAAACTTGGAACCAAATTTCTAATTTTAA
ACATGGAAATGCCATTTTTACGCATCCAAACACTCCTATAAAGTGTGGAGGTGCGCCTAT
GAAAATTATGTATTTAGCTGAAGATTATTTTAGGAAACATAAAATCCGTTCTAACGCTAA
TGTGATATATGCAACGCCAAAAGATGCTTTATTTGACGTAGGAAAATATAATAAAGAATT
AGAGAGGATTGTTGAAGAAAGAAATATAACAGTCAATTATAATTATAACCTTGTTGAAAT
CGACGGTGACAAAAAAGTGGCTACATTCGAACATATCAAAACATACGATAAAAAAACAAT
AAGTTATGATATGTTACATGTAACACCACCTATGGGTCCCTTAGATGTAGTAAAAGAAAG
TACACTTTCAGATAGTGAGGGATGGGTAGATGTTAACCCAACCACATTACAGCATAAAAG
CTACTCTAATGTATTTGCACTTGGTGATGCTTCAAATGTACCTACTTCAAAAACAGGCGC
AGCTATTCGTAAGCAAGCACCTATCGTCGCTAATAATTTATTGCAAGTGATGAATAATCA
AATGTTAACGCATCATTATGATGGTTATACTTCATGCCCGATTGTTACTGGATATAATAG
GTTAATACTTGCAGAGTTTGATTATAATAAAAATACTAAAGAAACAATGCCGTTTAATCA
GGCCAAAGAACGTAAAAGTATGTATATATTTAAGAAAGATTTATTACCTAAAATGTATTG
GTACGGCATGCTAAAAGGATTAATATAATAAAGTACAGAAAACAATAAATTTTTAATGAA
AAATCTTTTACTATAAAATATTAAGTATTTAAATGACGTGTCAGTGTTGTGTTTATATGT
CGTGAATTTTTAGCTCTAAATAGTATAAGATTGAAAAAGTTGTTACTGTTTTAAATGATC
ACGATGAAGTCATTCAATAAGAATGATTATGAAAATAGAAACAGCAGTAAGATGTTTTCT
AATTGAAAATCATCTCACTGCTGTTTTTTTAAAGGTTTATACCTCATCCTCTAAATTATT
TAATAATAATTAATGGTATTTGAGCACGTTTAGCGACTTTATGACTGACATTAACAATAT
CCATTTCTTGCCAGATATTCAAACCACGTGTACTCAAAATGATAGCTTGGTATGTACCTC
CAATAGTAATTTCAACAACTTTGTCTGTTGAGCACTAAGAGCAATGTTAATTTCATAAGT
TGTAAACAATTTTTTAATTGGATTTTTTTTCAGAGTTAAACGATATCCTGATGTATTTTT
AATTTTGCACCATTTCCAAAAGGATAAGTGATATAAGTAAAAAGGCATCATCGGGAGTTA
TCCTATCAGGAAAACCAGATAATACCTAAGTAGAAAGTGTTCAATCCGTGTTAAATTGGG
AAATATCATCCTCAACCTTTATTACTCATACTATAATTCAATTTTAACGTCTTCGTCCAT
TTGGGCTTCAAATTCATCTAGTAGTGCTCGTGCTTCTGCAATTGATTGTGTGTTCATCAA
TTGATGTCGAAGTTCGCTAGCGCCTCTTATGCCACGCACATAGATTTTAAAGAATCTACG
CAAGCTCTTGAATTGTCGTATTTCATCTTTTTCATATTTGTTAAACAATGATAGATGCAA
TCTCAACAGATCTAATAGTTCTTTGCTTGTGTGTTCGCGTGGTTCTTTTTCAAAAGCGAA
TGGATTGTGGAAAATGCCTCTACCAATCATGATGCCATCAATACCATATTTTTCTGCAAG
TTCAAGTCCTGTTTTTCTATCGGGAATATCACCGTTAATTGTTAACAATGTATTTGGTGC
AATTTCGTCACGTAAATTTTTAATAGCTTCGATTAATTCCCAATGTGCATCTACTTTACT
CATTTCTTTACGTGTACGAAGATGAATAGATAAATTTGCAATGTCTTGTTCGAAGACATG
CTTCAACCAATCTTTCCATTCATCGATTTCATAGTAGCCAAGGCGTGTTTTAACACTTAC
CGGTAGCCCGCCTGCTTTAGTTGCTTGAATAATTTCGGCAGCGACGTCAGGTCTTAAGAT
TAAGCCGGAACCCTTACCCTTTTTAGCAACATTTGCTACAGGACATCCCATATTTAAATC
AATGCCTTTGAAGCCCATTTTAGCTAGTTGAATACTCGTTTCACGGAACTGTTCTGGCTT
ATCTCCCCATATATGAGCGACCATCGGCTGTTCATCTTCACTAAAAGTTAAGCGTCCGCG
CACACTATGTATGCCTTCAGGGTGGCAAAAGCTCTCGGTATTTGTAAATTCAGTGAAAAA
CACATCCGGTCTAGCTGCTTCACTTACAACGTGTCGAAAGACGATATCTGTAACGTCTTC
CATTGGCGCCAAAATAAAAAATGGACGTGGTAATTCACTCCAAAAATTTTCCTTCATAAT
ATATTTATACCCTCTTTATAATTAGTATCTCGATTTTTTATGCATGATGATATTACCACA
AAAGACGAACTTATACAAAAGGAATTTTAGTTGATACAACCATTTGAAAGGGAAGTCTAC
GAGTAGTCTAAAATGAATGTTGTGGTAAGTTGATCAATATACAAATCAAGGATTATCGCG
TTAAATTGTTCATTATTAATGATACACTACTTATTATTATGATTCAGAATTTTCTTTGGC
TACATATACAGTAATGTGATTTATACGTTATCTTATAACAAAGACAAATTTATAAAGGTG
ATATTATGGAAGATTTAAAGCAATCTTTAAAAGGTTTAGGTTGGTATGACTTGTTTTTTA
CAGTACCTATGTTTCTACTATTCGTGTATCTGCCGAATTATAATTTTATAACTATATTTA
TTAACATTGTTATCATTATTTTCTTTTCCATAGGTTTGATTTTAACTACTCATATAATTA
TAGATAACATTAAGAACAACTCTAAATGATTTATTAATACGAATATGATTAAACATAATT
ACTGAAGGAGCGATTACAATGGCGACTGAGAAAGATGTAAATGATTTATTTTTAAATCAT
GTGAATTCAAATGTTGTTAAAACTAGAAAGATGATGGGAGAATTTATTATTTATTATGAT
GGTGTGGTTATAGGTGGTTTGTATGATAATAGATTATTGGTTAAGGCGACTAAAAGTGCA
CGTCATCAATTTCAAGATAATACATTAGTATCGCCGTATCCTGGTGCCAAGGAAATGGTT
TTAATTCCACAATTTGTCAAAATAACAAATCTCACTGATTTATTTGAGCTCATAAAAAAT
GATTTGAAAAAGTGAAGTTCGGGTGCAGAGAGAACTAAGCACATCGACAAATGATCGCAT
GTTAAAAGAAGAGTGACGGTCACTCTTCTTTATGTGCATATTTTATTTTGTCTGTTTTGT
TAACGAGCAGCAGTGTAACAAATATGAGTAAGGATAAAATGAGTATAATATAGAAACCGA
ATTTATCATTAATTTCATTAATCCATCTTCCTAAAAATGGAGCAATGAAACTTTGCAGTA
ACAATGAAATTGACGTCCATATCGTAAATGAGCGACCGACATATTTATCTGAAACAGTGT
TCATTATAGCTGTATTCATATAAATTCTGATTGATGAAATTGAGTAGCCTAGTATAAATG
ATCCTATGAATAAGTAAAATGCTGAGTTTATCCAAATAAATAGTGCTGAATTTATGACTA
ATATGAAATATAACAAAAATATCAATGCTTTAGTTGAGATTTTTTTCGAAAGAATAGCTG
AAATTAAACCTGCACATAATCCTCCAATGCCATATAACATATCTGAAAAACCAAATTGTA
CAGACGAAAGTTTTAAAACATTATAAACATATCCTGGTAATGATATGTTAAAGATCATTG
TAAACACTATTGGTATGATTGAAATAACTCCAAAAATAAATATCATCAAGTTGTCTTTTA
AAAATTTCCATCCTAATAAATATTCTTGCAATAAGCTATTTGTTGATTCTTCCTCTGAAT
GAGTTGGTTTATCTACATGCAATCTAAATAACATAAAAATGCTGATTAGAAACATCATTA
TAGTTATCGCTATAATTAGAGTGAATCCATTTATTTCATATAATATTCCTGATAATCCAC
CTGCAATAAACATACCTGTTTGCAAACTAATCTCTAATAGAGAATTTGCATCTGTATATT
GATCTGGTTTTAAAATCTGTTTAACTAAACTTCTAGATGTTGCCATATACGTAGTCCAAC
CTATCCCATTAACAATCGCAAATCCAATCACTAAATAGGTCTCAAAGCCTATCATTACGA
GTGCTATGACAATGAGTAAATATAATATTACCTGAAGAAGATAGGTGATTAAAATAATAT
TTCGTCTATTATATTTATCGGCTAGTCCACCTATTATAGGAGAAGCTAAGAAACCGGATA
ATACATTTAAAGCTAACATAATACCTAATAGTTGGGAGTCGTTAGTTTTGTCGATTAAAT
ACCAATTAGCCCCAACTGTACTAATTCCAACTCCGAATGCTGAAATTATTTCTGCTAAAA
AGAACAATCTGAAGTTTTTAATTTTCAACAAATCAGTCATAAATATCACCTTTTTTCAAT
GCAAGATTTATATTTGCGAGCTCTTCTATAAATTGAGAGTCGTTTAAAATATCGAATGGT
TTATTGCCTTCGCCGATCAAAAATCTATAGTTAGTAATATTCATAAACTCAAATATTAAT
TTGAATTGGTTGACTAAAGGTTGTGCTTTGGTATGCGGATTGTCGCCACCTATGATTAAA
ATCAAATACTTTTTTTGTGACATGATTTCTTTGAAGTTGTCTATTTGCGTATCTCGCAAT
GACTCGGTCCATCTATCAATGAAGAGTTTTAAAGACGCACTCATGGAGTACCAATAGAGT
GGTGTTGAAAAAATAATAATATCTGATTCTAAAACTTTGATTAAAATTTGTTCGTAATCA
TCATTATGAAAGTTGGCACCTTTGCTATGACGATTATCTGTAACCTTTTCAATGTTACTT
TGATATAAATTCACAAAGTTGACATTTAAATTCTTCAATAGATTCTCTACTGCGATAGCT
GAATTGCCATCTTTTCTACTACTTCCAAATAAACAAGTAATCATAGTCATAACTCCTTTC
GATTTACCTTTATAATAATATTTAATATATTATTATTAAATCAGAATTCTTAGAATGCAG
GATTCGATAAAAGTGAATCCTAAAGGAGGTACTACTTTGAACTTAAACATTTTAAAATCA
TTTTTAGTAACTAGTGAAACAAAGAACCTTACTAAAGCATCAGAATTACTTAACTATTCA
CAGTCAACTGTATCTACACATATTGAAAAATTAGAAAAGCAATTAGATGTTAAATTATTT
TATAGAAAAAAATATGGTATGGAACTAACGGAAGAAGGCTTAGCATACGTTAAATACGCT
AAAGTGATTTTAGATAGTAATAGCGAATACGAGAGAGAAATAAAAGGTCTTTACAATAAG
AAGGTAAATATAAGTATTAACATGCAAGAAAGTCAGTATTTGTATCGTTACTATAATAAG
ATTAGTGAATGGTTAGCTGAACACTCATATGTAAACTTGAAGTTTAAATCCGCACATTCT
AATTTCTATATTAAAGAAGAAATTGCTAATTTTAAATCGGATATTAGCCTTATCACAGAC
GAAAAGATTATTAATAGTAACTTAACTGCTATTCCTATAACTGAAGAACGTTTAATATTT
GTTACTAACAAAGAGATGAAAGATTTCAAATTAAGCGATATTCAAAACCATACATTACTT
GTTACTGAAAAAGGGTGTAGTTACAGAGAACAGTTAGAAAAGATTCTCTATAAATATAGC
TTTTCAACAAAACAAATGGTTGAATTTCTAGGAATTGAGTCATTGAAAAAACACTTAAAA
AATTCAGATGGGATTGCGCTATTGCCGGAGTTTATTGTTGCAGATGAATTAGAAAATAAA
AGTTTGTTTCAAATAGATGTCGATGTCGATATTCCGAATTTAGAAACAACTTTGATAATT
AATCCTGAATCCAGTAAGCAAGTACTAGAATCTTTTGTAAAAGATGTCTTTTTATAAATA
TTGGTGAAAACGTGTAGTTATGGTGAAACTCAAAGATAATCATTTATTTGAAAGGACATA
GGAGCAATTACAATTTCCAAACAAGGTACACGAGTGCCATTGAATTTATCGTCACGATTT
TATTCAGATCAAAAGAACACGCACTTAAATAATCAGTTTATCTATGTAACTTACATCTTT
TATACTACAGAAGTTCATGTATATGTTCAATCGTCTCATAATTTTTAAATAGCCCAGATT
CCCATAGTTAAATACATTATTCAAATCGTAACTAAAACATAGAAGTATTTGAATCACCAT
ATTTAACTTTTAAGTTTGTACTACTATGAAGTAATCTAACTACCACTTTAGTCAATACAA
ATATAACGGAAAGATAATTAAGTGAGTGCTCATTCAAGGGTGCTCTTTTTTCATGTATTT
ATTGAACAAAAATAAAGATGCTTAAGAAATTTATAAAAAGTTTTATAATCATTTACTGAT
ATTCGTGAATAGTTATAGTATTTATTCAATATTGAATTACTGGTCATACAGATCTATTTT
ACTAGTGAGAACTCTACAAAGAATTATTGGATAGTTATGGTATTGATAATATAAGAATAT
TTTTGAAAAAACTCAAATATGGTTAATTTATTTGTTAAAATAACATTAAGTATAAAAACA
GGGAACAAGGTGGGTTATCATGAATCAATTGGTAAATGATACGTTATCGGCTTGGTTGTT
GATTGAATCTTTAAGTCCAGGAGAAGTTAGTTTTACAGCGGAAGATATATTATCAGCTGA
AAATTTTAAAAATGGTGCAAAGCAAGCGCAACTTCAAAGTTTTGATGAATATTTTGAAAT
ATGGAATGATGAACGCTTTATTATATCAGAAGAAAAATCAGAGATTGGCGAAATCATTTT
TAAATTTTACAGACATTGTTTCCGCTATAGTGAAATTAATTTGAAAATTCAGGATATTTT
TGATGATTATTCAGATATTCATAATCCAAATGGGACACACTGTTATGGTTACACATTTAA
TATAGATAAACACGGTAAAGTGATAGTTGATTCTATACATATTCCGATGATTATGAGTGC
ATTGAAAGAAATTGAAAAGAATAAAAATGCTAATATAGAAGAAAAATTTAATGATTCTGT
TGAAAAATTTGTTCAAAAAGTAAAAGAAATTTTAGCGGATGAACCAATTAATGAATTTAA
ATTGAAGAAGATGGACATAGCTTATGATGAGTATTTTTCTGTATTAAATTCAAAGAAAGA
TGGATTATTTGCGCATTATGTAGCAATAGAATATGTGAAAGATAGTGATTTACCACAGCC
GGAATTTAACAGCTTCTTCATAAGTGATATTGAGAAAGCAAGAAAATCTCCCAACCAAAC
TTTAATTGATTACATTGAAGGTGTAGAAGAAAGTCAGCGCATAGAAGTAGATGAAAATAA
AGAAATGTTTGACAAATTTTTACATCCTTCACGTTTGCCTGATGGACGCTGGCCATCACA
GACTGAGTTTAGATTGTCTTTAATGCAACAGCTTGCTGTAAACCAAATTACGAGTGGTAA
TGAAAGAATAAGTTCAGTTAATGGGCCACCAGGGACAGGTAAGACTACTTTATTAAAAGA
TATATTTGCGCATCTAGTAGTTGAAAGAGGTAAAGAGTTAGCCAAACTAAATAATCCTAA
AGATGCATCTGTCAAAACAAAAACTCATGAAACAGATGATAAATATGTCTATTTACTTAA
GGAATCTATTGCTAAATATAAGATGGTAGTCGCATCTAGTAATAATGGAGCTGTTGAAAA
TATATCTAAAGATTTACCGAAAATTGAAGAAATTATAAGAAATCCCGAAAAATGTAAATT
CCCTAAATATGAACAGAATTATGCAAATTTAGCACATGAATTAAAAGATTTTGCTGAAAT
TGCTGAAAATTTAATTGGTGAAAGTGCATGGGGCTTATTTTCTGGAGTATTTGGTAAAAG
TACTAATATTAACCAAGTATTGAGTCATATGTTAAAACAAGATGCGAATGATATTGGCTT
TGCTAAATTACTACAAAATGAGAATAATCGTATGAGTTATAACGAGTTAATGAGTGAATG
GCAATCACATCAACGTGCATTTTTAGAAGAGTTGAAGCATGTTGAAATGTTAAAAGAAGA
ATCTATTAGAGCCTATGATGTTTATAAAAGTTGTGAGTCTTACTCTAAGATGGAACAGGC
AATTAATAGTGAAAAAATGAATGTTAAGGAAAAGTTGAATCATTTAGAAATTCAAATATC
TTGTGACAATAAAGAAATTGAAGATTTGGATGATCGAATTAATTATAATACAAAGCAACT
CGAAACTTTAAATGAGTTGATTAAATCCATCAGAGATAGTAACAAAGGGTTTGTTAACAA
GCTGAAGGCGATATTTAATTCAGAAGAAGATGAAAGATATAAAAAACATAATGCAGAGAA
GCAACAATTATTAACACAACAGTTAGAGTTAGAGAAATGTAAAAAAAACAAACATGAAGA
CCTTGTTAGCAAACTAAAAGAAAAAGAGAAATTAATTAAACAATTAACTAAAGTACAGTT
GCAATTAGACGAGTTAAATTCACAGTTACAAGAGTTAGAAGCATATCGTATTGAGTCAAA
AATTACAATTCCAGAAAAAGATTTTTGGAGTGACAACAATTATGATGAGCGCCAAGTTAC
TAATTTGTGGACGAGTGACGAACTTCAATACAGACGTGCCATGCTCTTTTTAAGAGCAAT
GATATTGCATAAATTATTATTGATTGCTAATAATACAACTATTTATTATGCGATTAATGA
TTTTAAAGATAGAAGGAAATTAATTGATGCAAATCCAGATAAGGTACACAACGCATGGAA
TGTGATGCATTTAATATTTCCACTTGTGAGTACGACGTTTGCAAGCTTTAAATCTATGTA
TGGGGGCATACCAAAGGGTTTTATAGACTACTTATTTATCGATGAAGCAGGACAAGCAAT
ACCTCAAGCAGCGGTGGGAGCATTATTTAGATCGAAAAAAGTTGTAGCCGTAGGTGATCC
GATTCAAATTGAACCTGTTGTGACTTTAGAAAGTCATTTAATTGATAACATTCGTAAAAA
TTATCATGTTCCGGAATATCTAGTTTCTAAAGAAGCTTCTGTGCAGTCTGTTGCAGACAA
CGCCAATCAATATGGCTTTTGGAAATCTGATGCTACTGATAGTAATCAAAAAACCTGGAT
AGGCATACCTTTATGGGTGCACAGACGATGTTTAAAACCTATGTTCACGATAGCTAATCA
AATCGCTTATAATAATAAAATGGTGCTACCTAGTAATATTACAAACGTAGGTAAGACCGG
TTGGTATGACGTTAAAGGAAACTCAGTACAAAAACAATTTGTGAAAGAGCATGGCGAAAA
AGTAGTGGGATTATTAGCTGATGATTGGATTGAAGCAATTAAGGAAGGTAAAAATGAACC
GAGCTCATTTGTAATATCGCCTTTTTCAGCAGTACAGCAACAGATTAAACGTATGTTAAA
GCAACAACTACCGACTAGAATTGATATTGAACGTACAAAAATTAATCAATGGGTCGATAA
ATCCATTGGTACTGTTCATACTTTTCAAGGTAAAGAGGCTCAGAAGGTGTATTTTGTAAT
AGGTACTGATAATACCCAAGATGGTGCTGTGAACTGGTCATGCGAAAAACCAAACTTGTT
AAACGTTGCAGTGACAAGATCTAAAAAGGAATTTTATGTAATTGGTGACATGCAAAGAAT
ACAGTCGAAACCATTTTATGAGACGATTTTTAAAGAAAGAAATGTAAAATAACATACAAA
AAAGTATATAGAGGAAGTTATGTTCATGCAAAATAGAAATGATTTTATAGAAAAACTATT
AGACAGAGCTCAAATTGAAGAAGGCATGCGTGTACTGGATATAGGTTGTGCGACTGGTGA
GGTCACTCAATTAATTGCAAAACGTGTGGGGGCGAATGGTGAAGTCGTCGGTGTTGATGT
GAATGAGTCATTACTTAAAATTGCAAATGAAAACAATCAATATAACAATGTATCATATCA
ATATTCTGATATATATCAATTGCCAGAAACTATGGGGCATTTTGATGCGATTGTTGGTAG
AAGAGTATTGATGTACTTACCAGATGCTGAAAAGTGTTTACAAACTTTGAAATCAATTTT
AAAACCTGAGGGTATATTATGTTTTCAAGAAAGTGATGCTATTAACGCAGGTATTGGTGC
AGATGCACTATCTTTACATCAATCAGCAATTCAATGGATTTGGGAAACAGTGAAGCAAGA
AGGTGGAAATATTCATATCGGTCAAAATTTATATAATTTGTTTAATAAGAATGGAATGCA
TGTTGTAGATTATTTTGCAGAAGCAGTGATTCAAACGTCAATGGACAATGATTTAGCATG
GCTTGTAGATGTAATGCTACCAAGAATGAAAGCGCATGGTGTCATTAATGATGATTTTTC
ACTAGATGAGTTTAAATCAAACCTTGAACACGAAGCAATAAACAATCAGTGTGCATTTAT
ACGTGACATGGCGTTTGGTATTATCGGAAAAGCCTAGTTTAAAAAACGCTGAAAGCAGCA
TGTTATCAGCGACAGTGTCTTAACTTGTGAAGTTACTAATGGATTTTGAAAATAACAGCA
TTTCTATAGGCTAATCAAGTGATACTTAATTAGCGAGCAATTTATACATTTTAAAAGGAG
CAAAATTGAATAATGAAGAAATTTAACAACTGGATATTAAATGCAATAAGTGGATCTCAA
ACAGACAAGAATGGAACAACTGAAGAATTAAAAGGGGCAAAATTTATCATTTTATATGCA
TATTCAATGCTCGTTTTGCTTGCGTTAGTAATTTCTAACATATTCATTCACATTTTGGAG
CCTAAACTATCAATTACCACTCAAATCATCATCGTTTTGATTTTAATTGAATCACTAATT
GGACTACGTTTCTTGAAAGGGTACGATGTTAGGCGTGGCAAAGATAAAGAAAATAAGAAA
AATAGTAAGGATTTCGTTAAACTAAAATCAATTTTAGTAGCAATTTTATTTACATCATTG
GCGCTGACAGCAGGCACTGTAGCTGATATATACGGTATCACTGACTTAGGAAATACTAGA
AGTGATTTAATCGTTTGGAGCATAGGTGGTATTATATTTGGCCTCGTATGTTACACAATG
GAAGATAAAAAATAACGATAAGGAGCTGGCGATTATAAAGCTAGCTCCTTAAATTTACTT
TTTGTCTTTAAATATATCAATTAAAGAAATCAAAATAACTTGACCGTCTTGAGTTATAGG
TAAAAAATTAAATATATTGGTTAAAAATATTAACGTAATAAAATTCAACTTACCTAATGA
TAGCATAATCAATCCAATACAAAGACAAATAACAGGTGCAGATATAGCTATAATTAAATT
TTGGAGAGGATTGTGGTTATTTTTATAGGTAATAGAAACAAAAAATATACGTATATTTAT
CCGTATATTTTCTCTTTTGAAAATTTTGAGAAATATCAAATGAGTAAACTCATGTATTAA
AGCAACTATTATAAAAGAAAGAAGTAAATTTAAAATAATAAGTACAAAATTCATTGTTTT
TCTGTAACCTTATTGTGTTTTGAAAAGAAAAGCATTATAACAGTCACTATAACAAACACT
GTTATAAAACTAACTAACATCTTGGGGGTTAAAGAGAAATATGTCATAATTTCATCTTTA
GTCATAGACATTTGTATTTTCAATCCCATAAGTGTGATTATGGTTTGACTCTGTGTGATT
TTAAATAGTTCATATAGAAAATCTATTAGCGATATAGCTAACCAAACTATAAAGCTAATT
GTTAATAACTTAGCTAGTTTCATTACGTGTGCCTCCTTTCTTTAAAAATACATAAGTATT
CAACACCTAAAAGTATTGTTATAGATAAAATTAAATAGTGTGTTTTTGAAAATAATAAAG
AAATTAATACCAGGATAAACAAAGTTAATATGCTTGAAGTTGATTCGTTAATTGCACTTT
CAAAGGCTGGGAATATGAATCCTAAAATAATTGTTAAAGTTATTAGAGCAAAGCCAATTA
ATATAAAAGAGATAGAAACTTTAGTAATACCAAATAATAAAGTCATTGGTAATAACAAAA
GAGTTTGGCAAATAACTAAACATAAAAATTCTTGATTGGTTGATACTCTATATAAAGTGA
ACATTCTACTTACACCAGATATAGAGTCGGCATAAAATAGACCTGCAACAAATGTTAAAG
GATATAAAAAATATAGTAATTGTAAAGATTTAAACCAATCAAAATAGATAAAGCACAACA
CTGTAGCTGTAATAACTAAACTCAACATATAAACTAATCTTTTTTGTCTTAAAAGTGCTA
ATAATATAATATTGAATATACCGTTAGTTAGTTTAATTTTTGTGTTAAAGTATTTTAAGT
TTATAAATGAGCGGTCATCACCGAACCATTTAAATAATATCGAAATCATTATCAACAAAA
TCATAAAAAATATTATGAAGCATAATATTAATAAACTGTTGATACTGTAAGAAGAGTAGT
ATACCCATAAGTCTATTTTAAATCTGAAGAACACAAAATAGTATGCTGAGCTAGAAATAA
TAAAACTAATGTATAATCCATAGCCAAGCATATTTGATAAATATTTTAATAAAATATTTT
GAATTAAAAATTCTAATATCAAAAAACAATCGAGCATAATGATGTGTATAATTATGAATA
AACTTAAAAACTGAATTAGATTCATATTAGTTAGTGTAAACAAAGGTATAGTAATTATTA
TTATAAGTTCAAATAAAATGATAAAAAGTGCTAGTTTAAATATAGATTTAGATAAATTAA
TTTCTTTTAAACTAAAAGGCAAACTTTTTAGCATGAATAAAGATTTCGAACTTAAGTTGA
ATGTAACATCTATAAATAAGTATATTATTAGGCTAGTGATAATAGTTACATTTATATAGC
TGCTAATTAATTGTTTGGCTATATTATTATCAAAATTTTTATTAAATGTGTTGAATTGTG
TAATGTTGATATAAATATAGGTTATATAAGCAAGTGCTAGTAATATAAGGAATATTACTT
TATTGGTTTTACTTTTTAATAACACGCTATTAAATACGCTATTAAAAACCTCACGTAATA
AAAATTTAACTATTATTATATTGTTCGATAATTTTAATTTTTCCACATAGATCACCTTTA
GAAATTAAATACTTTTCTAATAACGAAATATTGCCTTCATATATGGATAGTTTACCTTTT
TCTAAAATTCTAATATCATCTGAAAATTTAGAAATAAAATCCATCGAATGGGAAACCAAA
ATAATTTTACGTGTTTTTTCTTGCTCTTTAATTAAATGTTCTAATAGTATTTTAGCTTCA
AAATCCAGACCATTAGTTAATTCATCTGCTAATAAAAAATTAGTTTTAATAGTCAATGCT
ATGCATATCTGTAATTTCTTTTTCATACCATAAGAATAGGTTTCGATTGTATTCCTAAGG
AATGAATATATGTCAAATAGTTCACTTAAAATATAAAAGTAATTTTTGTCATTTATGAAT
TTTTGATTGTAAATACTACTTACGAATAAAAAATACTCTTCCCCCGTCATATATTCTGGT
AAAAAGAAATCGGAGGGGATGAAAAATATTTCTTTTTTATAATTTGGATCACCTAAAGCA
TTATTATTAATAAAAACGTTACCAAAATCTGGTTTTGTTAGAGTTGTTATTATATTTAAT
AGAGTTGTTTTACCACTACCATTTAAACCAACTATTATTGAAGTTCCATTGAGAGAAAAA
GAAGTATTAATATTAGTTAACACTTCTTTTTTTTGAAATTCTTTGTAAGATTTTTAATAT
TTAACATGGGAATTTCCTTTATCTACTGCAACCTATTCCAGCCTGCCAAATTCTTGGCCA
ATGTAATTTAACGTTTCCATTAAAGTTATATCCTCTGCTAGTACAAAAGAATGCGTAGCC
TATAATTCCTACTATGGCAATGATAGCAATAATAACCCAAAACCAGCGATTTTCTATAGT
TTCCTCAAATTTAGAATAAAAATGTTCCATAACTTCTTCAATTTGAGATTTACACCAAAA
ATAAGTAGCAAAAAAGAATTTATTTGAATTAATAGACATGTTATTTCACCCTATAGATTT
ATTTAATATATTATATATTATTTAATAGATTTTGTAAAATATAAAATTAGAAGATACAAA
AGTGACAACAGAATTAGAAATTCTTCATTAACTTTACAGATTAAATACTCATCTTTTATG
AATTAAGAAGTATAGTAGAATCTCGTAAAAACATATAAAAAAAGATAAAAAATAACGATA
AGGAGCTGGCGATTATAAAGCTAGCTCCTTAAATTTTACGTACAACTATAAAGTTAAATC
ACATGGTTTGAATCATATGTCAATAATTCCCATAACACATTATTAAAACATCAATTAAAT
AAGTTTTAAAATTTTACACATATTTTTATTTGAAAAAGATGTATAATTAATGTATTAAAT
ATAGAAAGAAGTTGATATTATGAAAAAGTGTATTAAGACTTTGTTTTTAAGTATCATTTT
AGTAGTGATGGGTGGTTGGTTTCATTCAGCACATGCGTCAGATTCGTTGAGTAAAAGTCC
AGAAAATTGAATGAGCAAACTTGATGAAAGCAAACATTTAACTGAGATTAATATGCCAGG
CTCACATGATAGTGGCTCATTCACTTTAACTGATCCGGTAAAATCAGTTTGGGCAAAGAC
TCAAGATAAAGATTACCTTACACAAATGAAGTCAGGAGTCAGATTTTTTGATATTAGAGG
CAGAGCAAGTGCTGATAATATGATTTCAGTTCATCACGGCATGGTTTATCTGCATCATGA
ACTAGGGAAATTTTTAGATGATGCTAAGTATTACTTGAGTGCTTATCCAAACGAAACAAT
TGTGATGTCTATGAAAAAGGACTACGATAGCGATTCTAAAGTTACGAAGACATTTGAAGA
GATTTTTAGAGAATATTATTATAATAACCCGCAATATCAAAATCTTTTTTACACAGGAAG
TAATGCGAATCCTACTTTAAAAGAAACGAAAGGTAAAATTGTCCTATTCAATAGAATGGG
GGGGACATACATAAAGAGTGGTTATGGTGCTGACACGTCAGGTATTCAATGGGCAGACAA
TGCGACATTTGAAACGAAAATTAATAATAGTAGCTTAAATTTACAAGTACAAGATGAGTA
TAAAGATTATTACGATAAGAAAGTAGAAGCTGTTAAAAATTTATTGGCTAAAGCAAAAAC
TGATAGTAACAAAGACAATCTATATGTGAATTTCTTGAGTGTGGCGTCTGGAGGCAGCGC
ATTTAATAGTACTTATAACTATGCATCACATATAAATCCTGAAATTGCAAAAACGATTAA
AGCAAATGGAAAAGCTAGAACGGGTTGGCTGATTGTTGACTATGCAGGGTATCCGTGGCC
TGGATATGATGATATCGTAAGCGAAATTATAGATAGTAATAAATAAGGATTCAATAATGA
TATTAAGACGAGTATGAAAATAGTTAGATTCTAATTATTTTCACTACTCGTTTTTATTTT
GAAAATAAGTAATAATTCAACAATATTATAAATTGAACAGATTGTTTGTGAAATTTTTGA
TAATATTAAAGTGAAAAAGTGTTATAAATTGATATTAATATGTAATTTGCAAAAGTAAAT
CATTTTAAAAAGAAGAGAGTTGTAAGATGATGAAACGATTCAACAAATTAGTGCTAGGTA
TTAGTCTTCTGTTTTTAGTCATTAGTATTACTGCTGGTTGCGGCATGGGTAAAGAAGCGG
AAATTAAGAAAAGTTTTGAGAAGACATTGAGTATGTATCCGATTAAAAATCTAGAGGATT
TATACGATAAAGAAGGTTATCGTGATGATCAATTTGATAAAAAAGATAAGGGAACATGGA
TTATTGGTTCTGAAATGGCAACTCAAAATAAGGGTGAAGCTCTGAAAGTTAAAGGTATGG
TCTTATATATGAATAGAAATACAAGAAGTGCAAAAGGATTTTACTATGTTAATGCGATAA
AGAATGATGAGGATGGTAGACCTCAAGATAATCAAATAGAATATCCAGTTAAAATGGTAG
ACAATAAAATTATACCAACTAAAGATATCAAAGATGAAAAAATAAAAAAAGAAATCAAAA
ACTTTAAGTTCTTTGTTCAATATGGCAACTTTAAAGATTTGAAAAATTATAAAGACGGAG
ATATTTCATATAATCCAGAAGCTCCGATTTATTCAGCAAAATATCAACTAACGAATGATG
ATTATAATGTAAAGCAATTACGTAAAAGATATGACATACCAACAAATAACGCGCCGAAGT
TGTTGTTGAAAGGTACAGGTAATTTAAAAGGCTCATCAGTTGGATATAAAGATATTGAAT
TTACTTTCGTGGAGAAAAAAGGTGAAAATGTATACTTTAGTGATAGTCTACATCTTGAAC
CGAGTGAGGTTAAATAACCTCACTTCCACGCACACGATTCAATATGAAATTCAAATATGT
TGCTGTAAAATAATGTAAAATAAACGTATTCATATTACTGAATTGAGGGATAGTATGCAG
CGTGATTATTTAATTCGAGTAGAAACTGAAAGTATGTCAGATTTCAAAAGGCTCAATGGT
TTAATGATTGGTTTTGTTATTAAAGGTGAGGCACATATTTATGATGAAAATAATATGACG
CAATGCAACAGTGGCGACATTTTCATCATTAACCACCGCGACTTGTATCGATTTCAACTT
CAACAAGATGGCATCATATGTTATATCCACTTCCAAATGAAATATTTAGCAGACAAGTTT
GATGATGTGCATTGTCTATATTTTCACTTAACAGATGCGACCACAACCAAAAATATACAT
CAACTGAGAAATATAATGGCAAGACTGGTTTCAACACATATTCGACATAATGAGTTGTCT
AAATTGACTGAGCAACAACTTGTGATTCAGTTGCTTATGCATATGATTCATTATGTCCCG
CGTACATATCATTCGAACCAAAGTATCTTAAATGATGATAAAGTGAATCAAGTATGCGAC
TATATCGAGTTACATTTTCATGAAGACTTAAGCCTTTCGGAATTAAGCGAATATGTTGGG
TGGTCAGAGAGCCATCTGTCTAAAAAGTTTGCAGAATCGCTAGGTGTAGGATTCCAGCAT
TTCTTAAATACGACGCGAATTGAGCATGCGAAACTCGATTTGACATACACAGATGAAACG
ATTACTGATATTGCATTGCAAAATGGCTTTTCAAGTGCAGCGAGCTTTGCGAGAACATTT
AAACACTTTACGCATCAAACGCCTAAACAATATCGAGGTGATCGTCCAGCAATCACTGAA
AATCAACAATCGGCACAACATAATTATCACGACCGTGAATTGATATTACTTTTAAATGAC
TACATTGAAGAAATGAATCATTTCATTGAAGATATTGAAAAGGTGAACTATAAAGAGATT
ACCTTTCAACCAACCAATCACCAACTAAATCAATTTAATCATATTACTCAAGTGGGCTAT
TTGAGGAATTTACTCAATACACAGTATCAATCACAGTTACTTACATGTCATCATGATTTT
CATGTCAATGAAGTATTAGCATATGATGTGATGCCATATATTATGAAAAAGCTCAATGCG
CCATTCACGTATGATGCAGAAATTTCTAATATATTTTATGATATTGATTTGTGTTTAGAC
TTTTTATTAGATCATAACTTTAGTTTGACCATGCATTTGGATCAGTATGACTCACGTGAT
TATATCGATGCATTTAAAATTTTTATCCATCACGTTGCCCTGCATGTCAGTCATAGAAAA
GATTTGAAGTTCAACTTGTATGTGACGACATTGCACACGTCTTTGATTGAAATGATTGAT
TATTTTAAAGCATTATTCCCTAATGGTGGCTTGTACATTCACTTAGATCAAGCTACGGAA
AGACATCTACCATTGTTGAAACGACTTGAGCCACACATCGACCATTTTGTATTTGATGCC
AATTCAAATGATGCTGTTGATTTTAATAAAATGAATGATGATGAATTTAAAACCGCAAGT
CAAATGATTATTAATAAAACGAATTACCTTATCGACTTAATGCATCGTCATCATCTAAAG
CGTCCACTCATTTTACTCAATTGGAATACATTGACGGGCGATACATTTATTACAAACGGC
GAATATTTTAGAGGTGGTATCATCATTGAGCAATTATTAAAATTAAGTTCTAAAGTAGAG
GGTATCGGGTATTGGTTGAATTATGATTTGCACGTCAGTCATTGTAAAAATGAACGGGAT
TATATGAATTCTATTGAACTGTTTCATCAATATAATGGAAAACGTCCGGTCTATTTCACG
GCATTGCTATTTAATAAATTAACAAGCAATATTTTGTATTCTGATGATACTTGTATTGTC
ACGGGAACTGATTCAAATTTTCAAATATTGTTATATGATGCAAAGCATTTTAATCCGTAC
TTAGCGTTGGACAATCAAATGAATATGCGTGCAACGGAAATGATTCATTTGAACATTAAT
GCCCTGGAAGAAGGAATGTATAAGATTAAACATTTTACCTTAGATAAAGAAAACGGTGCA
TTATTTAATCTTTGGCGCAAACATCATACGATACATGGTATGGACAAGGACTCTATAGAT
TACGTTAATCGAATGAGTTTTCCAAAATTAGAAGTGTACGATATAGATGTGACGGATACG
CTGGCATTAAATATTAAAATGATTACAAATGGAATTCACTTAATTGAAGTAAAACGTTAC
CCAAGTTCATAAAATGATCACAAATCACAATTTATGTTATACATAATTTGTGATTTTTTG
TATTCAAAGTTAAAATTGCAAAAAATTAATGGTTAACATCTCTGTTGTTGGCAATATAAA
TAATGATCAATCATATATGATGTAACTAAGGAGATGAATGATATGAATCAACAATTAATT
GAAGCTTTAAAATCAAAAGAAGACAAAATGATTGAGATCAGACGTTATTTACATCAGCAT
CCAGAATTATCTTTTCATGAGGATGAAACGGCGAAATACATCGCTGAATTTTACAAAGGT
AAAGATGTAGAAGTAGAAACGAATGTCGGACCACGTGGAATTAAAGTAACGATTGATTCA
GGGAAACCTGGTAAAACATTAGCAATCCGTGCAGACTTTGATGCATTACCTATTACTGAA
AATACAGGATTATCTTTTGCATCACAAAATAAAGGTGTTATGCACGCATGTGGTCACGAT
GCACATACAGCATATATGCTTGTATTAGCAGAGACGCTTGCTGAAATGAAAGATAGTTTT
ACAGGAAAAGTCGTTGTGATACATCAACCAGCTGAAGAAGTACCACCAGGTGGTGCTAAA
GCAATGATTGAAAATGGTGTATTAGACGGTGTTGATCATGTATTAGGTGTACACGTCATG
AGCACAATGAAAACAGGTAATGTGTATTACAGACCTGGTTATGTTCAAACAGGACGCGCA
TTCTTCAAATTGAAAGTTCAAGGTAAAGGTGGTCATGGTTCATCACCACATATGGCCAAT
GATGCCATTGTTGCAGGTAGCTACTTCGTCACAGCGTTACAAACAGTTGTATCTAGACGA
CTAAGTCCATTTGAAACCGGTGTTGTCACAATCGGTTCATTTGACGGTAAAGGTCAATTC
AATGTCATTAAAGATGTTGTTGAAATTGAAGGTGATGTACGTGGATTAACAGATGCTACA
AAAGCAACAATTGAAAAAGAAATTAAACGTTTATCAAAAGGATTAGAAGCATTGTATGGT
GTAACTTGCACATTAGAATATAACGATGATTATCCTGCATTATATAATGATCCAGAGTTT
ACTGAGTACGTGGCTAAGACGCTAAAAGAAGCAGATCTTGAATTTGGTGTCGAAATATGT
GAACCACAACCACCTTCAGAAGACTTTGCATACTATGCTAAGGAACGACCAAGTGCCTTT
ATTTATACAGGTGCAGCTGTGGAAGATGGTGAAATTTACCCACATCATCATCCTAAATTT
AACATTTCAGAAAAATCATTACTTATTTCGGCAGAAGCTGTAGGGACAGTTGTTTTAGAT
TACCTTAAAGGAGATAACTAACATGAATGAAACGTATCGCGGGGGCAACAAGTTAATCTT
AGGTATTGTATTAGGTGTTATTACATTTTGGTTGTTTGCACAATCACTTGTAAATGTTGT
ACCAAATTTACAACAAAGTTTTGGTGCAGACATGGGAACAATTAGTATTGCGGTAAGTCT
AACCGCACTATTTTCAGGCATGTTTGTTGTTGGAGCAGGCGGCCTAGCAGATAAAATTGG
ACGCGTGAAAATGACAAATATCGGCTTATTATTAAGTATTATTGGTTCAGCATTAATTAT
TATTACAAATTTACCAGCATTGCTAATTTTAGGTCGTATTATACAAGGCGTATCAGCAGC
GTGTATTATGCCGTCCACATTGGCCATTATGAAAACTTATTATGAGGGTGCTGAACGTCA
GCGTGCCTTAAGCTACTGGTCTATCGGTTCTTGGGGTGGAAGTGGTATCTGTTCACTCTT
CGGTGGGGCAGTTGCGACAACTATGGGTTGGAGATGGATTTTCATCTTCTCAATTATCGT
TGCCGTACTTTCAATGTTACTCATCAAAGGGACGCCTGAAACGAAATCAGAAGTTACCAA
TACACATAAATTTGACGTTGCAGGTCTAATTGTTCTAGTAGTTATGTTGCTAAGTTTAAA
CGTTGTCATTACTAAAGGTGCAGCACTTGGTTATACATCATTATGGTTCTTTGGTTTAAT
TGCGGTTGTTGTTCTAGCATTCTTTATTTTCTTAAATGTTGAGAAAAAAGTAGACAATCC
GCTTATTGATTTTAAATTATTTGAAAATAAACCATATACAGGTGCAACGATTTCGAACTT
CTTATTAAACGGAGTTGCAGGTACATTAATTGTAGCGAATACATTCGTGCAACAAGGTTT
AGGTTATACAGCATTGCAGGCAGGATACTTATCAATTACTTATTTAATCATGGTGTTATT
GATGATTCGAGTTGGTGAAAAATTATTACAAAAAATGGGTTCTAAGCGACCAATGTTATT
AGGTACATTCATTGTGATCATTGGTATTGCACTTATTTCATTAGTATTCTTACCAGGCAT
ATTTTATGTTATCAGTTGTGTCGTAGGATATTTATGTTTCGGACTAGGCTTGGGTATTTA
TGCAACACCTTCTACAGATACAGCTATTTCAAATGCACCGTTAGATAAAGTTGGCGTTGC
TTCAGGTATTTATAAAATGGCTTCATCACTTGGTGGTGCATTCGGTGTCGCAATTAGTGG
TGCAGTATATGCCGGTGCAGTTGCTGCAACGAGCATTCATACAGGTGCGATGATTGCACT
TTGGGCTAACGTATTAATGGGAATCATGGCATTTATCGCAATTTTATTCGCGATTCCTAA
TGATGATAAACGTGTCAAAGATGCGAAATAATAACGATGACACGCCCAGTGTTTTGATAA
TGATATAAATGAAAGTAAAGCAAATTAAATGAGGAAATGTATAGAGCAGTGTATATAGAT
AAATCTATGATTGGATTAACACTAATATAAATATAAATGAAAAACCATCCACTTAAACTT
TTGATAAGTTAGGTGGATGGTTATTTATTGCGTTGTTCTAAAATTTGGACATTTATATGG
AAAGAACTATATATAATGTGAAGGTTATGGCAATTCGCTTCAATGAAGGCGACGTGTAAA
AGTGTATATTAAACGTTTCGGGGTCAGACTCCGAGAACAGTGTCCGTCATGCTTACCGCA
TACTAATGAAGCATTATTATATCAGTGTTTATAGCCGATTTAAGATAATAAAGTTTGCTA
AACAAAAAAGCCAATCCATTGATGTTGGATTGACTTTGTATAAGCATATTAAGTTCTAAT
TTTTATATAAGGTATGAATATAAATAAGACATTAAAAATTAAATTTCAGTTGTTGCAATT
TCTTCATCTGTAGGTACATCATCGTTAAGACCAACAAGTGCTTCAGAAACATTTCGTGAA
TGATAACCGATACGTTCAAGAACACCAATCATATCGATATATAGTAATCCGCCTTTTGTT
GTACATTCACCACGATTAAGGCGTTTAATATGACCTTTGCGTAGTTTATGTTCAATATTA
AATGATTCTCTACTACGTTCTACAATTTCATCTTTTTTCGTTTTGTCATAAACATCTAAC
ATGTCGATGGCTTTATCAAATGACTCAGCAACATGGTTGAATAATTTATCCATACCGCGT
TGTGCATCTTCTGTAATGCGAATATCTTCATCATGTTGGCGTTTTAATTGAGCGACATAC
TCTTCTGTTAGCTCTGCTACTTTTAAAATAGAGCGATTGACATCAAACATAACTGCTAAA
CGCTCAACGTCTGCCTTCGTAATGGCTTTTGTAGAAATTCTAACTAAATAATTTCGAATA
CTATCATTGATTGTTTCAACAGCTTGATGCTTTTGTTCAAGCTTTTTGATTAATTTTTTG
TCGTCTTTTGTAATTTCGCGAATGTCTTCAAACATTGATAAGACAATCTGACCCACATTT
TGTAATTCTTTTTGAGTTTCTTGTAATGCAACACCAGGTGCGTGATAAACAAGATCTTTG
TTTAAGTGCTGAGGTTTATAGTCATCAGCAATATCTTTACCTGGGACAAGCTTTGTAACT
ATCCATGCTAAACCTGCTACAAATGGTAATTGAATCAAAGTATTTGTTATGTTGAAGATA
CCATGTGATACTGCAATCGTCATCGCTGGTTTTAAGTGCCATACATCTTGTAACAAACTA
ATCAAATGAATCACAACTGGCAAGAAAATTGTGAAGATAATTACCCCGATTAAGTTAAAG
ATGACGTGTACAAGCGCCGCACGTTTTGCAGCGATTGAGCCGGCTAAACTAGCTAAGATA
GCTGTAATCGTTGTACCAATATTATCGCCTAGTAACACAGGGATTGCTGCGTTTAAGCTA
ATTAAATCTTGTTGATAAAATTCTTGTAAAATACCAATCGTCGCACTTGAACTTTGAACT
AGTGCTGTTAACCCTGCGCCGACAATGACAGCGAGTATTGGATTTGTAGACATATCAAGC
ATTAATTGCTTAAATCCATCTAATGATGCTAAAGGTTTAACGGCATCACCCATAAATTCT
AGACCGAAGAATAGAGAACCGAAACCGAATAGTATGCGGCCAATGTTATTAATTTTAGAG
CGTTTAAAGAAAAAGATTAAAAATGCACCTAATGCTAAAATTGGCATTGCATATTCGCCT
AAATCTATACCGATAATAAATGCTGTTACCGTTGTTCCGATATTAGCACCCATTATCACT
CCAATGGCTTGTTTCAATGTCATAAATCCAGCTGTTACCAGTCCGATTGTGATAACTGTC
GTACCTGAACTACTTTGTATTAAAATAGTTACAACGATACCTGCAATAACACCTAATACT
GGATTTGATGTAAATTTGTTTAAAATATCTCGTAGCCTGTCTCCTGCTGATGCTTGAAGC
CCGTCTCCCATGATTTTTAAGCCGTAAAGGAAAATACCTAAACCACCTAAAAAGGAGAAA
ATGACTTCTGTAACCGACATTTCCATTATTTCACCTCAAATAAGCTTTATATTTAGATTA
TCGCTTATAATTGTAAATTTAATGTTAAGATTAGGTAAAATTATTTAACAATATATGTTA
TTTGTATATGACTTGTAAAATATCGTCACTTATTATGTAAATTTTCAGTGTGAAATGGCA
GATTTGCAATCACTTGTTTAACAAAATGATGCAATCAAACATGCAATTATGTGTCATCAA
AAAAATCATGTGAGTGGGATAACGAAATAAAGTTTGTGAACATATCATTTCTATCCCACT
CCATGATTTGAAATCACCAAATAGACATGATTTAATGTGCCTCGTTATAACAATTTGTGT
TCTTTTAATAATGACTCAATGTACGTACCTTTTATCTTTTTAAGGAATCCTGCTAATGCG
AGTTTTTGCATTTTCGAATCTTTAGTAATCTCGCGCAAATCTTGATGGTCATTCAGTTCG
TATACGGCATCCAATAAGACGCGAAGATCAAATGTACTATTGATGACCTCTGGAATACCA
CGATCTATATTTAGTAATTGATAAACAGCTTCCATGGCAGTACGAACCGAATATTCTGTT
GTAAATACAGTATCTCGCTCTGTTTCTGCAAAGTTACCAATAAATGCTAAATTTTGTGAT
TGATGCGGGACGACTAAAGGTCTGTCGCCGATAGCACGCGTCATGAAATAAGAGGTAATA
TATGGCATATAAACAGGAATCGTATTAGATGCATGTTTTGCTAAGTCTTCAATTTTGTCA
GTTGGTACACCTAAGTGATATAGCCATTCTTGACATATTTCATTACCACTACATTCTGTG
ATTGGCTTTTTAATATAATCGCCGTTTACATCTGAATATAAGGCATAAATCCACGTAGAT
ATTTCATTTTTAGGTTGGTCTTTAAACTGTTGCTGACGATTGATTGTAAAACTGATTTGC
CATGCAGAATCATTGATTGTAATAATACCGCCAGTAACCGTTTTACCTGCAAGTGGATCA
CGTTTACAAATTCTTTCTATTGTATCGATAATATTTTTATTGTTTGTTGTCGATGTTGCT
GAAACAAACCAACTTTTTTGAGGAATATTTTGGCAAAACTTATCAGGATTACCAAATTCA
GGACTTTGTCGTGCTAAATTTTTCCATAGTGTCCAACTACCACCTAATTCGTCAGTTGGT
GGCGCTGGTGTATCATTATCACCATACGTAGAGCTTTCTGTAATACTACCGTTTGTCACA
AAGACGAGATCGTTTATAGTCAGTTTAATTGACTCTGCTTTGCCATTACGGTCAATTAAT
ATTTCTCGGGCAATTTTTTGACTTGTCGTAACATCTACTTTAATATCTTTTACTTTTACA
TCGTATTCAAATTGAACCCCATGCGATTTTAAATATTCAACCATAGGTAATACTAAAGAT
TCATATTGATTATATTTAGTGAATTTTAAAGCTGAAAAGTCTGCGAGACCACCAATATGA
TGAACGAATCGCATTAGATAGCGACGCATTTCCATAGCAGAATGCCACGGTTCAAATGCA
AACATCGTTTTCCAGTAAATCCAAAAGTTTGAATTAAAGAAGTCATCGGAAAATACATCT
GTTATTTTGACATCATCTAAATCTTCTTCATTCGTTAAGCATAAATCTAAAATTTCTTTA
ATTGCCGTTTTAGTCAAAGTGAAGTCTCCATCTGTGACTAAACGTTGACCCTGTTTCTCA
ATAACACGACAACGAGAATAGTTAGGGTCTTCTTTGTTTAACCAATAGAATTCATCTAAT
ACTGACGCATGATCAATTTCAAGCGAAGGGATAGATCTGAATAAATCCCACAAACATTCA
AAGTGGTTCTCCATTTCACGACCACCTCGGACAACATAGCCTTTTAAAGGCATATTTTCA
CCATCAAGACTACCGCCCGCTTTGGGTAACTCTTCTAAAATATGAATCTTAGAACCTTCC
ATTTGACCATCCCTTATTAAAAAACAAGCTGCAGCAAGTGAAGCTAGACCAGATCCGATT
AAGTAAGCGGATTTGTTTTCTACATTTTCAGGTTTTTTAGGGCGCGCAAATGCTTCATAA
TTTCCATAACTGTAATACATATCCACCAAGTCCTTTCGTATTAGAATACACTCAGACTAT
ACCCCTTTGTGAATTGCAAATATTAGTATTTATATTGGTAAATTTGACGAAATTAGATCA
TTTTTATATTTTTGATTTTTAAAATTTTATCACTCGAATGTTTTTGGATTCTGAGGTGCG
GGACTTGGAATAATTATGTATTTTGAAAGAAGTTACTTAAACTAACGCCTAGTAGAGTGA
TAATTCCGCCTATAATAGCAAGGGTTGTTGGTAGCTCGTCTAATAACAGATAAGATAATA
ATAAAGAAACGATAGGTGTTAAATAAAGAGACATTGTTGCATCAGAGACACCAACTGACT
TCACGATATAAGCAAGCAAAACGTATGGAATTATAGTAGGGAATATAGCTAAATAAAGTA
CCGATACTATTGATGTAAAAGTGGCGCCGTGTATATCGTTGATGATTTCAGGAATAAAAA
TAAGCATAAATGGTGAGCTTGCCATTATTGTATATAGTGTGAAAGCAATGAAGCCGTATT
TTTCTATGTATTTTTTCTGGAAAGTAAAATACAAACTTTCACTAAAAGATGCAAGTAAAA
TAATAAGAACACCTAATACATTAATAGTTGTGTAATCATCTTTACTTATTGAAATAATGG
ATATTCCTATAAATGCGACGAGTGAACTTAACCAATTCCATTTTGAAAAATGCTCTTTTA
AAAATATATAAGCTAAAGCACTAGAAAAAATAGGCGTTGTAGAGACTAGAATTCCAGATA
TACCTGCACTAATCAAAGTTTCACCAAAATTTAAAGCTGTGTGATATATCACAAATCCAC
AAAATCCTAAAATAAAAATAACAGGGATATCTCTTAGTTCTGGGGTAGGCAATTTCTTTA
TAATTACGAACGGCAAGAGAATTATTGTTGCTAAAATTAAACGAAATGCCGACAATGATT
CTGCACTAAAATCATTTAACGCAATCTTTATCATTGGAAATGCAGATCCCCACAATATGA
TAGTAAATAAATATGATAGAAAAGTAGTGTCTCGAAGCTTATTCATTAATATCATCACTC
CTTTAATTATGTGTTTCTATATTAAAAAATATGATTTAAAATGAGTACAACCAATTTTGA
TTAGATTTACCTATCCAATTTATAAAAAGGGGGGAGAAGATGACGAAATATAAAGATATT
GCTAGTGACATCAGAGATAAAATAATCGCAGGGGATTGGTTTTATGGAATGAAGATACCT
TCACAGAGGCAGTTGGCGATACAATACAACGTAAATAGAGTGACGATTATTAAAAGTATT
GAGTTATTAGAGGCTGAAGGATTTATCTATACTAAAGTGGGGAGTGGAACATATGTTAAT
GACTATTTGAACGAAGCACATATTACAAATAAATGGTCTGAAATGATGTTATGGTCCTCT
CGACAAAGAAGTCAGTATACGGTGCAATTAATTAATAAAATTGAGACAGATGACTCGTAT
ATACATATAAGTAAAGGTGAATTGGGTCAACCATTAATGCCACATATTCAATTGAAAAAA
GCCATGTCTAATACAGCCAGTCAAATTGAAGACTTATCTTTTGGTTATAATAATGGCTAT
GGTTATATCAAGTTAAGAGATATCATCGTTGAACGAATGTCAAAGCAAGGTATAAATGTA
GGTAGAGAAAATGTAATGATCACTTCAGGCGCTTTACATGCCATTCAACTTTTATCTATT
GGGTTTTTAGGTCAAGATGCCATAATAATTTCAAATACACCATCATATATTCACTCTACA
AATGTTTTTGAGCAATTGAATTTTAGACATATTGATGTTCCTTATAATCAAATTAATGAA
ATTAATACCATCATTGATAGATTTATTAATTTTAAAAATAAAGCGATTTATATAGAACCT
AGGTTTAATAACCCGACAGGTTGTTCTTTAACGAATGAGCAAAAGCAAAATATAATTACT
TATAGCGAAAGACATAATATACCTATCATTGAAGATGATATCTTTAGAGATATTTTCTTT
AGCGATCCAACTCCTGCTATCAAAACTTTTGATAAATTGGGAAAAGTTATACATATAAGC
AGTTTTTCAAAAACGATTGCACCAGCAATAAGAATAGGTTGGATTGTTGCTTCTGAAAAA
ATAATAGAGCAATTGGCAGATGTAAGAATGCAAATTGACTATGGATCCAGTATTTTGTCA
CAAATGGTTGTATATGAGATGTTGAAAAATAAGTCTTATGATAAACACTTAGTAAAGTTA
AGGTATGTTTTAAAAGATAAACGAGACTTTATGTTAAACATCCTCAATAATTTATTTAAG
GATATAGCACATTGGGAAGTTCCAAGTGGAGGTTATTTTGTATGGTTAGTCTTTAAAATA
GATATAGATATTAAATATTTATTCTACGAATTGTTAAGTAAAGAAAAAATACTAATCAAT
CCGGGTTACATTTATGGCAGTAAAGAAAAGAGTATAAGGCTATCTTTTGCCTTTGAATCA
AATGAAAATATTAAGCATGCGCTCTATAAAATTTATACATATGTGAAAAAGGTTTAATTA
AAACAATAATTCGAATCATTATGTGGCATGTTAAACAGCTAAATATAAGCTATGCACAAT
TAACAAGCGGATACTCCTGAGGCAATTATAGTATCATTACATATTGTTTAATCGTTTGGG
GTAATGTAATTAAAAGGTAAAATAGGCAGAGTGTTATACATAAAATGTAAAGAAAGAGGC
GATAGAATGTCTAAAATCAGGTCTTTTACAATATTAAGTCTACTTATTTACTTAGCTATG
ATGTGCTACACAGTAGTGACCTATTCAAAATTACCAACCAAAGTACCTATTCACTATAAT
TTAGCAGGGGATGCTGATAACTTTGCTGATAAATGGGTGCTGCTTTTGATTAATAGCGCA
TTTATAGTGATTTGGCTTATATTTTTCATTGCAGGTAGATACTATGAACGATTTGCCAAA
TGGTCACATTATAATCATACACCACGTGAAATTCGAGCGATTAAATTATTTTTAAGTACG
TTAAATTTAGAGATTATGAGCTATATGTCTATCTTCACAGTATTAGAAATTTGGCAAATA
CAACACCATCATCAATTCAATTTACTATGGTTTAATATGATATTTATCATTATCATTGGT
TTGACGCTTGTCATATTTTGTTTACTTCCTACAATTCATAAAATGAGAGATTCTCAATAA
AAATATAAACTGTCATGATGCAGTTTTGAAGCGGATTCCTGAAATTATTATAAATAATAT
CTAGTATTTATAATTAAAATGATATATTATTTATTATAGTTAAATATTGTGTATATTTTG
TGAACTTTTTGTAAAAATTCGATTGCCTGTCACATATAGGAGTGTTACATTTTAAATATG
TGATCATCGCAAAATATAAGTTGAAATAGGTTGTAGATTAATCAGGATGATAAATATTTT
ATATAAAGAGAGGGAGTCATTATGACACTACTTACTGTAAATCCATTCGATAATGTTGGA
TTATCAGCCTTAGTTGCAGCAGTACCTATTATTTTATTTTTATTATGCTTAACCGTTTTT
AAAATGAAAGGCATTTATGCAGCATTGACAACTTTGGTTGTTACATTGATTGTGGCTTTA
TTTGTATTTGAATTACCAGCGCGTGTATCAGCAGGTGCGATTACAGAAGGCGTTGTTGCC
GGTATTTTCCCAATAGGATATATCGTTTTAATGGCAGTTTGGTTATATAAAGTTTCTATT
AAAACAGGACAATTTTCTATTATTCAAGATAGTATTGCAAGTATTTCAGAGGACCAAAGA
ATCCAACTATTATTAATTGGATTTTGTTTCAACGCATTTTTAGAAGGTGCAGCAGGATTT
GGTGTGCCAATTGCGATTTGTGCAGTATTATTAATTCAACTTGGATTTGAACCATTAAAA
GCAGCGATGTTATGTTTAATTGCTAATGGTGCGGCGGGTGCCTTTGGTGCAATTGGTTTA
CCAGTTAGTATTATTGATACGTTTAACTTAAGTGGAGGCGTTACAACATTAGATGTTGCG
AGATACTCAGCATTAACACTTCCAATTTTAAACTTTATTATTCCATTTGTTTTAGTATTC
ATTGTAGATGGTATGAAAGGTATTAAAGAAATTTTACCTGTCATTTTAACAGTGAGTGGT
ACATATACTGGATTACAATTATTATTAACAATATTCCATGGTCCAGAACTAGCAGACATT
ATCCCATCACTAGCAACAATGGTGGTGTTAGCATTTGTTTGTCGTAAATTTAAACCGAAA
AACATTTTCAGATTGGAAGCGTCTGAACATAAAATTCAAAAACGAACGCCTAAAGAAATT
GTCTTTGCTTGGAGTCCGTTCGTCATTTTAACTGCCTTTGTATTAGTATGGAGTGCACCA
TTCTTCAAAAAATTATTCCAACCTGGAGGTGCACTTGAAAGTTTAGTAATAAAATTGCCA
ATTCCAAATACTGTGAGTGATTTATCGCCTAAAGGAATTGCGTTGCGTCTCGATTTAATT
GGTGCAACTGGGACAGCGATTTTATTAACAGTAATTATTACAATTTTAATTACGAAGTTA
AAATGGAAAAGTGCAGGTGCTTTATTGCTCGAAGCAATTAAAGAATTATGGTTACCTATC
CTTACAATTTCAGCTATCCTAGCTATTGCTAAAGTTATGACATACGGTGGTTTGACTGTA
GCAATTGGACAAGGTATTGCTAAAGCGGGAGCAATTTTCCCATTATTCTCTCCAGTATTA
GGTTGGATTGGTGTGTTTATGACTGGTTCAGTTGTAAATAACAATACTTTATTCGCACCT
ATTCAAGCGACAGTAGCACAACAAATTTCAACAAGCGGTTCATTACTTGTGGCAGCTAAC
ACTGCAGGTGGTGTAGCAGCGAAACTTATTTCACCACAATCAATTGCCATTGCGACTGCA
GCTGTTAAAAAAGTTGGTGAAGAATCTGCATTATTAAAAATGACGTTAAAATACAGTATT
ATATTTGTTGCCTTTATTTGTGTTTGGACGTTTATACTAACGTTAATATTCTAAATATAA
ATAATGTTGTCACTTGGATTCAAATGACATTTTAAATCTAATTATTCATGAATCGAACTA
GTACGAAATGCATTGAGCATCTTGTCTAGTTCGATTTTTTAATGTCTAAAAATGTCGTAT
ATGTAATTAGAGTAGAAAGTGTTGAGCCGCTTCAGAAGTTATTTAGAAAAGTAAGTAAAA
TAAAAAATGCACTGAGCAACAAAAGATGTTACTCGTGCATTTAGATGATTCTTATCATTT
CAAATAAGAATGTGTTAATCAACGTATATAAGTTAAAATTGGTTTGGATAAAATGATATC
TATCGTTGTGTATTGTTTGTTTTTATAGCTCGCGACGACGTCCAGCTAATAACGCTGCAC
CTAACGCTAATGATAATCCACCAAATACAGTTGTACCGATGAATGGATTTTCTTCACCAG
TTTCTGGTAATGCTTGAGCTTTGTTAGCATCTGCATGATTTGCTGGTTGCTTCTTATCAA
CAACAAGTTCTTGACCAGGTTTGATCATGTTTTTATCAGCTAATTTGTTATCTGCAGCAA
TTTTGTCAGCAGTAGTGCCGTTTGCTTTTGCAATGTCATTTACTGTATCACCAGGTTTAA
CGACATGTACTCCGTTGCCGTCTTCTTTACCAGGCTTGTTGCCGTCTTCTTTACTAGGCT
TGTTGCCGTCTTCTTTACCAGGTTTTTTGTTGTCTTCTTTACCAGGCTTGTTGCCGTCTT
CTTTACCAGGTTTTTTGTTGTCTTCTTTACCAGGCTTGTTGTCTTCTTTGCCAGGTTTGT
TGTTGTCTTCCTCTTTTGGTGCTTGAGCATCGTTTAGCTTTTTAGCTTCTGCTAAAATTT
CTTTGCTCACTGAAGGATCGTCTTTAAGGCTTTGGATGAAGCCGTTACGTTGTTCTTCAG
TTAAGTTAGGTAAATGTAAAATTTCATAGAAAGCATTTTGTTGTTCTTTGTTGAATTTGT
TGTCAGCTTTTGGTGCTTGTGCATCATTTAGCTTTTTAGCTTCTGCTAAAAGGTTAGCGC
TTTGGCTTGGGTCATCTTTTAAGCTTTGGATGAAACCATTGCGTTGTTCTTCATTTAAGT
TAGGTAAATGTAAGATTTCATAGAAAGCATTTTGTTGTTCTTTGTTGAATTTGTTATCCG
CTTTCGGTGCTTGAGATTCATTTAACTTTTTAGCTTCTGACAATAGGTTAGCACTTTGAC
TTGGATCATCTTTTAAGCTTTGGATGAAACCATTGCGTTGTTCTTCGTTCAAGTTAGGCA
TGTTCAAGATTTCATAGAAAGCATTTTGTTGTTCTTTGTTGAAATTGTTGTCAGCTTTCG
GTGCTTGAGATTCGTTTAATTTTTTAGCTTCACCTAAAACGTTAGTGCTTTGGCTTGGAT
CGTCTTTAAGACTTTGAATGAAACCATTGCGTTGCTCTTCATTTAAGTTAGGCATGTTCA
AAATTTCATAGAAGGCGCTTTGTTGATCTTTGTTGAAGTTATTTTGTTGCGCATCAGCTT
TTGGAGCTTGAGAGTCATTAAGTTTTTTAGCTTCACCTAAAACGTTAGCACTTTGGCTTG
GATCATCTTTAAGGCTTTGGATAAAACCATTACGTTGATCAGCGTTTAAGTTAGGCATAT
TTAACACTTGATAAAAAGCATTTTGTTGAGCTTCATCGTGTTGCGCAGCATTTGCAGCAG
GTGTTACGCCACCAGATATAAGTAATGTACCTAAAGTTACAGATGCAATACCTACACCTA
GTTTACGAATTGAATAAATGTTTTTCTTTTTCAAATTAATACCCCCTGTATGTATTTGTA
AAGTCATCATAATATAACGAATTATGTATTGCAATACTAAAATCTATATTTATAATTAAA
TTTAAATGTAAGTTTTACAACTTATAAAATAAAAATTTTGTCCAAAGATTTATTCAGGAA
GTAAAAGGCTTAAAACCGCAAAATCACGCTATTTCGATTAATAAAAACAGATAAAATATA
GAGATATTTTTTATAATGAAAGCGTTTTAATGTATATAAGTTAAAAAATATTTTTAAGAA
TAAAGTGGGGCTTTGAATGTGCTGAGGTTTAATTTCGGAAATGGTTTTAAGAGATATAGA
AAATAGAAAGTTGTTCATAATGTGCTGAGGTTTTATTAAAAAATAGAAAACACAAGTGCA
CTTTAGAATACAGCACACTTGCGTAATAGAGATATTATTCAAAAACAAGATGTAAATGAT
CTTTATCTGCTAATAATTGATTCACTTGAGCTAATAATTGTTCAGCATGGTCTTGCTGCG
CGTCATCCATATGAATTAAAATTTTTCTTTCATCTTCAGTTGAGCGTTCTTTTATTAGAT
AGCCTTGCTTTTTTAAATTATTGAGAGCTCTAACAGTTTGAGGGTATTTATGGTGGATTG
TTTCAATTAAATCTTTAAGAAGAACGATGTTTTTATTTTGAGAAGTGATAATAGCTAGAA
TTGTGAATTCTACAAAACTTAATGTTAGATGCTTTTTGATAATATTCTTGAAATACATTG
TATACATCATCAAGTTTAGAAATTCTTTACTATCTTTTGGTATCATCTGTGATTCACTTT
GATCTGCAAGGTTAAATTGTTTAATGATTTGATCAAACAATTTAACACGTTCTGCAATTT
TCTCTCGTTGTTCTTCAGATATTGAAATGTAAGTATTACGCTCATCAATTTTACTTCGAA
CTTTACTAATATATGAATGTTTCACAAGTACTTTTATATGCTGTACTAAATCCGATTGTT
TATAACATAAATCTGAAACAATCTTCTTAAATGGAAGTGTGTTTTCTTGCTGATGAAATA
AATAAGTCAGTAATATAAATTCTTTTATAGTCATATCGACTTCAGGCTTGACTTTTTTCT
TAAAACGAAACATATATGCTTCAATGATTATAAAATCTCTAATTTTGTCATGGTTATTAT
ATTTCATTGTTTTATCTCCTTGTATATGCACTTTATTTTAATATAACACAATATAATAAG
AAAAATAATCCATAATTTACAATTAAAAATAATATGATATTTTTATTAAAATTTGTGTTT
TTGAATAAATGACATTATCAAACACTATATTTAAATAAGAAATAGTTATCGATATTTGAA
AAATCGAAGAATATTGATTGATATTATAGAATATGAGACGGTGTTATTTGTATATAAAGT
ATTAATATGTAATCAAGAAAGTCGACGCTTGTTAACAATAACGACAACTATATGTATAAA
AAAACCTCGCAACGGTTAGTTAGCTTAAACATTTTGCTAACGTTGTTGTGAGGTCATTTT
GTTTTAATAATATCGTTATAACTTTTTCACGGTTAATAATAAGTATATGAAGAATGGGGC
ACCAAATGCAGCAATAAATACACCTGCTGGCACTTCTTTAGGCAAGAATAAGGTACTCCC
AATTAAGTCTGCAATAACAATTGATATTGCACCAATCATTGCTGACATTAGTAACTTTTT
AGCATAACTTCCGCGAACGATTGTTTTCGCGATATGTGGTGCGATTAAACCGACAAACCC
AATGTTACCTACTAAACTGATTGCCATAGATACGAGTATAGTAGAAGTGATTAATTGGAT
TAGTTTCATACGTTGCACATGTAAGCCTAAGCCAATCGCTACAGGGTCATCAAGTATAGA
TATTTTCATTTTTGGTATAACAAGAAATAACAACGGCACAACAGCTAAAATAACCATACC
CAAGATGATTGTATCTTTAAACGTAGCACCGTAGAGACTTCCGACTAGCCATGTATAAGC
TTTGGCAGCAGATAATTGCTTCGTTGTAATGAGTAATCCTTGGACAAGCGCAATAAACAA
CGTTTGCATCGAAATACCGATGATTATGAGTGTTGTCGGGCGTATTTGTCCTTTCGCTTG
AAACACTAATAGTATCATCATTGCAACTGCGCCACCTAATACTGCAAATAGTGGAAGTAA
ATGTATCGTTAAATGGCTGAAAAATGCAATAAAGACAACAGCACTTAAGCTAGCACCACC
TGTGATTCCGATAATATCTGGTGAGGCAATTGGATTTTTCAATACATTTTGTAACATTAA
ACCACTCATCCCAAGTGCGGCACCAGCTAATATCGCAAGTGTAATGCGAGGTAAGCGTAA
TACTTCTAAAGTGAATTGATCTATACTGTCATTTGGATTTATAAAGTACATCAGTACGCG
TTGTAATGGTATAAAGCTTGAACCAATCATCATACTTACCACTGAAACGATGGCTAAAAA
GATTAACGCGAAGATGAGATGGTAATTGTCTTTTTTATTAATCTTTTCGGTCATAAGCGT
TGACGTCCTTTCTTCATAATATAGATTAAGACAATAGCGCCAATGACAGCGGTAATGACA
CCGATAGGCAACTCTAGTGGCTTAATTATTATACGAGCAACAATGTCTGAAATGATCATT
AGGATTGCTCCAGCTAATGCAGTAAAAGGAATTAAATACTTATAGTTTGGTGGTAATAAT
CGTTTGCTAATATTCGGTACGATAAGACCCACAAAGACGATTGATCCAGCTACGGCTACC
GAAATACCGGCTAACATACTGATAAGCATAATAATCATCCATTTGATTAATTTTATGTTT
TGACCGAGGCCGGTTGCAATGTCGTCACTTGTCATCAAGATGTTGATGTGTGCAGCCATG
CTAAATGCAATTAAAATAAGTATCAATACAAGCGGAATAATCCATGGGATATCCCAAATG
TTACGTAATGAAACGGAGCCACTCAACCAAAATAATAGGCCTTGTAAGTCTGTTTCGTTC
ATAATAAGTATGCCTTGAGTAAAGGCTGTAAATAGCATCGCAATCGCAGCACCTGCCAAA
ATGACACGATGAGGTGAAAATAGGGTTTGTCTAAACATACCTAGTGCAACGACTAAGACT
GTAACAACAATAGCCCCCAAAAATGCGATGACAACAATCATTTTAAAAGATTGAATTTGG
ATAAATGTAATACTAAAGATGACAAAAAATACTGCGCCTGCATTGACACCGAAAAGCCCT
GGTGATGCTATTGGGTTTCGTGTAAGTGCTTGCATCAACAAACCTGAGACAGCAAGGGCA
GCACCAGTCAATAACGCAATGATTGTTCTCGACGCCCGTGCACCAGTGACAACATCATGT
AAATCGTTTTCACTATCAAAGTTGAATAACGCCTGTATCACCGTACCTGGTGACACAAGC
GTATTTCCAATCATTAAACTTAAGATAGCTACTATTGCAAGACATAAACCAGCAATAACG
ATTTGGTATTTTGGTTTAAGTAGCATCGTAAAACTCCTTAATTATTTTGATTGTTTTTCA
ATATTTAACTTTTCATATAAATCGTCAATAAGTTTTAATGATGATTTATATCCGCCAGCT
AAGTTCCAAGTGATTTCATCTAAATCATCAGATACTTGGTTGTTTTTAACTGCGTCTAAA
TTTTTCCACTCTTTACTTGAAGTCCATTCGCTTTCAGTCTTTTTAACTAATGCAGCATCT
TTCGCATTTGGATCTGATTTTACTACAAAAATATGATCAGCGTTCATTAATGGAATGCTT
TCTTTAGATGTAAGTTGGATAATATCTTTACCATTATCAACTTGTTTTTGTAAGTCTTTA
TTACGTTTGAATCCTAAATCATTTAAGATTTCACCAGCATATCCACCAGCATAAATTCTT
GTATGATCAGCACGGAAGTTAACAACTGAAGCTTTCAATGGCCATGCATCTTTATACTTT
GCTTTTGCATCTTTTTGGAATGCAGCTACTTTATCATCGTACTTTTTAAGTAAATCTTCA
GCTTCTTTTTCTTTCCCTAAAGCTTTCCCCATTAACTTAGTTGTATCTTTGAATTTGAAA
ACTGTATCAGTAGAAACTGTTGGTGCGATTTTAGATAATTGATCGTAAACTTTTTCATTT
CTAACTTTTGACGCGACAATTAAGTCCGGTTTTAATTTAGAGATTTCCTCTAAGTTAGGT
GCAGGTTCTTGACCTACAATCTTAGTATCTTTTAAATCATTTTTTATGTATTCGAATTTC
GGTTTTTGTGTCCATGATTCTACAGCACCTACAGGTTTAACACCTAAAGATACAGCGACG
TCAGTGGCACCTTGATATAGCGTAACAACACGCTTTGGTTTCCCTTTAATTTCAGTTGTA
CCCATTGCATGTTTAATTGAAGTTGTTTCCTTATCTTTGTTATCAGATGATTGTTTATTT
GAATTCCCACTACATCCTGCTAAAACAAGTAGGAAAGCAAGCGTAACAACAAGCATTTTA
ATTACTTTATTCATTGACTAATTAGCCTCCTTCGTGATGTATGACAATGAGAATCATTAT
CACGGTTTAGTATGAATTAAATTTTTTCCTAAGTCAATAAAATATTTATGATTTACATGC
AACTTATAATTATTTGACATATAAATGCATAAAAAATATAATCCTAATTACTTGATAGTG
AGAATCATTATCAATTAGGTAACACACAATATTATAGAATTTTAAATTTGAGGAGGAAGC
GCTTTTGATTGAAAAAAGTCAAGCATGTCACGATTCATTGTTAGATTCTGTAGGGCAAAC
ACCTATGGTTCAACTTCATCAACTATTTCCGAAACATGAAGTGTTTGCAAAGTTAGAGTA
TATGAACCCTGGAGGCAGCATGAAAGATCGACCTGCCAAGTACATCATTGAACATGGTAT
TAAACATGGTTTAATCACTGAGAATACACATTTAATTGAAAGTACTTCTGGTAATTTAGG
CATTGCGTTGGCAATGATAGCTAAAATCAAGGGATTAAAACTCACGTGTGTTGTTGATCC
TAAAATATCACCAACAAATTTGAAAATTATTAAAAGTTATGGTGCCAATGTAGAAATGGT
TGAAGAACCTGATGCACATGGGGGTTATTTAATGACTCGTATTGCAAAGGTGCAAGAACT
GTTAGCCACTATTGACGATGCATATTGGATTAATCAATATGCGAATGAGTTAAATTGGCA
ATCCCATTATCATGGTGCAGGCACAGAGATTGTTGAAACAATTAAGCAACCTATAGATTA
TTTTGTCGCGCCAGTCAGCACGACAGGTAGCATTATGGGTATGAGTAGAAAAATAAAAGA
AGTGCATCCAAACGCACAAATTGTTGCTGTTGATGCGAAAGGGTCAGTCATTTTTGGTGA
CAAACCTATTAATAGAGAATTACCTGGTATCGGTGCTAGTCGTGTACCCGAAATATTGAA
TAGATCAGAAATTAATCAAGTGATCCATGTAGATGATTATCAATCTGCTTTGGGCTGTCG
AAAACTGATTGATTATGAAGGCATATTTGCTGGAGGTTCAACAGGTTCGATTATTGCAGC
GATTGAGCAGTTGATAAAGTCAATTGAAGAAGGTGCAACAATTGTCACGATTTTACCAGA
TCGAGGCGATCGTTACTTAGATTTAGTTTATTCAGATACATGGTTAGAAAAAATGAAATC
AAGACAAGGAGTTAAATCAGAATGAATAGAGAGATGTTGTATTTAAATAGATCAGATATT
GAACAAGCGGGAGGAAATCATTCACAAGTTTATGTGGACGCATTAACAGAGGCATTAACA
GCGCATGCGCACAATGATTTTGTACAACCGCTTAAGCCGTATTTAAGGCAGGATCCTGAA
AATGGACACATCGCAGATCGAATTATTGCAATGCCAAGTCATATCGGTGGTGAACACGCA
ATTTCAGGTATTAAGTGGATAGGTAGTAAGCACGACAATCCATCGAAACGTAATATGGAG
CGTGCAAGTGGTGTTATTATTTTGAATGATCCAGAAACGAATTATCCAATTGCAGTTATG
GAAGCAAGTTTGATTAGTAGTATGCGTACTGCAGCAGTTTCAGTGATTGCAGCTAAGCAT
TTGGCTAAAAAAGGATTTAAAGATTTAACAATCATTGGTTGCGGGCTAATCGGAGACAAG
CAATTACAAAGTATGTTAGAGCAATTCGATCATATTGAACGCGTGTTTGTTTACGATCAA
TTCTCTGAAGCATGTGCACGCTTTGTTGATAGATGGCAACAACAGCGTCCGGAAATTAAT
TTTATTGCGACAGAAAATGCTAAAGAAGCAGTATCAAATGGTGAAGTAGTCATTACATGT
ACCGTAACGGATCAACCATACATTGAATATGATTGGTTACAAAAGGGTGCATTTATTAGC
AACATTTCTATCATGGATGTGCATAAAGAAGTCTTTATTAAAGCTGACAAAGTCGTAGTA
GATGACTGGTCACAATGTAATCGAGAAAAGAAAACTATTAACCAATTAGTGTTAGAAGGT
AAATTCAGCAAAGAAGCACTTCATGCTGAACTAGGACAACTTGTGACAGGTGACATACCA
GGACGTGAAGACGATGATGAAATCATATTACTTAATCCGATGGGTATGGCTATCGAAGAT
ATTTCAAGTGCTTACTTTATTTATCAACAGGCACAACAACAAAATATTGGGACAACATTG
AACCTATATTAAGAATGCGAGGTGTCTGAACATTGCAGAATCATACAGCAGTCAATACAG
CACAAACGATAATATTAAGGGATTTAGTTGATGCATTATTATTTGAAGATATAGCCGGTA
TTGTATCGAATAGTGAGATTACTAAAGAAAATGGACAAACCATTTTGATATACAAACGTG
AAACACAACAAATAAAGATACCTGTTTATTTTAGTGCTTTAAATATGTTTCGTTATGAAA
GTTCACAACCAATTACGATAGAAGGAAGGACGTCTAAGCAACCTTTAACGGCAGCTGAAT
TTTGGCAAACAATCGTCAAAATGAATCGTGATTTAAGTCATGAATGGGAAGTGGCTCGCG
TTGAAGAAGGACTGACTACTGCTGCCACACAGCTTGCTAAACAATTATCAGAATTAGATT
TAGCGTCACATCCTTTTGTGATGTCAGAGCAGTTTGCAAGTTTAAAAGATCGTCCATTTC
ATCCATTAGCTAAAGAAAAAAGAGGATTAAGAGAAGCGGATTATCAAGTGTATCAAGCTG
AATTAAATCAATCATTTCCTTTAATGGTTGCAGCAGTTAAAAAGACACATATGATTCATG
GCGATACTGCAAATATTGATGAATTAGAAAATTTGACAGCACCTATAAAAGAACAAGCGA
CAGACATGTTAAATGATCAAGGGTTATCAATAGATGACTATGTACTATTTCCGGTACATC
CTTGGCAATATCAGCATATTCTGCCGAACGTCTTTGCGAAAGAAATTAGTGAAAAATTGG
TTGTACTATTACCGTTAAAATTTGGAGATTATCTGTCATCTTCAAGTATGCGTTCATTAA
TTGATATTGGCGCACCGTATAACCATGTCAAAGTACCATTTGCAATGCAGTCATTAGGCG
CATTAAGGCTAACGCCTACGCGTTACATGAAAAACGGAGAACAAGCAGAACAATTATTAC
GTCAGCTTATAGAAAAAGATGAAGCACTAGCTAAGTATGTCATGGTTTGTGATGAAACAG
CTTGGTGGTCATATATGGGTCAAGATAATGATATTTTCAAAGATCAATTAGGTCATTTAA
CTGTTCAGTTAAGAAAATATCCCGAAGTGCTAGCCAAAAATGATACGCAACAGCTAGTGT
CAATGGCAGCACTCGCGGCAAATAATCGCACCTTATATCAAATGATTTGTGGAAAAGATA
ATATTTCTAAAAATGATGTCATGACGTTATTTGAAGATATCGCACGAGTCTTTTTAAAGG
TAACACTATCATTTATGCAATACGGCGCATTACCAGAGTTGCATGGTCAAAATATATTGT
TGTCATTTGAAGATGGACGTGTACAAAAATGCGTGTTACGTGATCATGATACTGTCAGAA
TTTACAAACCATGGCTAACAGCACATCAGCTTTCATTGCCGAAGTATGTCGTCAGAGAAG
ATACACCTAATACGCTAATTAATGAAGATTTGGAAACATTCTTTGCTTATTTTCAAACAT
TAGCTGTATCGGTAAATCTATATGCCATTATTGATGCAATTCAAGATTTATTTGGTGTAA
GTGAGCATGAACTTATGTCGTTGTTAAAACAAATTTTAAAAAATGAAGTGGCAACTATTT
CCTGGGTTACAACTGATCAGCTAGCTGTCAGACACATTTTATTTGATAAACAGACGTGGC
CATTTAAACAAATTTTATTACCATTGCTATATCAACGTGATAGTGGTGGAGGTAGTATGC
CTTCAGGTTTAACTACCGTACCAAATCCAATGGTGACATATGATTAATCAGTCTATATGG
CGCAGTAACTTTCGCATTTTATGGCTCAGTCAGTTCATAGCGATTGCTGGACTGACAGTA
CTTGTGCCATTATTGCCAATTTATATGGCATCACTACAAAATCTATCAGTCGTAGAAATA
CAGTTGTGGAGTGGTATAGCGATTGCTGCTCCAGCTGTAACGACGATGATAGCTTCGCCG
ATATGGGGGAAGCTAGGTGATAAGATCAGCCGAAAATGGATGGTGTTAAGAGCGTTACTT
GGTTTGGCGGTATGCTTATTTTTAATGGCATTGTGTACTACACCATTACAGTTTGTACTT
GTGAGGTTATTGCAGGGACTATTTGGTGGTGTTGTTGATGCATCAAGTGCGTTTGCGAGT
GCAGAGGCGCCAGCTGAAGATCGTGGAAAGGTATTAGGAAAACTGCAAAGTTCAGTCAGC
GCAGGGTCTCTTGTGGGGCCATTAATTGGCGGTGTTACAGCTTCGATATTAGGTTTTAGT
GCGTTACTGATGAGTATTGCCGTTATTACTTTTATTGTCTGTATTTTCGGTGCATTAAAA
TTGATTGAAACGACACATATGCCAAAATCACAAACACCAAATATTAATAAAGGTATTCGC
CGTTCATTTCAATGTCTATTATGCACACAACAAACATGTCGATTTATTATCGTTGGCGTT
TTAGCAAACTTTGCTATGTATGGCATGCTAACTGCATTATCACCACTTGCTTCATCAGTG
AATCATACAGCGATAGATGACCGTAGTGTGATTGGATTTTTACAGTCCGCATTTTGGACG
GCTTCGATATTAAGCGCGCCTTTATGGGGTCGCTTTAATGATAAATCATATGTTAAATCA
GTATATATATTTGCCACGATTGCATGTGGTTGTAGTGCGATACTGCAAGGTTTAGCGACG
AATGTAGAGTTTTTAATGGCTGCAAGAATACTTCAAGGATTAACATATAGTGCATTGATT
CAAAGTGTTATGTTTGTCGTCGTGAATGCGTGTCATCAACAACTTAAAGGCACATTTGTT
GGTACGACAAATAGTATGTTAGTTATTGGTCAAATTATTGGTAGTCTTAGTGGCGCTGCC
ATTACAAGTTATACTACACCAGCTACTACGTTTATCGTTATGGGCATAGTATTTGCTGTA
AGTAGTTTATTTTTAATTTGTTCAACCATCACTAATCAAATCAACGATCACACATTAATG
AAATTATGGGAGTTGAAACAAAAAAGTGCAAAATAAAGAATTAATACAACATGCAGCGTA
TGCGGCTATCGAACGCATTTTAAATGAATATTTTAGAGAAGAAAATTTATATCAAGTACC
ACCTCAAAATCATCAATGGTCTATACAATTATCAGATCTCGAAACGTTAACAGGTCAATT
CGCTTATTGGTCTGCGATGGGGCATCATATGTATCATCCAGAAGTATGGCTTATTGATGG
TAAAAGTAAGAAATTAACAACATATAAAGAAGCAATTGCGCGTATTTTACAACATATGGC
TCAAAGTGCAGATAATCAAACGGCAGTGCAACAACATATGGCGCAAATTATGTCTGACAT
CGATAATAGCATTCATCGCACGGCGCGTTATTTGCAAAGTAACACAATAGACTACGCAGA
GGATCGCTATATCGTTTCAGAACAATCTTTATATTTAGGTCATCCATTTCACCCGACTCC
TAAGAGTGCAAGTGGGTTTTCAGAAGCAGATTTAGAGAAATATGCACCCGAATGTCATAC
GTCATTCCAATTGCATTATTTAGCTGTGCATCAAGATGTTCTGCTCACGCGCTATGTAGA
AGGTAAAGAAGATCAGGTTGAGAAAGTGTTGTATCAATTAGCAGATATAGACATATCAGA
GATACCCAAAGATTTTATTTTATTACCAATACATCCTTATCAAATCAATGTGTTGCGAGA
GCATCCACAGTATATGCAATATAGTGAACAAGGTTTAATAAAAGACCTTGGTGTTTCCGG
TGATTCAGTGTACCCGACGTCTTCGGTTAGAACTGTATTTTCAAAAGCATTAAACATTTA
TTTGAAATTACCGATACATGTTAAAATTACTAATTTTATACGTACGAATGATCTTGAACA
AATTGAACGGACAATCGATGCCGCACAAGTTATCGCATCAGTCAAAGATGAGGTTGAAAC
ACCCCATTTTAAATTGATGTTTGAAGAAGGCTATCGTGCATTGTTACCGAATCCATTAGG
ACAAACAGTTGAACCTGAAATGGATTTATTAACTAATAGCGCCATGATTGTTCGTGAAGG
GATACCAAATTACCATGCTGATAAAGATATTCATGTATTGGCGTCATTATTTGAAACGAT
GCCTGATTCACCGACCTCTAAGTTATCACAAGTGATTGAGCAAAGTGGTTTAGCACCAGA
AGCATGGCTTGAATGTTATTTGGATCGTACATTATTGCCGATATTAAAGCTGTTTAGTAA
CACAGGCATTAGTCTAGAAGCACATGTACAAAATTCATTAATTGAATTAAAAGATGGCAT
ACCCGACGTATGCTTTGTCAGAGATCTTGAAGGCATTTGTCTATCTAGAACGATTGCTAC
TGAAAAACAGCTTGTGCCAAATGTTGTGGCAGTATCAAGCCCTGTTGTATATGCACATGA
TGAAGCATGGCATCGTCTTAAATATTATGTTGTAGTAAATCACTTAGGACATTTAGTATC
AACTATTGGTAAAGCGACTAGAAATGAAGTTGTGTTATGGAAACTTGTAGCGCATCGTCT
TATGAATTGGAAAAAAGAATACGCGAATAACGCAGTATTTGTTGACTGTGTAGAAGATTT
ATATCAAACGCCGACCATTGCGGCTAAAGCGAATTTGATGAGTAAATTGAATGATTGTGG
TGCAAACCCTATTTATACACATATACCAAATCCAATTTGTCATAACAAGGAGGTATCGTA
TTGTGAATCAAACAATTCTTAATCGTGTAAAGACTAGAGTGATGCACCAACTGGTATCAT
CACTTATTTATGAGAATATCGTTGTTTATAAGACGTCATATCAAGACGGTGTCGGTCATT
TTACAATAGAAGGACAAGATTCAGAGTATCGTTTTACTGCTGAAAAGACACATAGCTTTG
ATCGTATACGTATCACATCACAAATTGAGCGTGTCGTAGGAGATGAGGCAGATACAACAA
CAGACTATACACAATTATTGAGAGAGGTTGTATTTACATTTCCTAAAAATGATGAAAAGC
TAGAACAATTTATTGTCGAGTTATTACAGACAGAAATAAAAGATACACAAAGTATGCAGT
ATCGAGAATCAAACCCACCAGCAACACCTGAGACATTTAACGACTATGAATTTTATGCGA
TGGAAGGTCATCAGTATCATCCAAGTTACAAATCACGTTTAGGATTTACGTTGAGTGATA
ATTTAAAATTTGGTCCTGACTTTGTACCAAATATTAAACTGCAATGGTTAGCTATCGACA
AAGATAAAGTAGAAACGACGGTATCAAGAAATGTTGTAGTTAACGAAATGTTACGTCAAC
AAGTTGGCGATAAGACTTATGAACATTTTGTACAGCAAATTGAAGCGTCTGGCAAACATG
TAAATGATGTTGAGATAATACCTGTACACCCATGGCAGTTTGAACATGTCATCCAAGTTG
ATTTGGCTGAAGAAAGGCTTAATGGCACAGTACTATGGTTAGGGGAAAGTGATGAGCTAT
ATCACCCTCAACAATCGATTCGTACGATGTCGCCAATAGACACGACAAAATATTATTTAA
AGGTACCAATAAGTATAACGAATACTTCAACGAAACGAGTGTTGGCGCCTCATACAATTG
AAAATGCAGCGCAAATTACGGATTGGTTAAAGCAGATACAGCAACAAGATACGTATTTAA
AAGATGAATTAAAGGCAGCTTTTCTAGGGGAAGTCTTAGGACAGTCTTATTTAAATACAC
AACTTTCGCCTTATAAACAAACTCAAGTTTATGGTGCGTTAGGTGTTATATGGCGTGAAA
ATATATATCATATGTTAATCGATGAAGAGGATGCGATACCATTTAATGCACTTTATGCGA
GTGATAAGGATGGTGTACCATTCATTGAAAAGTGGATTAAACAATATGGTTCTGAAGCTT
GGACAAAGCAATTTTTAGCTATAGCGATTCGTCCAATGATTCATATGCTTTATTATCACG
GTATTGCCTTTGAATCGCATGCACAAAATATGATGCTCATTCATGAAAATGGTTGGCCTA
CACGTATTGCCTTAAAAGATTTCCATGATGGTGTTCGTTTTAAGCGTGAGCATTTAAGTG
AAGCTGCTTCACACCTGACATTAAAGCCAATGCCAGAAGCACATAAAAAAGTGAATAGTA
ATTCATTTATTGAAACAGATGACGAACGTTTAGTACGCGACTTTTTACATGATGCATTTT
TCTTTATTAATATCGCCGAAATCATCTTATTTATTGAAAAGCAATATGGTATCGATGAGG
AGCTGCAATGGAAATGGGTTAAAGGCATCATCGAGGCGTATCAAGAAGCATTTCCAGAGT
TGAATAACTATCAACATTTCGATTTGTTTGAACCTACGATTCAAGTTGAAAAGTTAACGA
CACGTCGATTATTAAGTGACTCCGAGTTAAGAATTCATCATGTTACAAATCCATTAGGTG
TAGGAGGCATTACTGATGCAACAACTATCTCTGAAACATAGATTAAACAATGGTGATTCA
GTTTATGGCATTTTTAATTCTATACCGGACCCATTAATGATAGAGGTTATCGCAGCAAGC
GGGTATGACTTTGTTGTGATTGATACAGAACACGTGGCGATTAATGATGAGACACTAGCG
CATTTAATTCGTGCAGCTGAAGCAGCGCATATTATACCAATTGTACGTGTCACTGCAGTG
ATAGATAGAGATATCATTAAAGTGTTGGATATGGGTGCGAGAGGTATTATTGTGCCACAC
GTTAAAGATCGTGAGACAGTTGAGCATATTGTGAAATTAAGTCGTTATTACCCGCAAGGA
TTAAGAAGTTTGAATGGTGGTCGCATGGCAAGATTTGGACGTACACCATTACTTGATGCA
ATGGAGATGGCTAATGAGCATATTATGGTGATTGCCATGATAGAAGATGTTGAAGGGGTT
ATGGCCATTGACGATATAGCACAAGTCGAAGGTTTAGACATGATAGTCGAAGGTGCCGCA
GATTTATCCCAGTCACTTGGCATACCATGGCAAACGCGTGATGATCAAGTAACATCACAT
GTTCAACATATTTTTGAAGTTGTGAATGCACATGGTAAACATTTTTGTGCATTACCACGT
GAAGATGAAGATATTGCAAAATGGCAGGCACAAGGTGTACAAACATTTATTTTAGGTGAT
GATCGTGGAAAAATATATCGCCATTTAAGTGCATCTCTAGCGACGTCTAAACAGAAGGGG
GATGAAGACTAATGCGTATAGTTCAACCCGTTATTGAACAATTAAAAGCACAATCTCATC
CAGTTTGTCATTATATCTATGATTTAGTTGGACTGGAACATCATTTGCAACATATTACAT
CGTCATTGCCTAGTAATTGTCAGATGTACTATGCAATGAAAGCAAATAGTGAACGAACAA
TACTAGATACAATTAGTCAGTATGTTGAAGGATTCGAAGTTGCATCTCAAGGTGAAATAG
CAAAAGGTCTTGCTTTTAAACCAGCAAATCATATTATTTTTGGTGGCCCTGGTAAGACAG
ACGAGGAACTAAGATATGCAGTAAGTGAAGGTGTTCAGCGTATTCATGTTGAAAGTATGC
ATGAATTACAACGGCTAAATGCCATCTTAGAAGATGAAGATAAGACACAACACATTTTAT
TGCGTGTTAATTTAGCAGGACCATTTCCCAATGCAACGTTGCATATGGCAGGACGCCCAA
CACAATTTGGTATTTCTGAAGACGAAGTTGATGATGTCATTGAAGCTACGCTAGCAATGC
CAAATATTCATTTAGATGGATTTCATTTTCATTCTATTTCTAACAATTTAGACTCGAATT
TACATGTCGATGTAGTGAAACTTTATTTTAAAAAAGCAAAGGCATGGTCTGAAAAACATC
AATTTCCTCTCAAACATATCAATCTTGGTGGTGGCATAGGTGTTAACTATGCAGATTTAA
CTAGCCAATTTGAGTGGGATAATTTTGTAGAAAATTTTAAAACACTTATCGTTGAGCAAG
AAATGGAAGATGTGACATTGAACTTTGAATGTGGGCGCTTTATTGTGGCACACATTGGTT
ACTATGTGACAGAAGTGCTAGACATTAAGAAAGTACATGGTGCTTGGTATGCCATTTTAA
GAGGAGGTACGCAACAATTTAGACTGCCGGTATCTTGGCAGCATAACCATCCTTTTGACA
TTTATCGCTATAAAGACAATCCATATTCATTTGAAAAAGTTTCAATTTCGAGACAGGACA
CAACGTTAGTCGGTCAATTATGTACACCGAAAGATGTCTTTGCTAGAGAAGTACAGATAG
ATGCAATCAGTACAGGCGACGTTATTGTTTTCAAATATGCAGGTGCATACGGATGGTCTA
TTTCACATCACGATTTCTTAAGCCATCCACATCCTGAATTTATTTATTTAACGCAAACAA
AGGAGGATGAATAACTATTGAATCATATTCATGAACATTTAAAATTGGTACCAGTAGATA
AGATTGATCTTCACGAAACATTCGAACCTTTAAGATTGGAAAAGACGAAAAGTAGTATTG
AAGCAGATGATTTTATACGTCATCCTATTTTAGTGACAGCGATGCAACATGGTAGATATA
TGGTTATAGATGGTGTGCATCGGTATACAAGTTTGAAAGCGTTAGGATGTAAGAAAGTTC
CAGTGCAAGAAATCCATGAAACACAATATTCAATTAGTACATGGCAACATAAAGTTCCAT
TTGGTGTGTGGTGGGAAACGTTACAACAAGAACATCGCTTGCCATGGACTACTGAGACAA
GACAAGAAGCGCCATTTATTACGATGTGTCATGGTGATACAGAACAATATTTGTATACAA
AAGATTTAGGCGAAGCACATTTTCAAGTATGGGAAAAGGTTGTCGCAAGTTATAGTGGTT
GTTGTTCTGTAGAGAGAATTGCACAAGGTACATATCCTTGTCTTTCTCAACAAGATGTAC
TCATGAAGTATCAGCCATTGAGTTATAAGGAAATTGAAGCGGTTGTTCATAAAGGGGAAA
CTGTGCCAGCAGGTGTGACACGCTTTAATATTTCAGGACGATGTCTTAATCTTCAAGTAC
CACTGGCATTACTTAAACAAGATGATGATGTTGAACAACTGCGCAATTGGAAGCAGTTTT
TAGCAGATAAGTTTGCCAATATGAGATGCTATACTGAAAAAGTATACTTGGTGGAGCAAT
AGTTTTACTGTGATGTTGAGGGAAATATGATGATTTAGCGTATTGATAGCGAAAATATAA
TAAAACAATATAGTGTGGAGAACTTTTGATATTTTATAAATATTGAAGTTCTCCATTTTT
GTATTTTGCATATAAAAATTAAATAAAATAAGGTATATTAAGGTAAAGTATAAATATTAA
ATAAATGGGGAATAATCATGAACATGAATTTAATTATAGGAAAAATCGCTATTTGGATAG
GCATCGTAGTTCAAATATTTTATAGCGTCGTTATTGTTAGTATAACAACCTTCATCCTTT
TTATAAATGCTAAAGGAGCAAGCCCGGAAATAGCTGTTTTAATAGCATTAGTAATCATTC
TTATCTTAACTTTACCACCTATCCTAACCGCGATTAACTTAGAGATAAAATGGAAGTAAA
AGGTACGCTTTTTATTGTTTATGCGATTGTGGCATTTTGTATGTTTAATTACCTTTCATC
AATTTTATGGGTGGTTTGCGGCATTTTTCTTATTTGGACTAAATATTCAAAAGATGGGTC
AACAGGTAAGAATGAAAATAAAAAAGTTGATATTGAAAGTACAGAGAATCAATTTGAATC
TAAAGATAAAATTACTAAAGAATAAAGTGAATATTTGTGGTAGCTTATAAATTTTAAATA
AATGGGGAATGAGTATGAGCTCAATTATAGGAAGAATAACAATTTGGATAGGCATCGTAG
CTCAAATATATTTTAGTGTCGTTTTTGTTAGGATGGTATCTATTAATATTGCTGGAGGCT
CTGATTACGAAACAATTTTTTTATTAGGATTAATATTGACTCTTTTCACTGTTTTACCAA
CCATCTTTACTGCGATTTATATGGAAAGTTACTCCGTAATCGGAGGTGCACTTTTTATTG
TTTATGCGATTATTGCACTGTGTTTATATAATTTTCTTTCGTCAATTTTATGGCTGATTG
GTGGTATTTTTCTTATTTGGACTAAATATTCAAAAGATGGGTCAACAGGTAAGAATGAAA
ATAAAAAAGTTGATATTGAAAGTACAGAGAATCAACTTGAATCTAAAGATAAAATTACTA
AAGAATAAAGTGAATATTTGTGGTAGCTTATAAATTTTAAATAAATGGGGAATAGACATG
GAAAAAAATGTAGAAAAATCATTTATAAAGATAGGTTTGTATTTTCAAATAGCTTATATA
GTACTCATGGCTATAACTTTATGTGGGTTTGTAATTTGCTATGGAGTAACTTTCGGCCTT
TTCTATTTATTATCAGGTAGCACAGCTGATTATTTAATAGTAACAATAGTTATATCGGCA
ATAATTTCTATATTTGTAATTATACTTTCAATCGTACCTGTCATCGTATTGGCATCTGAC
TTATTTAAAGAAAGGATTTCAAAAGGTGTCATATTAATTGTATTGGCTATTATCGCTTTA
GTATTATGCAACTTTGTATCTGCAATACTCTGGTTTGTTTCAGCCATATCTATTTTAGGT
AGAAAAAAATTAGTAGCTGCAGCAGATACTACCACTATTCAAAAAAGTAAAGGGAACGCA
AATCAAGCATCACATAAAGACACGTGTAAAAAGGAACTTGATAGTCAAGACATGATGGAA
CATCCTGAGTTTAAAAATCCCACGACTAAAAACCTAGAAGGATTAAACGAAGAAATACAT
AAAGATGAAGCTACAACTATAGTTGACAGTGATAACACGGAACCGCCGATTGAATCAAAA
GAACATGTCTCGAAAAAAGATTGATGACAAACTAATCGAGAGACTTAAAAAAATAATATT
CAACATAAGCACTTTTAAAACGACATTTAAACGCATTGCCAATCACTAATGGTAGTGCGT
TTAACTATACCTTAAATATCTGAATATTTTGTTAAATGGAGTTGCCTTTGTTGTACTATT
CAAATGAAGAGGAGTAAAATGTAATTAAAGGAAAGTAATTTGAGGAGTGATCTTTATGAC
AAACAACAAAGTAGCATTAGTAACTGGCGGAGCACAAGGGATTGGTTTTAAAATTGCAGA
ACGTTTAGTGGAAGATGGTTTCAAAGTAGCAGTTGTTGATTTCAATGAAGAAGGGGCAAA
AGCAGCTGCACTTAAATTATCAAGTGATGGTACAAAAGCTATTGCTATCAAAGCAGATGT
ATCAAACCGTGATGATGTATTTAATGCAGTAAGACAAACTGCAGCTCAATTTGGCGATTT
CCATGTTATGGTTAACAATGCCGGCCTTGGACCAACAACACCAATCGATACAATTACTGA
AGAACAGTTTAAAACAGTATATGGCGTGAACGTTGCAGGTGTGCTATGGGGTATTCAAGC
CGCACATGAACAATTTAAAAAATTCAATCATGGCGGTAAAATTATCAATGCAACATCTCA
AGCAGGCGTTGAGGGTAACCCAGGCTTGTCTTTATATTGCAGTACAAAATTCGCAGTGCG
AGGTTTAACACAAGTAGCCGCACAAGATTTAGCGTCTGAAGGTATTACTGTGAATGCATT
CGCACCTGGTATCGTTCAAACACCAATGATGGAAAGTATCGCAGTGGCAACAGCCGAAGA
AGCAGGTAAACCTGAAGCATGGGGCTGGGAACAATTTACAAGTCAGATTGCTTTGGGCAG
AGTTTCTCAACCAGAAGATGTTTCAAATGTAGTGAGCTTCTTAGCTGGTAAAGACTCTGA
TTACATTACTGGACAAACAATTATTGTAGATGGTGGTATGAGATTCCGTTAATAATCATC
CACTAATGATAAATAAATCCTTATTGTTAAGTTTAATCACTTAGCAGTAAGGATTTTTTA
GTGCACTTAGAAGGGATTGTATTGGTAGAAAATTAATAACCGAAGTTCTTAAGTGAGTTA
TGATGTCACTGTCTAATGCATCAGTTGAAAGCATTACTAGTATTAACACACTCAAGATAT
TATAAAATATCACAAAAACCCCACTATCTAATTTATCTCAATAAAAATTCACAAAGTTAT
CTCATTTTATTTTTATAAATAAAAAATATCAATAAAAAGCTTACAATACTTTATGTTTTT
ATGATATATTTTTAATGTATAAAAGAGGTGGAAGATTTGGAAAGAGTTTTGATAACTGGT
GGGGCTGGTTTTATTGGGTCGCATTTAGTAGATGATTTACAACAAGATTATGATGTTTAT
GTTCTAGATAACTATAGAACAGGTAAACGAGAAAATATTAAAAGTTTGGCTGACGATCAT
GTGTTTGAATTAGATATTCGTGAATATGATGCAGTTGAACAAATCATGAAGACATATCAA
TTTGATTATGTTATTCATTTAGCAGCATTAGTTAGTGTTGCTGAGTCGGTTGAGAAACCT
ATCTTATCTCAGGAAATAAACGTCGTAGCAACATTAAGATTGTTAGAAATCATTAAAAAA
TATAATAGTCATATAAAACATTTTATCTTTGCTTCGTCAGCAGCTGTTTATGGTGATCTT
CCCGATTTACCTAAAAATGATCAATCATTAATCTTACCATTATCACCATATGCAATAGAT
AAATATTACGGCGAACGGACGACATTAAATTATTGCTCGTTATATAACATACCAACAGCG
GTTGTTAAATTTTTTAATGTATTTGGGCCAAGACAGGACCCTAAGTCACAATATTCAGGT
GTGATTTCAAAGATGTTCGATTCATTTGAGCATAACAAGCCATTTACATTTTTTGGTGAC
GGACTGCAAACTAGAGATTTTGTATATGTATATGATGTTGTTCAATCTGTACGCTTAATT
ATGGAACACAAAGATGCAATTGGACACGGTTATAACATTGGTACAGGCACTTTTACTAAT
TTATTAGAGGTTTATCGTATTATTGGTGAATTATATGGAAAATCAGTCGAGCATGAATTT
AAAGAAGCACGAAAAGGAGATATTAAGCATTCTTATGCAGATATTTCTAACTTAAAGGCA
TTAGGATTTGTTCCTAAATATACAGTAGAAACAGGTTTAAAGGATTACTTTAATTTTGAG
GTAGATAATATTGAAGAAGTTACAGCTAAAGAAGTGGAAATGTCATAAAAATAACATTGA
AGATGTTCATATAAATAAAAATTATAATTATCAAAGAAAATTAGATGCACTCGAAGAAGT
GAGAAAAGGCTATTACCCAATTAAACGTGCGATTGACTTAGTATTAAGTATCGTTTTATT
ATGTTTAACATTTCCGATTATGTTCATATTCGCCATTGCTATTGTCATAGATTCGCCAGG
AAATCCTATTTATAGTCAGGTTAGAGTTGGGAAGATGGGTAAATTAATTAAAATATACAA
ATTACGTTCGATGTGTAAAAACGCAGAGAAAAATGGTGCGCAATGGGCTGATAAAGATGA
TGATCGTATAACAAATGTCGGGAAGTTTATTCGTAAAACACGCATTGATGAATTACCACA
ACTAATTAATGTTGTTAAAGGGGAAATGAGTTTTATTGGACCACGCCCGGAACGTCCGGA
ATTTGTAGAATTATTTAGTTCAGAAGTGATAGGTTTCGAGCAAAGATGTCTTGTTACACC
AGGGTTAACAGGACTTGCGCAAATTCAAGGTGGATATGACTTAACACCGCAACAAAAACT
GAAATATGACATGAAATATATACATAAAGGTAGTTTAATGATGGAACTATATATATCAAT
TAGAACATTGATGGTTGTTATTACAGGGGAAGGCTCAAGGTAGTCTTAATTTACTTAATA
AGTTCAAATAAAAGTTACATTTTAAAGATTGTGACCAATTGTTACAGTATAACGAGGAAT
CCCTTGAGACAGTATCAAATGGCATTAAGAAATATGTGCCATCATTGATTTGCATGGCTA
TAAATACTATTCATCTGATGAGATAGCTATGTTAAGAAATTGAAAGTATAGCGTTAAAGG
GGTTTGTAACAGTTGAAAATTATATATTGTATTACTAAAGCAGACAATGGTGGTGCACAA
ACACATCTCATTCAACTCGCCAACCATTTTTGCGTACACCATGATGTTTATGTCATTGTA
GGCAATCATGGACCAATGATTGAACAACTAGATGCAAGAGTTAATGTAATTATTATCGAA
CATTTAGTAGGTCCAATTGACTTTAAACAAGATATTTTAGCTGTCAAAGTGTTAGCACAG
TTATTCTCGAAAATTAAACCTGATGTTATCCATTTACATTCTTCCAAAGCTGGAACGGTC
GGACGAATTGCGAAGTTCATTTCGAAATCGAAAGACACACGTGTAGTTTTTACAGCGCAT
GGATGGGCTTTTACAGAGGGTGTTAAACCAGCTAAAAAATTTCTATATCTAGTTATCGAA
AAATTAATGTCACGTATTACAGATAGCATTATTTGTGTTTCAGATTTCGATAAACAGTTA
GCACTAAAATATCGATTTAATCGATTGAAATTAACCACAATACATAATGGTATTGCAGAT
GTTCCCGCTGTTAAGCAAACGCTAAAAAGCCAATCACATAACAATATTGGCGAAGTAGTT
GGAATGTTGCCTAATAAACAAGATTTACAGATTAATGCCCCGACAAAGCATCAATTTGTT
ATGATTGCAAGATTTGCTTATCCAAAATTGCCACAAAATCTAATCGCGGCAATAGAGATA
TTGAAATTACATAACAGTAATCATGCGCATTTTACATTTATAGGCGATGGACCTACATTA
AATGATTGTCAGCAACAAGTTGTACAAGCTGGGTTAGAAAATGATGTCACATTTTTGGGC
AATGTCATTAATGCGAGTCATTTATTATCACAATACGATACGTTTATTTTAATAAGTAAG
CATAAAGGTTTGCCAATTAGCATTATCGAAGCTATGGCTACAGGTTTGCCTGTTATAGCC
AGTCATGTTGGCGGTATTTCAGAATTAGTAACTGATAATGGTATATGTATGATGAACAAC
CAACCCGAAACTATTGCCAAAGTCCTGGAAAAATATTTAATAGACAGTGATTACATCAAA
ATGAGTAATCAATCTAGAAAACGTTATTTAGAATGTTTTACTGAGGAGAAAATGATTAAA
GAAGTGGAAGACGTTTATAATGGAAAATCAACACAATAGTAAATTACTAACATTGTTACT
TATCGGTTTAGCGGTTTTTATTCAGCAATCTTCGGTTATTGCCGGTGTGAATGTTTCTAT
AGCTGACTTTATCACATTACTAATATTAGTTTATTTACTGTTTTTCGCTAACCATTTATT
AAAGGCAAATCATTTTTTACAGTTTTTCATTATTTTGTATACATATCGTATGATTATTAC
GCTTTGTTTACTATTTTTTGATGATTTGATATTTATTACGGTTAAGGAAGTTCTTGCATC
TACAGTTAAATATGCATTTGTAGTCATTTATTTCTATTTAGGGATGATCATCTTTAAGTT
AGGTAATAGCAAGAAAGTGATCGTTACCTCTTATATTATAAGCAGTGTGACTATAGGTTT
ATTTTGTATTATAGCCGGTTTGAACAAGTCCCCTTTACTAATGAAATTGTTATACTTTGA
TGAAATACGTTCAAAAGGATTAATGAATGACCCTAACTATTTCGCGATGACACAGATTAT
CACATTAGTACTTGCATACAAGTATGTTCATAATTATGTATTCAAGGTTCTTGCATGTGG
CATTCTGTTATGGTCATTAACTACAACCGGATCTAAGACTGCGTTTATCATATTAATCGT
CTTAGCCATTTATTTCTTTATTAAAAAGTTATTTAGCAGAAATGCGGTAAGTGTTGTGAG
TATGTTAGTGATTATGCTGATATTACTTTGTTTTACCTTTTATAATATCAACTACTATTT
ATTCCAATTGAGCGATCTAGATGGCTTACCATCTTTAGATCGAATGGCATCAATTTTTGA
AGAGGGATTTGCATCATTAAATGATAGTGGGTCTGAGCGAAGTGTTGTATGGATAAATGC
CATTTCAGTAATTAAATATACACTAGGTTTTGGTGTCGGATTAGTGGATTATGTACATAT
TGGCTCGCAAATTAATGGTATTTTACTTGTTGCCCATAATACATATTTGCAGATTTTTGC
GGAATGGGGCATTTTATTCGGTGCATTATTTATCATATTTATGCTTTATTTACTGTTTGA
ATTATTTAGATTTAACATTTCTGGGAAAAATGTAACCGCAATTGTTGTAATGTTGACGAT
GCTGATTTACTTTTTAGCAGTATCGTTTAATAACTCAAGATATGTCGCTTTTATTTTAGG
AATTATCGTCTTTATTGTTCAATATGAAAAGATGGAAAGGGATCGTAATGAAGAGTGATT
CACTAAAAGAAAATATTATTTATCAAGGGCTATACCAATTGATTAGGACGATGACACCAC
TGATTACAATACCCATTATTTCACGTGCATTTGGTCCCAGTGGTGTAGGTATTGTTTCAT
TTTCTTTCAATATCGTGCAATACTTTTTGATGATTGCAAGTGTTGGCGTTCAGTTATATT
TTAATAGAGTTATCGCGAAGTCCGTTAACGACAAACGGCAATTGTCTCAGCAGTTTTGGG
ATATCTTTGTCAGTAAATTATTTTTAGCGTTAACAGTTTTTGCGATGTATATGGTCGTAA
TTACTATATTTATAGATGATTACTATCTTATTTTCCTACTACAAGGAATCTATATAATAG
GTGCAGCACTCGATATTTCATGGTTTTATGCTGGAACTGAAAAGTTTAAAATACCTAGCC
TTAGTAATATTGTTGCGTCTGGTATTGTATTAAGTGTCGTTGTTATCTTTGTCAAAGATC
AATCAGATTTATCATTGTATGTATTTACTATTGCTATTGTGACGGTATTAAACCAATTAC
CTTTGTTTATCTATTTAAAACGATACATTAGCTTTGTTTCGGTTAATTGGATACACGTCT
GGCAATTGTTTCGTTCGTCATTAGCATACTTATTACCAAATGGACAGCTCAACTTATATA
CTAGTATTTCTTGCGTTGTTCTTGGTTTAGTAGGCACATACCAACAAGTTGGTATCTTTT
CTAACGCATTTAATATTTTAACGGTCGCAATCATAATGATTAATACATTTGATCTTGTAA
TGATTCCGCGTATTACCAAAATGTCTATCCAGAAATCACATAGTTTAACTAAAACGTTAG
CTAATAATATGAATATTCAATTGATATTAACAATACCTATGGTCTTTGGTTTAATTGCAA
TTATGCCATCATTTTATTTATGGTTCTTTGGTGAGGAATTCGCATCAACTGTCCCATTGA
TGACCATTTTGGCGATACTTGTATTAATCATTCCTTTAAATATGTTGATAAGCAGGCAAT
ATTTATTAATAGTGAATAAAATAAGATTATATAATGCGTCAATTACTATTGGTGCGGTAA
TGAATTTAGTATTATGTCTTGTTTTGATATATTTTTATGGAATTTACGGTGCTGCTATTG
CGCGTTTAATTACAGAGTTTTTCTTGCTCATTTGGCGATTTATTGATATTACTAAAATCA
ATGTGAAGTTGAATATTGTAAGTACGATTCAATGTGTCATTGCTGCCGTTATGATGTTTA
TTGTACTTGGTGTGGTCAATCATTATTTGCCCCCTACAATGTACGCTACGCTGCTATTAA
TTGCGATTGGTATAGTAGTTTATCTTTTATTAATGATGACTATGAAAAATCAATACGTAT
GGCAAATATTGAGGCATCTTCGACATAAAACAATTTAAGTATCGGTAACGCTATACTTTA
GAAATTTAAGATGAAGAAGAAAAGGCAATTTCTTATTGGAAAATGGAAGTTGTCTTTTTT
AATTCTTTTTAAAAGCGTGAAACAAAAGGAGTTAAATGCCTTTTTGCATTCAATATTAAA
TATTATATCAATTTCGAATATTTAAATTTTATATAATTGGATATAACAAATAAATAATAA
TTATTGCAAAACACACCCGAAATTAATTATTATAAAAGTATATTCATAAAAGGAGGAATA
TACTTATGGCATTTAAATTACCAAATTTACCATATGCATATGATGCATTGGAACCATATA
TAGATCAAAGAACAATGGAGTTTCATCACGACAAACATCACAATACGTACGTGACGAAAT
TAAACGCAACAGTTGAAGGAACAGAGTTAGAGCATCAATCACTAGCGGATATGATTGCTA
ACTTAGACAAGGTACCGGAAGCGATGAGGATGTCAGTCCGTAATAATGGCGGTGGTCATT
TTAACCATTCATTATTCTGGGAAATACTATCACCTAATTCTGAAGAAAAAGGTGGCGTAA
TAGACGACATTAAAGCGCAGTGGGGCACTTTAGATGAATTTAAAAATGAATTTGCAAATA
AAGCAACAACATTATTTGGATCAGGTTGGACTTGGTTAGTTGTTAATGATGGAAAATTAG
AAATTGTGACAACGCCAAACCAAGATAATCCATTAACAGAAGGCAAGACACCAATCTTAC
TATTTGATGTTTGGGAGCATGCCTACTATCTGAAATATCAAAATAAACGTCCAGACTATA
TGACTGCATTTTGGAATATTGTTAACTGGAAAAAAGTTGATGAATTATACCAAGCAGCAA
AATAATATAACTTAATATAATTGAGGTGGAGCATCTACAAGGTGTTTCACCTTTTTTGTA
CTTAATATCTTTACTTATTCGTTTTTGTGTAATGGGATAGCACGTAAAAGTGGCAAAATA
ATAAGATAAATTTCAACTCGAAATACCTTATTATTGTTGACTATAACGATGATCTAAATG
CTATATACATCAGACAACACTATTGATTAATCAACATATTGACATTAAATAAATTGACAA
AATAAGTAATTATTGTGAATCTAAAGTGAAATTTTTATAAAAAATTGTAATGATTCAAAA
ATTTTGTTGCATTTCTTTTGTAATCATATGATAATGTAAATGTAATCAAATTGTAATATA
AGGGGAAAAGACAATGAAAAAATTAGCAACAGTAGGTTCTTTAATTGTAACAAGCACTTT
AGTATTCTCAAGTATGCCTTTTCAAAATGCGCATGCCGACACAACTTCAATGAATGTGTC
GAATAAACAAAGCCAAAATGTACAAAATCATCGCCCTTATGGCGGAGTAGTACCACAAGG
AATGACGCAGGCACAATATACTGAATTAGAGAAAGCTTTACCCCAATTAAGCGCTGGCAG
TAATATGCAAGACTATAATATGAAATTGTATGATGCGACGCAAAATATTGCTGATAAATA
CAATGTGATAATTACAACTAATGTAGGGGTATTTAAACCACATGCTGTTAGAGATATGAA
TGGACATGCTTTACCTTTAACAAAAGATGGCAATTTTTATCAAACGAATGTAGATGCAAA
TGGTGTTAATCATGGTGGTAGTGAAATGGTGCAAAATAAAACAGGTCATATGAGTCAACA
AGGTCATATGAATCAGAACACACACATGAACCAACAGCCACACATGCAACAAGGTCATAT
GCAATCATCAAACCATCAAATGATGAGTCCAAAAGCAAATATGCATTCATCAAATCATCA
AATGAACCAAAGTAACAAAAAAGTTTTACCAGCTGCTGGTGAAAGTATGACATCAAGTAT
TCTTACTGCAAGTATTGCCGCACTACTATTAGTATCTGGGTTATTCTTAGCATTTAGACG
ACGTTCAACAAATAAATAAACATAATACGATTAATAATAGAAAAATCGTGTGATTATATG
AGCGAGCCTAGGACATAAATCAATGTCCTAGGCTCGCTAATGTTATATTGGCAGTAGTTG
ACTGAATGAAATTGCGCTTGTAACAAGCTTTTCCATTTCTTGCCCACTTCCTAAATAATC
ATCACAAAATTTCTTATATTTCAATAATTTTAATAATCCGATTGTCTTATACGTGTCAGT
GTTAATTCAGAGATTTCCTGTGGAATATACCACTTATTAATCATAATTGGATAAGGTGTT
TGTGCGTACAATGTTTCAATAATCAGCCAACAATGTGTATCACCATCAAACACGTGACTA
TGATTTTTGAAGTGGGGCGCTTTGGTAATAGACATTTTTAAATCTGATTGATATGCATTG
CTATAAATCGTTTGCTCAACGAACGTCTTCATGTCGTCTTCGTTTTGTGTATTCAATTTA
AATGTGTCAATGACATTTAACGGTATAAAGGTAAAGCAAAATGCATCAGCTTGCTTAGAA
TGATTATCCTTTTTTTGATAATAGCGTTCCATTGCAATGACGGCAGAAGGATGGTTTGCA
AACAAATGATTTGTATATTCACTTTCTAAATCAACACGATAATTAATTGATGACATAGAT
ACGCGAGCTAGCAATATTTGATCAAGTGGATGCTTAAATTGATCCATACTTGAAGCGTGT
TGGGCATTTGTTTGTGGAATAACAAAGTGTCCCTTCCCTCTTGTACTCTCTACGATGCCA
TCTTCGGCTAACAATTTTATAGCTTGGCGCAAAGTCATACGACTGACATCAAAGCGCGCA
CAAAGTTCCTTTTCAGTAGGTAATGCATGGCCACTCGGATATTTTCCTATTTGAATTTCT
TTATATAACGTATTATAAATCGTTAAAAATTTTGGTTGTGTTTGCGTCACGTAAACAACC
TCCATAAAGTTACTTAATCACTCTCATCATACAATAATTTTTACTCGAATTGGAAAAATT
ATAAAAATTAAACATAGATAGACTTTGAAAATTAGTTTTATACAAGGTTAGAAGCTATAA
CTGTAAAATGTTCTTAATATTGTCAAAATGTAATGCTTGAAAGCGCTTTTAAAAAATATT
ATTATATACATGGTTAGACAAATAGACAAATCACTATACAAATATTGGGAGGAATATTTT
ATGAAATCAACACCACACATTAAACCAATGAATGACGTCGAAATTGCAGAAACGGTTCTA
TTGCCAGGAGATCCGTTAAGAGCTAAGTTCATTGCAGAAACATATTTGGACGATGTGGAA
CAGTTCAATACAGTGCGAAACATGTTTGGTTTTACCGGAACATATAAAGGTAAAAAAGTT
TCTGTCATGGGTTCAGGAATGGGTATGCCATCTATTGGCATTTACTCTTATGAATTAATT
CATACATTTGGTTGTAAAAAATTAATTCGCGTTGGTTCTTGTGGCGCGATGCAAGAAAAC
ATTGATTTATATGATGTGATTATTGCACAAGGTGCCTCTACTGATTCAAATTACGTTCAA
CAATATCAATTACCAGGTCATTTTGCGCCAATTGCTTCTTATCAGTTATTAGAAAAAGCA
GTTGAAACAGCACGTGACAAAGGTGTACGTCATCATGTAGGTAATGTGTTATCAAGTGAT
ATTTTCTATAACGCGGATACAACAGCGAGTGAACGTTGGATGCGTATGGGTATTTTAGGT
GTAGAAATGGAATCAGCCGCATTATACATGAATGCAATTTACGCTGGTGTCGAAGCATTA
GGTGTGTTCACAGTGAGCGATCATTTAATTCATGAAACGTCAACAACACCTGAGGAAAGG
GAACGTGCATTTACAGATATGATTGAAATTGCACTGTCATTGGTGTAGATGATTATGAAT
GTTGAATATTCTAAAATAAAGAAAGCAGTACCTATTTTATTATTCTTATTTGTATTCAGT
TTGGTTATAGACAACTCATTTAAATTGATTTCTGTAGCCATTGCTGATGACTTAAACATT
TCTGTAACGACAGTAAGTTGGCAAGCGACATTAGCCGGTTTAGTAATTGGTATTGGCGCT
GTAGTATACGCTTCTTTATCTGATGCCATTAGTATACGCACACTATTTATTTATGGCGTG
ATATTAATCATTATCGGATCAATTATTGGTTACATTTTCCAACATCAATTCGCATTACTT
TTAGTTGGACGTATTATTCAAACTGCAGGTTTAGCTGCTGCAGAGACATTATATGTGATA
TATGTTGCAAAGTATCTTTCTAAAGAGGACCAGAAGACTTACCTTGGCTTAAGTACGAGC
AGTTATTCCTTGTCATTAGTTATCGGTACATTATCAGGTGGATTTATTTCTACGTATTTA
CACTGGACAAATATGTTTTTAATTGCATTAATCGTAGTATTTACGTTGCCATTCCTATTT
AAATTATTACCAAAAGAAAATAATACAAATAAAGCTCATTTAGATTTTGTTGGCTTAATT
CTAGTGGCAACTATCGCTACAACAGTCATGCTGTTTATTACGAACTTTAATTGGTTATAT
ATGATTGGTGCCTTAATTGCGATTATCGTTTTTGCGCTATATATTAAAAATGCTCAACGT
CCATTAGTAAACAAATCATTTTTCCAAAATAAACGTTATGCTTCATTTTTATTTATAGTA
TTTGTAATGTATGCCATCCAATTGGGTTATATTTTTACGTTCCCATTCATAATGGAACAA
ATTTATCATCTTCAACTAGACACAACATCACTGTTATTAGTACCGGGTTATATTGTAGCA
GTCATCGTTGGTGCACTAAGTGGTAAAATCGGCGAATATCTTAATTCAAAACAAGCGATT
ATCACAGCAATTATTTTAATCGCACTGAGCTTGATTTTACCTGCATTTGCAGTAGGTAAT
CACATTTCAATCTTCGTCATTTCTATGATATTCTTTGCAGGTAGCTTTGCTTTAATGTAT
GCACCTTTACTTAACGAAGCCATTAAAACAATAGATCTTAATATGACAGGTGTGGCTATT
GGTTTTTATAATTTAATTATTAATGTGGCGGTATCTGTAGGTATTGCGATTGCTGCGGCT
CTAATCGATTTTAAAGCATTAAATTTCCCAGGCAATGATGCATTAAGTTCACATTTCGGT
ATTATTTTAATTATTTTAGGTTTAATGAGTATTGTCGGATTAGTTTTATTCGTCATCTTA
AATCGTTGGACACAATCTGAAAAATAAATAGATATAAATTCGCGAGATATATTCGTATTT
ATAGTAAAATTAAATAAAGAGATTATATAACACGAGGAGTAGTAAGTATGAAATTTGAGA
AATATATAGATCACACTTTATTGAAGCCTGAGTCAACACGTACGCAAATCGATCAAATCA
TCGATGAAGCGAAAGCATACAATTTTAAATCTGTATGTGTGAATCCAACGCATGTTAAAT
ATGCAGCAGAGCGACTAGCTGATTCAGAGGTGCTAGTTTGTACGGTAATAGGATTCCCAT
TAGGAGCGTCGACAACGGCAACGAAAGCATTTGAAACAGAAGATGCAATTCAAAATGGTG
CAGATGAAATTGACATGGTCATCAACATCGGCGCATTAAAAGATGGACGTTTTGATGATG
TACAACAAGACATTGAAGCAGTGGTTAAAGCTGCGAAAGGTCACACAGTAAAAGTGATTA
TTGAGACGGTATTGTTGAACCATGACGAAATCGTAAAAGCGAGTGAATTAACAAAAGCGG
CTGGTGCGGACTTCGTTAAAACTTCAACAGGTTTTGCAGGTGGCGGTGCGACTGCAGAAG
ACGTTAAATTAATGAAAGATACAGTAGGTGCAGATGTAGAAGTAAAAGCATCAGGTGGTG
TACGTAATTTAGAAGATTTCAATAAAATGGTTGAAGCAGGTGCGACACGTATTGGTGCGA
GCGCAGGTGTTCAAATTATGCAAGGTTTAGAAGCAGATTCAGATTACTAATATATATAAA
ATTTGGGAGTGATAGCTATGACAAGACCATTTAATCGTGTACATTTAATCGTAATGGATT
CAGTAGGTATTGGTGAAGCGCCAGACGCAGCTGATTTTAAAGATGAAGGTTCACATACTT
TAAGACATACCTTAGAAGGCTTCGATCAAACTTTACCAAACCTTGAAAAGTTAGGTCTAG
GGAACATCGATAAATTACCAGTAGTAAATGCAGTTGAACAACCAGAAGCATACTATACTA
AATTGAGTGAAGCTTCAGTTGGTAAAGATACAATGACTGGTCACTGGGAAATTATGGGAT
TAAATATTATGCAGCCTTTTAAAGTATACCCTAATGGATTCCCTGAAGAGTTAATTCAAC
AAATTGAAGAAATGACAGGTCGTAAAGTTGTTGCTAACAAACCGGCATCGGGTACGCAAA
TTATCGATGAGTGGGGCGAGCACCAAATGAAAACTGGTGACTTAATTGTTTATACAAGTG
CAGACCCAGTATTGCAAATTGCTGCACATGAAGACATTATCCCATTAGAAGAGTTATATG
ATATTTGTGAAAAGGTTCGTGAGTTGACAAAAGACCCTAAATATTTAATTGGTCGTATTA
TCGCACGTCCATATGTTGGTGAACCAGGAAACTTTACACGTACATCTAATCGACATGACT
ATGCGTTAAAACCTTTTGGTAAAACTGTCTTAGATCATTTGAAAGACGGTGGTTATGATG
TTATTGCCATCGGTAAAATTAATGACATTTATGATGGTGAAGGTGTAACAGAAGCGGTTC
GTACGAAGAGTAACATGGACGGTATGGATCAATTGATGAAAATTGTTAAGAAAGATTTCA
CAGGTATTAGCTTCTTAAACTTAGTAGACTTTGATGCATTATACGGTCATCGTCGTGATA
AACCGGGTTATGCACAAGCAATTAAAGATTTCGATGATCGCTTGCCAGAACTGTTTAGCA
ACTTAAAAGAAGACGATTTAGTAATTATTACAGCAGACCATGGTAATGACCCGACAGCGC
CAGGTACGGACCATACGAGAGAATATATCCCAGTAATTATGTACAGTCCGAAATTTAAAG
GTGGTCATGCACTAGAAAGTGATACTACATTCAGTTCTATCGGTGCAACTATAGCAGATA
ATTTCAACGTAACATTACCAGAGTTCGGTAAAAGTTATTTAAAGGAATTAAAATAGAATA
AATTTAGATATTATAAAAATAGCAGTGAAGTTAACTATAATAATAGTTTTCTTCACTGCT
GTTTTAATATAATAGAGAAATGTAAGACGGTAGTACCTCTTATTTAGGAGTATCTTGATT
CAATGTTAAACAATACGTTTTCGGATTGCACCGGAAATTAAATCGACAATTGCGACCATT
AGTACTAAACCGATTAATATAATACCTACACGGTCCCAAGAACGTGTTTGAATGGCAAAT
ATGAGTGGTGTCCCGATACCACCAGCTCCAATTAGCCCTAGTATAGAAGCTGAACGTAAG
TTTAGTTCAAAGCGATAAAGTATGAGTGATAGAAAGGCAGGCATAATTTGTGGTATGACT
GCAAATACGAGTGTTTTAATCTTATTCGCACCACTGGCCTTTAATGATTCTACAGCACTG
AAATCTAGACCTTCAATATCTTCAGCTAAAAGTTTCCCAAGCATACCTACGGAATGGATA
CCTAAAGCTAATACACCTGAAAATGAACCTGGGCCAACAGCTTTGATAAATATAAGTGCC
ATTACAATTTCTGGGAAGACACGTATAACACTTAAAATAAATTTGCTAACACCTGAAACT
GGGCGTAGCTTTACCATATTATTTGCACCTAGAAATGCTAATGGAATACAGATAATTGCG
GCGATGAAAGTACCTACAACGGCTATCGCAAAGGTTTCAAGTAAACCACGTAATAAGTCT
TCGCCATCTGGTATATAGATATAGCTGATATCAGGATGGAATAATCCGCTGAATATGGAT
TTTAAGATTTCTAATGATTTACTTTTAAGTTCTAAACTTGGTACACCTGCAAATGCCCAG
ATGATAATAGCTAAGACGACAATTGCAATAAGCCATCTTTTAATCAATTTTCGTTTGTGT
GCTTTTGTGTGAACATTATATTTTGCTATTTCCTGTGTCATGCGAGATGTGCCCTCACTT
TCGTACTGATGTAATCAATGACGACGACGATAACTAAAGTAAATAAAATAATCGTTGCTG
TTTTTGGATATTGAAATAAACCAAGTGTTTGATCATAAAACAATCCAATACCGCCAGCGC
CGACTAATCCAAGAACAGCTGAAGCACGTATATTTACTTCAAATGCATATAATACGTATG
ACATAAATGACGATATGGCTTGTGGTACAACACCGAAAACAATCCATTTTATTTTATTAG
CGCCAACAGCCGTCATTGCTTCCATTGGACCTGGATCTATCGTTTCCAATGATTCATATA
ATAATTTTCCAATAATACAGATAGTTAAAATAAACAATGCTAATATCCCTGGAATTTGAC
CGATTCCAAATACAGCCACAAAGATTGCTGCTAATAGCAAATCCGGTATAGTACGAACTA
TATTTAAAATAAAACGCGAGGGTATTGAAATCCACTTTTGATGAACGATATTGCTAGCAC
ATAATAACGCAATTGGTATTGAAACGATGCTACCTAATACTGTACTTACGATAGCCATTC
GAATGGTATCTAACATTGGCGTTGTAATTTGTTGTAAATACTCGAAATCAGGTGGAATCA
TTTGTTTGAATAGATCACCTATTTGAGGTATTCCTATCATTAAATCTCCAAAATTAAACC
CCGTATAAATGAAGCTCCAAATGATAAGCACAATGATTAACATGAAGGTAAAACTCGTTT
TTAAAGAAACCTTTTTCTTTAAAAGGGAGTCATACTTTGTAGGTATTTCTAAAGGCATGT
TAGTTCACTCCTAGCTTTTCATCTTCTTTAATTGTACGTCCATATATTTCACTAAATACG
TCATCTGTTGCTTCAGATGCAGGACCATCATAGACAACCTCACCATCACGTAAACCAATG
ATGCGTGTGCCATATTCTTTTGCTAAGTCAACAAAATGTAAATTAATTAAAATTGTGATG
CCTAATTCTTGGTTGATTTTTCTTAAATCATCCATAACCTGTTTCGTAGTTAATGGGTCT
AATGAAGCAACTGGCTCATCTGCAAGAATAATTTCAGATTCTTGGCATAGTGCACGTGCA
ATAGATATACGTTGTTGTTGACCTCCTGATAATTCATCAGAGCGTTGATTATATTTATCT
AAGATATTGACGCGTTCTAGTGCATCCATTGCTTTAATTTTGTCTTCTTTTGGGAATAAA
CCTAATACCATTTTCCAAGTAGGGTGATAACCTACACGTCCACTTAGTACATTTCGTAAT
ACACTTGACCGTTTAACTAAATTAAAATGTTGGAAAATCATACCTATATTTCGGCGCATT
TCTAATAATGCTTTACCATGGGCTTTAGTGATGGATTTGCCTTGGATGAAAATTTCACCT
GACGTGATATCATGCAAACGATTTACAGATCTTAATAACGTGGATTTCCCAGCACCAGAT
AGTCCAACAATGACTGCAAATTCACCTTTTTCAATATTTAAGTTAATATTTTTCAAGCCT
ACATGACCGTTAGGATAGACTTTACTGACGTTTTTAAATTCGATTTGACTCATGTTTGAC
ACCTTTCTTTAATAAAGAAAAGCCAAGGTAAACTGAAATATCATAGACATTGGGTTTCTG
TGTACAAATGGTTTCAAATGTACAGCGACACCTTTCTATATCTGTTTCAGTTTAGCGCCT
AGCTTTTCAATATTAATCTAGAATATATCTATTGAACGAAAGCTTTTAATACCAAATTCG
ATAATGATTCATTGGTTAAATAATGATTATTTCATATCTTTAACTAATTTTTCGTATTCT
CTTACAATGTCGAAATTTGAATCTTTCGTTTCTGTGTATCCTTCATGTGAATAAACTTCG
CTAATAATTTTGTGACCTTCTTTTGATTTAGCAATGTCTATAAAAGCTTTTTTCAATTTC
TCTTGGAAATCTTTATCCATATCTGGTCTTACTGAAATTGTGTCATTCGGAATAGCTTGT
GTTAATTTTAAAATTCGTGTGTCTTTAAATACATTTGGCTGGTCTTTTTTCACAGTATTA
CGTGCATCGTTAAATACAGCCGCAGCATCTACATCTCCATTTAATAATGAGATAACTGCT
TGGTCATGACCTTTAACATTCACAATTTTCATATCTTTAGTTGCATTAATACCTGCTTCG
TTTTTTAACATCGCAAGTGGGAATGTATATCCAGCAGTTGATGTTACATCTTGTAAGGCA
ATTTTCTTACCTTTTAAATCTTTCAAGCTTTTAATTTTTGAGTCTTTTTTAACAAGAATT
TCTGATTTATAACTATCTACAAGTTCTTTACTTGCTGAACCATCTTCTTTTACACCAAAA
CGTTGTGCTTGTAATAATAAATCAGCTGCTTTTTGATCATGTGCTAATGTGTATGCCGTT
GGTGGTAAGAAACCAACATCAACTTTTTTAGACTTCATAGCTTCAACAATTGTATTGTAG
TTAGTTGATACAGACACTTTAACTGGAATTCCTAATTCTTTAGATAGTAATTTTTCTAAT
GGTTTTGCTTTAGCCTCTAATGTTCCAGCATTTTGCGAAGGTACAAATTGTACTGTTAAT
TCTTTAGGTTTGTATCCTCCTGATTTAGAATCCGAATCATTACTAGCGTTCTTTTGATTA
TCTAAAGAACTTGAATTTCCACATGCTGCCGCAAAAACAATGACTGCTAACATTAATACA
AATAAACACTTAAATTTTTTCATTTGATAACTGTCCCCTTCACATTCTTAATCGTGTAAT
ATGTATGCAATGAAATTACACTTATAGCGTACCACATTTAAATACGAAAAAGTATTTTAT
AAAAATGAATTTTAATAACTTTCTTTAAGAGTTTGATAAGATTTTGTAAATTTTTCGTTA
AATTGCCCATTCCAAACATATATTTATCCTATAATTCAAGAACAAATTTATTTTAAAAGG
AGCCTCACAAAATGAAAAAAATATATAAGTCATTAACTGTCTCTGCAATTGTTGCAACGG
TATCATTAAGTGCTTTACCGCAATCTTTAGCTATAACGCATGAATCGCAACCTACAAAGC
AACAGCGAACGGTATTATTCGATCGTTCTCATGGTCAAACAGCTGGTGCTGCAGATTGGG
TTAGTGATGGTGCATTTTCAGATTATGCGGATTCAATACAAAAACAAGGTTATGACGTTA
AAGCTATTGATGGTCATTCGAACATAACAGAAGCAAGTTTGAAAAGTTCCAAAATATTTG
TAATTCCTGAGGCTAACATTCCTTTCAAAGAATCAGAACAGGCAGCAATTGTTAACTATG
TGAAACAAGGGGGAAATGTTGTCTTTATTTCAGATCATTACAATGCTGACCGAAATTTAA
ATCGTATTGATTCATCAGAGGCAATGAATGGTTATCGACGTGGAGCGTATGAAGATATGT
CAAAAGGTATGAATGCAGAAGAAAAAAGTTCTACTGCAATGCAAGGTGTGAAAAGTTCAG
ATTGGTTATCTACAAACTTTGGCGTACGTTTTCGATATAATGCACTAGGTGATTTAAATA
CGAGCAATATTGTTTCTTCAAAAGAAAGTTTCGGTATTACTGAAGGTGTGAAATCTGTAT
CTATGCATGCTGGATCGACATTAGCAATTACTAATCCAGAGAAAGCAAAAGGTATTGTGT
ATACACCAGAACAATTGCCAGCGAAAAGTAAATGGTCACATGCTGTAGATCAAGGTATTT
ATAATGGGGGCGGTAAAGCAGAAGGTCCCTATGTAGCAATTTCTAAAGTTGGAAAAGGTA
AAGCAGCATTTATCGGTGATTCATCACTTGTGGAAGATAGTTCGCCCAAATATGTAAGAG
AAGATAATGGAGAAAAGAAGAAAACATATGATGGTTTTAAAGAACAAGACAACGGTAAGC
TATTAAATAATATAACGGCTTGGATGTCTAAAGATAATGATGGGAAATCACTTAAGGCGA
GTGGCCTAACATTAGATACAAAGACTAAGTTGCTTGATTTTGAACGACCAGAGCGTTCAA
CTGAGCCTGAAAAAGAGCCATGGTCACAACCGCCGAGTGGTTATAAATGGTATGACCCAA
CAACATTTAAAGCAGGTAGTTATGGCAGTGAAAAAGGCGCGGATCCTCAGCCAAACACAC
CAGATGATCATACGCCACCAAATCAGACCGAAAAAGTATCATTTGATATCCCGCAAAATG
TTTCTGTAAATGAGCCATTTGAAGTGACAATACATTTAAAAGGATTTGAAGCAAATCAAA
CACTTGAAAATCTTAGAGTTGGTATTTACAAAGAAGGCGGACGTCAAATCGGACAATTTT
CAAGTAAAGATAACGATTATAACCCGCCAGGTTACAGTACTTTGCCAACAGTTAAAGCAG
ATGAAAACGGAAATGCCACAATTAAGGTCAATGCTAAAGTACTTGAAAGTATGGAAGGTT
CAAAGATCCGTTTAAAACTCGGTGACAAAACCTTGATTACAACAGACTTCAAATAAATAT
ATAATAGAAATAAGAAAGATGTTTGTGATTGAAGGAGTGAGTGAGGATGTCAAACATAGC
ATTTTATGTCGTGAGTGACGTACATGGTTATATTTTCCCAACAGATTTTACGAGTAGAAA
TCAATATCAACCTATGGGATTGTTACTAGCGAATCATGTTATAGAACAAGACAGAAGGCA
GTATGACCAAAGTTTTAAAATAGATAATGGTGATTTTTTGCAAGGGTCACCATTTTGTAA
TTACTTAATCGCGCATAGCGGCAGTAGCCAGCCTTTAGTTGATTTTTATAATCGAATGGC
ATTCGACTTTGGTACGCTTGGTAATCATGAATTTAATTATGGATTACCATACTTAAAAGA
CACTTTACGCAGACTCAATTATCCAGTTTTGTGCGCTAATATTTATGAAAATGATAGTAC
ATTGACTGATAACGGTGTGCAGTATTTTCAGGTTGGAGATCAAACGGTTGGTGTGATAGG
TTTAACGACACAATTTATTCCCCATTGGGAACAACCAGAGCATATTCAGTCACTTACGTT
TCATAGTGCTTTTGAAACACTTCAACAACACTTGCCTGAAATGAAGCGACATGCAGATAT
CATTGTGGTTTGTTACCATGGTGGATTTGAAAAGGATTTAGAAAGTGGTACGCCGACCGA
AGTGTTAACGGGTGAAAATGAAGGATATGCCATGTTAGAAGCGTTTTCTAAAGATATAGA
TATCTTTATTACGGGTCACCAACATCGACAAATTGCTGAAAGGTTTAAGCAAACGGCTGT
GATTCAACCTGGTACGAGAGGTACAACTGTAGGCAAAGTTGTCTTGAGTACTGATGAATA
TGAAAATCTATCCGTTGAATCATGTGAATTACTTCCTGTTATAGATGATTCCACATTTAC
TATTGATGAAGATGACCAACATTTACGAAAGCAGTTAGAGGACTGGTTAGATTACGAAAT
TACTACATTGCCATATGATATGACGATTAATCATGCATTTGAGGCACGTGTGGCACCGCA
TCCTTTTACTAATTTTATGAATTACGCTTTATTAGAAAAAAGTGGTGCAGATGTTGCCTG
TACAGCTTTGTTTGATTCTGCTAGTGGTTTCAAGCAAGTCGTGACGATGCGAGATGTTAT
TAACAATTACCCATTTCCAAATACATTTAAAGTTTTAGCTGTAAGTGGTGCCAAACTTAA
AGAAGCCATTGAACGATCAGCAGAATATTTTGACGTGAAAAATGATGAAGTAAGTGTGAG
CGCAGACTTCCTTGAACCCAAACCCCAACACTTTAATTATGATATATATGGTGGCGTAAG
TTATAACATTCATGTTGGAAGGCCAAAGGGACAACGTGTGAGCAATATGATGATTCAAGG
GCACGCAGTTGATTTAAAGCAGACATATACAATTTGTGTAAATAATTATCGTGCAGTTGG
CGGTGGTCAGTATGATATGTATATCGACGCGCCAGTTGTAAAAGATATTCAAGTTGAAGG
CGCACAATTACTTATTGATTTTTTATCAAATAATAATTTGATGCGTATCCCGCAAGTTGT
TGATTTTAAAGTTGAAAAGTGACGGATATATGTAAAACTTACTTGATTTTAATCGGGTAA
GTTTTTGTTTTTGTTTAAACTAATCACTCTTAAAAAACAATATACTTTAAGAAAAATGTT
GATTTTACAAAAAATAAGGGCTTATATTTTATATAACTTAATATTAGGAAGTGATTAATT
TGGAAACAATTAAACAAGAAGTAAGAGAATCTATTGTTAAAGGAATTATCGCGGGATATA
AGGACTATGTTAATGAGAGAAATGAAGTCAAGAAACGTATGGTGATTAGTGATGCCTATG
TGTACACCAAATCTAATCATATTGAAAATCAAGTTGCTAAGCATTTGGAAAATTTTGTTA
AGTATATTAAAGAAAATGCTGGACCATCATGGAAGTATTTAAAGTTTATATTTAATAAAG
ATGAAGAGAAAAATAATATCATGTTTATATTGAAAAATGAAGATTACTTTGATGAAAAAA
ATGTAAGCGTAGGGAAGAGTTTAGTTGCTGATAAAAATCAAAAAAGTAAAAACTACCTAG
AGGTACTTATGGCTAAGAATAGGGACATTAATTTTGGTACTGTTGAAGAAGATTTTGAAA
TTGGGCATCAAATGACTGCAGATAGTATATTATTTAATATAAAAGAAGGCAGTAATAGAG
ATATTAATTCTTATTTTTTAATTATTACATATCGTATTGATAAAGAATCAAAGCAATTAG
CTGCAATCAAACAATGGTTACCAAATCCAGAAACAAATTCTGCAATTATGGTTGATGATT
TGACAGAGTTAATAGAAAAAGTAATAGTAGAAAGAGAAGATTATCATATTGACGAAGAAG
AGTTAGAAGTACTTAAAAACGATGAAGAGTTAGAATTCATAGATGTGGAACATGCATTTG
GTATCAGTATCGATGAAGATAACGATATGATTGAAAGCGAAAGGTGAAGTTAATGTTTAT
TGGCAAGAATTTAGAATACGTGAGAAAGCTTAATGCTCTAAGTAGAAAAGAATTATCAGA
AAAAATAAATGTAAGTGAACAAGCAATTTGGCAATATGAAACAAAAAATATGATGCCAGA
AATTAATAAAATTTATGATATGACATCTATTTTTAATGTTAAATCTAGCTACTTTATTAG
CGAGCAGCCCGAAGAGCTCCTAATAAATTCTGTCGATAAACATAGTATAGCTTTTAGAGC
AAAAAATTATAAAGTATCTACGAAACTATTAAATAAGCAATATTATCAAGCAATGTATTT
ATCTAATTTAACTAACTACTTATTTTCCTTTGTAAAGATACCGGATAATATTATTTTATC
GTTAATAAATAATTTAGATGACTTGTTGAATGGCAATTTAGAATCACTAAATAAAAAAGA
AAGCATAAAAGAAACTGCTAAAGTTGTGAGGGCTAAAATTCTTCAAGACGAAAGCAATGA
AGCACTATTATTTATGCTTGAAAAAGCGGGTATAGTTATATACGAAAAGCGAATTAATGA
TAGCATAGACGCATATAGTTTTTGGAGTAAAGATCTGACACCTTTTATTATACTGGGTAC
AAATAAGGGGGTAGCAGTTAGAAGGAATTTTGATCTTGCACATGAGCTGGGACATCTTGT
TCTACATCGTCATATTCAATTCGACTTATTATCTCCTGAAGAATATAAGACAATTGAACA
TGAGGCAGATATTTTCGCCTCTGAATTTTTACTACCTGAAGAAGCGTTTAAAAAGGACTT
TGATCAAATGACAAAAAAATCAAATCCTGATTATTTAGCTGTATTGAAAGAAAAATGGTA
TGTTTCTATACAAGCAATTGCAATGAGAGCCTATTATCTAGGTCTAATGTCTAGTACTCA
GTACAGATATTTTTGGGCATCATTAAATAAAAAAGGCTATAAAAGTAAAGAGCCTTTAGA
CGACGTGATTGAAATGTCACGTCCTGTCAAAATGAATAGTTTATTAAAGTTGTATTTTGA
TAGAAATATACTGACACCACAAAAATTATTGAATTATTTAAAAGTTGATGAAACATTTTT
GAATCATCTAGCAGGTATTAATTTAAAACTCTTTAAGGATTATGTTAATGAAAATAGAGA
ATATAATATAACGAATCTATATAAATAAGGCACCAATATTTAAACCTCGAGCTGAAAAGA
TCATCATTTCAGTTCGAGGTTTTTATTTGTAACATCTATTGATAGGTATCGACAAGGACC
TTTTAATGTTGTGTTTTGTGCGATATAACAAGCTTTTTAGGCTATTAAAGAATATTCAGA
ATTAAATATATAATTATGAATAAATTATGTCATTGAAAAAATTATGATTATAAAATCATT
CTAAAAACACCGAAATAACAATGATTTCATGAAAACATTTATTTTAAAATTTGATATTTG
TTCAAATAATATTCGAAATTAAACTTTTTTGTATAGAATTTTCTTTATATCCTGAGAGAC
ATGTACTATAATGTTTGTGAAATAATTCACAAAGTATAAAGGAGTGGTTGTATATGTTAA
CTATACCTGAAAAAGAAAATCGTGGATCGAAAGAACAAGAAGTGGCAATTATGATTGATG
CTCTAGCTGACAAAGGGAAAAAAGCATTAGAAGCATTATCTAAAAAGTCACAAGAAGAAA
TTGATCATATTGTTCATCAAATGAGTTTAGCAGCTGTTGATCAACATATGGTGCTAGCAA
AATTAGCACATGAAGAAACTGGAAGAGGTATATACGAAGATAAAGCGATTAAAAATTTAT
ACGCTTCTGAATATATATGGAATTCAATAAAAGACAATAAGACAGTAGGGATTATTGGTG
AAGATAAAGAAAAAGGATTAACGTATGTAGCGGAACCAATTGGTGTTATTTGTGGTGTTA
CGCCAACAACAAATCCTACGTCGACAACTATTTTTAAAGCGATGATTGCAATTAAGACAG
GAAATCCAATCATTTTTGCATTCCATCCAAGTGCGCAAGAATCGTCGAAGCGTGCAGCAG
AAGTTGTATTAGAAGCGGCAATGAAGGCAGGTGCACCTAAAGATATTATTCAATGGATTG
AAGTGCCTTCTATCGAAGCAACAAAACAATTAATGAATCACAAAGGTATTGCATTAGTTC
TAGCAACAGGTGGTTCGGGCATGGTTAAGTCTGCATATTCAACTGGTAAACCGGCATTAG
GTGTGGGACCAGGTAACGTGCCGTCTTACATTGAAAAAACAGCACACATTAAGCGTGCAG
TAAATGATATCATTGGTTCAAAAACATTTGATAATGGTATGATTTGTGCTTCTGAACAAG
TTGTAGTCATTGATAAAGAAATTTATAAAGACGTTACTAATGAATTTAAAGCACATCAAG
CATATTTTGTTAAAAAAGATGAATTACAACGCTTAGAAAATGCAATTATGAATGAACAAA
AAACAGGTATTAAGCCTGATATTGTCGGTAAATCTGCAGTTGAAATAGCTGAATTAGCAG
GTATACCTGTCCCCGAAAATACAAAACTTATCATAGCTGAAATTAGCGGTGTAGGTTCAG
ACTATCCGTTATCTCGTGAAAAATTATCTCCAGTATTAGCCTTAGTAAAAGCCCAATCTA
CAAAACAAGCATTTCAAATTTGTGAAGACACACTACATTTTGGTGGATTAGGACACACAG
CCGTTATCCATACAGAAGATGAAACATTACAAAAAGATTTTGGACTAAGAATGAAAGCTT
GTCGTGTACTTGTAAATACACCATCAGCAGTTGGAGGTATTGGTGATATGTATAACGAAT
TGATTCCGTCTTTAACATTAGGTTGTGGTTCGTACGGTAGAAACTCAATTTCACATAATG
TTAGTGCGACAGATTTATTAAACATTAAAACGATTGCTAAACGACGTAATAATACTCAAA
TTTTCAAGGTGCCTGCTCAAATTTATTTTGAAGAAAATGCAATCATGAGTCTAACAACAA
TGGACAAGATTGAAAAAGTGATGATTGTCTGTGACCCTGGCATGGTCGAATTCGGTTATA
CAAAAACAGTTGAGAATGTATTAAGACAAAGAACGGAACAGCCTCAAATTAAAATATTTA
GCGAAGTCGAACCGAACCCATCAACGAATACAGTATATAAAGGTCTGGAAATGATGGTTG
ATTTCCAACCGGATACAATCATTGCACTTGGTGGTGGTTCAGCGATGGATGCTGCAAAAG
CAATGTGGATGTTCTTTGAACACCCTGAGACATCATTCTTCGGTGCTAAACAAAAGTTCC
TAGACATCGGTAAACGTACTTATAAAATAGGCATGCCTGAAAATGCGACGTTCATTTGTA
TCCCTACGACATCAGGTACAGGTTCAGAAGTAACACCATTTGCAGTTATCACAGATAGTG
AAACAAATGTAAAATATCCGTTGGCTGATTTTGCTTTAACACCTGATGTTGCAATTATTG
ACCCTCAATTTGTGATGAGTGTGCCAAAAAGCGTTACAGCAGATACAGGAATGGATGTAC
TAACGCATGCAATGGAATCATATGTATCTGTAATGGCTTCAGATTACACAAGAGGTTTGA
GTCTACAAGCGATTAAATTGACGTTCGAATATTTAAAATCATCTGTTGAAAAAGGTGATA
AAGTTTCAAGAGAGAAAATGCATAACGCATCAACTTTGGCTGGTATGGCATTTGCAAATG
CATTCTTAGGCATTGCACACTCAATTGCGCATAAAATTGGTGGGGAATATGGTATTCCGC
ATGGTAGAGCGAATGCGATATTACTACCGCATATTATCCGTTATAATGCCAAAGACCCGC
AAAAACATGCATTATTCCCTAAATATGAGTTCTTCAGAGCAGATACAGATTATGCAGATA
TTGCCAAATTCTTAGGATTAAAAGGTAATACGACAGAAGCACTCGTAGAATCATTAGCTA
AAGCTGTCTACGAATTAGGTCAATCAGTCGGAATTGAAATGAATTTGAAATCGCAAGGTG
TGTCTGAAGAAGAATTAAATGAGTCAATTGATAGAATGGCAGAGCTCGCATTTGAAGATC
AGTGTACAACTGCTAATCCTAAAGAAGCGCTAATCAGTGAAATCAAAGATATCATTCAAA
CATCATATGATTATAAGCAATAATCTATCTGATAATAATCATCTAACTCACCTGAAATTA
CAAAAGTAAAAAATGCCACATAAACTTTAAGTCGATAATCATTATACGGTTATCGGCTTT
TATTTATTGCCAAATCTTCAGAGAGATACAAACTAGACAATCATTTTTTTAAATAAAGAA
AATATTAAGATTGATACTCATTTCACAAACTATTACTACTTTAGAGTATAATTATTTTTA
ATTTCATATAAATAAAAAGGCGAAAATAATGCGGTTTAAAAGTAATTAATTGTTTAAACG
ATATGTAATATGTAAATACTATATATATAATACCAATTTTAATGAAAATTTTTAAGGGAG
GTAAATAATGGAAAGTACATTAGAATTAACAAAAATTAAAGAAGTATTACAAAAAAACTT
GAAGATTTTAATTATTTTACCGCTATTATTTTTAATTATTAGCGCTATTGTTACATTTTT
CGTCTTATCACCTAAATATCAAGCTAATACTCAAATTTTAGTGAATCAAACTAAGGGAGA
CAATCCTCAGTTTATGGCGCAAGAGGTTCAAAGTAATATTCAACTTGTAAATACGTATAA
AGAAATTGTTAAAAGTCCTAGAATTTTAGATGAGGTGTCAAAGGACTTAGATGATAAGTA
TTCACCATCTAAATTATCGAGTATGTTGACAATTACAAACCAAGAAAATACACAACTTAT
CAACATCCAAGTTAAAAGTGGTCATAAACAAGATTCGGAAAAAATTGCGAATAGCTTCGC
TAAAGTTACAAGTAAACAAATTCCGAAGATTATGAGTGTGGATAACGTATCAATTTTATC
TAAAGCAGACGGTACAGCAGTTAAAGTCGCACCAAAAACTGTAGTGAATCTAATCGGTGC
ATTCTTTTTAGGATTAGTTGTCGCGCTTATATATATCTTCTTCAAAGTAATTTTCGATAA
GCGAATTAAAGATGAAGAAGATGTAGAGAAAGAATTAGGATTGCCTGTATTGGGTTCAAT
TCAAAAATTTAATTAAGGATGGTTGCTACTTATGTCAAAAAAGGAAAATACGACAACAAC
ACTATTTGTGTATGAAAAACCAAAATCAACAATTAGTGAAAAGTTTCGAGGTATACGTTC
AAACATCATGTTTTCAAAAGCAAATGGTGAAGTAAAGCGCTTGTTGGTTACTTCTGAAAA
GCCTGGTGCAGGTAAAAGTACAGTTGTATCGAATGTAGCGATTACTTATGCACAAGCAGG
CTATAAGACGTTAGTTATTGACGGCGATATGCGTAAACCAACACAAAATTATATTTTTAA
TGAGCAAAATAATAATGGACTATCAAGCTTAATCATTGGTAGAACGACTATGTCAGAAGC
AATTACGTCGACAGAAATTGATAATTTAGATTTACTAACAGCTGGTCCTGTACCTCCAAA
TCCATCTGAGTTAATTGGGTCTGAAAGGTTCAAAGAATTAGTTGATATGTTTAATAAACG
TTACGACATTATTATTGTCGATACACCGCCAGTTAATACCGTGACTGATGCACAACTATA
TGCGCGTGCTATTAAAGATAGTCTGTTAGTCATTGATAGTGAAAAAAATGATAAAAATGA
AGTTAAAAAAGCTAAAACACTTATGGAAAAAGCAGGCAGTAACATTCTAGGCGTCATTTT
AAATAAGGCAAAAGTAGATAAATCTTCTAGTTATTATCACTATTATGGAGATGAATAAGT
ATGATTGATATTCATAACCATATATTGCCTAATATCGATGACGGTCCGACAAATGAAACA
GAGATGCTGGATCTTTTAAGACAAGCGACAACACAAGGTGTTACAGAAATCATTGTAACA
TCACATCACTTACATCCTCGATATACCACACCTATAGAAAAAGTGAAATCATGTTTAAAC
CATATTGAAAGCTTAGAGGAAGTACAAGCACTAAATCTAAAGTTTTATTATGGACAGGAA
ATAAGAATTACCGATCAAATCCTTAATGATATTGATCGAAAAGTTATTACCGGTATTAAT
GATTCACGCTATTTACTAATAGAATTTCCATCAAATGAAGTTCCACACTATACTGATCAA
TTATTTTTCGAATTACAGAGTAAAGGCTTTGTACCGATTATTGCACATCCAGAGCGGAAT
AAAGCAATAAGTCAAAACCTTGACATACTATACGATTTAATTAACAAAGGTGCTTTAAGT
CAAGTGACAACGGCGTCATTAGCGGGTATTTCCGGTAAAAAAATTAGAAAATTAGCAATT
CAAATGATTGAAAACAATCTGACACATTTCATCGGTTCAGATGCGCATAACACAGAAATC
AGACCGTTCTTAATGAAAGACTTATTTAATGATAAGAAATTACGTGATTATTATGAAGAT
ATGAACGGATTTATTAGTAATGCGAAGTTAGTTGTTGATGATAAAAAAATTCCTAAACGA
ATGCCACAACAAGATTATAAACAGAAAAGATGGTTTGGGTTATAAACAGCAAATGAGGGG
TTTTATGGCACATTTATCTGTGAAATTGCGGCTTTTAATACTAGCTTTAATCGATTCACT
GATAGTGACATTTTCAGTATTCGTAAGTTATTACATTTTAGAACCGTATTTCAAAACATA
TTCTGTCAAATTATTAATATTGGCAGCTATATCACTATTCATATCGCATCATATTTCAGC
TTTTATTTTTAATATGTATCATCGAGCGTGGGAATATGCCAGTGTGAGTGAATTGATATT
AATTGTTAAAGCTGTGACGACATCTATCGTTATTACGATGGTGGTCGTGACAATTGTTAC
AGGCAATAGACCGTTTTTTAGATTGTATTTAATTACTTGGATGATGCACTTGATTTTAAT
AGGCGGCTCAAGGTTATTTTGGCGTATTTATCGGAAATACCTTGGAGGTAAGTCATTTAA
TAAGAAGCCAACTTTAGTTGTTGGTGCTGGTCAAGCAGGTTCAATGCTGATTAGACAAAT
GTTGAAAAGTGACGAAATGAAACTTGAACCGGTATTAGCAGTCGATGATGACGAACATAA
ACGCAATATCACAATTACTGAGGGTGTAAAAGTCCAAGGTAAAATTGCGGATATTCCAGA
ACTAGTGAGGAAATATAAGATTAAAAAAATCATCATTGCAATTCCAACTATTGGTCAAGA
GCGTTTGAAAGAAATTAATAATATTTGCCATATGGATGGCGTTGAGTTATTGAAAATGCC
AAATATAGAAGACGTCATGTCTGGTGAGTTAGAAGTGAACCAACTGAAAAAAGTTGAAGT
AGAAGATTTACTAGGCAGAGATCCTGTTGAATTAGATATGGATATGATATCAAATGAATT
GACGAATAAAACTATTTTAGTTACGGGTGCAGGTGGTTCAATAGGATCAGAAATTTGTAG
ACAAGTTTGTAATTTCTATCCAGAACGTATTATTCTACTTGGCCATGGTGAAAACAGTAT
TTATTTAATCAATCGTGAATTGCGAAATCGCTTCGGAAAAAATGTTGATATCGTTCCTAT
TATAGCGGATGTGCAAAATAGAGCGCGTATGTTTGAAATTATGGAAATGTATAAACCATA
CGCAGTTTATCATGCAGCAGCACACAAGCACGTGCCGTTAATGGAAGACAACCCTGAAGA
AGCAGTACGTAATAATATTTTAGGTACGAAAAATACTGCTGAAGCTGCTAAAAATGCAGA
GGTAAAGAAATTCGTTATGATTTCTACGGATAAAGCCGTTAATCCGCCTAATGTCATGGG
AGCTTCAAAGCGAATTGCAGAAATGATTATTCAAAGTTTAAATGATGAAACGCATCGAAC
AAATTTTGTTGCAGTGAGATTTGGTAATGTACTTGGATCGAGAGGATCTGTGATTCCACT
TTTCAAAAGTCAAATTGAAGAAGGTGGGCCAGTTACTGTGACACATCCTGAAATGACACG
TTACTTTATGACAATTCCTGAAGCTTCTAGACTAGTTTTGCAGGCAGGGGCATTAGCAGA
AGGTGGCGAAGTATTTGTGCTAGACATGGGAGAACCAGTGAAAATTGTAGATTTGGCACG
TAATTTAATTAAGCTAAGTGGTAAAAAAGAAGACGAGATACGCATTACTTATACAGGGAT
TAGACCCGGTGAAAAAATGTTTGAAGAGCTTATGAATAAAGATGAGGTTCATCCTGAACA
AGTATTTGAAAAAATTTATCGTGGCAAAGTACAACATATGAAATGTAATGAAGTTGAAGC
GATTATTCAAGACATCGTCAATGACTTTAGTAAAGAAAAAATTATTAACTATGCCAATGG
CAAAAAGGGAGATAATTATGTTCGATGACAAAATTTTATTAATTACTGGGGGCACAGGAT
CATTCGGTAATGCTGTTATGAAACGGTTTTTAGATTCTAATATTAAAGAAATTCGTATTT
TTTCACGCGATGAGAAAAAACAAGATGATATTCGAAAAAAATATAATAATTCAAAATTAA
AGTTCTACATTGGTGATGTGCGTGATAGTCAAAGTGTAGAAACAGCAATGCGAGATGTTG
ATTACGTATTCCATGCAGCAGCTTTAAAACAAGTGCCGTCATGTGAATTCTTTCCAGTTG
AGGCAGTGAAGACAAATATTATTGGTACAGAAAATGTCTTACAAAGTGCTATTCATCAAA
ATGTTAAAAAAGTCATATGTTTATCTACAGATAAGGCAGCGTATCCTATTAATGCTATGG
GTATTTCGAAAGCAATGATGGAAAAAGTATTCGTAGCCAAATCAAGAAATATTCGTAGTG
AACAAACGCTTATTTGCGGTACAAGATACGGCAATGTGATGGCTTCAAGAGGGTCAGTAA
TTCCTTTGTTTATCGACAAAATCAAAGCTGGAGAACCTTTAACGATTACAGATCCTGATA
TGACAAGATTTTTAATGAGTTTAGAAGATGCGGTAGAACTAGTTGTTCATGCATTTAAGC
ATGCAGAGACAGGCGATATTATGGTTCAAAAAGCACCAAGCTCAACGGTAGGGGATCTTG
CGACCGGATTATTAGAATTGTTTGAAGCTGATAATGCAATTGAAATCATTGGTACGCGAC
ATGGAGAGAAAAAAGCAGAAACATTGTTGACGAGAGAAGAATACGCACAATGTGAAGATA
TGGGTGATTATTTTAGAGTGCCGGCAGACTCCAGAGATTTAAATTATAGTAATTATGTTG
AAACCGGTAACGAAAAGATTACGCAATCTTATGAATACAACTCCGATAATACACATATTT
TAACGGTGGAAGAGATAAAAGAAAAACTTTTAACACTAGAATATGTTAGAAACGAATTGA
ATGATTATAAAGCTTCAATGAGATAGGAGAGATTGACGTTGAATATTGTAATTACAGGAG
CAAAGGGTTTTGTAGGAAAAAACTTGAAAGCAGATTTAACATCAACGACAGATCATCATA
TTTTCGAAGTACATCGACAAACTAAAGAGGAAGAATTAGAGTCAGCGTTGTTGAAAGCAG
ACTTTGTCGTACATTTAGCGGGAGTCAATCGACCTGAACACGACAAAGAATTCAGCTTAG
GAAACGTGAGTTATTTAGATCATGTACTTGATATATTAACTAGAAATAAGAAAAAGCCGG
CGATATTATTATCGTCTTCAATACAAGCAACACAAGATAATCCTTATGGTGAAAGTAAGT
TGCAAGGTGAACAGCTATTAAGACAATATGCCGAAGAGTATGGGAATACGGTTTATATTT
ATCGCTGGCCAAATTTATTCGGCAAGTGGTGTAAGCCAAATTATAACTCAGTTATAGCAA
CATTTTGTTACAAAATTGCACGTAACGAAGAGATTCAAGTTAATAATCGGGACGTTGAAC
TAACGCTAAACTACGTGGATGATATCGTCGCTGAAATAAAACGTGCTATAGAAGGAAATC
CAACGATTGAAAATGGTGTACCTACAGTACCAAATGTATTTAAAGTGACATTGGGAGAAA
TTGTAGATTTATTATACAAGTTCAAACAGTCACGTCTCGATCGAACATTGCCGAAATTAG
ATAACTTGTTTGAAAAAGATTTGTATAGTACGTATTTAAGCTATCTACCTAGTACAGACT
TTAGTTATCCCTTACTTATGAATGTGGATGATAGGGGTTCTTTTACAGAATTTATAAAAA
CACCGGATCGTGGTCAAGTTTCTGTAAATATTTCTAAGCCAGGTATTACTAAAGGTAATC
ACTGGCATCATACTAAAAACGAAAAATTTCTAGTCGTATCAGGTAAAGGGGTAATTCGTT
TTAGACATGTTAATGATGATGAAATCATTGAATATTACGTTTCTGGCGACAAATTAGAAG
TTGTAGACATACCAGTAGGATACACACATAATATTGAAAATTTAGGCGACACAGATATGG
TAACTATTATGTGGGTGAATGAAATGTTTGATCCAAATCAGCCAGATACGTATTTCTTGG
AGGTATAGCGCATGGAAAAACTAAAATTAATGACAATAGTTGGTACAAGGCCTGAAATCA
TTCGCTTATCATCAACGATTAAAGCATGTGATCAATATTTTAATCAGATATTAGTACACA
CTGGTCAAAATTATGATTATACATTGAATCAAATTTTCTTTGATGATTTGGAATTAAGAC
AACCGGACCACTACTTAGAGGCAGTTGGAAGTAACCTCGGAGAAACGATGGGGAATATTA
TTGCGAAGACGTATGACGTTTTATTACGCGAACAACCAGATGCACTTTTAATTCTTGGTG
ATACAAATAGTTGTTTAGCAGCAGTATCTGCTAAACGATTAAAGATTCCTGTGTTCCATA
TGGAAGCGGGTAATAGATGCTTTGATCAGAATGTACCTGAAGAAATCAATCGTAAAATTG
TTGACCATGTCAGTGATGTGAATCTACCTTATACAGAACATAGCAGACGGTATTTATTAG
ATGAAGGCTTCAATAAAGCGAATATCTTTGTGACAGGATCACCGATGACAGAAGTGATAG
AAGCGCATCGAGATAAAATTAATCACAGTGACGTTTTAAATAAACTAGGATTAGAACCGC
AACAATACATTTTAGTATCTGCGCATAGAGAAGAGAATATCGATAATGAAAAGAATTTTA
AATCATTAATGAATGCGATAAATGATATTGCCAAAAAGTATAAAATGCCTGTGATTTATT
CAACGCATCCAAGAAGTTGGAAGAAAATTGAAGAAAGTAAATTTGAATTTGATCCATTAG
TTAAACAGTTAAAGCCATTTGGTTTCTTTGATTATAATGCATTGCAAAAAGATGCATTTG
TTGTGCTATCAGATAGTGGAACATTGTCAGAAGAGTCGTCTATTTTGAAGTTCCCTGGTG
TCCTTATTCGAACTTCCACAGAAAGACCGGAAGTACTAGATAAAGGTACGGTTATTGTAG
GTGGTATTACCTATAACAATCTAATCCAATCCGTTGAACTAGCAAGAGAGATGCAAAACA
ATAACGAACCGATGATTGATGCTATTGATTATAAAGACACTAACGTTTCGACAAAAGTAG
TTAAAATTATTCAAAGCTATAAAGATATTATCAATCGAAATACTTGGAGGAAATGACGAT
GAGGATAGCGATTGAAAAGATAATTGGTTTGCTGAAAAACCAGTCCTCTAAAGAATCGAA
TGTTAAGATTCATCGCTTGGCGTATATTACAAATTCAAAATTTGATGGCAATAACTATAT
AGATAGATGGTGTAAAATCAGGAATTCTCACATTGGTGAATACAGTTATATTGGATTTGG
TAGTGATTTTAATAATGTAGAAGTAGGAAGATATTGTTCGATATCTTCGGATGTAAAAAT
TGGGTTAGGGAAACATCCTACACACTTTTTTAGCTCATCACCGATTTTTTATTCTAATAA
TAATCCATTTAACATAAAGCAAAAGTTTATAGACTTTAATGACCAACCAAGCCGTACAAC
AATTAAAAATGATGTGTGGATTGGTGCAAATGTAATTATTATGGATGGTTTAACAATAAA
TACTGGTGCAGTCATAGCAGCCGGCTCAGTTGTTACTAAAAATGTAGGAGCATATGAGGT
TGTTGGTGGGGTTCCTGCAAAAGTGATTAAGAAGCGATTTGACAATAAAACAATTGAAAA
ACTTTTGGAAAGCAAGTGGTGGGAGAAAACGCCTGACAAACTAAAAGGATTTTCGGTTGA
ATATTTAAATAAAAAGGATACTTAATGATATGAGAATTTTAAATATTGTATCGAGTAATA
TTGTTCAAGACCCAAGGGTACTTAAACAAATAGAAACAATTAAAGGCGTTACGAATGATT
ATAAAATTGTTGGAATGAATAATTCACAAGCTACTAATAAGCGATTGGAAAACTTAGATT
GTAATTATCGTTTGTTAGGTAGCAAGGTAGATCCAAAAAATATTCTTTCTAAATTAATTA
AGCGTATTAGATTTGCAACAGGTGTTATCCGAGAAATTAAAGCTTATAAACCTGACGTGA
TTCATGCAAATGATTTCGACGTATTATTAATGGTCTATTTAAGCAATTATAAAAAAGCTA
ATATTGTTTATGATGCGCATGAAATATATGCGAAAAATGCCTTTATTAATAAAGTTCCAC
TTATTTCAAAGTTTGTAGAAATTATAGAAAAACACATTGTAAAACATCGTGTTAATGCCT
TCGTAACAGTAAGTCATGCAGCAAAAGAATATTATCAATCTAAAGGATATAAGAAGGAAG
CGAATGTTATTACGAATGCACCTATTTTGAATGATAGCAGAGAATTTAAAGAAATCGAAA
ACTTTAAAGAAATCGTATATCAAGGTCAAATTGTAATGGACAGAGGATATGAAGAGTTTA
TTATTGCTTCATCAGCTTTTAAACAAAATGCTCCTTCATTCATAATTCGAGGGTTTGGTA
CGCATGAAGAAGTGATAAAAGAACTGATTAGTTATAACTCGGAAAATATTAGGTTGGATA
AACCAGTTGAAGTAAAAGAATTGGTTGATAAGTTAGCAGAAAGTAATGTTGGTGTTGTCT
TGACGAAACCTGTATCTATTAATTTTGAATATACAGTATCTAATAAAATTTTTGAATGTA
TACATGCTGGTTTACCAGTGATTTTATCTCCTGTCAAAGAGCATATTTATCTCAATGAAA
AATATAAATTTGGCATTGTTCTAAAGGAAGTTACGCCGTTAGAAATTGAAAAGGCGGTTA
GAAAATTAAGAGATAATCACGATTTGTTTAATCATTTACGTCAAAATGCAATTAAGGCGT
CTAAAATTTTGAATTGGCAAATAGAAAGTGAACGATTAGTAGAATTATATAAATTTTAAA
GAGAGGTAGACTATGAAATTTTTTGTACTTTGTGCAATTATCAGCATGAACATATTTATA
GTAATCTCTACATTTACTAAAGAAGTATTAGGGTTCCCTATAGAGCCGGTGTATTACTCA
ACCATGGTTGGTATAGCATTAATTACTACGGTGTTTGCTATTTATAAGATAATTGTCACG
CAAGAAATTCCGCGAGGGTTAATATTATTAATTGCTATATGTTTGCTTTATCTAGCTTTT
TATTATTTTTCACCAGATAAGGAAGAGAAACTAGCTAAAAATAATATTCTATTCTTTTTA
ACATGGGCAGTTCCAGCGGCAATTAGTGGTATTTATATTAAATATATAAACAAGGCTACG
GTAGAAAGATTTTTTAAATTAGTATTTTTCATATTTTCTGTTTCATTTATTTTTGTAATT
TTAATACCAAAACTTACAGGTGAGATACCTAGCTATATCAATTTTGGACTTATGAACTAT
CAAAACGCTTCGTACCTTTCAGCATTTACTGCCGGATTAGGCATTTATTTCATTATGAAA
GGTTCAGTGAAACATAAGTGGATATATGTTCTATTTACAATAATTGATATACCTATTGTG
TTTATACCAGGAGGGCGTGGAGGTGCTATTTTATTAATTCTTTACGGCTTATTTGCATTT
ATACTTATTACGTTTAAAAGAGGAATACCTATTGCAGTAAAAAGCATTATGTATATTTTT
GCATTAAGCATATCTAGTGTATTGATTTACTTTCTTTTTACAAAAGGTTCGAATACTAGA
ACATTTTCATATTTACAAGGTGGAACACTTAATTTAGAAGGTACTTCTGGAAGAGGACCG
ATTTATGAAAAAGGTATTTACTTTATTCAACAAAGTCCGTTATTAGGCTATGGGCCATTT
AACTATTATAAACTAATCGGAAATATACCACATAACATCATTATTGAGTTGATTCTATCA
TTTGGCTTATTAGGGTTTTTTATCATAATGATTTGTATTTTGCTACTAGTTTATAAAATG
ATTAGGAACTATGATCCAAACACTATAGATTTACTCGTTATGTTTATAGCAATCTATCCA
ATCACATTATTAATGTTTAGTTCAAATTATTTAGTTGTAAGTGAATTTTGGTTTATGTTG
TTCTATTTTATTACAAAAGGACGGCGTCATCATGGCTAAGAAAGTTTTTATTATGGATAG
CGTAAAGACAATAATTGGTACGTTGCTTATAGCTTTAGGATTACAATTTTTAGCTTATCC
AATTATTAATCAACGAGTAGGTAATGAAGCGTTTGGTTCTATTTTAACGATTTATACAAT
CATAACAATCACGAGTGTTGTATTAGGCAATACGCTTAACAATATACGATTGATTAATAT
GAATCTATACAAATCCAATCATTACTATTGGAAATTTGCATCGATACTTTTAATTTCAAT
TCTGATTGAGAGTATAGCTTTAATTATTGTATTTCTTTACTTTTTTAATTTGAACACCAT
CGATATTATCTTTTTAATTTTGCTTAACATTTTAATGTGTTTAAGGATTTATCTGAATGT
ATTTTTTAGGATGACTTTAAAATATAATCAGATTTTGTATATTGCTCTTATTCAATTTTT
AGGTTTGCTGATAGGACTATTTCTATATTATTTAACCCAAAACTGGATTGTTTGTTTTAT
TACCAGTGAATTGTTTGCAACGATATATACATTGGTTAAATTACGGGGATTAACTATAGG
CGAGTATCGAAGTGAAGATAATAATGTGGTAAAAGATTATGTGATGCTACTGAGTACAAA
TAGCCTTAATAATTTGAATCTCTACTTAGATAGATTAATCTTATTACCAATTATAGGTGG
AACAGCTGTAACTATATCATTTCTTTCAACATTTATTGGGAAGATGTTAGCTACATTTCT
ATATCCGATTAATAATGTAGTACTTTCATATATTTCTGTAAATGAAAGTGACAATATAAA
GAAGCAATATTTGAAAACTAATCTATTTGCTATAGCTGCCCTATGTTTAGTCATGATTAT
ATGTTATCCAATTACAATAATTATTGTCTCTTTACTGTATAACATTGATTCAAGTTTATA
TTCGAAGTTTATTATTTTAGGTAATATAGGTGTTTTATTCAATGCAGTGAGTATTATGAT
CCAAACTTTAAATACAAAACACGCATCAATAACATTACAAGCGAATTATATGACGCTTCA
CACGATTACATTTATATTCATAACTATTTTAATGACAATTGCGTTTGGTCTAAATGGATT
CTTTTGGACGACGCTGTTCAGCAACATTATTAAGTATGTGATTTTAAATATTATAGGTTT
AAAGTCTAAATTCATTAATAAAAAGGACGTCGATTAGATGAGTGAAAAAAAGATTTTGAT
TTTATGTCAGTATTTTTATCCGGAATATGTATCTTCAGCGACGTTACCAACACAATTGGC
GGAAGATTTAATTGCGAATCACATTAATGTCGATGTCATGTGTGGATGGCCATATGAATA
TAGTAATCATAAACAGGTTTCTAAAACCGAGATGCATCGTGGTATTCGCATTCGACGTCT
AAAGTATTCGAGGTTTAATAACAAAAGTAAGGTTGGAAGGATCATCAATTTCTTTAGTTT
ATTTTCAAAATTCGTGATTAATATACCTAAAATGTTGAAATATGATCAGATTCTTGTTTA
CTCTAATCCACCAATCTTGCCATTAATACCAGACGTACTACACAGACTGCTTAAGAAAAA
ATATTCTTTTGTGGTGTATGATATAGCACCTGATAATGCGATTAAGACAGGTGCAACACG
TCCAGGTAGCATGATTGATAAACTGATGCGTTACATTAATAAACATGTCTACAAGAATGC
TGAAAATGTCATTGTCCTTAGTACGGAAATGAAAAACTATTTAGTAAATCATCAAATTTC
TAAAAATCCTGACAATATTCATGTGATTCCTAACTGGTATGACATGCGTCAGTTACAAGA
CAATCGTATCTATAATGACACATTTAAAGCTTACCGTGAGCAATACGACAAAATTATATT
GTATAGCGGTAATATGGGGCAGTTACAGGATATGGAGACACTTATCTCATTTTTAAAATT
AAATAAGGATCAGCCTCAAACGTTAACAATACTTTGTGGTCATGGTAAGAAATTTGCAGA
TGTCAAAACGGCAATAGAAGACCATCGTATTGAAAATGTTAAAATGTTTGAGTTTTTAAC
AGGTACAGACTATGCTGATGTATTAAAAATTGCGGATGTATGTATTGCATCGCTGATTAA
AGAAGGCGTTGGTTTAGGCGTGCCGAGCAAGAATTATGGCTACCTTGCAGCTAAGAAGCC
GTTGGTACTCATCATGGATAAGCAATCTGATATCGTTCAACATGTTGAACAATATTATGC
GGGTATCCAAATTGATAATGGCGATGCACATGCCATTTATAACTTCATCAACACTCACTC
GAGTAAGGAATTGCACGAGATGGGTGAGCGCGCACATCAACTGTTTAAAGATAAATATAC
GAGAGAAATTAATACTATGAAGTATTACAATCTGTTGAAGTGAGGAGATAATTATGAAGC
GATTATTCGATGTAGTGAGTTCAATATATGGTTTAGTAGTTTTAAGTCCGATTCTGTTAA
TTACAGCATTACTAATTAAAATGGAATCACCTGGACCAGCCATTTTCAAACAAAAAAGAC
CGACGATTAATAATGAATTGTTTAATATTTATAAGTTTAGATCAATGAAAATAGACACAC
CTAATGTTGCAACTGATTTAATGGATTCAACATCGTATATAACAAAGACAGGGAAGGTCA
TTCGTAAGACCTCTATTGATGAATTGCCACAATTATTGAATGTTTTAAAAGGAGAAATGT
CAATTGTAGGTCCTAGACCAGCTCTTTATAATCAATACGAATTAATCGAAAAACGTACAA
AAGCGAACGTGCATACGATTAGACCAGGTGTAACAGGGCTAGCTCAAGTGATGGGGAGAG
ATGATATTACTGATGATCAAAAAGTAGCGTATGATCATTATTACTTAACACATCAATCTA
TGATGCTTGATATGTATATCATATATAAAACAATTAAAAATATCGTTACTTCAGAAGGTG
TGCACCACTAATGAGAAAAAATATTTTAATTACAGGCGTACATGGATATATCGGTAATGC
TTTAAAAGATAAGCTTATTGAACAAGGACATCAAGTGGATCAAATTAATGTTAGGAATCA
ATTATGGAAGTCGACCTCGTTCAAAGGTTATGATGTTTTAATTCATACAGCAGCTTTGGT
TCACAACAATTCACCTCAAGCAAGGCTATCTGATTATATGCAAGTGAATATGTTGCTTAC
GAAACAATTGGCACAAAAGGCTAAAGCTGAAGACGTTAAACAATTTATTTTTATGAGTAC
TATGGCAGTTTATGGAAAAGAAGGTCAGGTTGGTAAATCAGATCAAATTGATACACAAAC
ACCAATAAACCCTACGACCAATTATGGTATTTCCAAAAAGTTCGCTGAACAAGCATTACA
AGAGTTGATTAGTGATTCGTTTAAAGTAGCAATTGTGAGACCACCAATGATTTATGGTGC
ACATTGCCCAGGAAATTTCCAACGGTTAATGCAATTGTCAAAGCGATTGCCAATCATTCC
AAATATTAACAATCAGCGGAGTGCATTATATATTAAACATCTGACAGCATTTATTGATCA
ATTAATATCATTAGAAGTGACAGGAGTGTATCATCCTCAAGATAGTTTTTACTTTGATAC
ATCGTCAGTAATGTATGAAATACGTCGCCAATCACATCGTAAAACGGTATTGATCAACAT
GCCTTCAATGCTAAATAAGTATTTTAATAAGTTGTCGGTCTTTAGAAAATTATTCGGCAA
TTTAACATACAGCAATACGTTATATGAAAATAATAATGCGCTTGAAGTTATTCCTGGAAA
AATGTCACTTGTTATTGCGGACATCATGGATGAAACGACAACCAAAGATAAGGCATAAGT
CATCTATTAAATAAAATCAACATACAAATCGTTTTATTTGGAGGTTATAGTATGAAGTTA
ACAGTAGTTGGCTTAGGTTATATTGGTTTACCAACATCAATTATGTTTGCAAAGCATGGC
GTCGATGTGCTTGGTGTTGATATTAATCAGCAAACGATTGATAAGTTACAAAGTGGTCAA
ATTAGTATTGAAGAACCTGGATTACAAGAGGTTTATGAAGAGGTACTGTCATCGGGAAAA
TTGAAGGTATCTACAACGCCAGAAGCATCTGATGTTTTTATCATTGCCGTTCCGACGCCG
AATAATGATGATCAGTACCGGTCATGTGACATTTCGCTAGTTATGCGTGCATTAGATAGT
ATTTTACCATTTTTAGAAAAAGGAAATACCATTATTGTAGAGTCGACAATTGCGCCCAAA
ACGATGGATGATTTTGTAAAACCAGTCATTGAAAATTTAGGGTTTACAATAGGTGAAGAT
ATTTATTTAGTACATTGTCCAGAACGTGTACTGCCAGGAAAAATTTTAGAAGAATTAGTT
CATAACAATCGCATCATTGGCGGTGTGACTAAAGCTTGTATTGAAGCGGGTAAACGTGTC
TATCGCACATTCGTTCAGGGAGAAATGATTGAAACAGATGCACGTACTGCTGAAATGAGT
AAGCTAATGGAAAACACATATAGAGACGTGAATATTGCTTTAGCTAATGAATTAACAAAA
ATTTGCAATAACTTAAATATTAATGTATTAGATGTGATTGAAATGGCAAACAAACATCCG
CGTGTTAATATCCATCAACCTGGTCCAGGTGTAGGCGGTCATTGTTTAGCTGTTGATCCG
TACTTTATTATTGCTAAAGACCCTGAAAATGCAAAGTTAATTCAAACTGGACGTGAAATT
AATAATTCAATGCCGGCCTATGTTGTTGATACAACGAAGCAAATCATCAAAGCGTTGAGC
GGGAATAAAGTCACAGTATTTGGTTTAACTTATAAAGGTGATGTTGATGATATAAGAGAA
TCACCAGCATTTGATATTTATGAGCTATTAAATCAAGAACCAGACATAGAAGTATGTGCT
TATGATCCACATGTTGAATTAGATTTTGTGGAACATGATATGTCACATGCTGTCAAAGAC
GCATCGCTAGTATTGATTTTAAGTGACCACTCAGAATTTAAAAATTTATCGGACAGTCAT
TTTGATAAAATGAAGCATAAAGTGATTTTTGATACAAAAAACGTTGTGAAATCATCATTT
GAAGATGTATCGTATTATAATTATGGCAATATATTTAATTTTATCGACAAATAAAATGTG
TCAAACTAGGACATACATGATTAAGGAAAGATAAGCTGTCATGTGTTTGAACTTCAGAGA
GGATAATGTTATGAAAAAAATTATGGTTATTTTCGGTACGAGACCCGAAGCAATAAAAAT
GGCACCATTAGTAAAAGAAATTGATCATAATGGGAACTTTGAAGCGAACATTGTGATTAC
AGCACAACATAGAGATATGTTAGATAGTGTGTTAAGTATATTTGATATTCAAGCTGATCA
TGATTTAAATATTATGCAAGATCAACAAACGTTAGCGGGCCTTACGGCGAATGCGCTTGC
TAAACTTGATAGCATCATTAATGAGGAACAGCCGGATATGATTTTAGTACATGGTGATAC
TACAACGACTTTTGTAGGAAGCTTGGCAGCATTTTATCATCAAATTCCGGTCGGACATGT
AGAAGCTGGACTTCGAACACATCAGAAATACTCACCATTTCCTGAAGAGTTAAATCGAGT
CATGGTAAGTAATATTGCTGAATTGAATTTTGCGCCAACAGTAATTGCAGCTAAAAATTT
ACTTTTTGAAAACAAAGACAAAGAGAGTATCTTTATTACTGGAAATACAGTTATTGACGC
ATTGTCAACAACAGTTCAAAATGATTTTGTTTCAACGATTATTAATAAACATAAAGGCAA
GAAAGTTATTTTACTAACAGCGCATCGTCGTGAAAATATTGGGGAACCGATGCATCAGAT
TTTTAAAGCAGTAAGAGATTTGGCAGATGAATATAAAGATGTTGTCTTCATTTATCCAAT
GCATCGTAATCCAAAGGTAAGAGCGATTGCCGAAAAATATTTATCTGGGAGAAATCGTAT
TGAATTAATTGAGCCATTAGATGCGATTGAGTTCCATAATTTTACAAATCAATCGTACCT
CGTGCTGACAGATTCTGGTGGTATTCAAGAGGAGGCTCCTACATTTGGAAAACCTGTGTT
GGTATTAAGGAATCATACAGAGCGTCCCGAAGGCGTTGAGGCGGGAACATCGAGAGTAAT
TGGCACAGATTATGACAATATTGTTCGAAATGTGAAACAATTGATTGAGGATGATGAAGC
GTATCAGCGTATGAGTCAAGCGAATAATCCATATGGTGATGGACAAGCATCACGACGTAT
TTGTGAAGTAATAGAATATTATTTTGGATTGCGTTCAGACAAACCGGATGAATTCGTACC
TTTACGTCGCAAATAATAAAAAACCCCTAATCATGAAGTTGGTTTAGACAACCAGCGGTG
ACTAGGGGTTTTTAATATGTTTATTTTTGATAGTGGTAGCCAATATCATATTTGAATACT
TTATTTGATAATATTGGACTTTGCTGTCCATCGTCATCACTTTTTAAACGTACATTTTTA
TGAGCTTCTTTAAATACATCGGAATTCAACCAATTATTAAAGCTATCTTCAGATTCCCAA
ATAGTTAAGATTTTAACTTCATCTGTATCCTTGGTATTTAATGTTTTAGTGACAAACATT
TGTTGGAAGCCTTCAATAGTTTCAATACCTTGTCTATTGTAAAAACGTTCAATCGTTTCT
TCCGCACTGCCTTTTTGTAATTGTAATCTATTTTCTGCCATAAACATGGGCAATCACTCC
TCTATTTTATTATTTGATTTGGGTAATGTTTTTACAAATGTAAAGAGTACAGCGGTTTGT
ATGATAACCATTATGATTAATCCTATACGGACTGCAAGAACATCCACCATATAAATTGAA
AAACCTATTACAATGTATAAGCTAATTAAAATTTTAATTTTCTGTTGTAGCGTGTAGCCT
CGATGTAAATAAAAGTTTTCTACATATTCTTTATAAATTTTTTGATTAATAAGCCAATTG
TAAAAGCGATCTGAACTTCGAGCAAAACAAAAAACTGCTACGAGTAAAAAAGGGGTCGTT
GGCAGTAAAGGTAATACGGCACCTGCAATACCAAGCGCTGTAAATATTAAGCCAATGACG
ATTAAAATAAGTCGCATTGAAAAAACTCCATTCTAGTACTAATGCGCATGTAATATTGTT
TTAGTAATATAAATCATGCTAAATATAATGTGTATGATAAGTGCAATGACTCAGTAAAAT
GAAACGTTGTTGAATTATCCTTGTCCCATTAACGCATTTTAAGCGCGACTTTCATAACAA
CCAAACTATTTAATGAGAATTGTTCTCAAGTATTATAGTTATATTATGTGTTTTATTTTT
GAAAAGTGCAATATGTTTTCGAAAATAAGATTATTTTTATGTGCAAAAACGACGCAAAAG
TTTTAAAAATGAGACTTCTGTGAGCTGATTATTTTATAAAATGTAAACGCTTACTATATA
ATGTGAATCATATCGTTTAAAAGCATTATTAAATATGATGCTAAGAGATTTATATTATAG
CCAATAAACAAAGGAGAGATAATATGGCAGTAAACGTTCGAGATTATATTGCAGAGAATC
ATGGTTTATTTATCAATGGGGAATTTGTTAAAGGTAGCAGTGACGAAACAATCGAAGTGA
CTAATCCAGCAACTGGAGAAACACTATCACATATTACAAGAGCAAAAGATAAAGATGTCG
ATCATGCCGTCGAAGTGGCGCAAGAGGCATTTGAATCATGGTCATTAACTTCTAAATCAG
AACGTGCACAAATGTTGCGTGATATTGGTGATAAATTAATGGCACAAAAAGATAAAATTG
CAATGATTGAAACATTAAATAATGGTAAACCGATTCGTGAGACAACAGCAATTGATATTC
CATTTGCTGCAAGACATTTCCATTATTTCGCAAGTGTTATTGAAACAGAAGAAGGTACAG
TGAATGATATCGATAAAGACACAATGAGTATCGTACGACATGAGCCGATTGGCGTCGTAG
GTGCTGTTGTTGCTTGGAACTTCCCAATGCTATTAGCTGCATGGAAGATTGCGCCAGCCA
TTGCTGCAGGTAATACAATTGTGATTCAACCTTCATCTTCAACACCATTAAGTTTATTGG
AAGTTGCTAAAATTTTCCAAGAGGTATTACCTAAAGGTGTTGTCAATATACTAACGGGTA
AAGGTTCAGAATCAGGTAATGCAATTTTCAATCATGATGGTGTAGATAAATTATCATTTA
CGGGCTCAACTGATGTAGGTTATCAAGTTGCCGAAGCTGCAGCAAAACATCTAGTACCTG
CTACATTAGAACTTGGTGGTAAAAGCGCCAATATCATATTGGATGATGCTAATTTAGACC
TTGCAGTTGAAGGTATTCAGTTAGGTATTTTATTCAACCAAGGTGAAGTATGTAGTGCAG
GTTCTCGATTATTAGTTCATGAAAAAATTTATGATCAATTGGTGCCACGTTTACAAGAGG
CATTTTCAAATATTAAAGTTGGAGACCCACAAGATGAAGCTACACAAATGGGTAGTCAAA
CTGGTAAGGATCAATTAGATAAAATTCAATCATATATTGATGCAGCAAAAGAATCAGATG
CACAAATTTTAGCAGGTGGTCATCGTTTAACTGAAAATGGGTTAGATAAAGGATTCTTCT
TTGAACCAACGTTAATTGCTGTGCCAGATAATCATCATAAATTAGCGCAAGAAGAAATAT
TTGGACCAGTTTTAACAGTGATTAAAGTGAAGGACGATCAAGAAGCAATTGATATAGCTA
ATGATTCAGAGTATGGTTTAGCTGGCGGCGTATTTTCTCAAAATATCACACGTGCATTAA
ATATTGCTAAAGCTGTTCGTACAGGACGTATTTGGATTAACACTTACAACCAAGTACCAG
AAGGCGCACCATTTGGTGGTTATAAAAAATCAGGTATCGGACGAGAAACTTATAAAGGTG
CGTTAAGTAACTATCAACAAGTTAAAAATATTTATATTGATACAAGCAATGCTTTAAAAG
GTTTGTACTAGAATAAATATCGTTTCTGAAGCGTGGTTGTAGGCAGTCTAGCGGTAAGTC
TTAGCATGTTTACGGAGTTGCTTAGATTTTAAGCGAAACAAAATATTTAGGAACATGCAT
AATGATATTAGGATATAATGACTAAAATAATAGCAGTAGGATGGTTTTTAATTGCAAATC
ATCTTACTGCTGTTTTTAATTATGCTAATTTGCGAGCGGCTATTATAAAGACAGAGTTGT
TTATTAATTGTGGTGATTTAGAAATGTGAAGTTCTATATGCAAAGTCATCGTTTGTTTTA
ATATGTGGAACAATCATTAAAGCTATTGCGATTTTTTGAACTTAATGAAACTAAACAATA
AATTTGAGATGCTTTTTTGTCATTTTTATGTAACTAACACAATAATCTCGTACATTATTA
AAAATTTCTATATGATAGGGATAAAGCAAAGAGCGAGTGTGCTGTAAAAGTTTTTCCAAG
GTGATATTACATAAAGGTATAAAGGGTAAAGATTAATGAGTTGTCATGTGAAGAACGATG
GTGTATAAATCATGGTTAATTACGGAAGCATTAATATTAATCTGAGAAGCTATAAAGAAT
TATTTTTAAAAGCGACAATATTAAATACGACGCATTTATTTAGGAGTGGCAAACGTATGA
ATGGGAAAAAGGCGAATACGATAAACAGATACAAATATTTTCATCATGTCAATCATCAAA
AAATTCAACAAAGTTCTAAAAAGACGCTGTGGGCATCACTTATCATCACATTGTTATTTA
CAGTGATTGAATTTGTCGGAGGTTTAGTATCTAATTCATTGGCATTACTGTCAGATTCAT
TTCATATGCTTAGTGATGTATTAGCACTTGGTTTATCCATGTTGGCCATTTATTTTGCAA
GTAAGAAGCCGACTGCACGATATACATTTGGATATTTAAGATTTGAGATATTAGCTGCAT
TTTTAAATGGTTTAGCATTAATTGTCATTTCAATCTGGATTTTATATGAAGCTATTGTAC
GTATTATTTATCCGCAACCAATTGAAAGTGGCATTATGTTTATGATTGCTAGTATTGGTT
TACTCGTCAATATTATTTTGACTATTATCCTTGTAAGGTCTTTAAAACAAGAAGACAATA
TCAATATTCAAAGTGCATTATGGCATTTCATGGGAGACTTATTGAACTCTATTGGTGTCA
TCGTTGCAGTTGTATTGATTTACTTTACAGGATGGCGCATCATCGACCCAATCATTAGTA
TTGTAATTTCACTCATCATTTTACGTGGTGGTTATAAAATTACGCGTAATGCGTGGTTGA
TTTTAATGGAAAGTGTGCCTCAACATTTGGATACTGATCAAATTATGGCAGATATTAAAA
ACATAGATGGCATATTAGATGTACATGAATTTCATTTGTGGAGTATTACAACAGAGCATT
ATTCATTAAGTGCCCATGTTGTGTTAGATAAAAAATATGAGGGCGATGATTATCAAGCGA
TTAATCAAGTATCATCATTGTTGAAAGAAAAATATGGCATTGCACATTCAACGTTGCAAA
TTGAAAACTTGCAATTGAATCCATTAGATGAGCCATACTTCGACAAATTAACATAAATAA
AACATTGTAGCGCCTAAAACATTAATCTATGTCATAGGCGCACGTTTTGTTTTGGATTAT
GTTGCATCATTTAAATGATTTTCGTCAATTTCTTTGATGTTATCTACATCTAACACGACA
TCTTTAGGTTTCAAAATATGAATATGTTTTTCATCATTTGTATGTAAAATGCGTTCTATG
ATGTACCTTTGACCGGCCATTGTTTCTACAGCAATCTTTTTGTTTCTTGCTAAACTTGCT
ACGACGGATTCTTTATCCATTATGATAGCCCCCTATATATATGTTTATTTACTTATACCC
TAACATTATTTTTATACTCTTTGAAAAAATATTTTACAGAATTTTATCTAAATATTTAAA
AAAATCGCTCAATATCCTTGTAATCCGATAAGGATTATAGTAATATTTTTTCAACCATTG
TTATAGGAGGTCTTATTAATGACATTATTTTTATTAGAAGCTAACAATCTTGATTTTGCA
TCAACGAAAGAAGAACTAGAAGCAAAGGCATCATCACTATCTACGAAGACAATTCCAACA
TTAATTGAAGTACAAGCTACTGAAAATTTAACTCATGGTTATTTTATTGTGGAAGCAAAT
GACGAAGCAGAAGCTAAACAATTTTTAACAAAAGCAGGTATTAGTATTCAATTAGTCAAA
GAAGTACGCTTAGTTGGTAAAGATTTAGATGAAGTTAAAAATGGTGATGCACATGTTGAT
TACCTTGTAACTTGGAACATTCCTGAAGGTATTACGATGGATCAGTATTTAGCACGTAAA
AAGAAAAATTCTATTCATTATGAAGAAGTACCGGAAGTTGAATTTAAACGCACATATGTA
TGTGAAGATATGTCTAAATGTATTTGTTTATACAACGTACCTGATGAAGAAGCGGTACGT
CGCGCGCGCAAAGCAGTTGATACACCGATTGATGGCATCGAAAAACTTTAATAAGACAAC
AAGTTGATGAGATATATGTATATAGGTTTGGCGTGGTTTGAGATGGCAGTTAATTAGAAT
AGCTCAATGCTATAAATGTAAGTAGTTGATATGGCGAAACTAATGAACTATATGCAATTA
TTGGCTAAAACAATCATTTTATTAAATTTTGTAGAGCTGAAATTAATATAACGTCGTTAA
TTGAATAACGCTTATGTTATAAGAGTGCTCGCACCAAACCATAATCATCTATAGATATAA
CAATTCACGATTTAAGGGCTGTGTTTGGCATAGCCCTTTAGATATACATTTAATTCTTAT
TAAAATAGTAGGGATTAAAAGGGGGCTTGTCATGATTAAAATACAACAATTACAACATCA
CTTTGGATTGCATAAAGTAATTCATAACTTTAATTTGGACATTAGTAAGGGAGAAATAGT
CACTTTTATAGGAAAAAGTGGTTGCGGGAAGTCTACTTTACTCAATATTATCGGTGGATT
TATTCATCCATCATCTGGTCGTGTCATTATTGATAACGAAATTAAACAACAGCCGTCTCC
AGATTGTTTAATGCTATTTCAACATCATAATCTGCTGCCATGGAAAACGATTAATGACAA
CATTAGGATTGGATTCCAACAGAAAATTAGTGATGAAGAGATTAACGCACAGCTTAAATT
AGTTGATTTAGAAGGCAGAGGAAAGCATTTTCCCGAGCAACTGTCCGGAGGTATGAAACA
ACGTGTAGCATTATGTCGAGCGCATGTGCATAAGCCTAACGTTATATTGATGGATGAGCC
ATTAGGTGCATTAGATGCGTTTACACGCTATAAACTTCAAGATCAACTAGTGCAACTAAA
ACACAAAACGGAATCAACTATTATCTTAGTCACTCACGATATTGATGAAGCTATTTATCT
TTCCGACCGCATTGTTCTATTAGGAGAAGGATGCAATATTATTTCGCAATATGATATTAC
AGCATCACATCCACGCAGTCGCAATGATAGCCACCTACTTAAAATTCGTAATGATATTAT
GGAAACATTTGCATTGAATCATCATCAAGTTGAACCTGAATATTATTTATAAGGAGTGAG
TGACGATGAAAAGGTTAAGCATAATCGTCATCATTGGAATCTTTATAATTACAGGATGTG
ATTGGCAAAGGACGTCTAAAGAACCGTCTAAAAATGCCCAACAGCAACAAGTGATTAAAA
TTGGATATTTGCCGATTACACATTCAGCTAATTTGATGATGACTAAAAAATTATTATCAC
AACACAATCATCCGAAATATAAGCTAGAATTAGTTAAATTCAATAATTGGCCAGATTTAA
TGGACGCATTAAACAGTGGTCGTATTGATGGTGCATCTACCTTGATAGAGCTCGCGATGA
AATCAAAGCAGAAGGGCTCGAATATAAAGGCTGTGGCATTGGGTCATCATGAAGGTAATG
TCATTATGGGACAAAAAGGTATGCACTTAAATGAATTTAATAATAATGGCGATGATTACC
ATTTTGGTATACCACATCGTTATTCAACGCATTATCTTTTACTTGAGGAATTACGTAAAC
AACTGAAGATTGAACCGGGTCATTTTAGCTATCATGAAATGTCGCCAGCGGAGATGCCAG
CCGCATTAAGTGAACACAGAATTACAGGGTATTCTGTAGCCGAACCATTCGGTGCACTGG
GTGAAAAGTTAGGCAAAGGCAAGACTTTGAAACATGGTGATGACGTTATACCTGATGCGT
ATTGCTGTGTGCTAGTACTGAGAGGCGAATTGCTTGATCAACACAAGGATGTAGCGCAAG
CATTTGTACAAGATTATAAAAAGTCTGGCTTTAAAATGAATGATCGCAAGCAAAGTGTAG
ACATTATGACGCATCATTTTAAACAAAGTCGTGACGTTTTAACACAGTCAGCGGCATGGA
CATCCTATGGTGATTTAACAATTAAGCCATCCGGCTATCAAGAAATTACGACATTGGTAA
AACAACATCATTTGTTTAATCCACCTGCATATGATGACTTTGTTGAACCGTCATTGTATA
AGGAGGCATCACGTTCATGACACGTCTCACAATTAATAAAATTATATTACCCATTATCAC
ATTTATTATTTTCTTAGGCATTTGGGAAATGGTCATTATTATTGGGCATTACCAACCTGT
ATTGTTACCTGGTCCTGCTCTTGTAGGAAAAAGCATATGGACTTTCATTGTTACTGGAGA
AATTTTCCAACATTTAGCAATTAGTTTATGGAGATTTGTAGCGGGCTTTGTTGTCGCATT
GTTGGTTGCTATTCCATTGGGCTTCTTGCTTGGAAGGAATCGTTGGCTATACAACGCTAT
CGAACCGCTATTTCAATTGATTAGGCCGATATCTCCGATAGCATGGGCACCATTTGTTGT
TCTATGGTTTGGTATTGGTAGTTTGCCAGCGATTGCGATTATTTTTATCGCTGCTTTTTT
CCCAATAGTGTTCAATACCATTAAAGGCGTTAGAGACATTGAACCGCAATATTTAAAAAT
AGCGGCAAATTTAAATTTAACTGGGTGGTCATTGTATCGCAATATATTATTTCCCGGGGC
ATTTAAACAAATCATGGCTGGGATACATATGGCGGTAGGAACAAGTTGGATATTTTTAGT
TTCTGGTGAAATGATTGGTGCACAATCGGGATTAGGTTTTTTAATCGTTGATGCACGAAA
TATGTTGAACTTAGAAGATGTTTTAGCAGCAATATTCTTTATCGGATTATTTGGTTTTAT
TATTGATCGATTCATTAGTTATATTGAGCAGTTTATACTTAGAAGATTTGGTGAATAAGG
AGAGATGATGATGACTTTAGAAACGCTTATCAAAGAACAATTAGATCCTCATTTAGTAGA
AGTTGATGAAGGGACGTATTATCCGAGAACATTTATCCAACAATTATTTGTAGATGGCTA
TTTTGGTGAAGCGACACTGAGAAAAAATGCTGAAGTAATCGAAGTTGTATCGCAGTCTTG
TTTGACAACAGGTTTTTGTTTATGGTGCCAATTAGCATTTTCTACGTACTTAGAAAATGC
ACCACAGCCACATTTAAATAATGACTTACAACAGCAATTGTTATCTGGAGAAATATTAGG
TGCTACCGGATTGTCTAATCCGATGAAGTCATTTAATGATTTAGAAAAGTTGAACCTTGA
ACACACTTATGTTGATGGACAATTGGTTGTCAGTGGACGTATGCCAGCAGTAAGTAATAT
TCAAGAAGACCATTATTTTGGTGCGATTTCGAAGCATGAATCATCAGATGAATTTGTCAT
GTTCATTCTACGTGCCAATCAAGATGGTATCACTCTCGTTGAAAAAACAAATTTTTTAGG
GGTAAACGGCTCGGCAACTTATCAGATTACATTGAATCAAGTCGTAGTGCCACAATCACA
AATTATCACACATGATGCGAAGCAGTTTGCGGCAACTATTCGCCCGCAATTTATTGCTTA
TCAAATTCCAATAGGATTAGGCTCAATTAAAAGTTCTTTAGAGTTAATTGATGCATTTTC
AAATGCGCAAAACGGAATAAATCAATATTTAGAGTATGATGTTGAAGCTTTTAAAAAACG
TTATCGTCAACTTAGAGAGGAATATTATGCAATATTAGATGACGGTAACTTAACTTCACA
TTTAAATGAATTAATATCATTGAAGAAGGACATCGGCTATTTATTGCTAGATGTGAATCA
AGCTTCTGTTGTCAATGGTGGCTCAAGAGCATATACACCATATTCACCACAAGTTCGCAA
GTTAAAAGAAGGATTCTTCTTCGCAGCATTGACACCAACATTAAGACATTTAGGTAAACT
TGAAGCAGAGTTGAATAGCTAACTGAATTAAGATGGTGCATTATTCTATTCGTCGAAAAC
TACTACCGCTTTATAGATGGTAGTAGTTTTTTACTGCGATTACGCATATAAAATTTAGTG
CCTGAATTATAATACAACGTTCGGGCACATATGTGTTCACTTACGCAATTATTGATAAAT
TTCAATCATCTGGAATAATATATAATTAGAGAGTGGGACAGAAATGATAAAGAGCCACAA
ATGATTTATTATGTAGTGGTTCTTGGGAGTGGGACAGAAATGATATTTTCGCAAAGTTTA
TTTCGTCGTCCCACCCCAACTTGCACATTATTGTAAGCTGACTTTCCGCCAGCTTCTGTG
TTGGGGCCCCGCCAACTTGCATTGCCTGTAGAAATTGTTGTTCCAATTTCTCTATGTTGG
GGCCCCCGCATCAATTACTGCTATATAGTCATAAATTAAATAAGTATTAAGAAGTTGAAC
GAGTATGTCTTGAGTGAAATGTACAATTTTTGTGAAAATACGTGAAAAATCAGGAGTCCA
TAAATATTGAGCTTGTTATACATGTCGAGTGAGGTGTAGACATCAATGAAGCGATTAAGT
ACAACATTGAAAGTACGATTAATTAGTAATTTTTTACAATTGATTATTACGACAGCGTTT
ATCCCATTTATAGCATTATATTTAACTGATATGTTAAATCAATCTATCGTTGGTATATAT
CTTGTTGTCTTAGTGATTTTGAAGTTTCCGTTATCTATTATTTCTGGCTATATTATCGAA
ATATTTCCAAAAAAGGCTCTCGTGCTGATTTATCAGTTGACGATGGTTGTTATGTTAGTG
TTAATGGGCATATTTAGCTCTAACCAGCTATGGCAAATCATCTGCTTTTGCATTGCATAC
GCTATATTCACTATCGTTTGGGGCTTGCAATTTCCAGTTATGGATACATTAATTATGGAT
GCAATAACGGAAGATGTTGAACATTACATTTACAAAATGAGTTATTGGATTACGAACTTA
TCGGTTGCTATCGGAGCTTTGTTAGGTGGATTAATCTATGGTCATAGTATGTTGATACTT
TTCTTAGTCGCGGCATGTATTTTTTTAATTGTACTGGTGATTTTATATATTTGGTTGCCA
GAAGACCAAAATCAATCAGTACGAACTGTTGCTAATGCGCAAACGCCTTTTTATCAACAA
TTTCATATTTTGAAAGTGTTGCGTAGTTATAAATCAGTTTTAAAAGATCGAAACTATATG
TTAATGATTTCAGGATTCAGTATTTTAATGATGGGTGAATTCTCAACATCTTCGTATATT
GCAATTAGATTAAAAGATCAATTTGAGACCATCAGCATAGGTCCTTATGATATTACAGGG
GCAAAGATGTTAGCAATTTTACTCATGACCAATACTGTTGGTGTCATTGTACTCACGTAT
TTTATTTCAAAAGTTGTATTAAAAATAGATTTTAAAATAGCTTTAGTGTTCGGTTTACTA
TTTTATATTGTCGGTTATAGTGGAATCACGTATCTCAATCAATTTAGCTTGCTCATCTTA
TTCATGATGATTGCTACTATAGGTGAAATCGTTTATTCGCCTATATTTGAAGAGCAACGC
TTTAAAATTATTCCAGAAGATAAAAGAGGGACATATAGTGCTTTTCATGCATTAGGTATT
CATATGTCGGAAACATTAGCGAGGTTAGGGATTGTCTTGGGTGTGTTCTTAACCTCCTTA
CAAATGGGGTTGTGTATGTTTATCTTGTTAGTAATGGGTGCTTTGTTACTTGTTATAGGT
GTATTTAGAGGACGAAAAAAGTAAGCATAGATTGAATTTGCTGAAACATTTATTTAACAA
GTCTCTTTATATTGAAAACCTATTAATTTGGTCGTGATTAAAATAGAGATAAATTTATTA
AGAATTTGTTAAAATTTAAGGATAACAATTGTTTTATGCGAGTTGTTTGTTTAATATAAA
CTTGCTTCATGGATATTTTGTAACAACAATATTGAATTTGCAATGAGATGTGAACAAGAG
AAAGTGATTAACGAGTTGTAGTGTGCTATTTATCGAAGATGTATGTAATTTACATTGAAA
AATATACCAATTGTAACGATGATACAAGATGTATTTTAGGGTAGAATATATCGCTCATAT
GTTGCGAATGGTGTTTTATATTAATCATTACATAACGAGTTAATTAACATTTCGTCGGTT
ATCATATCATCATGCAATTTCAGTAAGTAATGAGTATTATGATATGAAAGAAGGACTTTT
TATGATTATGGGTAATTTGAGATTTCAACAGGAATATTTTCGTATATACAAAAATAATAC
AGAATCAACGACACACCGTAATGCGTATTGGGTTAAACTCGCTAAAAATGTTGAAGCTAC
TAAAATGATGTATGCATTATCGACAATTGTGCAACAACATGCATCTATAAGACATTTTTT
TGATGTTACTACCGATGACAATTTAACAATGATACTTCATGAATTTCTGCCTTTTATTGA
GATAAAACAAGTTCCATCTTCTTCCGCAAACTATGATTTAGAAGCTTTTTTTAAGCAAGA
ATTAAGTTCTTACCATTTTAATGATTCACCTTTATTCAAATTTAAATTGTTTCAGTTCGC
TGATGCTGCATATATACTATTAGATTTTCATGTGTCCATTTTCGATGGTAGTCAAATTGA
TATTTTTCTTGATGATTTATGCAATGCATATCGTGGCAATACTGTTATTAACAATACTCG
ACAGCATGCACATTTAAATAGAAATGATGATAAAGACAATCAAGATGCATCGCATATAGC
ATTAGACTCAAACTATTTTCGGTTAGAGAATAACTCTGACATCCATATTGATAGTTATTT
ACCAATTAAGCATCCATTTGAGCAAGCTTTATATCAAACGTATTTGATTGATGATATGAC
ATCAATAGATATGGCATCGTTGGCTGTTAGTGTGTATTTAGCTAATCATATAATGAGTCA
ACAACATGATGTCACATTAGGTATACATGTACCATCACATTTACCAAATGATTTACACGG
AAATATTGTGCCATTAACGTTAACAATCGATGCAAAAGATGTATGTCAACGTTTTACAAC
AGATTTTAACAAATGTGTGTTGCAAAATATGTCGCAATTACAGTGCGCGAAGTCTTCGCT
TTCATTAGAGACTATTTTTCATTGTTATCATCAAATGATGCCTTGTTGTAATGATGTTAT
TGAGGATGTACACCAAATACATGATGCACATACATCTTTAGCGGATATTGAAATTTTTCC
ACATCAACACGGGTTCAAAATTATATATAACAGTGCAGCATATGATTTGCTCTCAATCGA
GACGCTGAGTGACTTAGTTCGTAATATTTATTTGCAAATTACTGAAGAAAATGGAAATGA
ACGAACAACTGTAGATGAACTTAATTTGATGACAGAACGTGATATTCAATTATATGACGA
TATCAATTTAAGTTTGCCTGAGATAGATGATGCGCAAACAGTTGTTACCTTATTTGAGCA
ACAAGTTGAAGCAACGCCGAATCATGTGGCTGTGCAATTTGACGGAGTGTTTATAACATA
TCAAACATTGAATGCACGCGCGAATGATTTAGCACACCGTTTGAGAAACCAGTACGGTGT
TGAACCTAAGGATCGTGTCGCTGTCATAGCTGAAAAAAGTATTGAGATGATAATAGCGAT
GATAGGTGTGTTGAAAGCTGGTGGGGCTTACGTGCCAATTGATCCGAACTATCCAAGTGA
TCGTCAGGAGTACATTTTAAAAGATGCAACGCCTAAAGTTGTAATAACGTACCAAGCTTT
ATATGAAAATAGTAAACAAAATATTAATCACATTGATTTGAACAAGATAGCGTGGAAAAA
TATTGACAATCTTTCTGAATGTAACACGTTAGAAGATCATGCGTATGTTATTTACACGTC
GGGGACAACTGGTAACCCTAAAGGGACACTAATTCCGCACCGAGGTATTGTTCGCTTGGT
CCATCAAAATCATTATGTACCATTAAATGAAGAGACGACGATTTTGTTATCAGGAACTAT
AGCCTTTGATGCTGCTACATTTGAAATATATGGTGCATTGCTCAATGGTGGAAAACTGAT
TGTTGCTAAAAAAGAACAATTATTAAATCCAATAGTGTTAGAACAATTAATCAATGAAAA
TGACGTTAATACTATGTGGTTAACCTCCTCATTATTTAATCAGATTGCTAGTGAACGAAT
AGAAGTATTGGTACCGTTAAAGTATTTATTAATTGCTGGAGAAGTATTGAATGCTAAGTG
GGTGGATTTGCTTAATCAAAGACCGAAGCATCCTCAAATTATTAATGGTTATGGACCAAC
TGAAAATACAACATTTACAACGACGTATAATATACCTAACAAAGTTCCAAATCGTATTCC
TATTGGTAAACCGATTCTTGGTACTCATGTTTATATCATGCAAGGCGAGCGTCGATGTGG
CGTTGGTATTCCTGGAGAATTATGTACAAGTGGCTTTGGGTTAGCTGCAGGTTATTTAAA
TCAGCCAGAATTGACAGCAGATAAATTTATCAAAGATTCAAATATAAATCAGCTGATGTA
TAGAAGTGGTGATATCGTTCGTCTGTTACCCGATGGCAACATAGATTATTTATATCGAAA
GGACAAACAAGTTAAGATTCGAGGGTTTAGGATTGAGTTGTCAGAGGTTGAGCATGCGCT
CGAGCGTATACAAGGTATTAATAAAGCTGTTGTTATTGTTCAAAATCATGATCAAGATCA
GTATATCGTTGCTTATTATGAAGCGATGCATACATTATCACATAATAAGATTAAATCACA
ATTACGTATGACCTTACCGGAGTACATGATACCAGTTAATTTTATGCATATTGAGCAAAT
TCCTATTACTATTAATGGGAAATTAGATAAGAAGGCATTGCCGATCATGGACTATGTCGA
TACGGATGCCTATGTAGCACCGAGCACAGATACCGAACACTTGCTATGCCAAATTTTTGC
AGATATTTTACATGTGAATCAAGTAGGTATTCATGATAATTTCTTTGAATTAGGCGGCCA
TTCATTAAAAGCAACGTTAGTGGTGAATCGGATAGAGGCATCTACTGGGAAACGATTACA
AATTGGTGATTTATTACAAAAGCCAACTGTATTTGAACTAGCACAAGCAATTGCTAAGGT
TCAAGAACAAAACTATGAAGTGATTCCTGAAGCTATAGTTAAAGATGATTATGTGTTGAG
CTCTGCACAAAAGCGTATGTATTTATTATGGAAATCAAACCATAAAGATACGGTGTATAA
CGTACCTTTTTTATGGCGGTTATCATCAGAACTTAATGTAGCTCAATTGCGACAAGCAGT
TCAGCATTTGATAGCGCGACATGAGATTCTACGAACACAATATATTGTTGTAGATGATGA
GATTCGACAACGTATTGTGGCAGATATTGTAGCTGACTTTGAAGAAGTTAACACGCATTT
TACGGATGAACAAGAAATCATGCGCCAATTTGTGGCACCTTTTAATTTGGAAAAGCCAAG
TCAAATTAGAGTGAGATACATTAGAAGTCCATTACATGCATACCTGTTTATAGATACACA
TCATATCATTAATGACGGTATGAGTAATATACAATTAATGAATGATCTTAACGCACTTTA
TCAACATAAATTATTGTTACCACTTAAATTGCAATATAAAGACTATAGTGAGTGGATGTC
GCATCGTGATATGACGAAACATAGACAATATTGGTTATCTCAATTCAAAGATGAAGTACC
TATCTTAAGCTTACCGACAGACTATGTTAGACCAAATATTAAAACGACAAATGGAGCAAT
GATGTCATTTACAATGAATCAACAAACGAGACAGCTACTTCAAAAATATGTAGAAAAGCA
TCAAATTACTGATTTTATGTTCTTTATGAGTGTGGTCATGACGTTGTTAAGCAGATATGC
TCGAAAAGATGATGTTGTTGTCGGTAGTGTAATGAGTGCGCGTATGCATAAAGGCGCGGA
GCAAATGCTAGGCATGTTTGCTAATACGTTGGTATATAGAGGGCAACCGTCACCTGATAA
AATGTGGACACAGTTTTTACAAGAAGTTAAGGAAATGAGTTTGGAGGCATACGAGCATCA
AGAATACCCATTCGAATGCTTAGTAAATGACTTAGATCAATCACATGATGCCTCACGGAA
TCCATTATTTGATGTCATGTTAGTACTACAAAACAATGAAACGAATCATGCTCATTTTGG
GCATAGTAAATTAACACACATTCAACCCAAATCGGTGACGGCGAAATTTGATTTATCTTT
CATCATTGAAGAAGATCGCGATGACTATACAATCAATATCGAGTATAATACCGATTTATA
TCACTCAGAAACAGTTCGTCACATGGGTAATCAATGTATGATTATGATTGATTATATTTT
GAAGCATCAAGATACACTACAAATTTGCGATATACCAAATGGCACGGAGGAACTTCTAAA
TTGGGTCAATACGCATGTTAACGATCGAATGCTTAATGTCCCGGGAAATAAATCTATCAT
AAGTTACTTTAATGAAGTTGTCTCACGACAAGGTAATCATGTTGCGCTAGTCATGAATGA
TTTGACAATGACATATGAAACATTAGGCAACTATGTGGATGCCATTGCGCACATGCTCCT
ATCAAATGGTGTGGGCAATGGTCAACGGGTTGCCTTGTTTACAGAACGTAGTTTTGAAAT
GATTGCGGCGATGTTGGCGACAGTTAAAGTAGGTGCATCTTATATACCTATCGATATTGA
TTTTCCGAAAAAGCGACAAGGCGCAATTTTGGAGGATGCTAAAGTAACTGCAGTCATGTC
TTACGGCATTGAAATTGAAACGACATTACCAGTCATTCAATTGGAAAATGCTAAAGGTTT
TGTTGAATCAAAGGAAAATGAACAATATGATGATTTACATGGCGATCAACTTGAAAACAC
AGCGATGTTAGATAATGAGATGTATGCTATTTACACATCTGGTACGACCGGGATGCCTAA
AGGGGTTGCCATACGACAACGAAATTTGTTGAATTTAGTGCATGCATGGTCAACTGAATT
GCAATTAGGCGACAATGAAGTATTTTTGCAACATGCAAATATTGTTTTTGATGCATCAGT
TATGGAGATTTATTGTTGTTTGTTAAATGGTCATACGCTTGTGATTCCAGATAGAGAGGA
ACGTGTTAATCCAGCACAGTTACAACAACTCATTAATAAGCATCGTGTGACGGTGGCGTC
GATTCCATTACAGATGTGTAGTGTTATGGAAGACTTTTATATTGAAAAATTGATTACAGG
TGGGGCAACTAGTACGGCATCCTTTGTTAAATATATTGAGAAGCATTGCGGCACGTATTT
CAATGCCTATGGACCATCTGAGTCAACAGTCATCACATCGTATTGGTCACATCAATGTGG
TGATTTGATACCTGAGACGATTCCAATTGGCAAACCCTTATCTAACATCCAAGTGTATAT
TATGTCAGAGGGTTTGTTATGCGGTATTGGTATGCCAGGCGAGTTGTGTATTGCAGGTGA
TAGTTTAGCGATAGGATATATTAACCGTCCAGAATTAATGGCTGATAAATGGCAAAATAA
TCCATTTGGTAAAGGAAAGTTGTATCATAGTGGTGATTTAGCACGTTATACATCTGATGG
TCAAATTGAATTTTTAGGAAGAATAGATAAACAAGTGAAAGTTAACGGGTACCGTATTGA
ACTTGATGAAATTGAAAATGCAATATTAGCTATTCGTGGTATATCTGATTGTGTTGTCAC
AGTAAGTCACTTTGATACGCATGATATATTGAATGCTTATTATGTCGGAGAGCAACAAGT
GGAGCAGGATTTGAAGCAATATTTAAATGATCATCTGCCTAAGTATATGATTCCTAAGAC
TATAACGCATATCGATTGTATGCCATTAACCACGAATGACAAGGTGGATACTACGCGTTT
GCCAAATCCATCACCTATACAACAGTCTAATAAAGTGTATAGCGAACCATCTAATGAAAT
TGAGCAGACATTTGTTGATGTATTCGGAGAGGTATTGAAACAAAATGATGTCGGTGTTGA
CGATGATTTCTTTGAACTTGGTGGTAACTCATTAGAGGCGATGTTAGTTGTCTCGCATTT
AAAACGATTTGGCCATCATATTTCAATGCAGACATTATATCAATATAAAACCGTGCGACA
GATTGTTAATTATATGCACCAAAATCAACAATCATTAGTTGCATTACCGGATAATCTTTC
GGAATTACAAAACATAGTTATGACTCGTTATAATTTGGGTATTTTAGAGGATAGTCTAAG
TCATCGACCTCTAGGAAATACACTATTGACTGGTGCTACAGGGTTTTTAGGTGCTTATCT
GATTGAAGCACTACAAGGATACAGTCATCGCATTTATTGTTTCGTACGTGCTGATAATGA
GGAAATAGCATGGTATAAGTTGATGACGAATTTAAATGATTATTTTTCAGAAGAGACGGT
TGAAATGATGTTATCAAACATTGAAGTCATTGTTGGTGATTTTGAGTGTATGGATGATGT
TGTTTTACCAGAAAACATGGATACGATTATTCATGCAGGTGCTCGTACAGATCATTTTGG
TGATGATGATGAATTTGAAAAAGTAAATGTTCAAGGTACTGTTGATGTCATACGTTTGGC
ACTACAACATCATGCAAGGTTAATATATGTGTCTACGATAAGTGTGGGAACTTATTTTGA
TATAGACACAGAAGATGTGACATTTTCAGAAGCGGATGTCTATAAAGGACAACTACTAAC
ATCACCATATACACGGAGTAAATTTTATAGTGAATTAAAAGTATTAGAAGCTGTAAATAA
TGGCTTAGATGGTCGGATTGTACGTGTTGGTAATTTGACGAGTCCTTACAATGGGAGATG
GCATATGAGAAATATAAAGACTAACCGTTTTTCAATGGTAATGAATGATTTGTTACAACT
GAATTGTATCGGGGTTAGCCTCGCTGAAATGCCTGTAGATTTTTCTTTTGTGGATACGAC
TGCCAGACAAATTGTCGCATTAGCACAGGTCAACACACCACAAATCATTTACCATGTGCT
ATCACCTAATAAAATGCCGGTGAAATCTTTGTTAGAATGCGTTAAGCGCAAAGAAATTGA
ACTCGTCAGCGATGAATCATTTAATGAAATTTTACAGAAACAAGACATGTACGAAACAAT
TGGATTAACTAGTGTTGACCGTGAACAACAACTAGCAATGATAGATACAAAATTAACATT
AAAAATAATGAATCACATCAGTGAAAAATGGCCAACGATAACTAACAATTGGCTGTATCA
TTGGGCGCAATATATCAAAACAATATTCAATAAGTAAGTAGGGAAAGTTATGACAGTATT
TGTAATGCAATTACAGAGTAACTTGAAAAGTATTGAAGAATTAATATCACAAAGTCGTTG
GTCATATAAAAAACCGCGTACAGTCAACTATAGATACAATCAAGATAAACTCATGCACAG
ATTGGGAGATATTTTAGTGCAATATGGAATTCAACATGACACAGGGTTATTACCACATGA
ATGGCATTATCACATTTCGCCACGAGGTAAGGCAGATATAGTTCAACACAATCGTGATGG
ACAGCCCATCTATGTGAGCTTATCATATAGTTATCCTTATATCGTGTGTGTTGTCGATAA
AGAACCAGTTGGTATTGATATCGAAAAGATATCACAACGTTTAGACTGGCGTACATTAGT
GACGTGTTTCTCTACAAACGAAGCACATCAAATATGTAGTTTAAATGATTTTTATCAAAT
ATGGACACAAAAAGAAAGTTTTACAAAATTGATTGGTGAAGGTTTAATCAAAGGGTTGGA
CATTTATGATATGACGCAATCACACTTTTATCAATCACGTGAAGTGAAGTTCAAACAATT
TATTTTTGATCAGTTTATGGTACAGGTATGTTTCTTAGGACAGGCACCCTGGGGGTATAA
AAAAGTGTCTGTATTTCAGTTATTGAGTAGTTAATATGACGTCTGACAGTATCATTGCGC
AGTGATTTTAAACTATACTGCCTAAATGTTTACTGTTAGATGTTTTTTATTGGAAAAATG
AAAGGTGAATACACGATGGCATCATTCAAAATCATGACGAGATTAAAGTAAGTGATAAGG
TGAAAATATACTGAGCAATATTGAAATTGCCAAAAATAATGGCTTGTTACGACGCATTTG
AGATTTTAATGCTCACGTAAGTTGGCTGGAATCATATCATGTCAGTTAATAAAATAACGT
GAGTATCAATCATCATACTCAAACGATGATTTAAAACTCACGTTACGATGTTTATATGAA
TTAATTTAATTTATAGCGATAGACAAAATGTTGTCGTACTAATTCAATAGTCATCATCCA
GACGACATGTCCAAATAATTCTGATATGTGCTCTTGGAATGGTTGATCCCACACAGCAGG
TACAGTATGCATAATCGGCATAATGATAAGGTGGAATAACACCCATATTACAATACCAAA
TACAGCACCTTGTCCCATTGCTAAGTAAGCGTATTTTTTAACTAATATGCAATAAATAAT
TGCAATGACGATAGAAAAACTAAAGTGAACAATGAAGCTTACCCAAGGTAATTCCATATT
TGAAAATGTATACGTCTGATGTGTAAATTCACTACTAAATCCTAATTGTTGCAATAACTC
TTGAGGTGGGTTTGTTGCATTTCGTTCTGGTGTACGAGGTGGAAACATGACCTCCCAACC
TAATTTTACAATTCCAGACAACAAGCCACCAATGATTCCGGCATAAATGAATATTATCAT
TTGTCGTTTCGTCAACTTAAGGACCCCTCTCTTTTTTCTATCCTCATTATAGTATTTTGT
GAAAATAATCACAATGAAAAACTTTTAAAATATAAAATATTTCAAGTTACAAATTTGAAA
ATCACTAATAGTGTTTTTCATCTCAAATTGTATCATACTATATTCTAAGATTTCTTTTGT
GAAATGAGACAGGTGAAAAGGTGACGCTGCATAATCATTAAACAAATTAGGTACAACTAT
GTTTCGAAGCCGAAAAATACAAGATTGAGTGGTCACATTCAAAGTCATACTAATGATTTT
AGTATCGTTGTCCCAACAAAATCATTATTGTAAATAGCTTCGATAATATTTGGCTTGTTT
CCTGATGCAATGATAACTTTAGGACAGCCATTTTCAATAGCATTTTTAGCATCAAGCACT
TTGGGAATCATACCTCCATAAATATCACCATGCTCAATATACTGATTAATATCGGCTAAG
GGTAGTTGAGGTATAACAACATCGTTGATTAGCACGCCAGCAATATTACTTAGTACATAA
ATGGGTGCTTCCAATGATGCTGCAATAAAATAGGCGAGTGTGTCTGCATTTATGTTGTAA
AATTCTCCATCATGGTTATTGAAACCAATCGAATTGATGATAGGTACAAATTTAGTACAT
AAATAAGACAATGAGTCTATATTTAAAGTGGTTGGAACCCCGACATATCCATATTGTTGA
TCAAAACGTTTAATTTCAAATAATTGAGCATCCAAACCACATAAGCCTATTGCAGAACAT
TGGTGCTGGTTAAATTGAGCTACTAATGCAGTGTTAACGTCTGCAATGAGCGTGTGTTTA
GTAATAGTCATAGTTGCTTTATCAGTCACTCTTAGGCCATTAACAAAGTGTGGCTCGATT
TGCTGGTTTGATAATGCTTCATTAATAAATGGGCCACCGCCATGAACGATAATGGGGTAG
ATGTTGTTTGATCGTAAATGCTTAATGTTGTTAATAATTGATGGATGCATGTCACTTAGT
GTACTGCCACCAATTTTAATGACAATAAATTTCATCTAACCAACACCACCTTATGTTCGA
TATGATGCGTTAATACGCACATAATCATAGGATAAATCACAACCGTATGCAGTCGCTGCA
GCGTTACCTAAACCAAGCTGAACGTCAATTGTGACATTTTCATGAGTTAATGTATTCGAC
ATAGCTTGCTCATCAAATAGTACAGCCATACCTTTATCCACGACAGGTATTTGGTTCAGT
TGAACATATGTGCAGTTAGGATCAATTTCACATCCGCTGTAGCCAATAGCTGTAATGATT
CGACCAAAATTGGCATCTTCGCCAAAAATAGCTGATTTTACTAGATTTGAACTTACGATC
GTTTTACCGATTTTTCTTGCGTCTGATATTGATTTAGCGCCTGAAACATTGACACTGATT
AACTTTGTTGCGCCTTCGCCATCTCTGGCTATAGCTTTAGCTAAAAATGTACAGACAAAA
TTGAATGCATCAACAAATGTTTCCCATTGTGGATGGTCTTGATTAAGTATTTGGTGTTCA
ACTTGCTGATTTGCCATGACTAATACCATGTCATTTGTACTTGTATCGCCATCAACAGTA
ATCATATTAAATGTATGGTCAGTCGAAGATTTTAATAATTGATGAAGTGTATTCGATTCA
ATTGATGCATCTGTTGTTATAAAAGCAAGCATGGTAGCCATATTTGGGTGAATCATACCT
GATCCTTTAGCACTGCCACCAATTGTAATGGTTTTACCATCAATATTTAGTGATACAGCG
ATATGCTTTGTACATGTATCAGTTGTTAAAATTGCCTCGTTAAACGCACCTGGTGTTGTA
AAATTAGCATCATTAATATGTTCTGTACCAGTTTTAATTTTATCCATTGGCAAATATTCT
CCAATAACACCAGTTGAAGCAACAGCAACATGCTCAGATGGTATTTGAAGTTGTTGAGCA
ACCCATGTTTGAGTTTGTTGTGCATCATCGATACCTTGCTGACCTGTGCAAGAATTTGCA
TTAGCTGAATTAACAACAAGTGCTTGTAATTTCCCTTTAGACTTTTGTAAAGTGTCTTCA
GTGACAATAAGTGGTGCAGCTTTAAATTGGTTTAAAGTATATACGGCAGCTGAACTTGCT
AAAGACGATGAGTAAATCCAGCCAAAGTCTTTTTTGTTAGCGCGTAAACCGATGTGCATA
CCACCGGCCGTGAAGCCTTGAGGTGTACTGATATCGCCATGTTTAATAATTGAAAAGTTA
TGTTGTTGTGATGTCGTTTCTTGATGTTTCATTCTAACACCCCTTATGGATAAACTGGTG
ATTGTTTTAGGCCAGTCGTAACTTCAAAATCATATAATATATTTAAGTTTTGAATGGCTT
GACCACTTGCCCCTTTGACAAGGTTATCAATCACTGATACTAAAATTGCTGTTTGCGTTG
TTTCATCTACATAGATACCGATATCGCAGTAGTTACTACCGAGTACTTCTTTTGTGGTTG
GAAAAGTCCCAATATCTCTAATTCTGACAAATGGCTGATTAGCATAATAAGAGGTCATTA
ATTTATGTAATGATTCAGTCGTATATTCAGATGATAATTTGACATATATTGTTGATAAAA
TACCTCGTGTCATTGGTACGAGATGTGGTGTAAATATGACTGATACATCTTGACCCGCAA
TGATAGATAAATATTGCTCGATTTCCGGTTTGTGTTTATGGTTTCCGATTGCATAAGCGC
TTAGATTTTCATTCATTTCTGAAAAATGAACACGTTGTGATAATGAACGACCAGCACCTG
ACACGCCGGTCTTAGCATCAATAATAATAGATGACAAATCTACAATTTTTTCGCTAATAA
GTGGATGTAATGCTAATAACGTTGCTGTAGGGAAACAGCCAGGGTTAGAAATGAGTTTCG
TTCCATTGTTATCTAAAGATTGCCATTCTGAAATGCTGTAAATAGCATGATCCAAATCAA
CTTGTGCTGCAGCAGTTTCTTTGTAATATGCTTCATATATTTCACGATTCTTAATTCTAA
ATGCGCCAGATAAATCGATAACATGAATACCTTTTTCTACTAAGGGAGGGATACATGTTT
TACTTACGGGTGCTGGTGTCGCAAAGAAAATTACATCACAGTCATTATTGTCCACTGTAA
GTGCTTCGAAATGTTGCATAATATGTTGTAAATGTGGAAATGTTAATTTCAACGGTTCAT
CTACTTTTGAATGTGAGTAGATGTGTGCAATCGTTACATGAGGATGTGTTTGTAATAATC
GAATTAGTTCAATTGCGCCATAACCGCTACCGCCAACGATACCTACTTTAATCATCATGA
ATCCCTCCTATATCATATATAAATGATTAATTGTTAATTTTTAAAAACGTCTTGAAAAGC
TGCAACAATTTGATTGATTTCCTCTTTATCAATAACTAGAGGTGGTGACAATCGAATGAT
AGTACGATGCGTGTCTTTGCATAAGATTCCACGTTGAATCAGTTGATCCACAAAAGGTGC
GGCATCTGTGTTAAGTTCGATGCCTATAAATAAACCACGACCTCTAATTTCCTTAATGCT
TGGATGTTTAAGTTGTAGTAATTCTTTTAATAAAATTGAACCTAAGCGTTCTGATCGTTC
AACCAGTTGTTCATCTTTAAGTACATCAAGCGCTGCCGTCGATATTGCAATGGCTAAAGG
GTTACCACCAAATGTTGAACCATGTGTACCTGGTGTTAGAACACGCATGACATCATTATT
TGCAAGTACAGCAGATACAGGGTATAAGCCGCCACCCAATGCCTTACCTAAAATATAAAT
GTCTGGAACAACTTGCTCCCATTCCATAGCAAACCATTTCCCAGTTCTACCAAGACCAAC
TTGAATTTCATCTGCAATCAATAATATTTGATGTTTATCACATAGTTGACGCACAGCTTG
AATATATCCTTTCGGTGGTATATTAACGCCACCTTCACCTTGAATTGGTTCCAAAATAAT
TGCTGCTGTATTCGGTGAAATAGCTTGTGTTAATTGTTCAATGTCTCCAAAATCTACTGT
TGTAGTGCCTTGAAGTAGGGGGTGAAATCCTGCTTTATATGCGTCGTGGTTAGATAGTGA
TAATGAGCCAAGTGTACGACCGTGAAAATTGTTATTCATAGCGATGATTTCAACTTGTCC
GTCAGTAATGCCTTTAACTTCAGAGCCCCATTTTCTAGCAATTTTAATGGCTGCTTCAAC
AGCTTCAGTACCAGAGTTAAGGGGGAGTACTTTGTCTTTCTTAGCAAGATGACAAATTTT
TTCTTCCCATTTCCCGAGATTGTCACTATAAAGGACACGTGAAATGATAGACAACTTTGA
AGCCTGTTCTGTCATCGCTTTAACAATTGTTGGATGGCAATGGCCTTGGTTAGCAACTGA
AAAACCCGAAATGCAATCTATATATTGTTTGCCATCAGTATCCCAAACTTTGGCACCTTT
ACCTTTAGTAATTACAAGCTTAAGTGGTGCATAATTATTAGAACTATAATAATCAGTTAA
TTCAATGATTGAATTCATCGGTCTCCCTCCTTTATATTTATACAATTTAAAGAATTAATA
TTAATATATTACAGTTGTTCAATATAAGTGTCAAATTTAAATTTAATAATATAAAGATAA
AGTTGTGTATGTATTAATGTGATTCGTAAAATGAAAGTACTAATATTTTTCGTGGATAAT
CATTGATATGTATACGAGTGCAGTTTAATGTAGTATGAATAAAAAATGCCACAAGCATAT
GTTTAACATATGACTGTGGCATAGTATTATGCTTGTGGAATTTTACGATGCTTAATTTTA
TAAATAATGAAGCCGATAATGAAACCAATCAAACTGAGAACAACCCAGCCCATACCAATG
TCTGATAATGGTAAATATTTTTGGCTGAAATTAATCAAAGTTTGTGAGAATGATGTGCTT
GAAATGAACTCTGGACTAGCTTTTAATCCATCTACTAATGCAGCAATCATTGTAAAGAAA
ATGGTACATTGATAAATAATTTTTGAATGATGGAATTTGCTGCTAAATAATGTTAGTACA
ATCAAGGCAATTGCTAATGGATATAAGAACATTAACACTGGGACTGAGTACATAATAATT
TTAGTTAAGCCAACATTCGCGAATAAGAATGAGATAAAGCTCACAACTGTTGCAATCGCT
AGGTAATTCATTTTAGGGAAAAGGTGTTCAAATGTTTCTGAAAATGCCGTAATTAAACCG
ATAGCTGTTTTTAAACAAGCAACCATAACGATGAGTGATAACAAGACGATACCGTAGTTA
CCTAAGTAGTATTGCGTAATTTGCGCTAAGGCAATACCACCATTTTCACTAAGTTTGAAA
TGACCAATACTTAATGTACCCATGATTGCTAGTAGGGTATAAATGATCCCCATCATAATG
ATACTGATAGTACCAGACTTAATTGTTTCTTTAGCGATATCAGTTGGATTTTCGATACCT
AACTTTTTAATCGTTGCAACAATGATGATACCAAATGCCAATGACGCTAGCGCATCTAAG
GTATTGTATCCATCTAAAAAGCCGTTAAATAAGGCGTTTGATTGATATTGTTTACTAATA
GGTGCATCAGATATGCCACCTAATGGATGGATAAAAGCAAATAATAAAATAATTGCTAAT
AATACTAAGAATACCGGATTTAAAAATTTACCGATATATTCTAAAATTCTTGATGGCTTT
CTCGCAAAAAACCATGCAATCACAAAGAAGACGAAGCTAAAAATAAATAAATATAAAGTG
ATTTGCTTTGGTGATAAAAATGGCGAAAATGCAATTTCAAATGATGTAGTTGCCAGTCTA
GGTAAGGCGAAAAATGGTCCGATAACTAGATATAAGGCAATCGTGAAAATATAAGCATAT
GTTTTATTAACACGCGATGCAATTTCAAATAAACCAGATGTCTTTGAAATGCCAATAGCA
ATGATACCTAGAAATGGTAAGCCAATTGCTGTAATTAAAAATCCTAAGTTAGCGATAAAA
ACGTTAGAACCAGCAGCTTGACCCAAGTGTATTGGGAAGATAAGATTGCCGGCACCAAAG
AATAAACCAAATAACATAGAACCTATAAACATGTTTTCTTTAAATGTTAGTTTCTTCTTC
ATATATGTATTTGTTCTCCTTTTTAGAACTTATAAAAATCTACTTAATTAAGATAATATC
AAAAATTAAACCTAAAGTGATACATAAATTTGTAATAAATACTAAATTTTTTGAAAATTC
CGGAATAAACACTGTTTTTATGTAGTAAGGGCGTAGGTTAAGAACGGTTTAACAGATATA
GAATATGTTAAATATAGAAGGTTAGACAACCCGACGTATTAATACTTTGTAAAATAAAGA
TACCCCCTTCAAAATGATCGAAGGGGTAAGTGTATGCTTAGTTCAATATATTTAGTAAGT
CGCTTGTGGTTACTGTTTGCCCCATTATAGGGAATAAATTATCTATTGGGAATTGATGTA
GCGTTTCGTTTTGAGCGCTCATCATGTCAGTAACAAAATACTGATCGTAGTTTAATTGAT
AGGCGTCTCGTGCTGTCGTATCTACACCAACATGTGTTGCTACACCGCCAAGAACAATCG
TATCAATTCCTCGACGTCTCAACTGTAAGTCTAAATCCGTTCCTACAAATGCACTAAATT
GTCGTTTATCTATGACAAAATCGCCATCACTCTTGTCTAATAAATGATGGAAACGACTGT
AGTCGTCGCCTTCTTTTGGTGGTAATGATACCATCGAATTTGGTTTCAATGCATCTTTAC
CATCATAGAATTTAACACGAACGAATACGATAAAACCATTGTTTTTTCTAAAAGCTTCAA
TTAACTTGTTAGCGTTTTGAACGACATTTTCAGCTGTATATGGGGCATAATCCATTTTAA
GAATACCTTCTTGCAGGTCGATTAACACTAAAGCGGTTTTATTAAAATTAATCATCTTAT
ATCAGAGTCCTTTTCATTTAATAATATATCTGTTAAAGCTTATACCCTGTATAAGATGAA
ATTATTTATTTTGTTGCGAAAAAGCTTTAGCGATATCGATCAGTTTCTTTGGTGCATCTT
CGACAGACATTTTGACTTCGACAAAATGCATCACATCGGGATGACCATTAATTGCATTAA
ACGTGTCTTGTAAATCTTTTGATGATTCAACGTCATGAATTTCAACATTTTTACCACCAA
ATACAGCTGGTAAAGCTTTATAATCCCACATGTGAATTTCATTATAAGGTTCATACATGC
CGTGAATAAGTCGTTCTACCGTATAGCCGTCATTATTAATCACAAATAATACCGGTTTAA
TATGCTGTCTAATCATAGTTGAAATAGCTTGAACAGTTAGTTGCAATGAACCATCGCCAA
TTAACAATAAGTTACGACGATCTTTGTCTGCTAATTGTGAACCTAATGTTGCAGGTAATG
TATAGCCGATAGAACCCCATAATGGTTGCCCTATAAAAGTATTGTTTTTGTATAATGCTA
AATCATAAGCACCAAAGAATGATGTACCTTGATCAGCAATAATGACATCATTTGGTTTTA
AGAAATTTTGCATCATTTTAAAATAAGTTTGTTGTGTTAATAGTTCTGTGCCAACAGTAT
AATCGGGTGATGTTGGACGATGATAAGCAGGGAACGATGCGTTATTCGTATATGATATAT
CGGTCAATTGTTGTAGTAATGAAGGTAGAGATATTTCATCATTTGTAACATCATCAATTT
TGATATTGTGATGATTTAACATAACGACATCATCGATATTGAATTGGTATGAAAATCCTG
CTGTTGCTGAATCTGTTAGTTTGGCTCCAATATTTAAAATTAAATCGCTATTGTCCACAT
AATCTCGTATTTTATCTTCGGCAATTTTCCCATCGTAAATACCCATATAATATGGATTTT
CCTCATTAAAAGCACCTTTTCCTAATGAAAGTTGTGCTACTGGTATCTGTGTTTGATTTA
CAAAATCTTCTAATTCTTGATGGAGGTGAAAACTGTTAATTTCATGTCCAGTAATGATGA
TAGGCTGCTTCGATTGATGCAATTTAGATGCTAATAACTCTATATATGTTGACGCATCAG
TATCTTTGGCTGCCGTTACTTCGAATGGTGTCGGTATTTCAATTTCAGAGATTGCGACAT
CGATTGGTAAATGTAAATGAACTGGGCGTCTTTCGGCGATTGCTGTATTAATTAAGCGTG
GTATTTCAGTTGTTGCATTTTCAGGTGTGATATAACCTTGTGCAACGGTTATATGTGCAA
ACATTTTTCGGTAGTCGTCAAATGTACCTTCACCAAGTGAGTGATGTACATATTTACCGG
CTTGTTCAACAGCACGTGTCGGCGCACCTGTAATCGCAATGACAGGTATACGTTCAGCAT
ACGAGCCTGCGATACCGTTGACGGCACTTAATTCGCCAACACCAAATGTAGTAACTAATG
CAGCGAGTCCATTAAGACGGGCATAACCGTCCGCTGCGTAACTTGCGTTTAATTCATTTG
TATTTCCTACCCAATCTACATCGGGATTACTGATAATATCGTCTAGAAAAGCGAGATTAA
AATCACCAGGAACACCAAAAATTTTATCGACGCCTGCTCGATGAATAGCGTCAATTAAGT
AAGCTCCAATGCGTTGTTTCATAAAAAAACCACCTTTTCTCTATATTTACACTTAAAATG
ATAGCCTCGAATATAGTGTAAGGTCAAGGAAGTTGACTTTGTTGTGAAAACGCTAACAAT
AGTGAGCAATTAATATTTTTTAGGAAATGAGTATGAAGGGGGATTTAATTGATGATCTTA
AAATTCAAAATTTAAAGGGAGAGCGAACTATCAATGATGCTGCAAAACACAATAGCAAAG
AAAAAATAGGCGCGTAACCTTATGAAGGTATACGCACCTGTTTATAGTAAGCATTATTTA
GCTTCAAATAATTGATCGCCAAATGAAATGTTGCCATGTTCACCTTGTTTGAAATCAAGG
TTTGTAATGTTTCCTTGTGTCACGATAATAGGCGTAATATCGCTCTTTGCATGCTTGCGG
ATATAGTCTAAATCAAAGTTGATTAATAAATCACCTTGTTTAACTTCTTGACCTTCCTCA
ACATGTAAAGTAAAGCCTTCTCCGTTTAATTTAACAGTGTCTAAACCGATGTGGATTAAT
AGTTCTAAACCACTATCTGATACAAGACCAATTGCATGTTTTGTTGGGAAAATCATTTGT
ACTTTACCGTTGAATGGTGCACGAACTTCACCTTGTGAAGGTTTGATAGCGATACCGTCA
CCCATCATTTTTTCGCTGAACACTTGATCAGGCACTTCTGATAATGGTGTTACTTCACCA
GTTAATGGTGCATGAACGATATGGCTCAATTCGCTTGTTGCAGATTTATCTTCTGCAACA
ACAACAGTTTCGTCTTTATCGTCTTCCATAGTAGTAGGGTTTTCTACTACTTGACCATTC
ATAATCTGTTGCATTTCATGTTTGATTTGGTCAGATTTAGGACCAAAAATTGCTTGCATA
TTATTGCCGACTTCTAATACACCAGATGCGCCTAAATCTTTCAAACCAGGAACATCAACT
TTAGATTTGTCGTTAACTTCAACACGTAGACGTGTGATACAAGCGTCTAAATGTTTAATG
TTTGCTTTGCCACCCATAGCTTCTAATACTGCATATGGTAATTCAGTTGCTGAAGCAGTA
ACAGCTTGTGATTGCTTATCTTCACGACCTGGTGTTTTGTATTTTAATTTTACAATTAAG
AATCGGAATACGAAGTAGTAAATGACTGCGTATACAAGACCTACAGGAATAACTAACCAC
CATTGTGTCTTATTAGGTAGTACGCCAAGTAAAACGTAGTCGATGAAACCACCTGAGAAT
GTATAACCTAGATGAACATCCAATAAGTACAATGTTAAGAATGATAAACCATCAAGTACT
GCGTGAATAAAGAATAATAATGGTGCTACGAATAAGAATGAGAATTCTAAAGGTTCTGTA
ATACCAGTTAAGAATGATGTTAAAGCAGCAGAACCCATTAAACCTGCTACTACTTTCTTG
TTTTCAGGTTTAGCTGAGTGATAAATTGCTAAAGCTGCTGCAGGTAAACCGAACATCATA
ACTGGGAATTCACCTTGCATGAATTTACCAGCTGTCAAATGTGCGCCTTCACGAATTTGT
TCGATAAAGATACGTTGGTCACCGTGAATAATTTCACCAGCTGCATTTTTCCATGAACCA
AACTCGAACCAGAACGGTGCGTGGAAAATGTGATGTAGACCGAATGGAATTAATAAACGC
TTAATAAAACCAAATAAGAATACGGCAACACCAGTATTTGAGTCTAATAATCCTGTGCTG
AATGCATTTAATCCTGTTTGGATTGTTGGCCAGATTAATGCCATTGGGAATGCTAAAATA
AATGATGTTGTAGCCATCATAATAGGTACGAAACGCTTACCAGCGAAGAAACCTAAATAA
GATGGTAAGTTAATGTTATAGAACTTGTTATAACACCAAGCTGCCAGGGCCCCGATAATA
ATACCGCCGAACACACCTGTTTGTAATGTTGGAATACCTAAAATGCTAGCGTAACCACTC
GCTGGATCAGTAACATTTTTAGGTGTAACTTGTAAAAAGTCACCCATTGTTTTGTTCATG
ATTATGTAACCGACAAATGCTGCGATAGCTGCTACGCCATCACCGCCAGCTAATCCGATT
GCGACACCTAATGCGAAAATCATAGGTAAGTTTTCAAAAATAATACTACCGGCTGCTGTC
ATTAATTTAGCGACATTTTGAACGCCACCATTTTGTATAAAAGGCAAGTAGTGTTGTAAT
GCTTCGCCTTGTATAGCTGTACCGATAGCTAATAACAGACCCGCTGCTGGTAAAATTGCA
ACAGGTAACATTAGTGCCTTACCAATACGTTGCAATTGACCGAAAAGTTTCTTCCTCACT
TGTCCAACCTCCAAAGTTGTAGTTATTATTTAAGATTCAATAAAAAAGACACGAGCAAAT
AGACTGTGTTGGTAACCATCACAGCTTAATTTAACTCATGCCTAATCTTACTTAGTAACA
CGTTGGTGTATGTAATTAATGTAAAAGAAGCAATTGACTAAGTAGTATATAAAACTGATA
CGTTAGTTTATCTAGCTTACCATCACATCTTATTGAATCTTATTTGTTTGCGACTCCTAT
TTTAGCATGGTGAAGTATGCGTTTTCAATACAATTATTAAATTCAATTTCAAATCTCTTA
ATTGTTCACAGATTATTATTAAAACATAATATAAGATAATCCTGAATAAAATGTATAAAA
GTTGTTGTAATAATCCAGCAGTAGCAGCTATTATCAGCACTTAAAAGAAAGGATAATCTT
TGATGGTGTAATAATTAACTTGTGACAGAAATATGTAAGATTATTACAATGAACAGGCTT
TAACTGATTAATATTGTAATGTGTTTTCTCTTATAGTAAAATGTAAGCGATTACACAACT
CAACTATATTTTCCTAATAATTATATTGTTAAGGAGGGCTACTTTGACAGGCTTTTCAGT
GTATTTAGGACAACCTTTAGATGAAGCGTATATTAAGCGAATGATTAAACAAGGTTACCA
AATGATTTTTACATCTGTACAAATACCAGAAGAAGATGACGAGACAAAATATCATTATTT
CACAAAACTACTCAATTTATTAAAACATGAACAAGTGACTTACCTCATAGATGCTAATCC
ATCTATATTAACACCATCTTTTTATGAGCATCTTCGACAATATGATGCACAATTTATGAT
TCGTATCGATCATAGTACATCAATTGAGGCAATCGAAGCGATAATGGCACAGGGTTTAAA
GTGCTGTTTGAATGCAAGTATTATTTCCCGGGAATTGTTAACAAGCTTACATCAACAATT
GAATGATTTTACATTACTTTCATTTTGTCATAACTATTATCCAAGACCAGATACGGGATT
ATCTGTTGACTTGGTCAATAAGAAAAATGAACTCATTTATCAATTTAATCCAAAGGCACA
AATATATGGTTTTATTGTAGGGAGTGGTTTGCGAGGTCCTTTGCATAAAGGCTTGCCAAC
AATTGAAGCAACGAGACATAGTCATCCTGTCGTTGCAGCTAAATTATTACAAGAAACTGG
TGTATCTGAAGTGTTAGTTGGAGACTCATTGATTGAAATGAGGCAGGCAAAACAACTTAT
AGATTTTTGCAAGCATAGGCATTTCACGTTATGTATTGAAGAAGTGTTTGATACGACAGT
GACTTACCTTTTCGATATGTGTCATAAAGTACGTCCGGATAATCCGGAAAATGTCATTCG
TTCGGAAACGTCAAGACAAATATGTCCACATTCGATTCAACCACAGTTTACGACGCAACG
ACGCATTGGTTCAGTAACCGTTGATAATTTGAATAACGGTCGTTATCAAGGTGAAATGCA
AATTGTGAGACAAACGCTTAGTGCACATGACAATGTGAATGTTGTTGCACAAATTATTAA
AGAAGACTTACCACTGTTAAGTTGTATCGAGCCGAATGATACATTTGATTTTCAAAAAAC
TAGGGAGTGTAAGAAGTGATGGAAAATAGTACGACCGAAGCGCGTAATGAAGCGACGATG
CATCTTGATGAAATGACTGTGGAAGAGGCTTTAATTACGATGAATAAAGAAGATCAGCAA
GTCCCGTTAGCAGTTCAAAAGGCAATACCACAATTGACAAAAGTAATTAAAAAAACAATT
GCACAGTATAAAAAGGGTGGACGATTGATCTATATCGGTGCAGGTACAAGTGGAAGATTG
GGTGTCTTAGATGCAGCGGAGTGTGTACCTACATTCAATACTGACCCTCATGAAATTATA
GGTATTATTGCTGGTGGACAACATGCTATGACGATGGCTGTAGAAGGTGCGGAAGATCAC
AAAAAATTAGCGGAAGAAGATTTGAAAAATATAGATTTAACATCAAAAGATGTCGTTATA
GGAATTGCCGCGAGTGGAAAAACGCCTTATGTTATAGGCGGTTTAACATTTGCTAATACA
ATCGGTGCTACAACAGTATCTATTTCATGCAATGAACATGCAGTTATAAGTGAAATTGCG
CAGTATCCAGTAGAAGTTAAAGTTGGTCCAGAAGTATTAACTGGTTCAACGCGTTTAAAG
TCTGGTACAGCACAAAAATTAATTTTAAATATGATTTCAACCATCACAATGGTTGGTGTC
GGAAAAGTTTACGATAACCTCATGATTGATGTTAAAGCAACCAATCAAAAACTGATCGAC
CGTTCAGTGCGTATTATTCAAGAAATATGTGCTATCACATATGATGAAGCAATGGCGTTA
TATCAGGTATCTGAGCATGATGTGAAAGTTGCGACAGTTATGGGTATGTGTGGCATTTCT
AAGGAAGAAGCAACAAGACGGTTATTAAACAATGGTGACATTGTTAAACGAGCAATCAGA
GATAGATAACCTTAGGAGGGATTTAAATGACCAAAGAACAACAACTTGCAGAACGAATTA
TTGCTGCAGTAGGTGGTATGGATAATATAGATAGTGTCATGAACTGTATGACACGTGTGC
GTATTAAAGTATTAGATGAGAATAAAGTAGATGACCAAGAACTAAGGCACATTGATGGTG
TCATGGGTGTTATACACGATGAACGCATTCAGGTTGTGGTTGGACCTGGTACAGTCAATA
AAGTGGCTAATCATATGGCTGAGTTAAGTGGTGTTAAATTAGGAGACACAATACCACACA
ATCACAATGATAGTGAAAAAATGGACTATAAATCATATGCAGCTGATAAAGCAAAGGCGA
ATAAAGAAGCACATAAAGCAAAACAAAAGAATGGTAAGTTGAATAAAGTATTGAAATCAA
TTGCCAATATCTTTATACCGTTGATTCCTGCATTTATTGGAGCTGGATTAATTGGTGGTA
TTGCAGCAGTACTGAGTAACTTAATGGTGGCAGGCTACATTTCAGGTGCTTGGATTACGC
AACTTATAACAGTATTTAATGTCATTAAAGACGGTATGTTAGCATACTTAGCTATTTTCA
CTGGTATTAATGCGGCTAAAGAATTTGGTGCGACACCAGGACTTGGTGGCGTGATTGGTG
GTACAACGTTATTAACGGGTATTGCTGGTAAAAATATTTTAATGAATGTCTTCACTGGAG
AACCATTGCAACCTGGACAAGGTGGAATTATTGGCGTTATTTTTGCCGTTTGGATTTTAA
GTATTGTCGAAAAGAGATTGCATAAAATTGTGCCAAATGCGATTGATATTATTGTAACGC
CGACTATTGCATTGTTGATTGTAGGACTATTAACTATCTTTATCTTTATGCCATTAGCAG
GTTTTGTTTCAGACAGTTTAGTTTCAGTAGTTAACGGAATTATTAGTATTGGTGGCGTAT
TTAGTGGATTTATCATTGGTGCAAGCTTCCTACCGTTAGTTATGTTAGGACTTCATCATA
TTTTTACGCCAATTCATATAGAAATGATTAACCAATCTGGTGCTACTTACTTATTGCCAA
TAGCAGCGATGGCTGGTGCTGGACAAGTAGGTGCCGCATTAGCACTTTGGGTAAGATGTA
AACGCAACACAACATTACGTAATACTTTAAAAGGTGCATTGCCAGTTGGTTTCCTAGGTA
TTGGAGAACCATTAATCTATGGTGTGACTTTGCCATTAGGTCGACCTTTCTTAACTGCTT
GTATTGGCGGTGGTATTGGTGGCGCTGTAATAGGCGGAATTGGACATATTGGTGCTAAAG
CAATAGGCCCAAGTGGTGTGTCACTATTACCATTAATCTCAGATAATATGTATTTAGGTT
ATATTGCAGGATTACTTGCTGCGTATGCTGGTGGATTCGTTTGTACATATTTATTTGGAA
CGACAAAGGCGATGCGACAGACAGATTTGTTGGGTGATTAATGATGACAAATATTTTATA
TCGCATTGATAAGCAGTTGAGTGATTTTACGAAGACAGAAAAGATAATCGCTGATTACAT
TTTAAAGAATCCACATAAAATCATTGATATGACTGTGAATGATTTGGCAGATGTTACGAA
TGTTAGTACAGCATCAATTGTTAGATTTAGTCGGAAAATGACACATCAAGGTTTTCAAGA
GCTAAAGATTGCGATATCTCGATACTTACCCGAAGATATTGCAACCAATCCACATTTGGA
ATTGATTGAAAATGAATCTGTAGAAACTTTGAAAAATAAAATGATTGCTAGAGCAACGAA
TACGATGCGATTTGTAGCTACTAATATTATGGATGCGCAAATTGATGCAATTTGTGATGT
GTTGAAAAATGCCAGGACAATATTTTTATTTGGATTTGGCGCATCGAGTTTGACTATTGG
TGATCTTTTTCAAAAGTTATCTCGTATTGGCTTAAATGTCAGGTTATTACATGAAACGCA
TTTACTTGTGTCAACATTTGCGACGCATGATGATAGAGATTGCATGATTTTTGTGACGAA
TCAAGGTAGTCATAGTGAATTGCAGTCAATTGCACAGGTGGCCACACATTACAGTATTCC
CATCATAACTATATCTAGTACAGCTAATAATCCAGTGGCTCAAATTGCAGACTATGCATT
GATTTATGGCAGAACTGATGAAAATGAAATGCGTATGGCGGCTACAACGTCACTATTTGC
ACAGTTATTCACGGTAGATATATTGTACTATCGATTTGTAGCATTAAATTATCATGCGAT
TCTAGATTGTATAACCCAATCGAAAATGGCACTTGATAATTACAGGAAGCATCTTGCGAC
GATAGATTTTAAACATTAGATATTGTGCGCGTTCTAATATAAAGTTAGTTGCAACGTAAA
CAATTGAAGTTTTTGATGTGATTCAGTTGCTTGATGAAAAATTGTTGATACAAGTTTGTA
AAACTGGCATAGAGGCTATTTTGAAAATGATAAAGGCGTGACAAATTAAAGCAAAGTTCA
GATTTGAGCTTTGCTTTTTTCATAGTATAGCAATTAAATGCTGTTATTAAGGGGGAATTA
ATTTGGAACTTAACGAGATGATTAATTTTGTAAAAGAAAACAATAAGATAATTGTTACTT
TATCGCTAACAATTTTCACGTCTGTAATATTTCCTGAGTTAAAAAGTTGGTATTCAAAAA
TCATTAATACTGAAAACAAATATAGAATATTCGATAGGGCAATTATTATGATTGGCACAG
TGTTACCAATGTATTTTCTTTTAGGATTTTTGAATTATAAAATATATATTAAACTGCTAG
AAAGACCTCATAGTGAATTTATTAATACAATATGGTTTTCATTAATAGGCATAAGTTATG
GATTAATCTTAATTATAGCTATTTCAACTTACCGAAATTATTTAGCGATTGTTAATAGAT
TTCAATTATATAAAATGTGTGGAAATTGTGATTACATACATCCCTATAGGTTTGTTGTAA
ATAAAGAAAGTACATTAATTAAAGATTGTTTTAAAGTTGGCAATAATGACCTTTACGAAC
CTGGATCAAACTACAAAATAATTAACCTAAATCAAACCATATATGGACACTATGAAAAAG
TTGAAAGTTTTTATCAAAATAAAAACGACAAAATATTCCATATCATTACGCTAAATAGAA
AAAACTTAATAAGAAGTTGGCTTTTTATAAATAATTGGTCTACTATTTTATGTCGTTTTA
CAATGCCGATAGTGTTCACTTTATTTATTTTTTCTTTATCCTATTTTGATAATGGCATTT
ATAATGCTTTTATTCCAATTGTGATATACATTTTCACTTTTGTTTTTCAATCAATCATAT
TCAATAAAATATATACAGAGAACAAACAATTGAGGACACAATATATTCAAAAGTTGAACT
CTGGCATAGAAGTATAAAAATATAAAGAATAGTGTGTGTTGGTGTTTTTAGGATGCCACT
TACCTCAAAGACAAATATTAAAAGATAAGACAATAAAATTAGAATAAATTTACGTTTGAA
GATAAAAAACAAACATTTTTCATTAAAGTTTATGATATATTTAGAGCAATAGAAAGTGTA
CGGAAGGGGATATGAATGGCATACCAAAGTGAATACGCATTAGAAAATGAAATGATGAAT
CAACTTGAACAATTGGGTTACGAAAGAGTAACGATACGTGATAATAAGCAATTGCTTGAT
AATTTTAGAACGATTTTAAATGAGCGTCATGCGGACAAATTAGAAGGCAATCCCTTAACA
GATAAAGAATTTCAACGTCTGTTAACAATGATTGATGGGAAAAGTATTTTCGAGAGTGCC
CGTATTTTACGTGATAAATTACCACTTAGACGTGATGATGAGTCTGAGATTTATTTGTCA
TTTTTAGATACGAAAAGTTGGTGTAAAAATAAGTTTCAAGTGACGAATCAAGTATCGGTC
GAGGATACATATAAAGCACGTTATGATGTAACGATATTAATCAATGGACTACCCCTTGTC
CAAGTTGAATTGAAACGTCGAGGCATTGATATTAATGAGGCGTTTAACCAAGTAAAACGT
TACCGTAAACAAAATTACACAGGCTTATTCCGCTACATACAAATGTTTATCATTAGTAAT
GGTGTTGAAACGCGATACTTTTCTAATAATGATAGCGAACTATTGAAGAGTCACATGTTT
TATTGGAGTGATAAACAGAATAACCGAATCAATACATTGCAATCGTTTGCTGAGTCATTT
ATGAGACCTTGTCAATTAGCTAAGATGATATCGCGCTATATGATTATTAATGAAACAGAT
AGAATACTGATGGCAATGCGCCCGTATCAAGTGTATGCGGTAGAAGCACTAATTCAACAA
GCGACTGAGACAGGGAATAATGGATATATTTGGCATACAACTGGAAGTGGTAAGACGTTG
ACTTCTTTTAAAGCGAGTCAGATTTTATCACAGCAAGATGACATTAAGAAAGTTATCTTT
TTGGTTGACCGTAAAGACTTGGATAGTCAAACAGAAGAGGAATTTAATAAATTTGCTAAG
GGTGCTGTAGACAAAACTTTTAATACCTCGCAACTGGTACGCCAACTAAATGATAAAAGT
TTGCCACTTATTGTAACGACGATTCAAAAAATGGCTAAAGCGATTCAAGGTAATGCCCAT
TTATTAGAACAGTATAAAACGAATAAAGTTGTATTTATTATTGATGAGTGTCATCGCAGT
CAATTTGGTGACATGCATCGTCTAGTTAAACAACATTTCAAAAATGCCCAATACTTTGGG
TTCACTGGTACGCCACGATTCCCAGAAAATAGTAGTCAAGATGGTAGAACAACTGCAGAT
ATTTTCGGTAGATGCTTACATACGTATTTAATTAGAGATGCCATTCATGATGGTAATGTA
CTTGGTTTCTCAGTTGACTATATTAATACTTTTAAAAATAAAGCTTTAAAAGCAGAGGAT
AACAGCATGGTTGAAGCAATTGATACGGAAGAAGTATGGTTAGCGGATAAACGTGTGGAA
TTAGTAACACGACATATCATCAATAATCATGATAAATATACACGTAATCGTCAATATTCA
AGTATATTTACAGTTCAAAGTATTCACGCGCTTATTAAATATTATGAGACATTTAAGCGA
CTTAACAAAAAGTTGGAACAACCATTAACGGTAGCTGGTATATTTACGTTTAAACCTAAT
GAAGATGATCGTGATGGTGAAGTGCCATATCATTCGCGTGAAAAATTAGAGATAATGATT
AGCGATTATAATAAAAAGTTCGAGACGAATTTTTCAACAGACACAACTAATGAGTATTTT
AATCATATTTCAAAAAACGTTAAAAAGGGCGTTAAAGATAGTAAAATTGATATCTTAATC
GTTGTTAATATGTTCTTAACTGGTTTTGATAGTAAAGTACTGAACACTTTATATGTTGAT
AAGAATTTAATGTATCATGATTTAATTCAAGCGTATTCACGTACAAATAGGGTTGAAAAA
GAATCAAAGCCATTTGGTAAAATTGTAAACTATCGTGACTTGAAAAAAGAGACAGACGAT
GCACTGAGAGTATTCTCACAAACAAATGATACGGATACAATTTTAATGCGTAGTTATGAA
GAGTATAAAAAAGAATTTATGGACGCTTATCGTGAGCTTAAAATGATTGTGCCGACACCA
CACATGGTTGATGACATTCAAGATGAAGAAGAGCTAAAGCGCTTTGTTGAAGCTTATCGT
TTATTAGCTAAAATAATATTACGTTTAAAAGCATTTGACGAGTTTGAGTTTACAATTGAT
GAAATTGGAATGGATGAACAAGAGAATGAAGACTATAAAAGTAAATATTTAGCTGTGTAC
GATCAAGTAAAAAGAGCGACGGCTGAGAAAAATAAAGTATCCATTTTAAATGATATTGAT
TTCGAAATAGAAATGATGCGTAATGATACGATTAATGTGAATTATATTATGAATATATTG
AGACAAATTGATCTTGAAGACAAAGCGGAACAACGTCGTAACCAAGAACAAATTAGACGT
ATTTTAGATCATGCAGATGATCCGACATTGAGGTTAAAACGAGATCTAATTAGAGAATTC
ATCGACAATGTTGTACCTTCTTTAAATAAGGATGATGATATCGATCAAGAATATGTTAAT
TTCGAAAGTATTAAAAAAGAAGCGGAGTTCAAAGGATTTGCTGGAGAGAGAGCTATCGAT
GAACAAGCCCTAAAAACAATTTCAAATGACTACCAGTATAGTGGTGTTGTAAACCCACAT
CACCTTAAAAAAATGATTGGTGATTTGCCATTGAAAGAAAAACGTAAAGCAAGAAAAGCC
ATTGAATCTTTCGTGGCAGAAACAACTGAAAAATACGGTGTGTAATTATTCAGCCCCCTC
GCTAGATTAGTGTAGGGGGCATTATTATTTTCTATATTTTGTTAGTTACCATGTGTTTGG
CAATCATCATTTGGTTTCAATACAATTTTATCATCGTATGTGTATAGAAATAATGTCTAT
AGGCATTTAAAATAGTTTATAATATTAACAGGATAAGTATTAAATGTATGTTGAAGGAGG
TGCGTAGCTATGGATAATAGAAATATGATTAATCGTGTTTTTAGTCAAAAGATATTACAT
CAAATTGCAATCAAAAATAAAAGTGATGTTGTTGATGAGGCATATGATTTTTATATACAG
GGACCTAAAAATATCAATGTAATACAGAAGATGAAATCTTTATATAATTATCTTAAAAAG
TCTTATCGTAACGAATATTTTTACAAAAACACAATGCTTAATAAACTCCTTCTAGGACGA
CATTCTGTTAATACAACTACTGCACTTTCTGAGATGCCCATAGGGAAAAGTATTGCTGAT
TTTATATTGTTAAACGGCAAAGGTGTTGTCTATGAGATTAAAACAGAATTAGATAAGCTG
GATAGATTAGATAATCAAATTAATGATTATTATGAAGTGTTTAATTATGTCGTAGTCATT
ACAAATGACAAACATCTGAATAAAGTTATGGCTAGATACAAAGATACAACAGTTGGAATT
TTAGTGTTAACTACTAGAAATACACTGAGTGAAGTTCAAAAACCTAAAGAAAACAATAGT
CTCTTAAACACAAAAGCGATGTACAACTTTTTACGAAAAGAAGAAAGAAAAAGAGTTATT
GCACAAAATCATATGGATGTGCCAACTTATAATGATTTCACAGAGTATGATGTGTTATTT
GACGTGTTTAAAGAAATACCAATGACGAAACTGCATAACAATATGATTTCTGAGTTGAAA
AAAAGAGGCAACATGAAAGAATACAAAGATGAATTTTTAGCAGCTCCGACTGAAATTAAG
TTCTTGTTATATTTCGCAAAAATGACAAAGAAAGATAAAAATAAACTATATCATTTTCTT
AAGGAGGATTAATATGTATTATCCTTATTTGCGTGGGAAACAAAATGAACTATTTGCAAT
TAGAGAATTGTTAGAGAAAGGTTTGATTGGTGATTGTATTCAACCTATAATTGAACCAAT
TAAATATACAACCACATTTAAAAATACTTTGCAATACTGTGGTGAAAAAGCATTCTCTAT
AAATTTAGTAGTAAATTCAAAGTTAACTGAAGAAGAGATTAGTAACGAAACTGTTGAACA
TTTAACTGAAATAATAACAAAAAACAAAAGTGTTATTCAAAAAGCTTACTTGGGTCCTTC
TGATGAAGGCAATGATAGGTTGAAACAGCAATTTTCAAGTAATAGTTTAGCTATTTTAAC
AAGTGTAGATGACTGGGAAATGTTTGGAGATAAAAATAAACTTGAAATGGTTTTTGTACC
AGATGATAGACACATTAAACGTAAATTGCGTAATATTCCAAACAAAGGCATCATTATGGA
TCCTTTTAATAAACTAAGTCGTAATGTTGATTATTTAGATAATGATGACGAGTTTTATAG
CGACGATCACCTTTATTATAAGGAAGATGGATACGTAGCATTTTCAGACTATTCTGTTAT
AGGTGGAGAATATGTAGACGGTGGCTTTTCGCCATTAGCTATTGCGATACATATTGTCTA
TTTTGATGAGGCTAATGAGTTAAGAGTTAAACATTTTGTCTCTGATTCTAATAACGATAG
ATTAAATCCAGCTAAAAAGTTTTTTGAGGCTGTAGATAAATTAGTAACTTGGTCTAAAAA
CTTAGATAATAAAAATAGATCTTATGCGATCGGACAATTTGAAGAATTAAATGAAAATAA
TAAGTATCCAGGATTAGGTTTAATTAAAAGGTTATCTATCATGCATCATCTAGAAATTAT
GAATAGATACTTGGAGTCTCAAAATGAAAATATGTGAAAAATGTTTTAATAATACTGAAA
TCGTAGAAATCATTGTAAATGATAATAGCAAATTTGACAATTGTGATATTGATAACGATC
ATCTTGGTGTTAAAATATTTGATACGACTCGACACATAGATAAATTAGAGCAGATTAGAG
ATTATTTAAGACCAGCGTTAGAATTATATGATATTAGTATAAATTTACCAGATACTTTTA
GCCAAAAAGAAGGTAAAAAATTGAAACAGCATTAAAAGATGATTGGAGTATATTTAATGT
TGAAGAAGATAAAATAAGTTGTATTTTAAATGAACTTTTTAAAGATGATGAAAATATAGA
TAGACGGGTGTTGGAAGGTTTAGTAGGCGCTAAAATCATTAAAGATAAAAAATATACAAA
TGAAAATCTAATTGTAGCAAATAATGACTGGGATGGATTTTGTGAGAGCTTGAAGTATAA
AAATAGATTTCATAATAATATGATCAATTTAGAGAATTTAGCGTTCTTTCTCGATATCAC
TACTAATTACTATAGTATTGAGGAATTTAGAGAAAGATTTGAACCATTATATAGATCTAG
AATAGTTAAGTTCATTACAGAGAAAAGTGAACTAATGTCACCACCAAAGGGATTTGCAAC
GGCAGGAAGATTGAATTCTAAATGGATAAGCGTATTATACCTTAGTACAAAAGAACAGGT
CAGTATAGAAGAAGTTAAACCTAAGCATAATGACATTATTTATATAGGTAAGGTTAAGTT
ACAAAAAAACGTTACAAAAGAGAAATTGAAAATTGCGAATTTAACTAATTTAACTAGTAA
TGCAATCAAAGCTGGCGATGATGGATTTAGAAAGTATTTTGTAAATTACCAAACATTAAA
AAAGATTCATAAAGGAATAACAAATCCAAGCGATGAACAAGGAATAGATTATTTGCCATT
TCAATATTTAGCTGATTATATTCGAAGCCTTAAATATGACGGGATAATGTATGAGAGCAT
ATTGCAAGATGGTACTTTTAACTTTGTGTTTTTTGATCAAAATTTATTTGAATGTGTTAA
TTATGAAAGAAAAAGAGTAAGTGACGTTAAATATACATTGACTAAGCTAAGTTGACACGC
TTAAAAGCCTGAATATTCTAATAAAATGCAAATAATCCCCCTCACTTTATATAGTGGCGG
GGGATTTATTATGGCGTTAAAATGCTCAAAGTATGGGTGTGACCCTTAAATCATGGCAAA
GCATCTAACACTTGATATGGTGCCGAGCCCTAACATAGCACAATATAGTTAGTATGACAA
AGTCATCTAACATAACACATCAGAAGTTGCCCGATTTATTCCAGACCATACAGTGATATA
GTTGCACAACGCATGACTTTTATTTAGCAATAACTGCTACTTCTGAAATAAGTTGCTTTG
CATAGTCTGATTGCGGATGTTTGATAATATCTTCTGTGTTATTCAGTTCAACGATTTCGC
CATTTTTCATAACTGCAACTCGATCACATATTTCATTGATAACACCCATGTCATGTGTGA
TGAATAAATAAGTGATGCCGAAGTCTAACTGTAATTGTTTTAATAACTCGATGATATCTT
TTTGAATTGAAACGTCTAAAGCTGACACTGCCTCGTCGCAAACAATCACTTTAGGTTCTA
CAGCAAGTGCTCTTGCGATACTTACACGCTGGCGTTGCCCACCAGATAATTCGTGTGGAT
AGCGATATAAGAAACTTTGATCTAGGCCAACTTTTTCTAACAACGATACGACAGTTTTAA
TAATGTCATCATTATCTTTGACTTTCCCATGAATGATTAGTGGTCGTTTAATCACATCAA
TGACTTTAAATCTTGGATTAATAGATGCGAATGGATCTTGGAAAATCATTTGTATCTCTT
GTCGTAAAGATTTCAATTCATCATCTTTAAATAAACTTAATGGTAATTCGTTATACCAAA
TAAAGCCTTCTGACACTTCCTTTAGACCGACGACCGTCTTAGCTAATGTCGATTTCCCTG
ACCCTGATTCACCGACAATGCCTAATGTTTCGCCTTTTCTAATAGCCAAGTTAATATCAT
TAACTGCTCGGTATAGGCTGCCACTCGGTGATGTGTAATCCACGCTCACGCGATCGAATT
TTAATAAAATATCATTGTTTAACGGTCTTGGCGGACGCGTTTGATGAATATCAGGAATCG
CATCTATTAAGCGTTTCGTATAGCTATGTTGTGGCGATTTAAAAATACTTTCAACCGTGC
CACTTTCAACGACACTTCCATCTTTCATTACAATCACATCGTCGCAAAATTGATACACAG
CGCCTAAATCGTGAGTGATAAAAATAATAGACGTTTCTGTGTACTCATAAAGGGACTTCA
TTAACTGCAGTAATTGATTTTGTGTACTGGCATCTAATGCCGTTGTTGGTTCATCTGCGA
TTAAAATTTGTGGCTTTAAAATCAATGCCATTGCTATCATGACACGTTGACGCATACCAC
CAGAAAGTTCATGTGGATAAGCATCAAATTGTCGAGTTGCATGTTTTATACCTACTTTTT
CTAAAATGTCTATTGTCATCGACTTTGCTTCAGATTTAGATACACGTTTATGTTGAAATA
GTACTTCTGTAATTTGTTTGCCAATCGTTAATCTTGGATTCAACGAAGAGAGTGGATCTT
GAAAAATCATTGAAATATCCTTACCTCGAATTTGTTGTAACGCTGAAGTTGATAAATTAG
TTAACGATTGCCCATTAAAAATAATTTCTCCTGTTAACGTGTGATCTGGATAATCTGGTA
GTAGCCCTAAAATAGATTTAGCGGTAATACTTTTTCCTGATCCTGATTCACCAACAATAC
CTAGGATATGTTTTTTTCGTAATTCGAAAGAGACGTTTTTTACCGCTTGAACTGTAGTTT
CATCATAATTGAATTGTACATTCAGACTGTTGACTTCTAATAAATTTGACATGATGTTGT
GCCTCCCTATTCACAAATGTGTAAATTTATTCTATACTTTTGTATATCATAGTAATCTAC
TCAAGATTATTTTACAAGGAGTGATTATCATAATTACTTATTTAGAATCTTTTAAGTCGT
TGTATCACAAGGCATTTTACAAGTTTGTATTATCGGTATTAAACTTGCCAATATTTTTAT
ATGCAGTGATAAAGTTTTTCTTTTCTGCTAAGAGAAAAAATTTTTACGCTAATAATTCTG
AAATTTCAGAAATTGAACAGGCGTTACATCAAAAATATAAATATTTATCGCAGCAAAAGT
CATCCACACAAATACATAAAGAAGCATTAAAAATATTCAAGGCACAAAGTTCTAATACGA
ATTCAAAGAATATTGAACAAGCACATTTTTCAACATACTTTGAAAATGTATTATTTCATA
AGTTCATCATGATCAAAGTGATATTGGCCTTGCCGATGTTCATCTTATTGACTATTTATT
TACAGCCATTAGTTAGATATATTTTTGAGCGAATTGTCATGGCTGTGATTGTCATCATTG
GTGTTATTGTCAGTGTGTTTACCATTCTGTATTTTTCACCGCTTGATGCGGCTTATAGCA
TACTGGGACAAAATGCAACAAAGGCACAGATACATCAATTCAATGTATTACATCATCTTA
ACGAACCTTATTTTATTCAATTGTGGGATACCATCAAGGGTGTTTTTACTTTTGACTTAG
GTACGACTTACAAAGGGAATGAGGTTGTGACTAAAGCAGTTGGCGAAAGAATTCCAATTA
CAATAATTGTCGCAGTATTAGCGCTAATTGTGGCATTAATTATTGCGATACCAATTGGAA
TTATCAGTGCGATGAAGCGAAATAGTTGGCTTGATATCACGTTAATGATAATTGCATTAA
TTGGTTTATCTATTCCAAGTTTCTGGCAAGGGCTATTATTCATTTTAGCGTTCTCATTGA
AATTGGATATTTTGCCACCATCTTATATGCCAGAACATCCAATATCGTTGATTTTACCTG
TACTTGTCATTGGAACAAGTATTGCTGCTTCTATCACGCGTATGACAAGGTCTTCTGTAC
TTGAAGTAATGCGCAGCGATTATGTTTTAACTGCTTATGCAAAAGGATTATCGACGACAC
AAGTAGTTATTAAACATATTTTGAAAAATGCCATTATTCCAATTGTAACGCTAGTTGGTC
TTCTAGTGGCAGAGTTACTAGGCGGTTCAGCAGTGACGGAACAAGTATTTAACATTAATG
GTATCGGTCGTTATATCGTCCAAAAACAACTAATACCTGATATTCCAGCAGTCATGGGTG
GGGTCGTATATATATCAATTGTAATATCTTTAGCAAACTTAATTATTGATATATTTTATG
CTTTAATCGATCCAAAATTACGTAGTGAAATTAACGAAAGGAAGTGAGGCATATGGTAAA
ACTTACAACAAAGATAGCTTCCTTAAAACTATTCGCAAGTTATGCTATTGCAACTTATAT
TTTAGTTATATTAACGAGTGCATTAAATCTTTTTAAAGGTTATGTGGCCGATACGTTCTA
TATTGCTGAAACATTGCTAATCGTTTTAACCATCATTTTAATTATCATTTTAACAATGGA
ACAAACATGGAAGCATCATGACCTATGGCGACGTATCGTCGAAGTGTTGTTATTGTTGAT
GACATTAACAGGCAACGTATTTACATTATTAATGTTTGTAAGTATTAGACGTTACCAACG
TACATCGCAAATACATAGTTATAACGGGTGGGAATCGTTTATACGAAAAACTACTAGACA
TCGTATTGCGATTATCGGGTTACTTATTTTAGTCTACATGCTGACATTATCAATTGTGTC
ACAATTTACATTTGATACGACATTGGCTACTAAAAATCAGTTCAATGCACTGTTACATGG
ACCGAGTCTAGCCTATCCGTTTGGTACTGATGATTTCGGTAGAGACTTATTTACACGCGT
AGTTGTCGGAACGAAACTGACATTTTCAATTTCAATTATTTCAGTAGTTATTGCAGTTAT
TTTTGGTGTGTTACTAGGCACTATCGCAGGTTATTTTAATCATATTGATAATTTAATAAT
GCGAATTTTAGATGTAGTGTTTGCAATTCCATCATTATTGTTAGCGGTGGCAATTATTGC
ATCATTTGGAGCAAGTATTCCAAATTTAATTATTGCTTTAAGTATCGGTAATATACCATC
ATTTGCACGGACAATGCGTGCCAGTGTTTTAGAAATTAAACGCATGGAATATGTAGATGC
AGCACGTATCACTGGTGAAAACACTTGGAATATCATATGGCGTTATATTTTACCGAATGC
GATTGCGCCTATGATTGTACGTTTTTCATTAAATATAGGTGTGGTTGTATTAACAACAAG
TAGTTTAAGTTTCCTAGGACTTGGTGTTGCACCTGATATAGCTGAATGGGGCAACATTTT
ACGTACCGGTAGTAACTACTTGGAAACGCACAGTAATTTAGCTATTGTACCTGGTATTTG
TATTATGTTCGTCGTTTTAGCATTTAATTTTATAGGTGATGCAGTGCGTGATGCACTAGA
TCCAAGAATTCATTAAGAAGGTAGGGATAGATGTGAAGAAAATCATTAGTATCGCAATTA
TAGTTTTAGCGTTGGTATTAAGTGGTTGAGGTGTCCCTACGAAATCAGAAGTGGCTCAAA
AGTCATCGAAAGTTGAAGTGAAAGGCGAGCGACCAACGATACATTTCCTAGGACAAGCAA
GTTATGAAAATGATATGAATATCGTCAAAGATCAATTGGAAAATGCAGGATTTAACGTGA
AGATGAATATCCAACCAGATTATGGTAGCTATCGTACACAACGTCAAGCCGGCAATTATG
ATATCCAAATCGATGACTGGATGACAGTATTCGGTGACCCGAACTATGCTATGACGGCAT
TATTTAGTTCTACAGGATCAAATAGTTTATTGAAAGATAAACATGTAGACCAGTTGTTAA
ATAAAGCTTCTACTCAAAATGAAGCAGATGTTAAACAAACATATAAGCAAATTGAAGATG
AAGTTGTATTTGATAAAGGGTATATGGCGCCTTTATATGGATCAAAAAAGAATTTAGTAT
ATGACAATAAAGTGTTAGATAAAAATAGTGTTGGATTGCCAAATTCACGTGCATTAATAT
GGCAACAATTTGATTACAACAATAGTAGAGAACGAGATACGCGTCCACTTGTGATGACAC
AACAAGATGGTGAAATTCCTACATTGGATCCAATACGTTCAATTGCGCCGTCAGTATATT
CAATTAATATGAATATGTACACAAGGTTATTATTATTAGATGAAAATGACCACTTAACAA
CGAAAGGTTCGTTAAGTCGTGATTATGCTGTGAATAAGGACAATAAAGCGTTTTATTTCT
TGTTAAGAGATGATGATTATTTTGCGAAAGTGGTCAATGGACAAGCACGTAATACTGGAG
AGCGTGTATCGGCTGAAGATGTTAAGTTTTCTTTAGATAGAGCACGTGATAAAACGTCTG
TGCCTAACAATAATACTTATAATATGCACAAACATATAAATGACATCAAGATATTAAAAG
ATGAGGACATCGATCAGTTGCGTAAAGAGAAAGACAAGGACGATAAATCCATCTATGATA
AGTTGATTAAAGCTTATAACGTCAAATCGTTAACGACAGATGGTCAAAGAGTAAATAATA
AAGACGGTATTTATCAAATTGTTAAAATTACGACAGATCAATCGATGCCTCGAGAGGTAA
ATTACTTAACACACTCTTCGGCAGGCATTTTATCTAAAAAATTTGTTAATCAAGTAAATC
AAGAATATCCAAAAGGATATGGGGATAGCAGTACAATTCCTGCAAATTCAGATGGAAAAA
ATGCGCTTTATGCAAGTGGCGCATACATTATGACACAGAAAAATGCATATCAAGCAACGT
TTCAACGTAATCCAGGATTCAACGAAACAGAAAAAGGTAGTTATGGACCAGCTAAAATTA
AAAATATTACATTGAAGTTTAATGGTGACCCGAATAATGCATTGTCAGAACTTAGAAATC
ATTCAATTGATATGTTGGCAGATGTGAATCAAAAACATTTTGATTTAATTAAGTCGGATA
AAAATTTAAGCATTATTCGCAAAAATGGACGCAAGTCAGTCTTTTTAATGCTAAATATTA
AAAAAGGTATATTTAAGACGCATCCAAACTTGAGACAAGCAGTAGTTAATGCGATAGATC
AGGATCAATTTATTAAGTTTTATCGTGGCGATAAATTTAAAATTGCATCACCGATTACAC
CACTTGTCGATACTGGTAACGAGCAACGTCAAGATTTAGAAAAAGTAGAAAAAGCTATTA
ATCAGTAATGTTTTAAATATTTAACAGAAAGTAGGAGGATATAGTATGGTCATTAACTTA
AATGACAAACAGACAAAAACATCTAAAGAAGGGTTAATTTCCGTATCACATCCTCTTGCG
GCTAAAATTGGTAAGGATGTATTAGATCAAGGTGGCAACGCCATGGATGCAGTGATTGCA
ATTCAACTGGCATTGAATGTGGTAGAACCATTTGCATCAGGTATTGGTGGTGGCGGGTAC
TTGCTATATTATGAGCAAAGTACTGGCAGTATAACTGCGTTTGATGCGCGTGAGACAGCC
CCTGCACATGTAGACAAACAATTTTATCTAGATGATTCAGGCGAATATAAATCATTTTTT
GATATGACTACACATGGTAAAACTGTCGCTGTGCCAGCAATTCCAAAGCTGTTTGATTAT
ATTCACAAGCGTTATGCTAAATTGTCATTGGAAGATTTAATTAATCCTGCAATTGAACTA
GCCATTGAAGGTCATTCAGCCAATTGGGCTACTGAAAAATATTCGCGCCAGCAACACGCA
CGATTGACAAAGTATCACGAAACGGCGCAAGTATTTACGCATGAAAATCAATATTGGCGT
GAAGGTGATTGGATTGTACAACCCGAATTAGGCAAGACATTTCAAATACTAAGAGAACAA
GGGTTTAATGCATTTTATAAAGGTGACATTGCGAAACAATTAGTCAATGTTGTCAAAGCA
TGTGGTGGGACAATCGCTTTAGAGGATTTAGCCAATTATGACATTCAGATTAAAGCGCCA
ATCAGTGCGACATTTAAAGACTATGACATTTATTCAATGGGTCCATCTAGTTCCGGTGGT
ATCACGGTAATTCAAATATTGAAGTTATTAGAACACATCGATTTACCATCAATGGGTTCA
AGATCTGTCGATTACTTGCATCATTTGATACAGGCAATGCATTTAGCATATAGTGATCGC
GCGCAATACTTGGCGGATGATAATTTTCATGAGGTGCCTGTACAGTCATTAATTGATGAC
GATTATTTAAAAGCACGCAGTAAGCTCATTGATAGCAATAAAGCAAATATTGATATAGAG
CATGGTGTTGTGTCTGATTGCATTAGTCATACAGATGTTGAAGAAAATCATACCGAAACA
ACTCATTTTTGTGTGATTGATAAGGAAGGTAATATTGCTTCATTTACGACATCAATCGGT
ATGATTTACGGATCGGGTATCACGATTCCAGGCTACGGCGTGTTATTGAATACCACAATG
GATGGTTTTGATGTTGTGGCGGGTGGGATCAATGAAATTGCACCTTATAAACGACCACTA
AGTAACATGGCTCCAACGATTGTGATGCATCACGGGAAGCCAATATTAACAGTAGGTGCA
CCTGGTGCTATAAGTATCATTGCTAGTGTTGCGCAAACATTAATCAATGTATTAGTGTTT
GGCATGGATATTCAGCAGGCTATAGATGAACCTAGAATTTATAGTAGCCATCCTAATCGC
ATTGAATGGGAGCCTCAATTTTCACAATCTACAATATTAGCATTGATTGCACGTGGACAT
GCAATGGAACATAAACCAGATGCCTATATTGGAGATGTACATGGACTACAAGTTGACCCA
ACAACGTATGAAGCTTCGGGTGGCAGTGATGATACTAGAGAAGGCACCGTAATGGGTGGC
GAGGTGTTAGTGATTAGAAAACAGCCATTACCATATCGGCAAATGTATGATAATGACGGC
TTTCGTGTATATCTTAATGGCATACAGTTGCCATTATGTGCTGAACAAGTGCGATGGATG
CATGACAAATATTGGGTTGATGAAAGTGTCGTTAGAATCATTTTCCCTGAAGTTAGTGCA
CATATTGAAGATTTAAGAAGTTATGAAATCGCTGGAGAAAATTATATAGATGTTGTCTGG
TTAGCACGAAAGAAAGGTTATCAAGTGGCATTGAAAGATGACGGTTTATATTTGAATGAT
GAAGCATATCATTCAGTGAAACGGAACACAAATGCATACTATAGATATGATCGAGATAGT
ATCACAAGATAGTTTATGCGTTTGATATGGAGTTTGTAGTGGATATGGGCTTTTGTTGAA
TGAAAGGATTCGATTTCGAACTTTAGCGTGACGCTTGAGTGTAGTAATGTTGGAAATGCT
ATACGAAACGCTATTCACCTTTGTAAAATATACAACGCCTCACAAATTCGTTTTTGATGT
ACATCACAATAGTTAGTCTAAAATCTAACGTGATGTGGTTTGGTACAGTTGAACGAGTTA
TGTGAGGTGTTTTTATAATATGAGATTTTAATAGATAATTTGGATGTTTCTATAATTACA
GCATAAGTATTAATGTTCGCTACTAAGTTTAACCAGAAGTTTTTATGTGTCTTCATACTT
TCATACCTACTCTCAAAATATATCATCAACACTATAATATGGTTTAAAAATATTTACATC
ATAACTAAAATGAATGTCAAAATTTAAATTTGCAAAAACAATAGATGTATATAAAAAGTT
GAAAAGGATTGTAAGAAAATCAAAAAAACACTGTATGACGTTTGATTAGTCACACAGTGT
AGATAACAATTAAAATGTTGTTGCCAATTTTACAGCATTATTAATACTAGTTGCTTTAAT
TTCTTCAGTTTTATGCGGTTCGGCATTGTGTCCTTCAATAATGATTGTTTCATATGATGG
CACACCTAAGAAGGTCATGATTGTTCTTAAATAACGGTCGCCCATTTCGAAATTAGCAGC
GGGGCCTTCAGTATAATATCCACCACGTGATTGAATGTGTAATACTTTTTTGTCAGTTAG
TAAACCTTGTGGTCCTTCAGCAGAATATTTAAAAGTTTTACCTGCAATTGAAATAGCATC
AATATATGCTTTAACTACAGGTGGGAAAGAAAGGTTCCACATAGGCGTTACAAATACATA
TTTATCTGCACTTAAAAATTCTTCTAAAATGTCACTCAATCTTGAAACTTTCATTTGTTC
ATCATCAGTTAACGTTTCGCCATTACTCATTTTTCCCCAACCAGTTAATACATCTTTGTC
AATAACTGGAATATAAGTTTCAAATAAATCAATATGTTTCACTTCATCATCAGGATGTTG
TTGTTGATATGTTTCGATAAATGCTTTACCAGCCGCCATAGAATTTGATACCAGTTCATT
AAAAGGGTGTGCTGTAATATATAATACTTTTGCCATTTGAAAATTCTCCTCTGTTTCTGT
TATTTTCTTAAGTATAATTATTATACTCGATATAAAATTTAATATCAATCAAAATATTCA
AATTACCATCATTTTCTTCATCTATATTTGGCAGTACTACTAAAGTATGAGGGCATTTAA
TTATGAAATAGTTGATTTAGAATATATACTTAATACCCAAAATATATGAAGGATGGATGC
CACTATGACAAAGCGACCAAAACGTATTTTGGCAACAATTATCATTTTTCTTTCACTATT
ATTTACAATTATTTATATAGATGACATTCAAAAATGGTTTAACCAATATACCGATAAATT
GACACAAAATCATAAAGGACAAGGACACTCAAAATGGGAAGACTTTTTTAGAGGGAGTCG
GATTACTGAGACTTTTGGTAAATATCAGCATTCACCATTTGATGGTAAGCATTATGGCAT
TGATTTTGCATTGCCAATAGGTACACCAATTAAAGCGCCGACGAATGGTAAAGTAACACG
TATCTTTAATAATGAATTAGGCGGCAAGGTATTACAGGTTGCCGAAGACAATGGAGAATA
TCACCAGTGGTATCTACACTTAGACAAATATAATGTCAAAGTAGGTGATCGAGTCAAAGC
AGGTGATATTATTGCATATTCAGGCAATACAGGTAAACAAACGACAGGCGCACATTTACA
TTTTCAAAGAATGAAGGGTGGCGTAGGTAATGCATATGCAGAAGATCCTAAACCGTTTAT
CGATAAGTTACCTGATGGGGAACGTAGCCTATATGATTTGTAGTTATAGAAGAGTGCCCG
CAGTCTAAAAAATTAAGCAATCATTGTGTGAGTATGATACTTACATAATGGTTGCTTTTT
TCAATGAAAATCGAAATGCTAAGTCATACTTGTTTGATTTAGATATTACTTAAAAAATGT
AAGACAAGGTTGTTAGCATTGGCAGTGAAATTTCGCACGTAAAAAATCATTATTGTCACA
CTAAAAATAGTTGTGCACTATACCAATTTTCTATATAAAAGTTTAATTCTGACAGTAATG
TAAACGTTTACAATTTATGATTGACATTAATAATGAGTGACTATATGATTTATGTAAGTA
TTTGTGCAAACGTTTTCACAAAGTGTATTGCACAATCAAACTGTAAACAAAGTATGGGAG
GCATAACATGGCAGAATTAAAGTTAGAGCATATTAAAAAGACGTATGATAACAACAATAC
TGTAGTGAAAGATTTTAATCTACATATTACTGACAAAGAATTCATTGTATTTGTTGGACC
ATCGGGATGTGGTAAATCAACAACATTACGAATGGTTGCTGGACTAGAGTCTATCACATC
TGGAGATTTTTATATTGATGGGGAACGCATGAACGATGTTGAACCAAAGAATAGAGATAT
TGCGATGGTATTTCAAAACTATGCATTATATCCACATATGACTGTTTTTGAAAATATGGC
ATTTGGGCTAAAGCTACGTAAAGTAAATAAAAAAGAGATTGAACAAAAAGTTAATGAAGC
AGCTGAAATATTAGGATTAACTGAGTATCTTGGTCGTAAACCAAAAGCGTTATCTGGTGG
ACAGCGTCAACGTGTTGCTTTGGGCAGAGCTATTGTTAGGGATGCGAAAGTCTTTTTAAT
GGATGAACCATTATCGAATCTTGATGCGAAGCTTCGAGTACAAATGCGCACAGAAATATT
GAAATTACATAAGCGACTTAATACTACGACAATTTATGTTACGCATGATCAAACTGAAGC
ATTGACGATGGCTAGTCGAATTGTTGTTTTGAAAGATGGCGACATTATGCAAGTCGGCAC
ACCTAGAGAAATATATGATGCCCCTAATTGCATATTTGTGGCGCAATTTATCGGCTCACC
AGCAATGAATATGTTGAATGCTACAGTTGAAATGGACGGATTGAAGGTAGGAACACACCA
TTTTAAATTACATAATAAAAAATTTGAAAAGTTAAAAGCTGCTGGCTACTTAGACAAGGA
AATTATTTTAGGTATTCGAGCTGAAGATATTCATGAAGAACCAATATTTATTCAAACTTC
TCCAGAGACACAATTTGAATCTGAAGTAGTTGTATCCGAACTGTTAGGTTCAGAAATTAT
GGTACATAGCACATTCCAAGGAATGGAATTGATTTCTAAATTAGATTCAAGAACACAAGT
GATGGCGAACGACAAGATTACACTAGCATTTGATATGAATAAGTGTCACTTTTTTGATGA
AAAAACAGGAAATCGTATCGTCTAAGGGGGAGTATTCATGTCTAAAATTTTAAAATGTAT
CACGTTAGCCGTGGTAATGTTATTAATCGTAACTGCATGTGGCCCTAATCGTTCGAAAGA
AGATATTGATAAAGCATTGAATAAAGATAATTCTAAAGACAAGCCTAACCAACTTACGAT
GTGGGTGGATGGCGACAAGCAAATGGCGTTTTATAAAAAAATTACAGATCAATATACTAA
AAAAACTGGCATAAAAGTAAAGCTTGTAAATATTGGTCAAAATGATCAACTAGAAAATAT
TTCGCTAGACGCTCCTGCTGGAAAAGGTCCAGATATCTTTTTCTTAGCACATGATAATAC
TGGAAGTGCCTATCTACAAGGCTTAGCTGCTGAAATCAAATTATCAAAAGATGAGTTGAA
AGGTTTCAATAAGCAAGCACTTAAAGCGATGAATTATGATAATAAGCAACTAGCACTGCC
AGCTATCGTTGAAACAACCGCACTTTTTTATAATAAAAAATTAGTGAAAAATGCACCGCA
AACGTTAGAAGAAGTTGAAGCTAATGCTGCCAAGCTAACTGATAGTAAAAAGAAACAATA
CGGTATGTTATTTGATGCTAAAAATTTCTATTTTAATTATCCGTTTTTATTCGGCAATGA
TGATTATATTTTCAAGAGAAATGGCAGTGAATATGATATTCATCAGCTAGGACTAAATTC
AAAACATGTCGTCAAGAATGCTGAACGATTACAAAAATGGTGCGACAAAGGGTATCTTCC
TAAGGCAGCAACACATGATGTCATGATTGGTCTTTTTAAAGAAGGAAAAGTAGGACAATT
TGTCACTGGACCATGGAACATTAATGAATATCAAGAAACGTTTGGTAAAGATTTAGGAGT
AACAACATTACCTACAGATGGTGGCAAACCTATGAAACCATTTCTCGGTGTACGTGGTTG
GTATTTATCTGAATATAGTAAGCATAAGTATTGGGCTAAAGATTTAATGCTGTATATCAC
TAGTAAAGATACATTACAAAAATATACAGATGAAATGAGCGAAATTACTGGACGTGTTGA
CGTGAAATCATCTAATCCAAATTTAAAAGTGTTTGAAAAGCAAGCACGTCATGCTGAACC
GATGCCTAATATTCCTGAAATGCGACAAGTTTGGGAACCGATGGGCAATGCAAGCATATT
TATCTCAAATGGTAAGAATCCTAAACAAGCGTTAGATGAGGCGACGAATGATATAACGCA
AAATATTAAGATTCTTCATCCGTCACAAAATGATAAGAAAGGAGATTAGTTATGACGAAA
CGTAACCCTAAATTAGCGGCATTATTATCTGTTATACCTGGTTTGGGACAGTTTTATAAT
AAAAGACCCATTAAAGGGACGATATTTTTTATCTTTTTCATCAGTTTTATTTCTGTATTT
TATAGCTTTTTAAATATTGGTTTTTGGGGATTGTTCACATTAGGGACAGTACCTAAGTTA
GACGATTCTCGTGTCTTACTTGCACAAGGTATTATTTCTATCTTACTCGTTGCTTTTGCA
ATCATGCTATATATCATTAATATTTTAGATGCATATCGTAATGCTGAACGATTTAATCGT
AATGAGGAAATAAAGGATCCGAAGGCACGTATGGTTGCAACATGGGACAAGACGTTCCCA
TACTTACTAATCTCACCAGGTACATTCTTATTGATATTTGTAGTTGTATTTCCATTAATA
TTTATGTTTGGAGTAGCATTTACAAACTACAATTTATACAACGCGCCTCCGAGACACACA
TTAGAATGGGTTGGTTTAGATAACTTTAAAACGTTATTCACAATTGGCGTTTGGCGTAAA
ACATTTTTTAGTGTTATTACTTGGACATTAGTATGGACGCTTGTTGCAACGACACTTCAA
ATTGCATTAGGGCTGTTTTTGGCAATTATTGTAAATCACCCTGTCGTCAAAGGTAAGAAA
TTTATCCGTACTGTGTTAATCCTACCTTGGGCTGTACCATCATTTGTGACAATTTTAATA
TTTGTAGCGTTATTTAATGATGAATTTGGTGCGATAAATAATGATATATTGCAACCTTTA
TTAGGTGTTGCACCAGCATGGTTAAGTGATCCATTTTGGGCAAAAGTGGCATTAATTGGC
ATTCAAGTATGGCTTGGTTTCCCATTTGTCTTTGCACTGTTCACTGGTGTACTGCAAAGT
ATTTCATCAGATTGGTACGAAGCAGCAGATATGGATGGTGCGTCTAGTTGGCAAAAGTTT
AGAAACATCACATTCCCGCATGTCATTTACGCCACAGCGCCATTGTTAATTATGCAATAT
GCAGGTAATTTCAATAATTTTAATCTTATTTATCTATTTAATAAAGGTGGTCCACCAGTG
TCAGGGCAGAATGCTGGTAGTACAGATATCTTGATATCTTGGGTGTATAATCTGACATTT
GAGTTTAACAACTTTAACATGGGTGCAGTTGTGTCATTAATTATTGGATTTATTGTTGCT
ATTGTCGCATTTATTCAATTCAGACGTACAAGTACGTTTAAAGATGAGGGAGGTTTATAA
GATGACAAAGAAGAAAAACATATTAAAAGTAATCGGTATTTACAGTTTTATAGCGATGAT
GTTTGTCATCATTTTATATCCACTACTGTGGACATTTGGCATTTCCCTTAATCCAGGTAC
GAACTTGTATGGTGCCAAAATGATACTAGACAATGCAACATTTAAAAATTATGCATTCTT
ACTATTCGATGACAGTAGTCAATACCTGACTTGGTATAAAAATACGCTTATCGTAGCATC
TGCAAATGCACTGTTTAGTGTGATATTTGTCACGTTAACAGCATATGCTTTTTCTAGATA
TCGCTTTGTTGGTCGTAAATACGGGCTGATTACATTTTTGATTTTACAAATGTTCCCTGT
ATTAATGGCAATGGTCGCAATCTATATTTTGCTAAATACAATTGGATTATTAGATTCTTT
ATTTGGACTAACACTTGTATATATTGGTGGGTCAATACCGATGAATGCCTTTTTAGTGAA
AGGTTACTTCGATACGATTCCAAAAGAACTTGATGAATCTGCCAAAATTGATGGTGCTGG
CCATATGCGTATTTTCTTACAAATTATGCTTCCATTAGCTAAGCCGATTTTAGCAGTTGT
TGCTTTGTTCAATTTTATGGGGCCATTTATGGACTTTATATTACCTAAAATACTATTAAG
AAGTCCTGAAAAATTCACATTAGCAGTTGGATTGTTCAACTTTATTAATGATAAGTATGC
AAATAATTTCACAGTGTTTGCAGCAGGGGCAATTATGATTGCAGTACCTATAGCAATCGT
ATTCTTGTTCTTGCAACGCTACTTAGTATCAGGTTTAACAACAGGTGCGACAAAAGGTTA
GTTTGAAATTGGGAGCGGGGCAGAAATAATAAAGAACCATTAATGAATTTATTGTGTAGT
GGCTCTTACAAATTAGCCACAGCTAATATGTGCCTAAAAATAGGAATACATGAGTAAAAC
TCATGTATAAGAAATACTAATTTCTAAAGAAAAAGTATTTCTTTATGTTGGGGCCCCGCC
AATATAACATTGTATAGCCTAGAACGTTGATTGATGTTTAAGGCTCGACATACGCACTAA
TGACGATAAAGATTTAAAGGAGGACGTTATGATGACGATTAAAGTTGGAATCATTGGGTG
TGGTGGTATTGCGAATGGCAAGCACATGCCAAGTTTACAAAAAGTTGAAAATGTTGAAAT
GATCGCATTTTGTGACGTAGACATTTCGAAAGCAGCGTGTGCGGCAGAAGCATACGGTAC
TGACAATGCAAAGGTTTATGATGATTACAAAGCATTGTTAAAAGAAGACACGATTGATGT
TATCCATGTTTGTACGCCAAATGACTCGCATTGTGAAATTACTGTAGCAGGGTTGCATGC
CGGTAAACATGTGATGTGTGAAAAACCAATGGCTAAAACGACAGCAGAAGCTCAAAAAAT
GATAGATACAGCTAAATCAACAGGTAAAAAGTTAACAATAGGTTATCAAAATCGCTTCAG
ACCAGATAGTCAATTTTTATATAAATCAGCGCAACGTGGCGACTTAGGTGACATTTATTT
CGGAAAGGCACATGCTATTCGTCGTCGAGCAGTACCAACATGGGGGGTCTTTCTAGACGA
AGAAGCTCAAGGTGGCGGACCATTAATCGATATCGGTACACACGCTTTAGATTTAACGTT
ATGGATGATGGATAATTATGAACCAGAATCAGTGATGGGTTCAACATTCCATAAATTAAA
TAAACAGCATGATGCGGCAAACGCTTGGGGTTCATGGAATCCAGATGAATTTACAGTTGA
AGATTCTGCGTTTGGCTTTATTAAAATGAAGAATGGAGCGACGATTATTTTAGAATCCGC
TTGGGCGATTAATTCTTTAGAAGTGGATGAGGCAAAATGTTCATTATCAGGAACGAAAGC
AGGTGCTGATATGAAAGATGGTCTACGTATTCATGGTGAAGATATGGGCACACTTTATAC
CAAACACGTTGAATTGGAAAACAAAGGCGTCGACTTTTATGAAGGTAATGAAGTGGATGA
AGCTGAAGAAGAAGCAAAAGCTTGGATTGATGCAGTTGTAAATGATACTGAACCAGTTGT
GAAACCGGAACAAGCAATGGTAGTTACAAAAATTCTTGAAGCAATTTATCAGTCTGCAAA
ATCAGGCAAAGCAATTTACTTTGAATAACATCATACGGTAAGGAGGCACATCATGACAAA
ATTAAAAGTTGGTGTGATAGGTGTTGGTGGTATTGCACAAGACCGTCATATTCCAGCATT
GCTGAAACTCAAAGACACAGTCTCATTAGTTGCAGTACAAGATATTAATACAGTGCAGAT
GATTGATGTTGCGAAGCGCTTTAATATACCTCATGTAGTTGAGACACCTAGCGAGCTGTT
TAAACTTGTTGATGCGGTGGTCATTTGTACACCTAATAAATTCCATGCTGATCTTTCTAT
AGAAGCATTGAATCATGGCGTCCATGTATTGTGTGAAAAGCCAATGGCGATGACGACGGA
AGAGTGTGACCGCATGATTGAAGCGGCTAATAAAAATTGTAAGTTACTAACTGTCGCTTA
TCATTATCGCCATACGGATGTCGCTATGACTGCTAAAAAAGCAATTGAATCAGGTGTGGT
TGGTAAACCTTTAGTAGCACGTGTACAAGCGATGCGTAGGCGTAAAGTGCCTGGCTGGGG
CGTTTTTACCAATAAAGCGTTGCAAGGTGGCGGTAGTTTAATCGATTATGGTTGCCACTT
GTTAGACTTATCTTTGTGGCTACTAGGTAAAGATATGGTGCCGCATGAAGTTCTAGGAAA
AACATATAATCAATTGAGCAAACAACCGAATCAAATTAATGATTGGGGAACATTTGATCA
CACTAAATTTGATGTCGATGATCATGTGACTAGTTATATGACATTTGCCAATCGAGCAAG
CATGCAGTTTGAATGTTCGTGGTCTGCAAATATAAAGGAAGATAAGGTACACGTTAGTTT
ATCAGGTGAAGATGGCGGTATCAATTTATTTCCATTTGAAATATATGAGCCCCGCTTTGG
AACTATTTTTGAAAGCAAAGCTAATGTTGAGCATAACGAAGACATTGCTGGTGAGAGACA
GGCGCGTAACTTTGTCAATGCGTGTTTAGGGATAGAAGAGATTGTGGTGAAACCGGAAGA
AGCACGCAATGTAAATGCCCTTATAGAAGCGATTTATCGTAGCGATCTTGATAACAAGAG
CATACAACTTTAATGATTATTATATATAATACAAAATTCTCAATATAAAAAGAAGGAGTG
CTTTTCAATGAAAATAGGTGTATTTTCAGTATTATTTTACGATAAAAATTTCGAAGATAT
GTTAGATTATGTCGCAGAATCTGGATTGGATATGATTGAAGTTGGAACAGGTGGTAACCC
AGGAGATAAATTTTGTAAGTTAGATGAGTTGTTAGAAAATGAAGACAAGCGACAAGCATT
TATGAAGTCAATCACAGACAGAGGCTTACAAATAAGTGGTTTCAGTTGTCATAACAATCC
AATTTCTCCAGATCCGACAGAAGCGAAAGAAGCGGATGAAACGTTACGTAAAACAATCCG
TTTAGCAAATCTATTAGACGTGCCAGTTGTTAATACATTTTCTGGCATTGCAGGATCAGA
TGATACCGCTAAAAAGCCTAATTGGCCTGTTACACCTTGGCCAACAGCTTACTCTGAAAT
TTATGATTATCAGTGGAATGAAAAGTTGATACCATATTGGCAAGATTTAGCTGAGTTTGC
AAAAGAGCAAGATGTAAAAATTGCCATAGAGTTGCATGCAGGATTTTTAGTTCATACACC
ATATACGATGTTGAAGTTGCGTGAGGCTACAAATGAATATATCGGTGCTAACTTAGATCC
TAGTCATTTATGGTGGCAAGGTATTGACCCAATTGCTGCGATTCGCATATTAGGCCAAGC
AAATGCAATTCATCACTTCCATGCTAAAGATACGTATATTAATCAAGAAAATGTAAATAT
GTATGGTCTAACTGATATGCAACCATATGGTAACGTTGCAACAAGAGCATGGACATTCCG
TACAGTTGGTTATGGACATAGTCCATATGTATGGGCAGATATCATAAGTCAACTTATTAT
TAATGGATATGATTATGTATTAAGTATTGAACATGAAGATCCTATTATGTCAGTAGAAGA
AGGTTTTCAAAAAGCTTGTCAAACTTTGAAATCTGTTAATATTTACGACAAGCCAGCAGA
CATGTGGTGGGCATAATACGAACTCGAGGTTAGTCTGAAGTTTGTCTGAAGTAAGACTGG
CGGCAGTGTTGAATAAATGCATATGTCGCCAAGCCATTGCCAAAAATTTCACACCTTAAA
TCAAGTCATTGTTTGTAAAGAAGGTGTACTTTATATAAGTATATAGCGATGGTCATACCC
ATTCACAGTAACAATCCTCACCATTGAAAAGAGTATATAACCTTTTCAATAGTGAGGTAT
ATGATAATAAAAAAGCCTGTTGTCACAATGGTCATAGACACGACATACTTTAAAGGTTTC
TGAATATAATATTTCAGAGCGCACTTTAAAGATGGACGTCGATGGCGACTAATGTGATGA
CAGGCTTTCATCTTTTTAAATATTCATTAATTTCTCTTCTTGTTTAATACGTACATATAA
GAAATACGCATACGGTACTAATAAAATAGTTGTATATGTTGCATGTGTTAATAATAATAC
ACCGATTAATTCAGGAATGATGTTTAAGAAGTAATTTGGGTGTTTTGTAATTTTATATAA
TCCAGATTTAATAATAGGATGGTTAGGTAAAATGAATAATTTTAATGTCCAAATACCACC
TAAAGTTTTAATAACCATAAATAACATGATATAAGCAAAGATTAATATAACTAAGCCAAT
ACCATTTGCAAAGCTAAATGTATCTTTATTAATAAATGCCTCTACACCAGCCAATACATA
AATTAAAACGTGTGTTATTGCTAAAAACTTCGAATTTTTAACGCCATATTCAACTGCACC
GTCTGCTTTTAATTGTTTTGAGTGATTAATAGATATCTTTAAGCTGACAAGTCTGATACA
GAAAAAGATAAGTAATATAGATAGAATCATGATGTCCTCCGTCATTATGTCATATGTATA
AGCGTTGATTTTGACAACATAAAGTATTTTATAGATAAAACTTGTCAAATACTATTAACT
ATTTATTAATTTTAGTACATAAATATGTTTCTAAGTATGTGTTTATGTTCAGTATTTTGG
ATAATTTAATAATTTTAAGGATATTAAGCGCTTACACCGACGTGATATATTTGGCTTAAC
GAAAATGATTGAGGTGACAGAGATGAACTTTTTTGATATCCATAAGATTCCGAACAAAGG
CATTCCATTATCGGTACAACGTAAATTATGGCTTAGAAACTTCATGCAAGCTTTCTTCGT
AGTGTTCTTTGTTTATATGGCTATGTATTTAATTCGAAACAACTTTAAGGCGGCACAACC
GTTTTTAAAAGAGGAAATTGGATTATCTACATTAGAACTTGGTTATATCGGATTAGCATT
TAGTATCACGTACGGTTTAGGGAAAACATTACTTGGATATTTTGTCGATGGACGTAACAC
AAAACGTATTATCTCATTCTTACTTATCTTATCTGCGATTACAGTTTTAATTATGGGATT
TGTTTTAAGTTACTTTGGTTCTGTAATGGGATTATTAATTGTACTTTGGGGACTTAACGG
GGTGTTCCAATCAGTTGGTGGACCTGCAAGTTATTCAACGATTTCAAGATGGGCGCCAAG
AACGAAACGTGGCCGATATTTAGGATTCTGGAATACATCACATAATATCGGTGGTGCCAT
TGCAGGTGGTGTTGCACTTTGGGGTGCTAATGTATTCTTCCATGGAAATGTTATAGGAAT
GTTCATTTTCCCATCGGTGATTGCATTACTTATTGGTATCGCAACATTATTTATCGGAAA
AGATGATCCAGAAGAATTAGGATGGAATCGTGCTGAAGAAATTTGGGAAGAGCCGGTCGA
TAAAGAAAATATTGATTCTCAAGGTATGACGAAATGGGAGATCTTTAAAAAATATATCCT
GGGAAATCCTGTTATATGGATTCTATGTGTTTCAAACGTCTTTGTATACATTGTACGAAT
CGGTATTGATAACTGGGCACCGTTATATGTGTCAGAGCATTTACACTTTAGTAAAGGCGA
TGCAGTTAATACGATATTCTACTTTGAAATTGGTGCTTTAGTTGCAAGTTTATTATGGGG
CTACGTATCAGACTTATTAAAAGGTCGTCGTGCAATTGTAGCTATTGGCTGTATGTTTAT
GATTACATTTGTTGTTTTATTCTACACAAATGCTACAAGTGTAATGATGGTTAACATTTC
ATTGTTTGCATTAGGTGCGTTAATCTTTGGTCCGCAATTATTAATTGGTGTATCATTGAC
TGGTTTTGTTCCTAAAAATGCCATCAGTGTAGCAAACGGAATGACAGGTTCATTCGCGTA
TCTATTCGGTGACTCAATGGCAAAAGTTGGTTTGGCGGCTATTGCTGATCCAACACGTAA
CGGTTTAAACATCTTTGGATATACATTAAGTGGATGGACAGATGTTTTCATCGTCTTCTA
TATTGCATTATTCCTAGGCATGATTCTATTAGGAATCGTTGCTTTCTATGAAGAAAAGAA
AATTAGAAGTTTAAAAATCTAATATCAATCGGATTAAAAGTATCGCCAATTTATTGCAGT
ATAGTTGGCAATCCTGCCCCGACGGCATGTGCGTGAAGAGATGAAAGATACTGCTTCTAC
CCTTGCAAATATATCATCTCTATGTCTCGGGGCAGATCATAATTCCCTGTTATGAAGTAT
CCTTATTTGCCCGACTTAGGGTGACTCAATGAATTTACTCCTTACAATAAAGACATATAG
CGGTGTCAATATTGTAGGGAGTATTGTTTTATATTTAAACTCTCTAAAAAGCGGACTGAA
AGAAAAGTGAAAACTTCTCTATCAGTCCGCTTTTTCATAGAACAAAATGGAGGCGCCATA
ATCATTAGTTATTTGTTAATCTATTTTGCTTGCTTACAATAATCACTTGGCGACATTTGT
AAATATTTTTTAAAATGATAGCTAAACATTTTATACTCTGAAAAGCCTACTTTGTCTGCA
ATTTCATAGTGCTTATAATGTCGATCTAACAATTGCAGAGATTGTAAAATACGATAGCGA
TTTAAATAGTCGACAATTGTAATACCAACATGATCTTTAAATGTTCGCATCGCATACGAT
TCACTAACATCGATATGTTGAATTAAATCTGAAACAGTCACTTTCGTTTGATAAGATTGC
TTAATTTGATCAACAATCTGATTTACATAATAATCATCGTATTCTACTTTTAATAATGGT
TGGAAGGCATCATGACAAGATGCTAAGCTACGGCCGTTCTGTGATTGTTGCTCTAATAAG
GTACGGACAAGTCTTCCTAAAATAACTTCTAATTGCGCATGGTCCACTGGTTTTAATAAA
TAATCAAGAACATTATGTTGAATGCCGGCTTTCATATATTCAAAGTCATCGTAACTCGAT
AATATGATGACATTACAATCTAGATGCGCAATATCATTGAGTAAATCGACGCCATTTTTA
CGTGGCATACGAATATCAGTAATTACTAATTCTGGCTGATGTTGTTGAATTAGTGATAAT
GCTTCAACACCATCTTTAGCAGTGTATATTGTATTGAAATGATAGTCTCCCCAAGGAATG
ATTTGCTTTAAACCTTCTCGAATAATTCGCTCATCATCACAAATAACTACCTTAAACATC
TACATTCCCCCTTGAAAGTGGTATTTTATAACAAATTAACGTACCTTGATTACGCTTTGA
ATAAATATGGAGTCGTGCATGTGAACCATATTGAATCATTGCTTTATTGTGTAAATGATT
TAATCCCAAATGCTTAGTATCAAATACATCATTATTAAGAGATTGGCGTACATATTGCAG
GCGAGATGACGACATCCCAATACCATTGTCGCAAACTAAAACATGTAAATTCTGACGTGA
CAATGTCAGGCGTATAGTAATGTCCAATGACTCAGTATCTCTACCATGTTTAATAGCATT
TTCTATGAGTGGCTGAAGCATCATTTTACCAATTGTCTGGTGACGCGCTTCTTCAGAACT
TTCGATATGGAGCTTAATCATGTCATCAAAACGGATGTTTTGTATCGCAACATACTGTTC
AATGTAGTTCAACTCTTCGTTTAATTCCACTGTATGTGAGTTTGTACGTAATGAGTAACG
TAACATTTGCGATAATTGTTGGACCACAGTTTGTGCTAATTTCGGAGATAACGTAATTAA
ATATTGTATTGTTTGCATCGTATTGAATAGGAAATGAGGCTGGAATTGGCGTTCTATTTC
CTTTAACTGAATATCACGCAAGCGACGTTCTGTATGCTCGATAGAATGGATCAGTTGCTC
ATTTGATTCAAATAAATCGTAAATATAATTATTAATTTCTTCTAGTTCACTGTTGTTTTT
TAAAGGCGTATATGTACCTAGATGACGATTTTTGGCATAGTAAATTTTTTGAATAATCGT
TTCGATATCTTTTGTTTGTCGTTTAGCCATATTATCTGCACTAATGAAACCAAATATTAC
TAGTAAAACAAGAACTACAGCCATAACAATTAACAACGTGATACCATCTTCAATGTTTTC
ATGGATATCTTTATAAATAATGAGACGATGGTCAGCATGGTTTAATTTTACAGATTCATT
CATAAATCCGAATTGTTGTGGTCTATACTTTTCACCTATAGTAAAACGGTCATCGTTGGC
GTATAAAATATTGTCATACTGATCAACGATAAGTGCGAATTGTCGGCTATCTTTCTTGAT
TTCACTTAAACGTGGGGTGTTAGCCATATAAATTTTAAGCATATATGTACTATTTTTGAA
TTTAAGCCGATGCGTTGAAAATAAATACATATTTTTAGTGTTTAAATGTTCATAATTATT
GGTTATAAACTGATTTGGTCCAGATAACTCATAATAAAGTGTTGCGGGCTGTTGGTGTAT
TAATTTTAATAATTCACGTTTTGTAGCGGTAACATCATGATGATTTGTTAAATCGAGCTC
TTGAAACGAATTATTATGCTGTGTAATAAATGTCTGAATCTGCTTTTCAGTATGATGTAA
AGATGACTGACTTTCATCAACATGTTGATGAATCGTACGATGCTCAATCCAAATATAAAT
GGCATAGAAGCTTACTAGTCCAATAATAATGACTAGAAATACTGGAAAAATAGTAGACGC
AAATAACGATCGTCTCAACTGATGTCTATAAGGTTTGTATGCCGTCATTGAATCATCTCC
AAAAATTTATGATGTGGAATGTCCGGTAATTTAGATTTCGGTATTAAAGGTATGTTCTTA
AGATTTTCGATAGACTGATCGCTTTGTTCACTAACATCCTTTCGAATTGACTTGGCATCG
AACTCTGCAACTAATCGCTGCTGTACTGAGCGGCTTGTTAAATATTGTACTAACTTTTTA
CGCTTAGGATGAGGGTGTGCATTTTTAACTAAAGCAATACCATCAACATTTAACATTGTT
CCTTCAATTGGATAAACGATTGATACAGGATAACCTTTGTTTTTCCATGTGCGTGCATCT
TGTTCGTAGCTTAGACCTGCGTAATATTTACCTTTAGCAACATCTTCAATGACTTTAGAC
GTCTTTGACAGTTGCATCGCGTGGTCTTGGAATTGATGCACATCACTTACTCGATGATGC
ATGCTATAAATAGCACGCATATGTTGATAGCCTGTCGTTGTTGTATTTGGATTTGAGTAC
GCAATTTTACCTTTAAGTATAGGTTGTAATAAATCTTGATAACCTCGAATCTTAATATCT
CCTTGTAAATCTGAATTAACTACTATAACTGTTGGCATTAATAGAAAACTAGTAACATAT
TTATTGTTCGAGCGATAATCCTCTAATTGCTGTGTTACAGATATATCTTGATAGGGAACA
AAATCTTCTGGATGATCAATTGTTTCTGACAACACACCACCCATAAAGACATCACCACGC
TCCGAAAGATCTTCATTATGCAAGTTTGAAAGCAGTACTTGAGTAGATCCGTGTTTGATT
TCAATTTTGACATGCTCTTGTTTTTCAAAATCATTTAAAATTGGACGAATCAAGTTTGAT
TGATACGGAGAATAAACTGTTAATACATTTTTATCTGATTCAGAGTGACGCGTATTAGCG
CATGCTGATAAAAAAATGAGAAATAATAGCAAGATATAAATTTTTGATTTCATGATATCC
CATCAATTCTATGTATATTTTAATACAATAATTTTAGCAATAAATGACGCATAAGTAATG
TTAAATATTTAGAAATGTTTATAGATGACTTGTTAAGACGTTGCAAATGTTGTGATAGCA
CATAATTTTTGTTTGTCAAGACGACTTACCGAGGCTGAAAAATCAAACTGTTATATTTTA
TTTGAAGCTGTTATATAAAAATTGGCAAGATATTGAACGGTTCAAAAGTAAATTTTTACG
TCAATAAAAGTATTTAATCCTGTCTCTTCATATATAAAAGTAAATCTTTCTAAGTATTGA
TTTAACGCTTATTAACAATCATTTTTTATAAACAAATATATCCACCTAAATTAACTTTTA
AAGCAATGAAAATAGTGAACATTATAACTGTTGTGTAACAGAATGCAATTAGCATATTAC
TGTTACACAAATTAGTACAGTTTCTATGTTTTGACATACATTTGATGAAAATTGTACATA
ATTTATGTGAAAAAAATCACAACAAACATGCTACAATGACTATGAAAACGTTAACATAGC
ATTTCAAATTCACAACATTATACAGATGGAGGCGTTTAGTATGTTAGAAACAAATAAAAA
TCATGCAACAGCTTGGCAAGGATTTAAAAATGGAAGATGGAACAGACACGTAGATGTAAG
AGAGTTTATCCAATTAAACTACACTCTTTATGAAGGTAATGATTCATTTTTAGCAGGACC
AACAGAAGCAACTTCTAAACTTTGGGAACAAGTAATGCAGTTATCGAAAGAAGAACGTGA
ACGTGGCGGCATGTGGGATATGGACACGAAAGTAGCTTCAACAATCACATCTCATGATGC
TGGTTATTTAGACAAAGATTTAGAAACAATTGTAGGTGTACAAACTGAAAAGCCATTCAA
ACGTTCAATGCAACCATTCGGTGGTATTCGTATGGCGAAAGCAGCTTGTGAAGCTTACGG
TTACGAATTAGACGAAGAAACTGAAAAAATCTTTACAGATTATCGTAAAACACATAACCA
AGGTGTATTCGATGCATATTCTAGAGAAATGTTGAACTGCCGTAAAGCAGGTGTAATCAC
TGGTTTACCTGATGCATACGGACGTGGACGTATTATCGGTGACTATCGTCGTGTAGCTTT
ATATGGTGTAGATTTCTTAATGGAAGAAAAAATGCACGACTTCAACACGATGTCTACAGA
AATGTCAGAAGATGTAATTCGTTTACGTGAAGAATTATCAGAACAATATCGTGCATTAAA
AGAATTAAAAGAACTTGGACAAAAATATGGTTTCGATTTAAGCCGTCCAGCAGAAAACTT
CAAAGAAGCAGTTCAATGGTTATACTTAGCATACCTTGCTGCAATTAAAGAACAAAACGG
TGCAGCAATGAGTTTAGGTCGTACATCAACATTCTTAGATATCTATGCTGAACGTGACCT
TAAAGCAGGTGTTATTACTGAAAGCGAAGTTCAAGAAATTATTGACCACTTCATCATGAA
ATTACGTATTGTTAAATTTGCTCGTACACCTGATTACAATGAATTATTCTCTGGAGACCC
AACTTGGGTAACTGAATCTATCGGTGGTGTAGGTATTGACGGACGTCCACTTGTTACGAA
AAACTCATTCCGTTTCTTACACTCATTAGATAATTTAGGTCCAGCACCAGAACCAAACTT
AACAGTATTATGGTCAGTACGTTTACCTGACAACTTCAAAACATACTGTGCAAAAATGAG
TATTAAAACAAGTTCTATCCAATATGAAAATGATGACATTATGCGTGAAAGCTATGGCGA
TGACTATGGTATCGCATGTTGTGTATCAGCGATGACAATTGGTAAACAAATGCAATTCTT
CGGTGCACGTGCGAACTTAGCTAAAACATTACTTTACGCTATCAATGGTGGTAAAGATGA
AAAATCTGGTGCACAAGTTGGTCCAAACTTCGAAGGTATTAACAGCGAAGTATTAGAATA
TGACGAAGTATTCAAGAAATTTGATCAAATGATGGATTGGCTAGCAGGTGTTTACATTAA
CTCATTAAATGTTATTCACTACATGCACGATAAATACAGCTATGAACGTATTGAAATGGC
ATTACATGATACAGAAATTGTACGTACAATGGCAACAGGTATCGCTGGTTTATCAGTAGC
AGCTGACTCATTATCTGCAATTAAATATGCACAAGTTAAACCAATTCGTAACGAAGAAGG
TCTTGTAGTAGACTTTGAAATCGAAGGCGACTTCCCTAAATACGGTAACAATGACGACCG
TGTAGATGATATCGCAGTTGATTTAGTAGAACGCTTTATGACTAAATTACGTAGTCATAA
AACATATCGTGATTCAGAACATACAATGAGTGTATTAACAATTACTTCAAACGTTGTATA
CGGTAAGAAAACTGGTAACACACCAGACGGACGTAAAGCTGGCGAACCATTTGCACCAGG
TGCAAACCCAATGCATGGCCGTGACCAAAAAGGTGCATTATCTTCATTAAGTTCTGTAGC
TAAGATCCCTTACGATTGCTGTAAAGATGGTATTTCAAATACATTCAGTATCGTACCAAA
ATCATTAGGTAAAGAACCAGAAGATCAAAACCGTAACTTAACTAGTATGTTAGATGGTTA
CGCAATGCAATGTGGTCACCACTTAAATATTAACGTATTTAACCGTGAAACATTAATAGA
TGCAATGGAACATCCAGAAGAATATCCACAGTTAACAATCCGTGTATCTGGTTACGCTGT
TAACTTCATTAAATTAACACGTGAACAACAATTAGATGTAATTTCTCGTACATTCCATGA
AAGTATGTAACAAAATTTAAGGTGGGAGCACTATGCTTAAGGGACACTTACATTCTGTCG
AAAGTTTAGGTACTGTCGATGGACCGGGATTAAGATATATATTATTTACACAAGGATGCT
TACTTAGATGCTTGTATTGCCACAATCCAGATACTTGGAAAATTAGTGAGCCATCAAGAG
AAGTCACAGTTGATGAAATGGTGAATGAAATATTACCATACAAACCATACTTTGATGCAT
CGGGTGGCGGTGTAACAGTCAGTGGTGGCGAACCATTGTTACAAATGCCATTCTTAGAAA
AATTATTTGCAGAATTAAAAGAAAATGGTGTGCACACTTGCTTAGACACATCGGCTGGAT
GTGCTAATGATACAAAAGCATTTCAAAGGCATTTTGAAGAATTACAAAAACATACAGACT
TGATATTATTAGATATAAAACATATTGATAATGACAAACATATTAGATTGACAGGAAAGC
CTAATACACACATCCTTAACTTCGCGCGCAAACTGTCAGATATGAAACAACCTGTATGGA
TTCGACATGTCCTTGTGCCTGGTTATTCTGATGATAAAGACGATTTAATTAAACTAGGGG
AATTTATTAATTCTCTTGATAACGTCGAAAAGTTTGAAATTCTGCCATATCATCAGTTAG
GTGTTCATAAGTGGAAAACATTGGGTATTGCATATGAATTAGAAGATGTCGAAGCGCCCG
ATGATGAAGCTGTTAAAGCAGCCTACCGTTATGTTAACTTCAAAGGGAAAATTCCCGTTG
AATTATAAATACAATTCAGACCGAAAAGAAAGCATATGTAACTTCAAGAGTGAAGGGGCA
TATGCTTCTTTTTCAATTGAGTATAGAGTATTAGCAAGACGTAGTAGGTATATGAGACAA
CTTCTACAATGGTTGAAGGAAGACGTTTTTGTAAGTAGCTATGCTGATAAAGAATGTGAA
GCCTTGTTAAAGGTGGGGTTCCAATATCATCGAATGGGTTATTAATTGCTACTTGCATAT
GAATATGAGTCTTTTCAAATTTTTATTGACCCTGAGTAATGAAAAATATTAAGATGAAAC
TTAATATTAAAGCAATGCGGAGCGTGATTATGAAGAGAATTAGTAAAGATATATGGGCAG
TATTTAAATTACTGTATCAAAATAAAGGGCGTTTTAGCATTAATGCCTTACTATTGCAGT
TAATCATGATTTTTATTAGTAGTACATACTTAATTTTACTATTTAATATGATGTTAAAAG
TAGCTGGGCAAAGCCAACTTACGATTAACAATTGGATGGAAATCGTAAGTCACCCTGCCA
GTGTGATACTTCTTATTATATTCATATTAAGTGTTGCCTTTCTGATTTATGTAGAGTTTT
CATTGTTAGTTTATATGGTTTATGCCGGCTTTGATCGACAGATTATTACATTTAAATCCA
TTTTTAAAAATGCCTTTGTAAATGTGCGTAAACTCATAGGTGTACCAGTTATTTTCTTTG
TCATTTATTTAATGTTAATGATACCCATTGCCAACCTAGGACTAAGTTCAGTATTAACAA
AAAATATTTACATACCTAAATTTTTAACGGAAGAACTTATGAAAACGACGAAAGGTATAA
TCATTTACGGTACCTTTATGATTGCTGTATTTATATTAAACTTTAAATTAATATTTACCT
TACCGTTAACGATTTTAAACCGCCAGTCGTTATTTAAAAATATGAGACTAAGTTGGCAAA
TTACGAAGCGAAATAAGTTTCGACTTGTTATAGAAATAGTTATATTGGAACTCATCATTG
GTGCGATTTTAACATTAATTATTTCAGGAGCAACATATCTTGCTATTTGTGTAGATGAAG
AAGGAGATAAGTTTTTAGTCTCATCAATTTTATTTGTTGTATTGAAAAGCTCATTGTTCT
TCTATTATTTATTTACGAAATTATCATTAATCAGTGTGTTAGTACTGCACTTAAAACAAG
AGAATGTATTAGACCAACCGGGCTTAGAATTTAAATACCCAAAACCGAAACGGAAGTCTA
GGTTTTTTATAATTTCAATGGTGCTTGCAGTCACATGTTTTATCGGTTATAACATGTATT
TACTTTACAATAATACTATCAATACAAATATCTCCATTATTGGCCATCGTGGTTTCGAAG
ATAAAGGCGTTGAAAATTCTATTCCGTCATTGAAAGCTGCTGCAAAAGCGAATGTCGAAT
ACGTTGAGTTAGATACAATTATGACGAAAGATAAACAATTTGTTGTTAGTCATGATAACA
ATTTGAAACGTTTAACAGGTGTTAATAAAAATATTTCTGAATCTAATTTCAAAGATGTCG
TCGGTTTGAAAATGCGTCAAAATGGACATGAAGCAAAACTTGTATCCTTAGACGAATTTA
TTGAAACGGCCAAACAATCAAATGTGAAGCTACTAGTAGAGTTAAAGCCACATGGTAAAG
AACCAGCAGATTATACACAACGTGTTATTGATATTTTGAAAAAGCATGGTGTTGAACATC
AATATCGTGTGATGTCATTGGATTATGATGTGATGACTAAGTTAAAAAAAGAAGCGCCAT
ATCTCAAGTGTGGTTATATTATTCCGTTACAGTTTGGTCATTTTAAAGAAACATCATTAG
ATTTCTTTGTCATCGAAGATTTTTCTTATTCGCCAAGACTTGTTAATCAAGCACACTTGG
AAAATAAAGAAGTCTATACTTGGACCATTAACGGCGAAGAAGATTTAACGAAATACTTAC
AAACTAATGTTGATGGTATTATCACAGATGACCCAGCATTAGCTGATCAGATTAAAGAAG
AAAAGAAAGACGAAACATACTTCGATCGTTCTATAAGAATTTTGTTTGAATAATATAAAC
AAAGACCTCTAAAGTTATCAAGATGATACCTTCAGAGGTCTTTTTAACGTTGCCATCTAT
GGGATAGGCAATCGTTTCAATCGTTTATAATCATATGACAAGGATTTATAAGGCAATTTG
GCGTCACAAACACTTACATGATTTATTGGTGAATTATTAATTGTTTTGTGAATGCAAAGG
GTTAGAAATTGAATCGTAAATACTTTCTAATCTATGTTTCGCTTTAGTCATTTGATCCAA
ATTTTTAGTGCGTATAGCGGATTTTGCAATGTAGTGCGCAGCTAAAATATCGCGCTTTTG
ATACGCATCTAAATTTAGGTACGATAATTTATTTAAGTCAGTGTTTGCTATTAATTCATG
TAATTGATCTACAAGCGCTTGATGTTGATACGTATGTGATGTAGTTTCAGATTTGCTTGC
TAATTTAATACCAGTCGTATCAAGGAGCGCCGCTTTAATACCAGCAACTAAATATGTTTT
GATTTTCATTTGTGTTGTCATGCTTTGTTACTCCTTTGATGTACATTAATCAAAAAAATT
ATACACTATTGTATATTGCAAAGCTAATTAACTATAACAAAAAGATAGTTAATGCTTTGT
TTATTCTAGTTAATATATAGTTAATGTCTTTTAATATTTTGTTTCTTTAATGTAGATTGG
GCAATTACATTTTGGAGGAATTAAAAAATTATGAAAAAGCAAATAATTTCGCTAGGCGCA
TTAGCAGTTGCATCTAGCTTATTTACATGGGATAACAAAGCAGATGCGATAGTAACAAAG
GATTATAGTGGGAAATCACAAGTTAAAAAAGAGAGTAAAAATGGAGCGCTTATAGATAGC
AGATATTATTGGGAGAAAATAGAAGCTTTAGAAAAGCAGTTCTCAAGTGCATTGGCATTA
ACAGATGAGTATCAATATGGTGGAAATGAATATAAAGATGCAAAAGATAAATTAATGGAA
AGGATATTAGGGGAAGACCAATATTTATTAAAGAAAAAGATTGATGAATATGACTATTAT
AAAAAATGGTATAAAGCAACGTACCCTAACGATAATTCGAAAATGTATTCATTTCATAAG
TACAATGTTTATTATTTAACAATGAATGAATATAATGAAATTTCCAATTCATTAAAAGAC
GCTGTGGAAAAATTTAAGAATGAAGTAAGTGATATTCAATCTAAAAATGAAGACTTAAAG
CCTTATGACGAAAATACTGAAAAACAAGTAACTGATAAAATATATGAATTTGTTAGTGAA
ATAGATACAATTTTTGCAGCGTATTATGGACATGAAAAATTTGGTATACATGCTAAAGAA
CTACGAGCAAAATTAGATATAATACTAGGTGATGCGCAAAACCCGAATAGAATAACTAAT
GAACGTATTAAAAAAGAAATGATGGAAGACTTAAATTCAATTGTTGATGATTTCTTTGTG
GAAACAAATCAGAATAGACCTTCAACTATAAAGAAATATGACCCTAATATTCATGATTAT
ACAAAGAAAAAAGAGAACAAAGAAAACTTCGATGCTCTAGTCAAAGAAACAAGAGAAGCA
GTCGCAAAGGCTGACGAATCTTGGAAAAATAAAACTGTCAAAAAATACGGGGAAACTGAA
ACCAAATCTCCAGTTGTAAAAGAAGAGAAGAAAGTTGAAGAACCTCAAGCACCTAAAGTT
TCTGAAAAAGTAGGTGTTCAGGAAACAGTTGGTACAACTGAAGAAGCACCATTACCAATT
GCTCAACCACTAGTTAAGATTCCAGAAGGTACAATTCAAGGTGTAACTGCAGAAGCACCA
AAATACCCAACGATGGAACAGCACACAATCTATGGTGAAACTGTAAAAGGTCCGGAATAT
CCAACTATGGAAAATAAAACGTTACAAGGTGAAATTGTAAAAGGTCCAGATTTTCCAACA
ATGGAACAAAGCGGCCCATCATTAAGCAATAATTATACAAACCCACCGTTAACGAACCCT
ATTTTAGAAGGTCTTGAAGGTAGCTCATCTAAACTTGAAATAAAACCACAAGGTACTGAA
TCAACGTTGAAAGGTATTCAAGGAGAATCAAGTGATATTGAAGTTAAACCTCAAGCAACT
GAAACAACAGAAGCTTCTCAATATGGTCCGAGACCGCAATTTAACAAAACACCTAAGTAT
GTGAAATATAGAGATGCTGGTACAGGTATCCGTGAATACAACGATGGAACATTTGGATAT
GAAGCGAGACCAAGATTCAATAAGCCATCAGAAACAAACGCATACAACGTAACGACAAAT
CAAGATGGCACAGTATCATATGGGGCTCGCCCGACACAAAACAAGCCAAGTAAAACAAAC
GCATACAACGTAACGACAAATCAAGATGGCACAGTATCATATGGGGCTCGCCCGACACAA
AACAAGCCAAGCAAAACAAACGCATACAACGTAACGACAAATCAAGATGGCACAGTGTCA
TACGGAGCTCGTCCGACATACAAGAAACCAAGTAAAACAAACGCATATAACGTAACAACA
CATGCAAACGGCCAAGTATCATACGGTGCTCGCCCGACACAAAACAAGCCAAGCGAAACG
AACGCATATAACGTAACAACACACGGAAATGGCCAAGTATCATATGGCGCTCGTCCGACA
TACAAGAAGCCAAGTAAAACAAATGCATATAACGTAACAACACATGCAAACGGCCAAGTA
TCATACGGTGCTCGCCCGACACAAAACAAGCCAAGCAAAACAAACTCATATAACGTAACA
ACACATGCAAATGGTCAAGTGTCATACGGTGCTCGTCCGACATACAACAAGCCAAGTAAA
ACAAATGCATACAATGTAACAACACATGCAGATGGTACTGCGACATATGGTCCTAGAGTA
ACAAAATAAGTTTATAACTCTATCCATAGACATACAGTCAATACAAAACATTACGTATCT
TTACAACAGTAATCATGCATTCTATGATGCTTCTAACTGAATTAAAGCATCGAACAATCG
AAAGCATATTTCTAAATTATTTATTCATTATAGTCTTAAACATAACATGACCTAATATAT
TACTAACCTATTAAAATAAACCACGCACATCTATGTGATATACGACAATCACAGCAATAA
TAATTGCTTTAGAAAGTCGTACCGAACTGGAACTTACAAGTCTAGTTCGAACACACTGAT
GTGAGTGGTTTTCTTTATTTTAAACATGAACAATCAGATAAGTTACTAGCATTAGCAAAT
ATTATTAAATCAAAGGGCTTCGATTCATAAAATTTAAAACAATGATTAGAATTAGACGTG
TAAATGTTAAATTCTAAAACGGAAATACCCGCTATCCTATTAAACTACTATTTTGTTCGA
TCACTATATTTCACACAGCTTCAATAATAAAACGAAACTGCTTCAATCTGCTTCAACTTC
AGCCTACTTCATTCAATAACAAAACGAATCCGCTTCACCCAAAATCAACCATTCTAACGC
ACATATTCAAATATAGCAGCTGCACCCATACCGACACCAATACACATCGTAACCATGCCG
TAACGGCTATCGGGACGTCTACCCATTTCATTAAGTAAACGCGCGGTTAACATTGCGCCT
GTAGCACCTAATGGATGACCTAAAGCAATAGCGCCACCATTCACATTCGTACGTGATATA
TCTAGACCTACTTCTTTAATAGATGCAATCGTTTGAGAAGCAAATGCTTCGTTCAATTCG
ATCAAATCAATATCTTCAACAGATAGATTGCTGAGTGACAATACTTCAGGAATCGCATAT
GCAGGCCCAATACCCATAATTTTCGGGTCAACGCCTACTGCCTTATAACCAACGAATCGT
GCAATAGGTGTCACGCCGAGTTCTTTCACTTTATCTCCAGACATTAAAACTACAAATCCT
GCACCATCAGAAAGTGGGGCAGATGTTCCCGCAGTCACAGTGCCGTCAGCTTTAAATACT
GTACGTAATTTGGCTAATGCCTCTATCGTGGTGTCAGGTCGTATAAATTCATCTTGGTCA
AAGATATTTGTGTGTACTTTTGGTCCTGCGTTTGTATATTCAACTGAGTTTACTTGTATT
GGAATAATTTCATCTTTGAACCGACCATTAAGTTGTGCGTCATAGGCACGTTGATGACTT
CTGACAGCATAAGCATTTTGATCTTCGCGTGATACGTCAAATTGGGATGCTACATTTTCA
GCAGTTAAACCCATAGGATATGACGCACCTATATCATCATATTGTAAGGTAGGATTGTTT
GTGGGCTCGTTGCCACCCATTGGTACGGCACTCATCAATTCAACGCCACCAGCTACAAGT
ATATCTCCTTGACCAGCCATAATTTGATTGGCTGCAATCGCGATGGTTTGTAATCCTGAT
GAGCAGTAGCGATTCACTGTTTGACCCGGTACCGTGTCAGATAATCCCGTACGCAATGCA
ATCGTTCGTGCAATGTTTTGTCCTTGTAATCCTTCTGGAAAAGCCGTACCAACAATGACA
TCTTCAATCATATTCTTATTGAATTTTCCGTCAATACGTTTCAATACGCCTTGTAATACT
TTGGCTGCGACATCATCAGGTCTTTCGTGGAATAATGCGCCTTGCTTTGCTTTCGCTGCG
GCTGAACGCCCATAAGCTACAATGTATGCTTCTTGCATGGTTATCATCCTCTCTTAATGA
CTATCTTTTAATTACGTAATGGCTTACCAGTTTTTAACATATGCGCAATTCTTTCATATG
ATTTTTTAGATTTTAGTAAGTCAATAAAGCCAATTTTCTCCAACGATTGAATGTAACGTT
GATTGATAAATGTATTTCTTGGTAAATCACCACCTGCTAAAATTGTGGCGATATTTAAGG
CGATATGATAATCATGGTCGCTAATAAAATGACCCCGTCTTTGCGCATCTAATTGTCCTT
GGATCAATGCTTTGAAGTCTTCGCCTAAAGCGATATATTGATGTCTAGGATTCGGAATAT
AGTTTGTTTCTGCTTCATATTTCGCACGTTTGAGCGCAACTTCGACACGTTGTGCTGTAT
TGAAAATAATCGTATCTGTATCACGTAAATAACCATAACGGCGTGCCTCAAAGGCATTTG
TAGAGACTTTCGCAAATGCGATATTCGTCAGTACTTTTGTCATGGAAGCTTGTTTGTCAT
CAAACTTATGCGATGTGCGTAATATGCGATCAGCCATTTCTGCAAGGCCACCGCCACTCG
GTAATAAGCCAACACCTGCTTCAACAAGACCGATATATGTTTCACTTGCAGCGACAACAA
TAGGTGAGTAAAGTACAAGCTCACAGCCACCGCCTAAGGCACGACCTTGAACAGCTGTGA
CTACTGGTTTCAAACTATACTTCAAACGATTAAAGCTATAATGCAATTTATCAATTGATT
GTGCAACGACATCATCTACAAGACCGTCTTCATGTGCCTTTTTCATTAAGAAAAGGTTAG
CACCCACACTGAAATTATTACCATCTGCATAAATAACCATACTTGTGTAATGTTCATTTT
CCAGTAAATCAATCGCATCAACTAACGCATCGTTGAATTCATCGGTAATGACATTATTTT
TACTTTGTAATTTCAGTAGCAGTTGATCATCATGAGTCACGGAAAGTTTGGCATCACCTT
TATCCCAAAGTTCATCTTTTACGAAGTGAGAAACAGGTGTTGCATATTCAATGGTCTCAT
CTTGTTTATAAAAGCCACCGTCTAAATCACTAATCCATTGTGGTAAGTCTCCAAGTTCGT
CTTCCATACGTGTTTTAACACGTTCATATCCCATTGCATCCCATAATTGGAATGGACCAA
GTTTCCAGTTGAACCCCCAGACAAGCGCGCGGTCTATGTCTCGGAAATCATCGGTAGCTT
TAGGTACATTGATAGCAGAGTAATAGAAATTATTACGTAATGTCTCCCATAAAAATAGTC
CCGCTTCGTCTTGCGCATTGAATATGACATCAAGGTTATGCACTAAATCTTTATTAAATT
CATTTAAAATTGGTAATTGTGGTTGCGATACAGGTACATAATCTTGTTTTTCAACATCGT
AAACAAGTCGAGCTTTAGTTTCTTTATCCTTTTTGTAAAATCCTTGTTTCGTTTTACGTC
CGAGTGCGCCATTTTCAAACAACGTATTTACAATTTTGACATCATGAAAATAAGGTGTTT
CTTCAGATACTTGTTGCATGCCTTTAATTACAGACACTGCAATATCTAAACCGACTAGGT
CAGATAGGGCATATGTACCTGTTTTAGGACGACCAATCGCTTGCCCAGTTAAAGCATCCA
CATCTACAATGCTTAACTTGTGTTGCTCGGCGCGATACATAATATCATTCATTGTTTGCG
TGCCGACTCTATTTGCGACAAAGCCAGGCACATCATTGACGACAATGACACCTTTACCTA
ACACATTTTGCGCGAAATTTTTTACATCTAATATAATAGATTCCTTCGTGTGTGACGTAG
GTATTAACTCCACTAATTTCATAATACGTGGTGGGTTAAAGAAATGTAGACCAAAGAATC
GTTCTTGATCCTTCTCGTTAAATGCTTGAGCAATCGCATTAATTGGAATACCTGATGTAT
TTGTAGCGAATAAAGCATCTTCTTTAGCATGTTGTAGAACTTGTTGCCAAACAGCATGCT
TAATTTCAATATCTTCTTTGACTGCTTCGATATATAAATCAGCATCATCATTTACCAAGT
CATCATCAAAATTACCATATGTTAAATGACTCGCTAGATTTAAGTCGAATAGTAGCGGCC
GTTTCTTATCTGTAATTTTATCGTAAGATTTTTTCGCAATGAGATTTGGATCGTTTTTGT
CCACTACAATATCTAATAGTTTTACTTTAAGTCCAGCATTCACAAAGAGTGCTGCCAGTT
GAGCGCCCATTGTGCCTGCGCCAAGAACGGTTACTTTATTAATTGTCATAGTGATTCCTC
CAATTTAGTTGAGGATAAGATAACCATTAAGATAATTGGAATAACGTTGCTATTTTATAA
AATTAATTAAGTATCTTTGACAGTCATCTTAGCCTCTTATTTAAGGAAAAAGCTTTATGC
TTAAAATAAGTCTTTTTTTAGTGAAATTAATGCATATCATATAATTATTTGCTATTTATA
CGAAAGCAGAATCTCCAGTCAAAGCGCGTCCAATTACTAAGGCATTAATTTCATGTGTAC
CTTCGTACGTGTAAATCGCTTCTGCATCAGAGAAGAAACGTGCAATATCATAATCGTCAG
CTAGTATGCCATTACCACCTGTAATACCTCGGCCCATAGCTACTGTCTCACGTAAACGTA
AGGCATTCATCATCTTCGCCGTTGAAGTTGCAACCTCATCATATTCACCATGTGCTTGCA
TATTAGCTAATTGAGCACATGTTGCCATTGCTTGAGCTAAATTACCTTGCATCATTGCTA
GCTTTTCTTGTATTAACTGATATTTACTAATTGGTTTGCCGAATTGCTTACGCTCAGTGA
CATAATCTAATGTGGCACGTAAAGCGCCAGCCATACCACCTGTAGCCATATAAGCAACGC
CTGCTCTCGTTGAATAAAGAATTTTAGCAATGTCTTTAAAGCTTGTTATGTTTTGTAAGC
GATCCGCTTCATCTACTTTGACATTAGTTAATTTAATTAGTGCGTTAGGAACAATGCGAA
GTGCGATTTTATTATCAATGACTTCAATATCGACGCCATCTTGTTCTGGTCTGACTACAA
AGCAATGGGGTTTGCCAGTTTCTTTATTTACTGCGAATACTGGAATGACATCAGATACAT
GTGCACCACCAATCCATTTCTTTTCACCATTGATAACCCAAGTATCGCCCTGGCGTTCAG
CTACTGTTTCAAGACCTCCCGCAACGTCCGAACCGTGTTCTGGTTCAGTTAAAGCAAAGC
ATGTACGCAGTTCATGTGACTGTAATTTAGGTACATATTTCGCAATTTGTTCTTTGCTAC
CTCCGAAATAGAAAGTGTTATGCCCTAAACCTTGGTGAACACCGAGTAGGGTAGCTAAGG
AAATATCAAATCGCGCGAGTAGGTAAGACATGAAAAACTGAAATAGTTGACTAGGCATTT
TGGCGTTTGGACGATCCTTGTATAGTAATGGATTGTTAAAATAATTTAATTCTCCCAGAT
CTTTAAAATAGTCCTCGGGTACAGTAGCGTCTATCCAATGTTGATTAATATTTTCACGGT
ACTTACTTTCTAGCAATGAATCTACTTGTTGTAAAAATTCGACTTCACCGTCTGTTAAAC
CTTTAGCAATACTAAGTACATCTTCAGGAAATAATGTTTTTAAGACTGTTTCTTTTTCAA
ATGTCATATAAATTCCTCCTAAAAATAATATGAATACTAATGTGAAATACATTTAATTCA
AAAACAACACGCTTTACATGTAAACGCTCACACTAAATATCAAAAATTTTTATCACCTTT
AAAGTGTTTGTGAGACTTTGTCATTCATCATTTGTCGAATCGCAAGTTTATCTGGTTTCT
GCGTACTGTTTAACGGCATATGTGTCACTGGTACATACATTCTTGGGACTTTATAACCTG
CTAAACGACTTCGCATATGTTGATCTAAAATTTCAGCGTAATGAGGTTCATCTTCGCGAA
GTATAATGGCTGCAGCAATTGACTCACCATATTTTGGATGATCATAGCCAACGACCACAC
ACCGGTCTACTAGTTGATGCTCAGCTAAAGCATTTTCGACTTCGGATGGTAAGACATTTT
CGCCACCAGTTATGATTAATTCTTTTTTGCGGTCAATAATAAATATATCGCCATCGTCGT
CCATTTTTGCTAAATCTCCTGTCAATAAGTAACGACCATGAAACGCTTTGGCAGTCTCTG
CTGGTTTATTCCAATATCCTGGCGTGACATTTTTAGCCTTAATTGCAAGTTCGCCAATCT
CACCAGTAGGTACTTCTTCACCGTTATCATCAAGGATACGTGCATCAACAAACATGACTG
CTTTACCAATACTCATTGGTTTACGTTTTGAATTTTCCGGTGTATTAACAAGTACAAGCG
GTGCTTCAGTTAAGCCATAGCCGTTAATAATGTTTATGCCATATTGTTTAAAAGCTGCTT
GGATACTTGGTAATGGTTGTGAACCACCTTGGATGATATAATCCATAGCTTTAAAATTTT
CAGGATTAAAATTACTAGCACGTAGCGTACTATAATACATTGTCGGAATCATGATAATAA
ATGTAGGGTGATATTGTGCAATCATGTCATTCAATTCTTCGCCATTAAAGTAACGTTGAA
GAATAAGTGTGCCACCTGACATTAATACTGGTAATACAGTATCGTTAAACCCTAAAACAT
GGAACATTGGTGTTGATACAATCGTAATATAGTTTGAATTGAACTTATACGTCAGCTCTA
AGTTTGCGCCGTTATGAACAAATGATTCATATGAGAACATCACACCTTTAGGTGATCCAG
TTGTACCACTTGTATAAATTAATGCTGCAAGATCTTGTGGTTCAACAGGTGTTGCTTGAA
AAGGTTGGTGATAGTCTGGATTTACGATTTCATCATATTGCGCTACATCAATATCCATAT
GCAATAAGTTTTGGTCAATATCGGTGAGTGAACTTAAATGTTTTTCAGCATAGAAGAGCA
GTTTTAATTGTGCATCTTCCACAATGGCTGCAATTTCTTTTGGGTTAAGCCGCCAATTCA
ATGGTAAAAAAACCGCACCTGTTTTAAAACAAGCAAATAATAAATCTAATATTGCAATAT
CATTTGGCGCAAAAATACCGATAACATCGCCTTTTTTAACACCTTGAGATGTTAAATAAT
GTGCCATATTATCAGCGCGTGCATTGAGTTGTTGGTATGTCCAAGATGTTTGTTTTGCGT
GATCAATAACGGCAGGCTTGTCATCATCGAAGTCTGAGCGCGTTTTTATCCAATCGAAAT
TCATTAGTATACCCCCTTTAGCTTCACTTTCATACTTTATGAATTGATTGTTTAAGTTCT
CCCCATTTTTCTTTGTAAATGCTGGTATCAATTAATTTTAAATGATCAGCAATAATTGGT
TTAAAAGCCATTTGATTCAAAATATCTTTATGCAAATCAAGACCTGGTGCAATTTCAATT
AGTTTCAAGCCTTGATTGGTGAGCTCGAATACTGCACGATCAGTAACAAAATAGACTTCT
TGCTCGAGTGATTGTGAATATTGTGCATTAAAGTCGATATGGCTCACATCTGATACAAAT
TTCTGGTTTTGCCCTTCAGTTTCAATGTTTAATCGTTGATTATGACATGTGACATGACTG
CCAGCTACAAAAGTACCTGAAAAGATAATTTTATTTACAGATTGCGTAATGTCTATAAAG
CCACCACATCCATTTAGCCGGTCATTGAAGTAAGACACGTTGACATTGCCGTATTGATCA
ACCTCAGCAAAGCTAAGATAGGCAACTGATACACCATTGTTATAAATAAAATCCCATGCT
CGATCATGAGGCATGCGCACATCTGCATTGTAATTCATACCAAAATGTTCACGACTCCCA
ACGAATCCACCGAAAATGCCAACATCTAGAATCGGTTGCACATCATGTTCAACACATTCT
TCATGCAATAAATTAGAGAGTTCATTATTGATGCCATAACCGATGCTAATTGTATCGCCA
TAAGTTAAAAACTGAGCAGCACGTCGGATAATCAATTTGCGACTATTAAAAGGTAATACG
GGTTCAGGTATTCCATCAATTCGTTCTTCTCCAGACAAGGCTGGTAAATAATGACTCTGA
ATTACTTGGCGGTGATTCTTTTCATCTTCTGTGACGTATACATAATCGACAAGATTTCCT
GGGATAACAACTTCATTCGGTTTTAGTTGATAGTCGTCAACTAAAGATTTAACTTGTACA
ATAACTTTCCCATGATTGGCTTTCGTGTTTAATGCGACATGATAACACTCGCTCAAGTAC
GCTTCTTGAGTTAAATAAATGTTACCTTGTTGATCTGCGTATGTTCCTCTCAGTAGTGCC
ACATCAACGCTAGGGAATGTGTAGTGTAAGTATGTTTCATCGTTGATGGTTACTAATGAA
ACTAAATCATCAGTTGTTCGTGTATTTACTTTACCGCCACCGTATCTAGGATCAACAGCT
GTGTTTAATCCGATTTTAGTAATAACTCCAGGTAATAATTGATTACTCTGACGATAATGA
GTTGCAATGATACCTTGTGGTAAAAAATAAGCTTCAATGTCATTATTTTTCATTGCTTGT
GCCGTTTTGGAAGAAGCCGTTAAAATGCTCATAATGACACGTTTAATCATACGACGTTCT
ATAAAATCATCTAAATCCGGTGCGGCACCTAAACTATGAATATCATTCGCTAATATAAAC
GTTAAATCATTGGGCGTATGATATGTGTCATGTTGCGCTAACACAGCACGTAGAACTTCG
GCGGGTAAGTTGGCTACAGCTAATGCTGGTAAACCAATCACATCACCATCCTTAATGATA
TGTTGTAAGTCGTGCCATGTGATTTGTTTCAAGCAAGTCACCTCCATCACATTTGATAAA
ATATAGCGTTTTTACACTTTGTGTAAACCCTTACAAGAAATATAACATAACGGCGTTTAA
AATCAATTAGAAATATCTTTTTATTCTGATAATAGACACAGTATAGACACATTTTAATGG
TCGATAACAATTGTAATATCAAGGGTTTGTAATGAATTGAATATCATTAAAATACTTATA
TAAAAATATTGCTCGGAATATAAAAAGTTAAATAGGTTTTGATTTTCAAATATGGAATAC
AAGGCGCCCAATCGAACAAAGTATTTATATTAAAATATGGAAAATCCATCAATATTAAAT
TAAAATAGTTTTATTATGAAAAGTGAAAGTAGGTAAGTCTATGGAAGGTCTTAATCATCG
AAGAAATACAGAAAAAGAAGAGACAACACAAACGCAATCAGTTGCACCTAATACAGGTGA
AGAGGTGATGTCATCAGCAATTACACAATCAACTAAGACGTCCGACATACATAATGAATC
TATCGATAAACAAATGGAAGCCAAAGCGCATGAAACAGCTCAAAATGCAGATTTAAAAAA
TGAAGCAAGAAGTTTATTTGATAATGCAACCAAATCAATCGGTAGACTAGCGGGCAATGA
TGAAAGCTTAAATCTTAATTTAAAAGATATGTTTTCTGAAGTATTTAAGCCACATACTAA
AAACGAAGCAGATGAAATATTTATAGCGGGTACTGCTAAAACTACGCCAGCAATTTGTGA
TATATCAGAAGAATGGGGGAAGCCATGGCTCTTTTCTCGAGTATTCATCGCTTTCACAGT
AACATTTATTGGATTATGGGTCATGGCAGCGATTTTTAATAACACTAACGCGATTCCGGG
TCTCATTTTTATAGGAGCTTTAACAGTACCATTATCGGGTTTGTTCTTCTTTTATGAATC
AAATGCGTTTAAAAATATTAGCATTTTTGAAGTTATTATCATGTTCTTTATTGGCGGCGT
ATTTTCATTACTAAGTACGATGGTATTATATAGATTTGTCGTTTTTAGTGATCAATTCGA
AAGGTTTGGTTCTTTAACATTTTTCGATGCATTTTTAGTAGGATTAGTTGAAGAAACTGG
AAAAGCGCTCATTATTGTTTATTTCGTCAATAAATTGAAAACAAATAAGATTTTGAATGG
ATTATTAATCGGTGCTGCTATTGGTGCAGGGTTCGCAGTTTTTGAATCAGCAGGTTATAT
TTTGAATTTCGCTTTAGGGGAAAATGTCCCATTATTAGATATTGTCTTCACACGTGCGTG
GACTGCGATTGGTGGTCATTTAGTTTGGTCAGCGATTGTTGGTGCTGCAATAGTTATTGC
GAAAGAACAGCATGGCTTTGAATTCAAAGATATTTTTGATAAACGCTTTTTAATATTCTT
TTTATCAGCCGTTGGTTTACATGGCATTTGGGATACATCTTTAACTATACTTGGCAGTGA
TACGTTGAAAATATTTATTTTAATCGTTATTGTGTGGATACTTGTATTCATTTTAATGGG
GGCAGGTTTAAAACAAGTGAATTTATTGCAGAAAGAATTTAAAGAACAACAGAAAAAAGT
AGACGAATAATAATTAAAGCTTATGTTGCGCATATGTTTGTGACATAAGCTATTTTTATA
ATTAGTCTTTAAAAGAGTGGAAGTGGAATACTTTTTGGAGTTAAAAAAGTGTTTCACGTT
AAACAAATAGTGACAATTAGGTTTATATAAAATGAATATGATTCACTGAAAGTATGTAAT
AATCATTTTATTGAAATTCATCAAACAGAAATTAATACAATCATATAAGCAAATTAAACC
ACGCCATAATCATATTGGATGACTTCGGCGTGGTTTTTATAGTTGAAGCAGGGCTGAGAC
ATAAATCAATGTCCCACACTCCCTTATCGTTCAATCGTTGTTCGATAATCGATTAAATAG
ATACCTTCAGGTGTTACTTTATAATTTTTAACCTTAGAGTTAGCAGCGACTATTTGATCG
TTGTAAGCAATATAACTGTTTGGTACATCTCGACTTGATAATTTAATAATATCATTAGAA
ATATTGTGACGTTCCTTAACATCTACAGTGTGATTCAATTGATTAATTAAAGCATCAACG
TTGCTATTATTGTAGTCTCCTTTATTAATAGCACCATCTTTTTTATATGCTTGATTAAAG
AAATAGCCTGTATCTCCACGAGGAATCGTTCCGAAACTATACATCGTTGCATCCCATGCA
GAACGGTCTGTTAAGTAACCTTCTATGTCATCAACACTTTTAATGTCGATTTCAATATTA
GCTTTTTTAGCATCTGATTGTAATACTTGCGCAATTTTCGATAGCTCTGGACGACCGTCA
TACGTAATTAACTTAATTTTTAAAGGGTGTTCTTTTGTATAACCATCTTTAGCTAATAAC
GTTTTTGCTTGTTCGATATTTTGTTTGGTTAACTTAGGTTCTTTAATATATGGAATTTTA
TCATTAAATGGACTCGTTGCAGGTTTCGCGTAACCTTGATAAATATGATCTGCAATACCT
TGTCTATCAATGATATGATCTAATGCTTCACGAACGGATTTAGTCATTTTTTTATTAGTA
TGATTATACATAAGTAAAGAAGTTCTAAATCCAGATTCTTTTGACACTTTTAAATTTTGA
TTGTTTTCTATGTCTTGAACTTTATTAACTGGGACATCAGTTATTAAATCATCTTTTTGA
GATTCTAAATTTCTGACGCGATTATTGCCGTCTTCTTGGTACGTCACAGTAATATGATCA
AGTTTCGGTTTACCTTGCCAATAGTCCTTAAAATTCGACAATGATATTTTTCGAGATTGC
TTATAATCTTTTATTTGGTAAGGGCCTGTACCAACAGGAGTTTGATTAACATCTGATTTA
GCATCTGTATCATAAATTGCCATAAAAGGATTAGCTAATTCAGATACAAGTTCAGGGTAA
GCGGAGCTGGTTTTAATTGTCAGTTTTTGACCTTTAGCGGTAATTGATGATATTGGTAAT
GAATATTTGACCAAGTCGCTTTTTTTCATGCTATTTTCAAGGCTAGATTTCACTTTTTCT
GCAGTCAATTTTTGACCGTTTTGAAATTTAATATTATCTTTTAATTCTATATCTAACGTT
GTATCATTTGGTTGATGATACGATTTCACTAATACTTTTTCTATTTTTCCTTGATCATTT
GTTTTAAATAATGATTCTGCAGCACCAATCTTAACTGGTACATCTGTTTCATAAGGTGCA
ATAGACTTTGTTTTTAACGGTAACGAAATATTTAAGTCTTTGCCAGATGAATGCATTGAG
CCACATCCTGATAATACTAATACTGCTGAAAATATAGTTGCTAGTCTTTTAAACTTCATT
TCATTAACACTCTCTTTCTAATTACTATGTAAAACCCAATAATTAATATTTTAAAACTTT
ATTTTGTTAAAGTAAAATGTTGTTCGAGTTTAGTAATTATTAAAGTTCAATTAATTATAG
TAATTATGCTTTTTAAAAATAAATATTAGAAATGAAGTTAGCGACATGTATAGTAATTCA
CGATAAACATATATACCTAAGTATTGAGCAACTGCTGTAGTACTACAGCTTGGTTATGTT
TAGTATCTTTTGCTGCATATAACAATAGAACATGATTATGCTGATTTACAATATCCTTTA
ATTTTTCAAAAGCATCTTTTTGCGCATCCTGATCACGTAATTCTTTTTCATATTTTTCTT
TAAAAGCTCCAAAAAGTTTAGGATCATGTTGGAACCATTGTCGCAACTCAGTAGATGGAG
CAATGTCTTTTAACCAATAATCTAGGTTAGCAGTTCTTTTCGAAATACCTCTCGGCCAGA
CTCTATCGACTAGGATACGTATAGCGTCGGTATTATCTTTATTGTCATAAATCCGTCCAA
TATCTACGGTCATCTTGTGAACTCCTTTCATATGAAATTCAGTGAGCATACATCAATGCA
TGTTGGGTTGGGACGACGAAATAAATTTTGCGAAAATATCATTTCTGTCCAACTCCCAAT
TAAAAACAGCCATGACAAAGTAAAGTCATAGCTGTTTTTGTATAGATGTCATTTATTTTT
ACGTTTAGTTAAATACTTCAAACCAATTGCAAAGACCGTGTACCCGGCTATGGTTTGTAT
CAATGTTTTAATTAAATTATTATTTTTAACAATAATATTTGCAGTAACAATACTTACGAA
ATATAATGCAAATACTTTTACGTAACGTTGATTAAGTTTCATATGAGCACTAAACCTCTT
TTCTCAGTTATACTGCAACGCTTAGTCTTGGAATAAATGTTTCGTAGTGTACGCGATCCA
TATCGTAATTTAAAGATTTAAGTGCTTCGATCATAGATTGTAAGAATTTTGTACCACCAC
AGATATAAATTTCAGGTTTATTTGCTAAAAATACTTGTAATTCTTCAGCGCCAATATAGC
CTTGTTTATCTTTTAAGTGAGTATATAACTTAGCGTTGTCATGATGGCTTGCGATACTGT
TGAAATTGTCTGTGAAAGGTAAATGTTGTTCATTTTCAGCAACTTGAACCATCTGTGTAT
CTAAACCTTTGGCAGAGGCAGCTTCATACATAGCTACTAAAGGTGTAACACCAATACCTG
AACCTAAGAAAAGTTGTGGTTCAGTCGTATTCTCTAATACGAATCCACCTACAGGCGCAG
CTAGATTAATCATATCGCCTTCTTTAATCTCATCGTGTAAAATTGTTGAAACTTCGCCTT
CATGTTCTGTTGTGACATCACGTTTAACGCCAAAAGTTAAATGATTTTTATCACCTGATA
CGATAGAATAGTGACGTTTAGCTCTATATGGAAGTTTATCACTAGAAACATCAACTGTGA
TGTATTGGCCTGGTGTAAATTCACTAAAGTCATATTCTTCAGTTTCAACTGTAAATGATT
TAATGTCTTCAGATTCTTGTTTAATATTGGTAATTTTGAATGGTTTAAAACCAATCCACA
TCATTTGATCATAAATTTCTTTTTCAATTTGGATGAACACATCCGCAATAACGCCATATG
CTTTCGCCCAAGCTTGAATGACAGGGTCATTTTCTTCTAATTCTGTCACGTCTTGAATGG
CTTTTAATAAATTTTCCCCCACAATTGGATAATGTTCAGCATAAACTTGTAGTGCGCAGT
GTTTATATGCAACTGGCATAATGACTGGTTTAATAATACTTAAATTATCGATGTTAACAG
CTGCAGCCATTACTGCTTGTGCTAATGCTGAAGATTGCATGCCTCTTTTTTGGTTCGTTT
GATTAAACATATTTAAAAGTTCAGGATGTGCCTTAAACATTTTCGGATAAAAAGTTGACG
TAATTTCTGTTCCTTTTTCTTTAAGCAATGGCACCGTTTGTTTGATTATGTCTTTCTCTT
GTTCTGTAAGCATGATACTCCTCCTTTAATCTGTCTATTTTGATTATTCTACTAAAAATT
TTGATATTCAATTAATTGGTTTGAGAAAATATAAATAAAATGGCAAATTTGATAATTGTA
TGACATTTTTAATTTTTTAAATACTTATCAATAAGCATTGTGTACAATTGTCTGTTTGCA
CACCGACGATTGCGCGCATTTATTTGACTAATTCAAAAAACATTGTTGTTTTCTTAGAAA
AAAGTAAACATGATAATAAAAATGTGAAAGTGTAAATAATCACTGGCGAAGTACGAAGAC
TAAAGACGTCTAAGATGTAATCGTATACAAATTAAAAAGGTGTAAAAATTAAAATAAAAT
GTGAAATAAATCACAATTTAATATTGACCCAGTACTTAATGCATGTTACATTTTATATGT
GAAATAAATCACAAACTTAAAAGCGGATGACACATGACCTTTTAAGTTATGCGTTGAAAA
TAAAAGAGATGTTTATTTGCTTTTGTATCGTCAATAAGCAGCATTAAACTAACATATTTG
AAACTACATGTATGTTAGTGAATTAATCATAAGGGAGTTTTTGTAATGAACAAATTTAAA
GGGAACAAAGTTGTATTAATTGGTAATGGTGCAGTAGGTTCAAGCTACGCATTTTCATTA
GTGAACCAAAGCATTGTTGATGAATTAGTCATCATTGATTTAGACACTGAAAAAGTTCGA
GGAGATGTTATGGATTTAAAACATGCCACACCATATTCTCCAACAACAGTTCGTGTGAAA
GCTGGCGAATACAGTGATTGTCATGATGCGGATCTAGTTGTTATCTGTGCTGGTGCTGCA
CAAAAACCTGGAGAAACACGTTTAGATTTAGTATCTAAAAACTTGAAAATATTCAAATCA
ATTGTTGGTGAAGTAATGGCATCAAAATTTGATGGTATTTTCTTGGTAGCTACAAATCCT
GTTGATATTTTAGCGTATGCAACATGGAAATTCTCTGGTTTACCTAAAGAACGTGTTATA
GGTTCTGGTACAATTTTAGACTCTGCACGCTTTAGATTATTGTTAAGCGAAGCGTTCGAT
GTTGCGCCACGTAGCGTCGATGCTCAAATTATTGGTGAACATGGTGACACTGAATTACCA
GTATGGTCACACGCTAATATTGCGGGTCAACCTTTGAAGACATTACTTGAACAACGTCCT
GAGGGCAAAGCGCAAATTGAACAAATTTTTGTTCAAACACGTGATGCAGCATATGACATT
ATTAAAGCTAAAGGTGCCACTTATTATGGTGTTGCAATGGGATTAGCTAGAATTACTGAA
GCGATTTTCAGAAATGAAGATGCCGTATTGACTGTATCAGCATTATTAGAAGGCGAATAT
GATGAAGAAGATGTTTATATTGGTGTTCCAGCAGTCATCAATAGAAACGGTATTCGCAAC
GTCGTAGAAATCCCATTAAACGACGAAGAACAAAGCAAGTTCGCACATTCAGCTAAAACA
TTAAAAGATATTATGGCTGAAGCAGAAGAACTTAAATAACTTTTTATAAAATCTATACCA
TTCCAAAAATTGTAAAACCTTACCCCAAAAAATTGTATAAAGGGCTATTTGATACAACTA
TATGTGTCGAGTAGCCCTATTTTTAATGTAGTGAAAGTCGTTGTTGAAATTAAATTCAAA
TCTGGCACTTAAGCTTTAATCATAGCATTAAGATGATTGTCTAGCAGAGGCGATTTGCGG
GCTTACTACAGTGCATGATGAACTTAATGCTTCAAATGTAACATTAAAAATAAAAGCAAC
GATGTCACTTCTTACTTCGTACATCGTTGCCATTAGTTCTGTTGATATTTCGGTTAGTCT
TAATCCCCGAGCAATTCTTCAATTTCATTTTTGATAACTGTAACGTGAGGCCCATAAATT
ACTTGCACACCAGTGCCTTGCTGGATTACACCTTTGGCACCAGTACTTTCGAGTAATACT
TTATCGACTTTGTCATTTTGATGAAGTGTGACGCGTAGTCTCGTTGCACAACAGTCAACG
ATTTCAATGTTATCTTCGCCTCCCAAACCAGCAACAATAGTTTGTGCTCTTTCAGTAGCC
TCAACTTGTTGTGCTGCAACTTTATCTTCACGACCAGGTGTTTTGAAATTAAATTTCGTA
ATTAAGAATCTGAAAACGATGTAATACAAACAGAACCACACAATTCCAATAGGTATGACG
TATAGGTAGTTTGTTTTACTATTACCTTGTAGCACACCAAAAAGTAAGAAATCGATAAAG
CCTCCACTGAAGGTTTGACCAATTGTAATGTTGAAAATGTCTGCCATCATAAATGCTAAT
CCATCAAAGAAGGCATGGATTACATAAAGAATAGGTGCGACAAACAAGAAACTAAACTCT
AAAGGTTCGGTAATACCTGTTAAAAATGAAGTGAGTGCAGCGGATAACATTAAACCGCCG
ACAACTTTTTTATGTTCAGGTTTAGCCGTGTGATAAATTGCAAGTGCGGCACCACATAAG
CCGAACATCATCGTAATAAAACGGCCTGACATAAAGCGTGACACACCTGAATAATACTTC
GTCACATCTGGATCACCAAGTTGAGCAAAGAAGATGTTCTGCGTACCTTGAACTAAGTGC
CCTTTGACTTCTAAAGTACCACCAAGTGCCGTCTGCCAAAACGGTAAGTAAAAAATATGA
TGTAAACCGAGTGGACCTAACAATCTTAAGATGAAGCCATAAACAAAAGTACCGATGGCA
CCTGTTTTCGTTACAAATCCACCAACATGATAAATGCCGGCTTGTATGCTTGGCCAATTG
AAAAACATCAATACACCTAAAAAGATTGCGGCAAATGCTGTGACAATAGGGACAAACCTA
GAGCCACCAAAGAAACCTAAATACGGTGGTAATACCACTTTGTGATATTTGTTGTGAAGT
ATTGCGGTCATAATACCTGTGATAATCCCGCCAAAAACACCAGTTTCAACCGTTTGTATA
CCGAGCACCATGCCTTGTCCATTTTGTGCAAGCTGATCTTTTGCCAATGTGCCCGTGATA
GTTAATAAGCCATTCATAGTTGCATTCATAATTAAGAAACCGAGCAGTGCAGCTAAACCT
GCAGTACCTTTATCGCTTCTAGATAATCCGATTGCGACACTAATTGCAAAGATGACTGGT
AAATTTTGGAAAACAATACTACCTGCAGCTGACATTAATGTAAAAATATTTTGTAATAAG
GTAATATCTAAAATAGGGTATGCTTTAACGGTGTTTGGATTACTTAATGCACCACCGATA
CCCAACAATAGACCTGCAGCTGGTAAGATTGCGATAGGTAACATAAAGGACTTGCCGAAC
TGCTGTGCTTTTTCAAATAAAGATTTCATCAACATCCCTCCTAATTATTCTCAATATAGC
TTTTGAGAAATTTAATATCAATATATATTCTGTGGATGAAAATATTTTTCATAAAAATTG
TTTGAATCATGTAACAATCATATAAATTGCTGTTTATATTGTTGTGAAAATGAGTTGACA
AAAGTCGGTATAGATCTGTAGACATCCTATTTTTTAGCGAGGTAGGGTGACAAAGCATAT
CGGATAAATTTATAAGCCATAAAATAGATAAATAGTGTTTGTATCCAAAACTATGAGAAA
GTTAAAACTATTTTTCAAAATAAACATGATTCACCACATAAATAAATATACATAAGCTAT
CGATAACAACTTAAGAAAGGTGGATATATAAATGAAAAGAAAGATTATTATGGATTGTGA
TCCAGGACACGATGATGCAATAGCATTAATTTTAGCGGGGGCAATTGACAGTCCACTAGA
GATATTAGCTGTAACCACAGTCGCAGGTAATCAATCAGTTGACAAGAATACGACAAACGC
CTTGAACGTATTGGATATTATGGGACGCCAAGATATAGCAGTAGCGAAAGGTGCGGATAG
GCCGTTAATTAAACCAGCTGCCTTTGCTTCTGAAATACATGGGGAATCTGGATTAGATGG
TCCGAAACTACCGTCGACACCATCACGTCAAGCAGTTGCAATGCCAGCATCAGATGTGAT
TATTAACAAAGTGATGACGAGTGATACACCTGTAACAATTGTAGCGACAGGTCCTCTTAC
GAATGTAGCAACGGCATTGATTCGTGAGCCAAGAATCGCTGAGCATATTGAATCTATTAC
TTTGATGGGTGGTGGTACATTTGGAAATTGGACGCCTACAGCAGAATTCAATATTTGGGT
AGATGCTGAAGCAGCGAAGCGTGTTTTTGAAAGTGGGATTACTATAAATGTGTTTGGTTT
AGATGTAACACATCAAGTTTTAGCCGACGATCACGTGATTGAACGCTTTGAAAGTATCAA
TAATCCTGTTGCACAGTTCGTCGTAGAATTATTGCAATTCTTTAAGAAGACATACAAGAC
TCACTTTAATATGGACGGTGGTCCAATACATGATGCTTGTACAATTTTGTATTTGTTACA
GCCAGAATTGTTTACAATGGTACCCGTTAATATCGACATTGAACATCAAAGTCCACTAAC
TTATGGCACTATGGCTGTAGATTTAACTCATGTTACAGGTAAGCCTGCTAATGCTTATTT
TGCTACAGCAGTTGATGTTGAAGAAGTGTGGAACTTGATAGATCATAAGTTACGTACATA
CGAATAATAATACTTAATTAAATAGATACAGTTAGCCCTAAGGTGCCTGATTTAAGCGTC
CTTAGGGTTTTTGTATTGGATTACAATGGTCATGACAATTTGATAATGATTGAGATATGT
ATGTTAAAAATGCTTCAAAAAACACAAAATACAAAAATATATGCAAAAATTTCAATTGCT
TTATTTTAAAAGATTAAAACCACAAAAAATATAGATATAATTGAAATGTTGTTAAAACAT
CACAATGATGTACATGCTCATTTTGAAAATATGTGTTCAAAGTGTGTACATCGGTGTGAC
GATTGATGATAAATTGAGCTCAGATGCTCAAAGGAGGATCGAACATGAACGGGGATAATC
AGCAAATACTCAGAGAAATTGTATTGAATCCTACTATTCATGGTAAAGAACTTGAATCGA
TATTTGGTTTGTCTCGTAGACAACTTGGATATCGCATTCAAAAAATCAATTTGTGGCTTG
AACAAGAGGGTTATCCAAAACTTGAAAGAACAAGCCAAGGGAATTTTATTGTAAGTTCTG
AAATCATGACGTTATTCAAGCGAGATGTATCAGAGCAGCAAATGTTAAACGGCAACAATG
TCATTTTTAGCATAGAAACACGTCGTTATTATTTAATGCTCATGCTTTTTAGTAAGGAAA
ACGCAATGTCTCTAAACCATTTTTCAATTGATTTACAAGTCAGTAAAAATACTGTCATTC
ACGATATAAATCATGTGAAAGAGCAATTGGAAAATCATGGTTTGTCACTTAAGTATTCTC
GAAAACATGGTTATGAAATTGTTGGTGATGAATTTGAAGTTCGCCGTTTCTTCATTAAGT
TGATTGATCAAAGGTTGAATCATGATATTACTAAAAGTGAAGTTTTAAAGGCGCTCAACT
TAACATTCGAAGATATCGCATATCAAAAAGACAAGATCAAACAGGTAGAACAATTTTTGA
AGAGTCGCTTTATAGACAAATCACTTAGTTCATTGCCTTATGTCCTTTGTGTGATTCGTA
GACGAATTCAAAGTGGTCATGTGATTAATTCATTAAATATTAATTATCAGTATTTGAGGG
ATACGAAAGAATATCAAGCAACGGAGATTATGACGCAACATGAGCCGGATTTGCCAGAAG
CGGAAAAGTTATATTTGACATTACACTTACTTTCAACAAGTGTGCAATGGACTGATTTGC
AGGAATCAGATAACATATCGAATTTAACGATGGCCATCGCTCAAATGATTCACCATTTTG
AACAAATCACTTTTATTAACATTGAAGATAAGGAGAAATTATCACAGCAACTCTTGTTAT
ATTTAACGCCTGCTTTTTATAGGATTAAATATAACTTAACGGATCGTGATGAATTAATAA
ATCCTTTACAAGGAAATTATCAATCCTTATTTCATATGGTGAAACAATCATGTCAATCGT
TAACTGAATATTTCGAAAAATCGTTGCCTGATAATGAAATAGCATATTTAACCATGTTGT
TCGGAGGTAGTTTGAGACGTCAAGATGAAAACTTCGATGGCAAGATAAAAGCTATTATCG
TGTGTACACAAGGCACATCAGTATCACAAATGATGTTATACGAGTTGCGAAACTTATTTC
CAGAAATTATTTTCTTAGATGCGATTTCACTTAGAACATTTGAAAATTACACATTAGATT
ATGACATCGTCTTTTCACCAATGTTTGTCCTAACACATAAAAAATTATTTATCACAAAAG
TAGCTTTATCTGAAAATGAGCAACGAAAGTTACGTAAAGATGTGATGAAGTACATTAATA
AGGAATCGGCTGACATTGATAAGGAAATAAACAAGTTAATGGCATTAATTGAACGCACAA
CGACAGTTAATGACATTACAGAACTACGTGATGGTTTAGAAGATTTTATTGCGAATTATA
ATTCAATTTCAACCATTAATGGATCGATTGTCACACAAAATAAGACATTAGATTTAGCTG
ACTTGATACCAGCAAGGCACGTGAAAAGAATACATCATGTTGAAAATATTGATGAAGCTA
TTGCTAAAGCAAGTGATGTGTTAGTTGCTAATCATTTTATTGATATTAAATATATTCATG
AGATGCAACAGGTATTTGATGATTCGTATATGGTTATCATGCAAAATATTGCCATTCCAC
ATGCATACTCTGAAAAGCATGTACATAAAACAGCGATGAGTATGTTGATATTACAAGAAC
CAATATACATGTCAGATGGCACAGCAATCCATATTATTGTACCTATTGCTGCTGTTGATA
AAGTGACACACTTAAGAGCGTTACTACAATTGAGAGATGTGGCGCAAGACAATGACGCAA
TTAAACGCATCATACAAAGTCGCAAAAATTCTGACGTTAATGAGATTTTAAAAAATTATT
CAAATAAAGAAGCGAGGGAAAATGGATGGGACAGCAATTAGTGCATAAAGAAAATATAAT
GCTCAATTTGTCGGCAACTGATAAAGAATCCGTATTGTCACAAATGTCAGATGTGTTATT
TCAAAATGGGTTCGTGAAGTCAACGTTTAAAGATGCAGTCATCGACAGAGAAAAAGAATT
TGCTACTGGTTTACCAACGCATCTATGTTCGGTCGCTATACCGCATACAGATGTCGAACA
TATTAACCATAGAACGATAGGTGTGGCTGTTCTAGAAAAAGAAGTGCCGTTTATTGAAAT
GGGAACACTTGATCAACAGACAGAAGTGAAAATCGTTTTTATGTTAGCAATGGATAAAGT
TGATGATCAACTTAAGCTATTACAACAGTTGATGCAAATTTTTCAAAGTGAAGAAAAATT
GGAGCAGATTCTGCGAACGAAAGATGAAACAATTTTAGCAACACTAATCAATGATTATTT
GGAATATAACTAAAAATTAATTGGAGGAATTGAAAATGAAACAAGTATTAGTAGCGTGTG
GTGCAGGTATTGCAACGTCAACAGTAGTAAATAATGCAATTGAGGAAATGGCAAAGGAAC
ACAATATTAAAGTAGATATTAAACAAATCAAAATTACAGAAGTTGGACCTTATGAAGACA
CTGCAGATTTATTAGTTACAACTGCAATGACAAAGAAAGAATATAAATTCCCAGTTATCA
ACGCACGTAATTTCTTAACTGGTATTGGTATTGAAGAAACAAAACAACAAATCTTAACAG
AGTTACAAAAATAACTGAATTGATATGTAATGTGGGTCAATAACATATAAATATATGCAA
ATTGCATATAAATGACTATCACGACAAATGATTGTTGATGACATAGAAACGCAGTGACTG
TAATTCAAAGGGATTGCAGTCGAATGTAGCAAGGGTAGTCGTTGAAATGACCGTAACGAC
AAATGTAATCACAATCGGAAAGTATCGTGACAATGCATATATAACAGGGAGGGTTTAAAT
ATGAGTTACTTCACTGATTTTGTAAGGGGATTTTTAGATTTAGGTGCAACTGTTATTTTA
CCGGTTGTCATATTCTTGCTTGGCCTATTCTTTAGGCAGAAAATTGGAGCGGCATTTAGG
TCTGGTTTAACAATAGGTGTGGCTTTTGTAGGGATTTTCTTAGTCATCGATTTATTAGTT
AAAAATTTAGGGCCAGCAGCACAAGCGATGGTTAAAAATTTAGGCGTCAGTCTGAATGTG
ATTGATGTAGGTTGGCCAGCAACATCATCTATCGCGTGGGCATCATCTGTCGCAGCATTT
ATTATTCCACTCGGAATCATAGTTAACGTTGTATTGCTAGTAACTAAAGTGACAAAGACG
ATGAATGTAGATATTTGGAATTTTTGGCATTATACGTTTACAGCAGCAATGGTTTATGCC
GTATCAGGCAGTATTTGGCAAGCGTTATTAGCAGCAGTTATTTTCCAAGTTATCTGTTTG
AAAGTAGCAGATTGGACAGCGCCGATGATGAGTGAGTTCTTTGATTTACCAGGTGTATCG
ATTGCTACAGGAAGTACAATTTCTTATGCACCAGGTATTTACTTAGTTAAATTGCTACAA
AGAGTACCCGGTCTGAATAAGTTAGATGCTGATCCTGAAACAATTCAAAAACGTTTTGGC
GCATTTGGAGAGTCTATCTTTGTCGGATTAATTTTAGGTTTAGGTATTGGTGTGTTAGCA
GGTTACAAACCTGGAGACATTATTAATTTAGGAATGTCAATGGCTGCAGTAATGGTATTA
ATGCCTAGAATGGTAAAAATCTTGATGGAAGGTTTAATGCCAGTTTCAGAGTCTGCAAGA
ACATGGCTAAATAAACGTTTTGGCGAACGTGAAATTTATATTGGATTGGATGCGGCTGTA
GCATTAGGTCATCCAGCGGTTATTTCGACAGCATTAATTTTAGTACCTATCACTGTTTTA
TTAGCCGTTATTTTACCAGGAAACCAAGTACTACCTTTTGGTGACTTAGCAACTATACCA
TTTGTTGTCGCGTTTATTGTTGGTGCAGCAAGAGGAAACATTATTCATTCTGTCATTGTG
GGTACGATTATGATTGCAATTTCACTATATATTGCAACAGACGTAGCACCTATTTTCACA
GATATGGCGAAAGGTACGAATGTACAAATGCCAAAAGGTTCATCTGAAATTTCAAGTATT
GATCAAGGTGGTAATATCGTTAACTATCTTATCTTTAAACTATTTAGTCTATTCAATTAA
AAATCGAGGTGTTTGTGGTGAAAGCTTTAGTAAAAACAAGAGAAGGACATGGCAACTTAG
AACTTCTTGATAAAGAAGTTGCAACACCGCTAGATGATAAAGTAAAGATTAAAGTACATT
ATGCAGGAATTTGTGGCACAGATATTCATACTTATGAAGGTCATTATAAAGTTAATTTTC
CAGTGACATTAGGTCATGAATTTTCTGGTGAAATCGTTGAAGTTGGAGCAGACGTTAAAG
ATTTTAAAGTTGGTGACCGTGTCACTTCTGAAACGACATTCTATGTTTGTAATGAGTGTG
AATACTGTGAATCAAAAGACTATAATTTATGCAACCATCGAAAAGGTATTGGAACACAAG
TTGATGGCGCATTTACTAATTATGTCATTGCACGTGAAGAAAGTTTGCATCATATTCCAG
ATGAAGTATCGTACCAGTCTGCAGCTATGACAGAACCATTAGCATGTGCACATCATGGCG
TTTCTAAGATTCAAGTGAACTCTGGCGATGTAGCAGTTGTAATGGGACCTGGGCCAATCG
GATTACTTGTAGCACAAGTGTTAAAAAGTAAAGGCGCAATTGTTGTGGTAACTGGATTGG
ACAATGACAAAGTCAGATTAGATAAAGCAGAAGCATTGCACATGGATTATGTAGTCAATT
TACAACAAACAGACTTAAAAACGTATATCAATGGAATTACAGACGGTTACGGTGCAGATG
TTGTTGTTGAATGTTCAGGTGCAGTTCCAGCAGCACGACAAGGTTTGGATATTTTACGCA
AAAAAGGTTTCTACAGTCAAATAGGTATTTTTAAGGATGCTGAAATTCCATTTGATATGG
AAAAAGTGATTCAAAAAGAAATAACAGTTGTTGGTAGTAGAAGTCAAAAGCCAGCAGATT
GGGAACCTTCATTGCAACTTATGGCGGATGGTTTAGTAAATGCTGAAGCTTTGGTGACAA
AAATATATGATATTTCGAAATGGGACGAGGCGTATCAACATTTAAAATCTGGCGAAGGTA
TTAAAGCATTACTTAAGCCGCTCGATTTAGATGAAAATGAAGGAGAGAATTAATATGGTA
GAATCAATGCTAACTTTTATGCTTGGACCATTGAGACAAATCACTGATTTTTATATGGAA
CATTTACTCGTAAGTAATTCCATCGTCATTGCAGGTTATTTTGCGACAGGTATTTTTAAA
AAGAAAAAAGTTGTGAATTAAATCAGAGTTGAGGTGATTTACAAGTGAAAGCTTTGAAAT
TATATGGCGTTGAAGATTTACGATATGAGGTTAATGATAAGCCAGTCATTGAAAGTGCGA
ATGACGTTATTGTTAAAGTGCGCGCAACGGGTATATGTGGTTCAGACACGTCACGATACA
AAAAAATGGGGCCATACATTAAAGGTATGCCATTTGGTCATGAATTTTCAGGTGTTGTAG
ATGCCATTGGAAGTGATGTTACGCATGTTAATGTAGGCGACAAAGTGACAGGTTGCCCAG
CAATACCTTGTTATCATTGCGAGTATTGTTTAAAAGGTGAATATGCACGATGTGAAAAGT
TGTTCGTCATTGGCTCATATGAACCTGGATCGTTCGCGGAATATGTCAAATTGCCAGCGC
AAAATGTTTTAAAGGTTCCAGACAATGTTGATTACATTGAAGCAGCAATGGTTGAGCCAT
CAGCCGTTGTTGCGCATGGGTTTTATAAATCGAATATACAACCTGGTATGACTGTTGCAG
TAATGGGGTGTGGCAGTATAGGATTGTTAGCTATTCAATGGGCACGAATATTTGGTGCTG
CACATATCATCGCTATAGATATAGATGCGCATAAACTAGATATTGCAACATCATTGGGCG
CACATCAAACAATCAATTCAAAAGAAGAAAATCTTGAGAAATTCATCGAAAATCATTACG
CCAATCAAATAGATTTAGCTATAGAATCATCAGGTGCTAAAGTTACGATTGGTCAAATAT
TGACGCTACCTAAAAAAGGTGGCGAGGTGGTATTACTCGGAATACCATATGATGATATTG
AGATTGATCGCGTTCATTTTGAAAAAATTCTGCGTAACGAGTTGACAGTATGTGGCTCTT
GGAACTGTTTGTCCAGTAATTTTCCGGGGAAAGAGTGGACGGCAACCTTACATTATATGA
AGACGAAAGATATTAATGTAAAGCCTATTATTTCTCATTTTTTACCGTTAGAAAAAGGCC
CGGAGACATTTGATAAATTAGTTAACAAGAAAGAACGATTTGATAAAGTCATGTTTACGA
TTTATTAGTATGCACCTTTGAGGACGAAAACGCTTGTATAGTTATAGCTAAGAAAGTGCG
AATGCCGTCTGATCTACAGATACTATCGAAATAATTCATCTTCGAATATACGTTGCTAAA
TAACCGGTTTACTTGTGTGAAATATGCTTGTGAATCGGTTGTTTTGCATTTTGTATACTT
AAAATGAGATGGCAATATTTGATAATTTTTAAAGTGAAAATCAAGTACAGCCACTTAATA
AGATAAATTTATTATAATATATGGTAAAATGATGGCAGTAATAATGAATTTGAAAAAGAG
TAAACATTAATACCTTTAACAATTTAATATCGTCAGTGTTAATGATTAACTGCATGGCAA
AACAACTTAGAATGGTCAGTTACAAAAATACATTTTTATAAAAAATTATCACACTATTGT
GACAACTACCTTTAGCTTAATAAAAGAGGCAAGTGAGCAATAGGTTAGGCTTATGTGCGG
TCATAGGTCAGTAATGTATAAATGGAAATGATGTAATGACAGAATGGAGGACAACATGAT
TTATGCAGGTATTTTAGCAGGAGGTATTGGTTCGAGAATGGGAAACGTGCCATTACCAAA
ACAATTTTTAGATATTGATAATAAACCGATTTTAATCCATACAATTGAGAAGTTCATTTT
AGTGAGTGAATTTAATGAGATTATTATTGCAACGCCAGCACAGTGGATTTCCCATACACA
GGATATTTTAAAAAAATATAACATTACAGATCAACGTGTCAAAGTAGTTGCAGGTGGTAC
GGATCGAAACGAAACAATCATGAACATTATCGACCATATTCGCAATACGCAGGGTATCAA
CGATGATGATGTGATTGTAACTCATGATGCCGTAAGACCATTTTTAACTCAACGTATTAT
TAAAGAGAACATTGAAGTAGCAGCAAAATATGGTGCAGTAGATACAGTCATTGAAGCAAT
TGATACGATTGTAATGTCTAAAGATAAACAGAACATACACAGTATCCCTGTAAGGAATGA
AATGTATCAAGGCCAAACACCACAATCATTTAATATTAAATTATTACAAGATAGTTATCG
CGCCTTAAGTAGTGCACAAAAAGAAATCTTATCAGATGCATGTAAAATCATTGTCGAATC
TGGACATGCAGTTAAATTGGTACGCGGAGAACTATACAACATTAAAGTGACAACACCGTA
TGATTTAAAAGTAGCAAATGCCATTATTCAAGGTGATATTGCCGATGATTAATCAAGTAT
ATCAACTCGTTGCACCGAGACAGTTCGACGTCACATATAATAATGTTGATATTTATGGTA
ATCATGTCATCGTAAGACCTTTATACTTGTCTATTTGTGCAGCTGATCAAAGGTATTACA
CAGGTCGAAGAGATGAAAATGTACTGCGCAAAAAATTACCAATGTCACTAGTTCATGAAG
CTGTTGGTGAAGTTGTATTCGATAGTAAAGGAGTATTTGAAAAAGGTACGAAAGTAGTAA
TGGTACCGAATACACCTACAGAGCAACATCATATTATTGCGGAGAATTACCTAGCCTCTA
GTTATTTTAGATCTAGTGGTTATGATGGTTTTATGCAAGACTACGTTGTGATGGCACATG
ATCGTATTGTGCCTTTACCAGATGACATTGATTTGAGTACGATTTCATACACAGAGTTAG
TGTCAGTAAGTTATCATGCTATACAACGATTTGAACGTAAATCTATACCTTTGAAAACCA
GTTTTGGTATTTGGGGTGATGGTAACTTAGGTTATATTACTGCTATTTTGCTACGTAAGT
TGTACCCAGAAGCTAAAATTTATGTATTTGGTAAGACAGACTATAAATTAAGTCATTTTT
CATTTGTAGATGACATCTTTACAGTAAATCAAATACCAGATGATCTTAAAATTGATCATG
CATTTGAGTGTGTTGGAGGTAAAGGAAGTCAAGTTGCACTTCAACAAATAGTTGAACATA
TTTCACCAGAAGGCAGTATTGCTTTGTTAGGCGTAAGTGAATTACCCGTGGAAGTGAATA
CACGATTAGTACTTGAAAAAGGATTAACGTTGATTGGTAGTAGTCGAAGCGGATCTAAAG
ATTTTGAGCAAGTTGTTGATTTATATCGTAAGTACCCAGACATTGTTGAAAAGTTAGCAT
TATTAAAAGGACATGAAATTAATGTATGTACGATGCAAGATATCGTCCAAGCGTTTGAAA
TGGATTTATCGACATCTTGGGGAAAAACAGTATTGAAATGGACGATTTAATAAACCGATG
GGGGAATAACAATGACAAAAACGAAACAAGCAATACATATTGATAACATATACTGGGAAC
GTGTTCAGTTATATATTGAAGGACATAGTGAAGGCGTAGATTTAACATCAGGACAATTTG
TTCTGAGGAATTTAACCGAAACAAAAACATTAGAAGCAAATGAAATGAAAATAGACGGTA
ATACATTTATATGTAGATTCAACGTCGCAATATTAGACGATGGGTATTATTTACCAATGG
ATAAATATTTATTTGTTTATCATGACCAGTTAGAGTATATTGGACAACTTAATCCAAATA
TTATTGATCAAGCTTATGCGGCATTAAATGAAGAGCAAATTGAAGAATACAATGAGCTGA
CTACACAAAATGGAAAAGCAAACTATGTGTTAGCCAACGAAGCTAAAGTTTTCCGCAAAG
GTGGCGTATCACAACATACGGTTTATACCATTACTCCAGAAATAGCAAGTGACGTTAACG
AATTTGTATTTGATATTGAAATCACCTTACCTCAAGAGAAATCAGGAGTCATTGCGACAA
GCGCACACTGGCTTCATAAACAAGGACATAAAGCTTCATTTGAAAGTAGAAGTTTCTTAT
TTAAAGCTATTTTTAATATTACAAAGTTACTACATATTAAAAGAAGCAAAACAATATTAT
TCACATCAGATTCGCGTCCGAATTTATCAGGGAATTTCAAGTATGTATATGATGAGTTGC
TACGCCAAAAAGTAGATTTTGATTATGATATTAAAACGGTATTTAAGGCGAATATTACGG
ATAGACGTAAATGGAGAGACAAGTTTAGATTGCCATATTTACTTGGTAAGGCTGATTATA
TTTTTGTCGATGATTTCCATCCATTAATTTATACGGTTCGCTTTAGACCATCACAAGAAA
TTATTCAAGTCTGGCATGCCGTTGGTGCTTTTAAAACAGTTGGCTTTAGTCGTACAGGTA
AAAAAGGTGGTCCGTTTATCGATTCATTAAACCATCGTAGTTACACGAAAGCATATGTAT
CATCAGAAACCGATATTCCATTTTATGCTGAAGCATTTGGAATTAGAGAAGAAAATGTTG
TACCAACAGGTGTACCACGTACTGATGTACTATTTGATGAAGCTTATGCAACACAAATTA
AACAAGAGATGGAAGATGAATTGCCTATTATAAAAGGTAAGAAAGTTATTCTATTCGCAC
CGACATTTAGAGGTAATGGTCACGGTACGGCACATTATCCATTTTTTAAAATTGATTTCG
AACGTTTAGCAAGATACTGCGAGAAGCATAATGCAGTTGTGTTATTCAAAATGCATCCGT
TCGTAAAAAATAGACTTAATATTTCACGTGAACATAGACAATACTTTATCGATGTGTCAG
ATCATCGTGAAGTTAACGATATTCTCTTTGTTACAGACTTGTTGATTAGTGATTATTCAT
CTTTAATATATGAATATGCAGTATTTAAAAAGCCAATGATTTTCTATGCATTTGACTTAG
AAGATTATATTACGACGCGTGATTTCTATGAACCATATGAATCATTTGTTCCAGGTAAAA
TTGTACAATCATTTGACGCATTAATGGATGCTTTGGACAATGAAGATTATGAGGTTGAAA
AAGTTGTGCCATTCTTAGATAAACATTTTAAATATCAAGATGGTCGCTCAAGTGAACGTT
TAGTCAAAGATTTGTTTAGACGCTAATGTTGGCATATATTACTTGCCATGCAAATGAGTC
ATAAGGCATAGTTTTCAAGAAGGGTTCTGACAATGAAATGAGCAATATGTCATGATGAGA
AGCAGGACTATACAATGAGAATAACCTTTTGATTTTTCATGCATAAGGGAGTGGGACAGA
AATGATATTTTCGCAAAATTTATTTCGTCGTCCCACCCCGGCAAGGTTGACTAGAATTGA
AAAAAGCTTGTTACAAGCGCATTTTCGTTCAGTCAACTACTGCCAATATAACTTCGTAGA
GCATAGAACATTGATTTATGTCCCAGCCTGTTCCAACTGAATTGTCATTTTGTAAAATAA
AATAATCAATCCAATCGTTATCTAATTCATAAATGTGTAAACACATACGTTATGAATGGA
TAACGATTTTTTGTTATGTTAAAGTGGTACATTAATCATGTATTTCGTATGATAATTAAC
GACAAGTGTAATGGTTAAATGTATTTTATGCTGAAATGCTATAATAGGCATGGTTACAAT
GAGCTTGCTCATACGTATTAATATAATTACAAAAACACGTCGGAGGTACGACATGATTAA
AACTACAATTAAAAAATTGATAGAACACAGTATATATACGACTTTTAAATTACTATCAAA
ATTGCCAAACAAGAATCTAATTTATTTTGAAAGCTTTCATGGTAAACAATACAGCGACAA
TCCCAAAGCATTATATGAATACTTAACTGAACATAGCGATGCCCAATTAATATGGGGTGT
AAAAAAAGGATATGAACACATATTCCAACAGCACAATGTACCATATGTTACAAAGTTTTC
AATGAAATGGTTTTTAGCGATGCCAAGAGCGAAAGCGTGGATGATTAACACACGTACACC
AGATTGGTTATATAAATCACCGCGAACGACGTACTTACAAACATGGCATGGCACGCCATT
GAAAAAGATTGGTTTGGATATTAGTAACGTTAAAATGCTAGGAACAAATACTCAAAATTA
CCAAGATGGCTTTAAAAAAGAAAGCCAACGTTGGGATTATCTAGTGTCACCTAATCCATA
TTCGACATCGATATTTCAACATGCATTTCATGTTAGTCGAGATAAGATTTTGGAAACAGG
TTATCCAAGAAATGATAAATTATCACATAAACGCAATGATACTGAATATATTAACGGTAT
TAAGACAAGATTAAATATTCCATTAGATAAAAAAGTGATTATGTATGCGCCAACTTGGCG
TGACGATGAAGCGATTCGAGAAGGTTCATATCAATTTAATGTTAACTTTGATATAGAAGC
TTTGCGTCAAGCGCTGGATAATGATTATGTCATTTTATTACGCATGCATTATTTAGTTGT
GACACGTATTGATGAACATGATGATTTTGTGAAAGACGTTTCAGATTATGAAGACATTTC
GGATTTATACTTAATCAGCGATGCGTTAGTTACCGACTACTCATCTGTCATGTTCGACTT
CGGTGTATTAAAGCGTCCGCAAATTTTCTATGCGTATGACTTAGATAAATATGGCGATGA
GCTTAGAGGTTTTTACATGGATTATAAAAAAGAGTTGCCAGGTCCAATTGTTGAAAATCA
AACAGCACTCATTGATGCATTAAAACAAATCGATGAGACTACAAATGAGTATATTGAAGC
ACGAACGGTATTTTATCAAAAATTCTGTTCATTAGAAGATGGACATGCGTCACAACGAAT
TTGCCAAACGATTTTTAAGTGATAACTTAAAAACAATAAAAAATTATAAATTAATTAGTT
AAGTGATATAAATAATAAACGAAATGTTTGCTTGTATGTTATTATTTGTGTATGAAAACG
TCTGATATAATGTAATATAGGTTTAAACAAAATATGCTAAAATATAAGCAAAATATGTAT
AATTTTAAGTAATACACAGACATTTAAAGTTTTGATTTTAAAATGAGTTTTCAATTGAAA
AATGCAATGAAATTTAAATAATTAAATATAGATATAGTTGAATGGAGGAAGTATTTTATG
AAATACGCTGGTATTCTAGCTGGAGGTATAGGCTCAAGAATGGGTAACGTACCTTTACCT
AAACAATTTTTAGATTTAGACAACAAACCGATTTTAATCCATACATTAGAAAAATTTATT
TTAATTAATGATTTTGAAAAAATTATTATCGCGACGCCACAACAATGGATGACGCATACG
AAAGATACACTTAGAAAATTCAAAATTTCTGATGAAAGAATTGAAGTCATTCAAGGTGGT
AGCGATCGTAACGATACAATTATGAATATCGTTAAACATATTGAATCAACAAATGGTATT
AACGATGACGATGTCATTGTGACACATGATGCAGTTAGACCATTTTTAACGCACCGTATT
ATTAAAGAAAATATTCAAGCTGCTTTAGAGTACGGTGCAGTAGATACAGTGATTGATGCT
ATAGATACGATTGTTACATCTAAAGATAATCAAACGATTGATGCAATTCCAGTGCGTAAT
GAAATGTACCAAGGTCAAACACCTCAATCGTTTAATATTAATTTATTAAAAGAAAGCTAT
GCACAGTTGAGTGATGAGCAAAAGAGTGTTTTATCTGATGCTTGTAAGATTATTGTAGAA
ACAAACAAACCGGTTCGACTTGTAAAAGGTGAGTTATATAACATTAAAGTAACAACACCT
TACGATTTAAAAGTAGCGAATGCTATTATTCGAGGTGGTATTGCCGATGATTAATCAAGT
ATATCAATTAGTTGCACCTAGACAATTTGAAGTTACGTATAACAACGTAGATATTTACAG
TGACTATGTCATTGTACGTCCTTTATATATGTCAATTTGTGCTGCCGATCAAAGATATTA
TACTGGTAGCCGTGATGAGAATGTCTTATCTCAGAAATTGCCAATGTCTTTAATTCATGA
AGGTGTTGGTGAGGTCGTATTTGACAGTAAAGGTGTGTTTAATAAAGGTACAAAAGTAGT
TATGGTACCGAATACGCCGACAGAAAAAGACGATGTCATTGCTGAAAACTATTTAAAATC
GAGCTACTTCAGATCAAGTGGACATGATGGGTTTATGCAAGATTTTGTGTTGCTAAATCA
TGATAGAGCTGTACCACTACCTGATGATATTGATTTAAGTATTATTTCATATACAGAGCT
TGTAACAGTAAGTTTGCATGCTATTCGTCGTTTTGAAAAGAAATCTATTTCAAATAAAAA
TACATTTGGTATTTGGGGTGATGGTAACTTAGGTTACATTACAGCCATTTTGTTACGTAA
ATTATATCCAGAGTCTAAAATATATGTCTTTGGTAAAACAGATTATAAATTGAGTCACTT
CTCATTTGTTGATGATGTCTTCTTTATTAATAAAATACCTGAAGGCTTAACATTTGATCA
TGCATTTGAGTGCGTTGGTGGGCGTGGTAGCCAATCAGCAATAAATCAAATGATTGATTA
TATTTCACCAGAAGGAAGCATTGCACTGTTAGGTGTAAGTGAGTTCCCAGTAGAAGTTAA
TACACGTCTAGTATTGGAAAAAGGACTAACGTTGATTGGTAGTAGTCGAAGTGGTTCAAA
AGATTTCCAAGATGTTGTAGACTTATACATTCAATACCCAGATATTGTAGATAAATTAGC
GTTGTTAAAAGGTCAAGAATTTGAAATTGCAACAATTAATGATCTTACAGAAGCTTTTGA
AGCAGACCTGTCTACATCTTGGGGTAAAACAGTATTAAAATGGATTATGTAAATAGAAAA
GGATGAATTAACGTTGGTTAAAAGTAAGATATATATAGATAAAATCTATTGGGAACGTGT
TCAGTTATTCGTTGAAGGACATAGTGAAAACCTAGATTTAGAAGATAGTAATTTTGTATT
AAGAAATTTAACTGAGACACGTACAATGAAAGCGAATGATGTCAAAATAGATGGGAATCA
ATTCGTTTGTCGTTTCAATGTAGCTATCTTAGATAATGGTTATTACTTACCTGAAGATAA
GTACTTATTAGTGAATGAGCAAGAACTTGATTATATTGCACAGTTAAACCCAGATGTGAT
TAATGATGCATATCAAAATCTAAAGCCAGAACAAGAAGAAGAATACAACGAATTAGAAAC
ACAAAATGGTAAAATCAATTTCTTATTGCAGACTTACCTAAAAGAATTTAGAAAAGGCGG
CATTTCAAAGAAAACGGTTTATACTGTTACACCTGAAATTTCTAGCGATGTTAATGAATT
TGTCCTTGATGTTGTTGTAACGACTCCGGAAGTTAAAAGTATTTATATCGTTCGTAAATA
TAAAGAATTACGTAAGTATTTCCGCAAACAATCATTTAATACAAGACAATTTATTTTTAA
AGCGATATTTAATACGACGAAATTTTTCCACTTGAAAAAAGGGAATACGGTGTTGTTCAC
ATCAGACTCTAGACCAACGATGTCTGGAAACTTTGAATACATCTATAACGAAATGTTACG
TCAAAATTTAGATGAAAAGTATGATATTCACACTGTTTTTAAAGCGAATATTACAGATAG
ACGTGGCATCATCGACAAGTTTAGATTGCCATATTTACTTGGGAAGGCAGACTACATCTT
TGTTGATGACTTTCACCCATTGATTTATACAGTGCGTTTTAGACGTTCTCAAGAAGTTAT
TCAAGTATGGCATGCCGTTGGTGCCTTTAAAACAGTTGGCTTTAGTCGTACAGGTAAAAA
GGGTGGACCATTTATTGATTCATTAAATCATCGTAGCTATACAAAAGCTTATGTATCATC
TGAAACCGATATTCCATTCTACGCTGAAGCATTTGGTATTAAAGAGAAAAATGTAGTGCC
TACAGGTGTTCCACGTACTGATGTACTATTTGATGAAGCTTATGCGACACAGATCAAACA
AGAGATGGAAGATGAATTACCAATTATTAAAGGTAAGAAAGTCATTCTTTTCGCACCAAC
ATTTAGAGGTAGTGGTCATGGTACAGCACATTACCCATTTTTCAAAATTGATTTCGAACG
TTTAGCAAGATATTGCGAAAAAAATAACGCGGTTGTATTATTTAAAATGCATCCATTTGT
GAAAAATAGACTTAATATTGCAGACAAACATAAACAATATTTTGTTGACGTTTCTGACTT
TAGAGAAGTTAATGATATACTGTTCATAACAGATTTATTAATTAGTGACTATTCATCTTT
AATATATGAATATGCAGTATTTAAAAAGCCAATGATTTTCTATGCATTTGATTTAGAAGA
TTATATTACGACGCGTGATTTTTATGAGCCATATGAATCATTTGTTCCAGGTAAAATTGT
GCAATCATTTGACGCATTAATGGACGCCTTGGACAATGAAGATTATGAAGGAGAAAAAGT
CATTCCATTCTTAGATAAACATTTTAAATATCAAGATGGCCGATCAAGTGAGCGTTTAGT
CAGAAATTTATTTGGTAGCTAAGTTTATATAGTAGTCAAAGTGGGAGAGGTATAATGATG
AAATTTTCAGTAATAGTTCCAACATACAATTCAGAAAAGTATATAACAGAATTACTCAAT
AGCCTTGCGAAACAAGATTTTCCGAAAACTGAATTTGAAGTGGTTGTAGTTGATGACTGT
TCAACAGATCAAACGTTACAAATAGTTGAAAAGTATCGTAATAAATTGAACTTGAAAGTA
AGTCAACTCGAAACAAATTCTGGTGGTCCAGGTAAACCTAGAAATGTGGCGTTAAAACAA
GCAGAAGGTGAATTTGTATTATTTGTGGACTCCGATGACTATATAAACAAAGAGACTTTA
AAGGATGCAGCAGCATTTATTGATGAACATCACTCAGATGTTTTATTGATTAAAATGAAA
GGTGTTAATGGTCGTGGTGTACCACAATCTATGTTTAAAGAAACAGCACCTGAAGTTACT
TTGTTAAATTCAAGAATTATCTATACTTTAAGCCCGACTAAAATCTATAGAACAGCATTA
CTAAAAGATAATGACATTTATTTTCCAGAAGAATTAAAGAGTGCAGAAGATCAATTATTT
ACAATGAAAGCATATTTGAATGCAAATCGAATCAGTGTGTTAAGTGATAAAGCGTATTAT
TATGCTACAAAGCGTGAAGGGGAACATATGAGTAGTGCGTATGTTTCACCTGAAGACTTT
TACGAAGTCATGAGATTGATTGCTGTAGAAATATTAAATGCAGATTTAGAAGAAGCCCAT
AAAGATCAAATCTTAGCAGAATTTTTAAATCGTCATTTTAGTTTTTCTCGTACGAATGGC
TTCTCACTTAAAGTTAAACTAGAAGAGCAACCACAATGGATTAATGCTCTAGGAGACTTT
ATACAAGCAGTTCCAGAACGTGTAGATGCATTGGTGATGAGTAAATTACGACCATTGTTG
CACTACGCGAGAGCGAAAGATATAGACAACTATAGAACTGTAGAAGAAAGTTACCGTCAA
GGTCAATACTACCATTTTGATATTGTAGATGGTAAATTAAACATTCAATTCAATGAAGGC
GAACCATACTTTGAAGGCATTGATATCGCTAAGCCAAAAGTGAAAATGACAGCATTTAAA
TTTGATAATCATAAAATTGTTACAGAGCTAACGCTAAATGAATTTATGATTGGCGAAGGA
CATTATGATGTCAGACTTAAATTACATTCACGAAACAAGAAGCACACAATGTATGTACCA
TTAAGTGTCAATGCGAATAAACAATATCGTTTTAGCATTATGTTAGAAGATATTAAAGCG
TATTTACCTAAAGAAAAAATTTGGGATGTTTTCTTAGAAGTCCAAATAGGTACGGAAGTA
TTTGAAGTGCGTGTTGGTAATCAACGTAATAAATATGCATATACTGCAGAAACAAGTGCA
TTAATTCATTTGAATAATGATTTTTATAGATTAACACCGTATTTCACAAAAGACTTTAAT
AACATTTCGTTATACTTTACAGCTATTAAATTAACGGATTCAATCTCAATGAAGTTAAAA
GGTAAAAACAAAATCATTTTAACTGGTCTGGATCGTGGATATGTATTTGAAGAAGGTATG
GCTAGTGTCGTGCTAAAAGACGACATGATTATGGGAATGTTAAGCCAAACGTCAGAAAAC
GAAGTGGAAATCTTACTTAGTAAAGATATTAAGAAGCGAGACTTCAAAAATATTGTTAAG
TTAAACACTGCACATATGACTTACTCGCTAAAATAAATAACAAAGAGGCTGGGACATTAA
GTTTTTAGGCAATGTAAAAAAGCTGATTTCTATTAATTATTTGATAGAAATCAGCTTTTT
GATATGCATTTTATAATGTACAGCTCGTTGAGCTGCTATTTTCCTTATATTAAGTGCCAT
TAATACAAAACCTATGGCACTAGCTTCTACTTTGGTACCATCAATAAAAATTGAATTATC
ATCAATAAGATTTTGCTTTAAACATTGGCTATGGAACTGAATAAATAAAGCTTCAATTAA
CGCATCAGTGTTAGGATTCGCTCTAAAACGATTAATAGTTTTATAAGAAGGTGTTTGATT
TTGAGCTAACCACATCATTCGAATACTGTCATGAAGTAATTTTTCTATTCTACGACCAGA
AAATACAGATTGAGTATATGCATATAAGATAATTTTTAACATCATTTTTGGATGATAGGA
TGTTGCGCCACGATGATGTCTGAATTCATCAAATTCACTATCAGGTATCGTTTCAACAAT
TTCATTAACATATCGCGAAATATCATTTTGAGGAATTCTAACAGAAGTTTCTATTGGTAG
TGTAAGTTGGGCAAAGTGTCTTATTTTTTTTAGTATTTCAAAGTAAAATTACATGTTAAT
ACGTAGTATTAATGGCGAGACTCCTGAGGGAGCAGTGCCAGTCGAAGACAGGGGCCCCAA
CACAGAAGCTGACATATAGTCAGCTTACAACAATGTGCCGGTTGGGGTGGCTGAGACGGC
ACCCTAGGAAGGGACCCGTCATCAAAAATTCTATTTATAGAATTTTACAGTAATGTGCCA
GACGGGCAAAGCGAAGCCATTCAATACGAAGTATTGTATAAATAGAGAACAGCAGTAAGA
TATTTTCTAATTGAAAATTATCTTACTGCTGTTTTTTAGGGATTTATATCCCAGCCTCGT
TTTATTTTGCTATTTATGAAATGATTATGACATTTCCCTGATTTTCATTTTCATATACAT
TAAATTGTATACACTGAAAGTGAGGAGGTCGTCTATAATGATAAATAAAAATGATATAGT
AGCAGATGTAGTAACAGATTATCCGAAAGCAGCAGATATTTTTAGAAGCGTAGGTATAGA
CTTTTGCTGTGGTGGACAAGTAAGTATAGAAGCAGCATCCTTAGAAAAGAAAAATGTAGA
TTTGAACGAATTATTACAGCGTCTCAACGACATTGAACAAACGAATACACCAGGTTCGCT
TAACCCTAAATTTTTAAATGTTTCGTCACTTATTCAATATATTCAAGCAGCATATCATGA
ACCTCTTAGAGAAGAATTTAAAAATTTAACACCTTATGTGACGAAATTATCGAAAGTACA
TGGACCTAATCATCCATATTTAGTCGAGTTAAAAGAAACATATGATACATTTAAAAATGG
CATGTTAGAGCATATGCAAAAAGAAGATGATGTTGATTTTCCAAAACTAATTAAATATGA
ACAAGGTGAAGTAGTAGACGATATTAATACAGTGATTGATGATTTAGTATCTGATCACAT
TGCAACGGGACAATTGTTAGTGAAAATGAGCGATTTAACATCAAGCTATGAACCACCGAT
AGAGGCATGTGGTACTTGGCGACTCGTTTATCAGAGATTAAAAGCACTTGAAGTGTTAAC
ACATGAGCATGTTCATTTAGAGAATCATGTTTTATTTAAAAAAGTATCATAAATAACGCG
ATTAGAAACTGTTGGCAAAGTAATGTCAGCAGTTTTTCGCTATACTTAACAGAAATTTAG
TGACATGATAGTCATTATTTTGAAAAGGAAAATTGTCAACTTAGCATAAGAACTGATATG
AAATTTTAATGGTATAGGTAATTAAATAGTATCGTGTTTTTTTAATAATTTATTCATGAA
TTTTACATGCACTATTATGATAAAATAAACATAATTATAATTCACTGAGGTGCTATCGTG
CTATCGCTAACAATGTTATTACTTGAGCGTGTAGGTTTAATTATTATTTTGGCCTATGTG
TTGATGAATATTCCATATTTTAAAAACTTAATGAATCGTCGACGTACATGGAAAGCACGT
TGGCAATTATGTATTATTTTCAGTTTGTTTGCCTTAATGTCTAATTTAACTGGTATCGTC
ATCGATCATCAACATAGTTTGTCAGGAAGTGTGTACTTCCGTTTAGATGATGATGTATCT
TTAGCTAACACTCGTGTATTAACGATAGGTGTCGCAGGATTAGTTGGTGGCCCTTTTGTA
GGTCTATTTGTTGGCGTTATTTCAGGTATTTTCAGAGTGTATATGGGTGGGGCGGATGCA
CAAGTTTATCTTATCTCATCTATATTTATCGGTATAATTGCTGGTTATTTTGGCTTACAA
GCTCAAAGACGCAAGCGTTACCCGAGTATTGCGAAAAGTGCCATGATTGGAATTGTTATG
GAAATGATTCAAATGTTGAGCATTTTAACATTTTCCCACGACAAAGCATATGCGGTTGAC
CTCATATCATTAATTGCACTACCAATGATTATTGTTAATAGCGTTGGTACGGCGATTTTT
ATGTCTATTATCATTTCAACATTAAAGCAAGAGGAGCAAATGAAGGCTGTTCAAACACAT
GATGTACTGCAATTGATGAACCAGACATTGCCGTATTTTAAAGAAGGATTGAATAGAGAA
TCGGCACAGCAAATTGCGATGATTATTAAAAATTTAATGAAAGTATCTGCCGTAGCAATT
ACAAGCAAAAATGAAATCTTATCGCATGTAGGTGCAGGTAGTGATCATCACATACCAACA
AATGAAATATTAACAAGTCTGTCTAAAGATGTATTGAAATCAGGGAAGTTGAAAGAAGTT
CATACTAAAGAAGAGATTGGTTGTAGTCATCCGAATTGCCCGCTTAGAGCAGCTATCGTG
ATACCACTTGAGATGCATGGTTCTATCGTCGGTACATTGAAGATGTATTTTACAAACCCT
AATGATTTAACTTTTGTGGAACGTCAACTTGCAGAAGGATTGGCAAATATTTTTAGTAGC
CAAATTGAACTTGGTGAAGCCGAAACGCAAAGTAAGTTATTGAAAGATGCTGAGATTAAG
TCATTACAGGCACAAGTGAGTCCACATTTTTTCTTCAATTCAATTAACACGATTTCAGCT
TTAGTTAGAATAAATAGCGAAAAGGCACGAGAGTTACTATTAGAATTGAGTTATTTTTTC
AGAGCGAATTTACAAGGCTCAAAGCAACATACGATTACTTTAGATAAAGAGTTAAGTCAA
GTGCGTGCATACTTATCGCTCGAACAAGCACGTTACCCAGGAAGATTTAATATCAATATT
AATGTTGAAGACAAATATCGCGATGTGCTTGTACCACCATTTTTAATTCAAATTTTAGTT
GAAAATGCCATCAAACATGCGTTTACGAATCGAAAGCAAGGTAACGATATTGACGTGTCA
GTGATTAAAGAAACTGCAACACATGTACGTATTATTGTACAAGATAATGGTCAGGGTATT
TCTAAAGATAAAATGCATTTGTTGGGAGAAACATCTGTAGAATCAGAATCTGGAACTGGT
AGTGCTTTAGAAAATTTAAACTTACGCCTAAAAGGATTATTTGGAAAATCCGCAGCATTA
CAATTTGAATCGACATCGAGCGGTACCACTTTTTGGTGTGTACTTCCTTATGAAAGACAA
GAGGAGGAATAAATATGAAAGCATTAATCATAGATGATGAGCCATTAGCACGTAATGAAT
TAACATATTTATTAAATGAAATTGGTGGTTTTGAAGAAATTAATGAGGCAGAAAATGTAA
AAGAAACATTGGAAGCACTACTAATAAATCAATATGACATTATATTTTTAGATGTCAATT
TAATGGATGAAAATGGTATCGAATTAGGAGCTAAAATTCAAAAGATGAAAGAGCCACCTG
CGATTATTTTTGCAACTGCACATGACCAATACGCAGTACAGGCATTTGAATTAAATGCGA
CAGACTATATTTTGAAACCGTTTGGTCAAAAACGTATTGAACAAGCAGTCAATAAAGTTC
GTGCGACTAAAGCCAAAGATGATAATAGCGCAAATGCAATTGCGAATGATATGTCGGCGA
ATTTTGATCAAAGTTTACCTGTTGAAATTGACGATAAAATTCACATGTTAAAGCAACAAA
ATATTATTGGGATTGGCACACATAATGGTATTACAACCATACATACAACGAATCATAAAT
ACGAAACAACAGAGCCATTGAATCGTTATGAAAAACGATTGAATCCCACTTATTTTATAC
GTATTCATCGTTCATATATTATTAACACGAAACACATTAAAGAAGTGCAACAATGGTTTA
ACTACACTTATATGGTAATATTGACAAATGGTGTCAAGATGCAAGTTGGACGTTCATTTA
TGAAAGATTTTAAAGCGTCGATAGGATTACTTTAACAGTAATCCTTTTTTTTATGCATTT
TACCTATGATATTTTGTATTTCGGACTAAAATTCACGCAAATCGAAGTGAGCCATCTATA
CTTTAGTTAAATCAAACGTAGGAGGCAATGGTCGTGAAACAACAAAAAGACGCATCAAAA
CCAGCACACTTTTTTCACCAAGTCATTGTAATTGCTTTAGTACTCTTTGTATCGAGAATA
ATTGAATCATTTATGCCAATTCCTATGCCTGCATCAGTAATCGGTTTAGTATTATTATTT
GTATTATTATGTACTGGTGCTGTTAAGTTAGGCGAAGTCGAAAAAGTAGGAACGACACTA
ACAAATAACATTGGCTTACTCTTCGTACCAGCCGGTATCTCAGTTGTTAACTCTTTAGGT
GTCATTAGCCAAGCACCATTTTTAATCATTGGACTAATAATCGTCTCAACAATACTATTA
CTTATTTGTACTGGCTATGTCACACAAATTATTATGAAAGTTACTTCGAGATCTAAAGGT
GACAAAGTCACAAAAAAGATCAAAATAGAGGAGGCACAAGCTCATGATTAACCACTTAGC
ACTAAACACACCATACTTCGGAATACTGTTATCCGTTATACCATTTTTCTTAGCGACCAT
ATTATTTGAAAAAACAAATCGTTTCTTCTTATTCGCACCGCTATTTGTCAGTATGGTATT
TGGTGTGGCCTTCCTCTATTTAACAGGCATTCCGTATAAGACTTACAAAATAGGTGGAGA
CATTATTTACTTCTTCTTAGAACCAGCAACAATATGTTTTGCGATTCCGTTATATAAAAA
GCGTGAAGTGCTTGTTAAACATTGGCATCGTATCATCGGAGGTATTGGTATCGGTACAGT
TGTAGCGTTATTAATTATTTTAACTTTTGCGAAGTTAGCACAATTTGCCAATGATGTTAT
TTTATCAATGTTACCTCAAGCAGCAACTACAGCGATTGCGTTACCAGTATCAGCTGGTAT
CGGTGGTATAAAAGAATTAACATCATTAGCAGTTATTTTAAATGGTGTCATTATTTATGC
CCTAGGTAATAAATTCTTGAAGCTTTTCCGAATTACTAACCCTATTGCCCGAGGATTAGC
ACTTGGAACAAGTGGTCACACATTAGGTGTAGCACCAGCCAAAGAATTAGGACCTGTAGA
AGAATCAATGGCAAGTATAGCTTTAGTGTTAGTTGGTGTAGTTGTTGTAGCAGTTGTGCC
TGTCTTTGTAGCAATATTCTTCTAAAACGAAAAACCTAAGCAAGATAATAGCAATTTGAG
CCATTGTTATTATCGTAAAAAAACGTCTATACTCCGGTTTATAACTGGAATATAGACGTT
TTTATGTATGTATTACTTTTTACTAGGTTTTATGGTATTTAGGCGTTCGTTTTATGTATT
GCGGCTTTTGAAAAATGATATAATGAATTAATTTAACTAAGAATTAAAATGTAAGTTATA
TCATTTGTGAAATTTCAATTAAATATTTTTCGACAAATTCTTGAAATTACTTAATGTCAT
CAACACTTTATAAAAAAACGGCGTATGCTTATATGTAAGAATGCAATTAAGAGGAGATTT
TATAAATGAGTATGCAAAGTTCATATAAACGTTTAGTTAAAGTGCTACTAACGATTTTAG
TGATTGTGTTTTCAATTCTACTAGTAGGTGGTTGGTATATTTTTAAAAATGAAGCACCTC
GTCCAACAAAGATAGTAGATCAACAAGGTCATACGCTTGTTACAAAAGGCGAGCTAATCA
GTGGGCAAGCGATATATGAGAAATATGGGTTAACAGATTATGGCTCCTACCTGGGCAATG
GTTCCTACTTAGGCCCAGATTATACAGCAGAGGCATTACATCATTACCTGATTGGTATGC
GTAAATATTATGCACAAGATATTTATCATAAGCAACTTCATAAATTAAATCATGCAGAGT
TAGCCGTAGTTAAAGATAAAGTGATGAAAGAAATACGGATTAATCGTTATTCTGAAAAAG
AAAATCAACTTGTATTAACGCCAGGACAAGTATACGGTCTAAAATATTTGCAAGATTATT
ATAAAAAAGAGTTTGTTAATAACCCTAAACAAGTAGGATTAAATGAAAATATGATTAAAC
AGTTTCAAAATGATGATTATATGGTCGCAGGAAATAAAGTTGAACATTTAAGTCAATTCT
TTTTCTGGGGTGCTTGGTTATCATCAACAGATAGACCTGGAAAAACATTTTCATATACAA
ATAATTGGCCATACGATGTGGATGCAGGAAATACGTTGCCTAGTGCAGGAATTTTATGGA
CTGCTATATCTGTAACATTACTGATTGCAGGCTTGGCATTCATTATATATATTCAAAAGC
GTTATGAATTTGACATGAAGCCGACGTATGAGTCGGAACGGGAACTACCAAAGATTGAAG
TAGATAGTAAAATCACTGATAGTCAGCGAAAAGTTGGGAAATATTTAGTCGTTGTCATGT
TACTATTTTTGGTTCAAATATTATTAGGCGAATTACTGGCACATTATTATGTAGAGAATA
AATTTTTTGGTATAGAAATACAAAGGCTCTTTCCATTTAATATTGCGAAGACATGGCATG
TGCAATTAGTTATTTTCTGGGTTGCTACGACTTGGTTAGCAGCAGGAATATACATTGTAC
CTAAAGTATTGGGCAAAGAACCAAAGAAACAAGGCGTATTAGTAGATATCTTGTTTTGGG
CCTTAATCATAGTTGTGATGGGCAGCATGATTGGAGAATGGGGTCATATTTTAGGTTGGA
TTGATTCTCATTGGTGGCTATTCGGGCACTTTGGTTGGGAATATATAGAATTAGGTAAAT
TTTGGCAAATATTATTTATAGTAGGTATGGCCTTATGGGTTATCATTCTTTGTCGAGGGT
TTTTACCAGCTATTCGCAACAAAGTACAAGCGAATCATGATAAACGTCACTTATTGACGC
TATTGTTTGTTGGAGCAATTGTAATTCCGTTATTTTATCTTGCATCATTATTTATAATGC
CGAATTCACATGTGACGTTTGCAGATTACTGGCGATGGTGGATTGTTCACTTATGGGTTG
AAGGTATATTTGAAGCATTTGCCGTAGTGTTGATTGGTTTCTTAATGGTTAATATGAAAT
TAACTACCATTGAAACGACGATTCGTGCATTATATTTTCAATTAATCCTATTACTAGGTA
CAGGTATTGTTGGTATGGGTCATCATTACTATTGGCAAGGTGATCATTCCATATGGCTTG
CACTGGGTTCTTGTTTTTCAGCATTAGAAGTCGTGCCACTTTGTTTATTAATTTGGGAAG
CATACACACACTATCGCTTATATAAGAAAAGTGACATCGCTTTTCCTTACAAAGGTACAT
TTATTTTTCTTGCTTCAACAGGATTGTGGAATGCAATTGGTGCTGGAGCATTAGGCTTTT
TAATTAACACACCAGCAGTTAACTACTTTGAACATGGTACGCAATGGACTGCAGCACATG
CCCATGGTTCTATGGCTGGCGTGTATGGTATGTTCTCAATTTCAATTGCGTTGTATGTTT
TTAAAAATATTACTAAAAAAGAATTTTGGACACCGAAAGTTGAAAAATGGATTAAAATAT
CATGTTGGGCTTTAAATGTTGGCTTGGCAGGTATGGTGTTCATTACATTAATGCCAGTAG
GTTATATCCAACTTAAAGATGCATTAGAACATGGTTATTGGCATTCAAGACTAACGTCAT
TTTATGAACAACCACTTGTAAAAGCAATCATGTGGGGTAGAATGCCTTGGGACATTATAT
TCACAGTAGGTGTCATTATATTAGTAGTTATTTTTATAAGGGGATACAGACACTTAAAAC
CAAAATACAGAGTATAGATCATCATATTACTGAGTGATCTTAGTGTGTTTTAACGTTTGA
GACGAAGAGATATTATACAATAGGATTCAAACTATAGGTTCTTAGATTATGTAAATATAA
AGAACAGTAAAAAGTAATTTTCTGATTGAAAATGTACTTCTCACTGTTTTTAAAGAAATT
ATGTCCTATAAAACGTCTATACTCCGGTTGATAACTGGAATATAGACGTTTTGATGTATG
TATTACTTTTTACTAGGAATATAAAACTGTGCATGACGATAATGAAATACGATGTCAGAC
GAATCAAAGGGTTTGCCAGTCATTGTATAAAAAGTCTGGTGGTAACGTAAACATGGTTCA
CCTGTAGACAATTGTAGTAATGAAGCTTCACTTGAAGTGAGTTGATCTACATTAAAGAAA
ATATCTGAAAAACCAATACGAAGTTTCATGTTTGATTCTAAATAATCGAAGATAGAGCCC
TTAGCAATATCATCATTTAAATATTTCACGATTTCTTTATGATAATAAGAATATTCGATA
CATAAAACATCATCGTCCACGAATCTTAATCGCTCTAAATAGTAGACGGTATCATCTGCA
TTTAATTGGAGCTCATCTTGTACAGATTTAGGTGGCGTTGCAATCTCCTTAAAAACAAGT
ACCTTACTTGTCATTCGATGTTCGCCTAAACTTTTAGAAAAACCATTGGTCTTAAAAACA
TTGATACGATTGGCATCTGCAATATTTCTCACATAAATACCACTGCCTTGTGCTTGATAG
ATCAAACCATCTTGTTCCAATAAGCCTAATGCTTTAATGATAGTACTCTTACTTACTTGA
TAACGTTCTTTTAATTGCGTCACGCTTGGCAATTTATCACCGGGTTTGAAATTAGATTGA
TGTATAAACGCATTAAGTTGCTTAGCAATATGTTCATACTTTAACAATATTCTGTCCTCG
TTTCACTTTGTCTGTAATTATTATAGCACAAAATATTATAATTGTATCGGCGTTTACAAA
TTGAACCGGTACAATTATAATTATGATAAGTCATATATTTCCATTCTATTATCAAGTTGA
GGGGGTAATACTTATGGGCAATAAATATAAAGATTATGCTCAAGACATCCTTACAGCTGT
AGGGGGTGTCGAAAATATTGTTAATGTTTCGTATGATACGGTACGCATGACCATTCATAT
GCATCATGCAATTCCTTCTACTGCTAATGAAGTAACACAAATAGATGGCGTGGCGTCAGT
TGATGAAAATGAAACACAGTTAGTTATCGTATTTAATGAAGAAGTAAAATATGTATATCA
ACAATTACAATTGTTAATGGACGACGCCAAGCATCAAGAAGATACGAATCATGATGCTGT
GGATACTCAAGAAACAGAACAGAAAGCGCAAGTAAAAGTAACAACACCAATTTTAGTGAA
AGCACCAATCGCTGGTCGTCGTATTTTACTTAAAGAAGTAAGAGATTCAATTTTTAGAGA
GAAAATGGTAGGCGAAGGCTTGGCAATCAAAGCTCAGGAAGAATCCAAAGTAATCGCACC
GTTCAATGGTTTAGTATCTATGATTGTACCAACTAAGCATGCAGTTGGTATTCAATCAGA
AGACGGTGTGGACATAGTCATTCATATTGGTGTGAATACAGTTGACTTGGAAGGTAAAGG
ATTCAAGTGCTTTGTAAAGCAAAATGATCGTGTTGAAGCAGGACAAACGTTGTTACAATT
CGACCAGCAATATATACAACAACAAGGCTACAATGCTGACGTTATTGTCGTTATTAGCAA
CTCTGCCGATTTAGGAAAAGTAGAACTGACAATGAATGAAATCATTACGACTGAAGATGT
TATTTTTAAAATATTTAAAAACTAGGAGTGTGTTGTAATAATGACAAAATTACCGCAAAA
TTTCATGTGGGGTGGCGCACTTGCCGCAAATCAATTTGAAGGTGGATATGATAAAGGTGG
CAAAGGATTAAGTGTAATTGATGTTATGACGAGTGGTGCACATGGCAAAGCACGTCAGAT
TACAGAATCTATAGATCCCAATCACTATTATCCAAATCATGAAGGTATTGATTTTTATCA
TCGTTATAAGGAAGATATTGCCTTGTTTAAAGAAATGGGATTGAAATGTTTACGTACGTC
GATTGCGTGGACACGTATCTTTCCGAATGGGGATGAAGATGTGCCAAATGAAGAAGGACT
CGCCTTTTATGATCGTATCTTTGATGAATTAATTGCACAAGGTATTGAACCTGTTGTGAC
GTTATCACATTTTGAGATGCCACTTCATTTAGCGAAACATTATGGTGGATTTAGAAATAG
AGAAGTTGTCGATTATTTTGTGCATTTTGCGCGTGTTGTATTTGAAAGATATAAAGATAA
AGTGACATATTGGATGACGTTTAATGAAATTAATAATCAGATGGACACATCAAATCCTAT
CTTTTTATGGACAAATTCTGGGGTAGCATTGACAGAAAATGATAATCCTGAAGAAGTCTT
GTATCAAGTAGCACATCATGAACTTTTAGCCAGTGCTTTAGCAGTTCGTCTTGGTAAAGA
GATTAATCCGAAGTTTAAGATTGGAACAATGATTTCACATGTACCCATTTATCCATATTC
GTGTCATCCGAAAGATATGATGGAAGCACAAATTGCGAATCGCTTACGTTTCTTTTTCCC
GGATGTTCAAGTAAGAGGTTATTATCCAAGCTATGCTAAAAAAATGTTGGCACGAAAAGG
ATATGATTTTGGATGGCAAGAAGGGGACGACAGTATTTTACAGCAGGGCACGGTTGATTA
TATTGGCTTTAGTTATTACATGTCTACGGCTGTAAAACATGATGTTGATACTACAGTTGA
AAACAACATCGTCAACGGTGGTTTGAATCATTCTGTGGAGAATCCGCATATCGCAACGAG
TGATTGGGGTTGGGCGATTGATCCAGATGGCTTAAGATATACATTGAATGTGTTATATGA
TCGTTATCAGTTGCCACTTTTTATTGTGGAAAATGGTTTTGGTGCAGTTGATGAAGTGGT
AGATGGACATATTCATGATGATTATCGCATTGAATATTTAAAAGCACATATTACAGCAGC
AATAGAAGCAGTTGATCAAGATGGTGTAGATTTAATCGGTTATACACCGTGGGGAATCAT
TGATATTGTTTCATTTACAACTGGTGAAATGAAGAAACGCTATGGTTTAATATATGTTGA
TCGAGATAATGATGGTCATGGCACGATGGAACGCTTGAAAAAAGATTCGTTCTATTGGTA
TCAACAAGTGATAGCATCAAATGGAGATAAATTATAAAGGTACATTATAAGTATTTTAGG
GTTAGAGCCCGAGACATAAATTAATATGGCAGGCCCTAAAGTGTTATATTGGCGGGCCCC
AACACAGAAGCTGGCGGAAAGTCAGCTTACAATAATGTGCAAGTTGTTGGGGAGGGACAT
AAATAAATTTTGCGAAAATATGATTTCTGTCATACGCCCTTTAACATTTTTGTTCCAATC
CCGTGATGTTAAAATTTTAAGAAAAAATAATGCCACTAACTATGTATAGTGTTAATGTTT
GAGTGTTTATAAAAGTCTTTAACCAAAATTGATGACTTACTAATCAACGATAACGATATT
GTTAAGAAGATGATTAGTGTCACAAAGAAATTAAAGTAACAGTCAAACATAGATACAAAG
TACAGTTAGTGGCATTATATTTAGTGATCTTTTTTAGCGACAAAAGTAATATAATTCATA
TCTTTACGCAATTTAGTCATCGTTTTAAACATTTTACAAAACATTGGTCGATTTTCTTTT
TTTAAAGCATTGTTGATAATCTTTATAGTTCCAACAATACCTTCGTCATAAATTAAACCT
TTTGGTGTCATTAAACTCATTGGACCAGTATGATAATGCACATGATTAAAACCAGCTTGA
TGATATAAATCTAACCAGCCAAGTTTCGTCTGCGGTGAGACATTGACATTAATTGCTGCA
GATAATGATTTAACTACATGTGTGGCATGTGATTCATTAACGATGACAATATCATGTGTT
AACAAGATACCCCCAGGCTTTAAGACTCGGTAGTACTCGCGTAATCTTTTTCCTTTATGG
CGATGGGTAACATTGTTAACATTGCTTCATTTAAAACGATATCGAATTGATTGTCATCAA
AGGGCAATTTAACAGCATTCGCTTGTTGAACTTGAATATATGATTCAAGACCTGCTGCTG
AGATATTTTCTTGTGCTTTTTCTAATGCTTTCTTATTTATATCAACGCCTTGAATGTGAC
AGCCATATGTATGAGCTAGATAAATAGATGTTGTGCACATATTACATGCCACTTCTAACA
CTTGTTTATCTTGTGAAAATGCCCCTTGTTGTATTAACCAATCTGTTGCTTCTTTACCAC
CGGGGCGTAGACGAGTTTTTCCTAATTTAGCTAAAAATGTATGACCAGCTTCTTTGGACA
TAGCATAACCTCCTTTTAATTGATAATTATTATCATTAATATAGCATATTTATATGCGAT
AATTTGGAAGTTAAAAAGATTACAAAAAATTGTCACTTCATTTATAACTAAACATGAGTC
ATCAAGCATAGGTTTAGTGGAAAATTATTTCTAATAGATGATGTTTTATAAAGATAAAAA
AGCACAGCCATGATATACGAATGTTGCATGTTATATGCTAAACCTTCATATCATAGCTGT
GTTTGATTCATTTAAACTTGATTTACTTCTTCTAGTAGAGGAATAGATGCTTGCGCGCCG
TGTTTTTGTACAGTGAGTGAGCTCGCTTTATTACCAAAATCAATAGCATCTGCTAAGTTA
TCTTGCGACTTGTTTAAGCGACTGACAAATGCACCAATAAATGTGTCGCCTGCAGCAGTT
GTATCAATCGCATTTACTTTATAAGCTTCGATGTGTTGGCTTTGATTTTTAGTAGCAAAA
TATGTACCTTGCTTACCTAACGTAATCAAAACAGTCTTAATGCCTAAAGATAAAAAGTAA
TTAGCATTGTCTTTCATAGATTGTTCATTAGTTACTTTAATCCCAGATAACAATTCGGCT
TCTGTTTCGTTTGGCACAATAATATCGATTAGTGATAATAATTCATTAGGTAATGCTTTC
GCTGGTGCAGGATTTAATACTGTCGTCACATCATGTGCCTTGGCAATTTCAAATGCAGAT
ATAATAGCCGGGATGGGCACTTCTAATTGTGCAACGACAAAGTCTGCATTGATTATAGCG
TCTTTAGCGTTAATAACATCTTCAGGTGTCATCGTCATATTCGCACCACCATAAACATAG
ATGGTGTTTTGTCCTTCTGCATTCACAGTGATAAAGGCTTGGCCTGTTTTTGCTTCAGTT
GTTTTGATAATAAATGATGTGTCAATATGAGCCGCTTTAAAATCTTCTAAGATGAAATCA
GCAACGCCATCAGTGCCAATTTTAGTAATAAATGTTGTGTCTGCTTGCATGCGTGCAGTG
GCAATAGCCTGGTTGGCACCTTTACCTCCGCCGAATGCTTTTTGTGCTTCTTCAACATGT
AATGTTTCGCCTGGTTGCGCATATCTTTCAACTGTTAAAAATTGATCGACATTCGTTGAA
CCTAAAATAACAACTTTGTTGGTCATGTGTATGCTCCTTTCAAGTTATAATTTTAAAAAG
TAACATTCGATTCTAATACAATATTAGAGTAGGGCGTTGTTTCACCAGTACGAATATTAC
CTTTATTTAATGGGTGAGCTAAGTTACTTTTCATTTCTTCGTGAGGAATGAAAATGATTT
CGATTTCCGATGAAATCAATTGTTTAATTTGTTGCAATTGTGTAGGGTTATGTTCTTTTA
TTTCTTCTGCTAAGTATATTTTTTGGATTTCCATTTCTTCTAATACTGTAGCTAAGACAT
CAATAAAGCGTGGTAAGTTTTTAGTGACAGCTAGGTCGATACGGCGATGATCATTTGGAA
TTGGCATGCCAGCGTCATTAATTGTTAATAGGTCAAAATGACCAATTGTCGCGATTGCTT
TTGAAATATGTTCATTTAAAATAGCTGATTTTTTCATGACATCTACACTCCTTATTTTAT
AAATACTGTAACAGAAGCGGCTACTAAAATGAGTACTAAGCCGATGATTGTAATAACCAT
TTCTTTTGATGTTTTATGTTGTTTTAAGAAATAAATACCAGTTAATGTAGCAAGCACAAC
GGATGTTTGAGAAAGAATAAATCCAGTTGCTAAACCATTCATATTAGGTTGTGCTGAAAT
AAGATATGTTAAGGCACCAAATGCAAAGAAGAAACCTGAAATAATTTGTAACCACGTAAT
TTTATTACGAAATGGATTCTCTGCTTTCATATTCATAAAGCCATAAATGACTGCAACAAT
TACCATACCCATTGCTTGAGGTAAAAAGGCAGTTAAGCCATCAATAGAAGTTGCTTGTGG
TGCGGCTGAATATAACCAGTATCCAAATTCACCAATTAACAGAAGAATCACTGCACGACG
TAAATTTTTGGCGTTACTTGCTTCTTTGCGTTCACTCCAAACTGTCATACGCGCACCAAT
TAAAATAACGACTAAAGCTGTAAAGCCAATGATTTTATGACCAATGCCCGGCCAATTTCC
TAATGCAAAGACACCCCATAAAGATGCGCCTAATAATTGGAATGCTGTTGTGACAGGCAT
GGCACGAGATGAACCGACTAATTCGAACGCTTTAAATGTAATGATTTGTCCGAATCCCCA
TCCTGCACCTGATAATAAGGCGAATAGTAAATTTGTTCCAGTAGGGAAGCCACTTGATGT
GACTACGGCTAATATAATAGCGAAGATTAACGTACCTATAGTAGCACCGATAATTTGATG
TACAGGTTTACCACCAAACTTTGAAGCGACTGTTGGGAAGAAGCCCCAGCCAATTAAGGG
GCCTAACCCGATAAGTAATGCAACAATGCTCATGTTATACACCTCACGATTTGTTTTTAG
TAAAACGTTTTACCAGTGCCATCGTACCATTTTTATTTGTAAAATGCATGCGTTTTCATA
AAAAATGAAAACGTTTAAATCACAGTTAAAAATTCATACATTATTATTTTAATTTCTTAG
TGAAATAATTATGATTAAAAACCCTCAGCATTAAAGCAACGCTAAGGGCCTAACAATGAT
GAGTATATTTCGGAAGATACGTAGTTAGTTTGAAAGATGATAGCCAGTTGTTGCACGAAT
TTTTAAAGTCGTTGGTAATTCAATTATATCAATGGATTTATCTAAGTGTTGTAATCGTTG
AAGTAATAAGGTTAAAGATGTTTTGCCAATATCAGTTATAGGTTGTGCCACAGTAGTTAA
AGGTGGCGTGACATACGCGGCATAATCAATATCGTCATAACCTATTAATGAGATGTCTTT
CGGGATACTGATGCCATGTTCAATTAGTCCTCGTAAAATGCCAATAGCGAGTTCATCGTT
AATAGCGAAGATTGCAGTGGCAGATTGAACCATGATGTCATCAACAATGGTTAGCCCACC
GCGCTTAGATAATTCAGTATGGACGATTTGTGGTTCGGGCAATTGATTCGTGCGCAAAGT
ATCAACAAATCCAGCGACACGAGTCGACATATTCGCCATCATGTCATATGGTACAACAAT
CATCATATTGTTGTGACCGAGTTCTATTAAATGTTGTGCTGCAAGTTGTCCGCCTTGATA
TTCATTTGTCCGAACAAAATCTGTATAGCCTTGATGGTCATTTTGATCCAGTACGACATA
AGGTACATGATGTTTCTTTAGATAGTTATTTAGGGCGTCCGGGGATGAAATGTATTGTGC
GATAATTAATCCGTCAATACCTCGCTCAATTAAATGTTTAATATTGTCATACAAATCAGT
TGCTGTAGATGTTAAAAAGCATAAATCAACATCAGATGGTTTGTGGTCATGAATACTTTG
CATCAGTGCTGAGAAAAACGGATTTGTTAAGCTAGGCAAAATGACGCCAATAGTTTGAAT
TTTACTGCCGCGCAATTGTTTTGCATGTTTGTTAGGGGCATAGCCTAAACGTTCTGAAAC
AGCATGTACGTTTTTTATCGTTGTTGCGGAAAAACGACTATCATTATGATTTAAAATATG
TGACACCGTAGTAACTGATACACCAGCTTCTCTAGCAACATCTTTAATTGACACTTTTTT
CATATTATATTCCTTCTCTTTATTGTGTAATTAATCATACAGTTATATACCCGATTATTA
TATTCATCATATCATGATAAGCATTTGATGACATATGAAGAGGTGCATGACTTTTATTGT
CTACAAACAGGCGTCTTTAGTATGCGATTAAAGTTGAGGCGAGAGAATATATTATTAAGG
TTAAATAACTTTTAATGATTATGATAACAAGAATTTTAAAATGTTTATTGTGATGAAAAA
TACAAAAGTCATTATTTTAAAGAATAAAATATTTGTTTTTGAAAAAAGTATTAAAAAACA
TAACGAAATGATGTATATTGAACTATGTGATTGAAAAAATTTTTAATTAAGGCTTGTTAA
AAATTAAGAGAGGATGTTTTTAAATGCAATTCAAATTAAAAGAAGAAGAGATTATTAGTT
TTTTAGAATTGAAATATCCAGAAAAAGAGTTCGAATATGGTCGTTTGTTAGTTGGACAAC
ATAAACGTGATGATTTAGATGTTTATTACTTTGGTGATGCGTTTTTAATGTGCACGATTA
TTTCATTTAAGACATTTGAAATTAAAGAAACAGTAGAATTATCATATGATGCTGTTAATC
GTATTGTGTTAAAAGATGGATGGTTATTTAGAAAAATGAGAATAGAAACAATGCAAAAAG
TGTTAAAATACGGTACATCTAAATTAATGTTAACTGATTTTCAAAAGGACAATTATAATA
AATATATTCAAGGTCAGAAACAACGCGTGATATTTGAAAATGGCCATTTTGTCTAATTGA
TAGTGAATATAATTAGAGTAAGCGAAGAACAATAAAAAATGTTCTTCGCTTATTTTTATA
GAAATTGATGCATATCATTTTAAAGTGATAAAGATATTTCGAAACATGATTCTTCTATTA
TATTTAAGATTTAACTGTTTTTGGAATAATCATGTATGCAGACAATGAGCCGAGTATCAT
TAATACAATGCTGACGATAAATGTTACAGTTGCAGCTACACTTGGTGCATAGTTTAGTTG
TAACATACTGAAAACTGTAGTACTTAGTGCTATACCAAAGGCGCCACCTAGTGTGCCACT
CATTTTATATAATCCTGTAGCTAAACCAACTTTTTCATTAGGCATACTGAAAATTGCAAT
TGTAAGACCGGGTGTTGCGACTAAACCATTTCCGATTGCGCAAATGACAAACCCAATAAC
AACAGCAATGATATATTGTGATGGTTGAAGTGATGTCATGCTAATAATAGTGATGCCGAT
GACAGGGAACAACGGACCAATGATGAGCATCAATTTGCCACCGAAACGTAATGTTGCTTT
TTCACCTAAACGAATCATCGCAACTGCCACAATGGCATATGGCAATGTAACAAGTCCAGA
TTGCGCAGCTGATAAACCAAGGTGTGTTTGAGCATATATGAAAAAGACCACTGTTACGCC
CAGACCACTATTTAAAACAAAGTTATTTAAAAATGCACCAATGAACGGACGGTTGCGTAA
TACTGAGAAATCAATAAAAGGTACTTCATGTCGACGTTCGATGATGATGAATATCAACGT
AGTGATGATAAAAATGCTCAGACAAATGAATGAAAATGCACTAAACCAACCTTGTTCGAA
TCCTTGTGTTAACAATAATGTAAAGCTACCAATCATAACAGCGAAAATAGACATACCTTT
GTAATCGAATGGATGACGATGGCTATGTTGACTTACTTTTTCAGGTGTGCCTTTTAGAAG
CAATATGGCAATGAAAGCAATGACTATACTAATGATGAAATTCGTTTGCCATCCGAAATT
TGTGGCGATTAAACCGCCGATAACACCAGCTAGGCCGATGCCACCAACAGTACTAATCAT
TAGATAACTAATCGCTCGTCTTAAATGATCTCCTTTAAATTGATTATTTAAAACGCCAAC
TGTTGAAGGTAACAAGATAGCTGCTGATAGACCTTGTAAAATTCTACCGATGATGAGCAG
TGCAGTGATGTCCGATATAATTAATAGAAGAGATGCAAACATACTGATTATGAGACCCAT
GTATGTCATTCTCAGTTGTCCTATTTTATCAGCAATATCACCTGCAGCCACCATGAAGAT
ACCTGTGGCGAAGGAAGTTAAACTAATAGATAAATTTAACACGGCAGGAGAGGTTTGATA
CGTTTGACCAACGAGAGGTCCTATATTAATAAATGATTGTGCAAACAACCAATATGTTAA
TGCAGACAACATAATCGCAATAATAATATTACTGCATGGTGAAGATTGTGTGTTATTCAC
AGATGTCACTCCTTGTAAAAATTAAATATAGAAAGTCATGAGATGAAGTGAACGGATGTA
TAGATGATCGTTCACTCACACATAAGTCATGATTTCCTTACATATCATACCACAGTTATT
GAGAATGAATATCAATCAATTGCTTGTATGATTGATTTTTTATAGTATGTTTAAGTGAAA
CAGCTTTATTTGAAAGTGATTAAAGTAAATGAAGGTACAGAGGAGTGAGAACAATGTGCA
CAGGATTCACAATACAAACTTTAAATAATCAAGTACTTCTTGGACGCACGATGGATTATG
ATTATCCATTAGATGGTTCGCCAGCAGTGACGCCTAGAAATTATCGTTGGACATCTCGCA
CTGGCACGACAGGCCAAACGCAATATGGCTTTATTGGTACAGGAACAGATATGGAAGGTT
TTATTTATGGTGATGGTGTTAATGAACATGGCGTTGCCATTTCAACACAATATTTCCGAG
GTTATAGTTCATATGGATCAACACACAAAGCGGACGCGATGAATATTACGCAAAATGAAA
TTGTGACATGGATTTTGGGATATACAACAAGCATTGAAGATATGAAACAACAAGCATCCC
AAATACATGTTGTAGCTGTATATTTAAATGATATCGGTGAAGTTCCGCCATTGCATTATC
ATGTTTCCGATGCAACTGGACATTCAGTCGAAGTTTCATTTAAAGAGGGTGAAGTGGTTA
TAAAAGATAACCCTATTGGTGTCTTAACAAATCATCCAGACTTAAATTGGCATTATAGTA
ATTTAAGACAATATATCAATATTTCTCCTTATCCAACAACAGCAAATTTATTGGAAGGTG
TAACGATTGAACCTTTAGGCAATGAAGCAGGTACATTTGGATTGCCAGGTGGATTTACTT
CAACTGAGCGCTTTGTGAGAATGGCATTTATGAAAGCAAACATTGCTCAAAACAATGATA
AAGAAATGGATTTAATGAATGCATTTTATTTATTAGATGCGGTAAATATACCGATTGGAA
TTGTACGTCCGCATGATGCTGACAATCACTATACGATGTATCAGACCGTAATAAATTTAA
CTACAAGAACGTTATATATTAAGTATTATGGCAGCAATGAAATAGTAGCATTAAAGCTCA
CAGATGATTTAATTAATAGAAAAGATATGACGATTTTTAAGCCTGAGAAGCATATCACTA
TTAGAAAGTTGAATGACAATCAATAGCGATTGATAATGGAATTTGGTTGATATGATTTGA
TGGATGATTACTATCATACATTAGCGTTGAACCGCGAACATGGACGAATGATTAGTTGTT
AATTTTGAAAATTTATAAAAGGTTAAACGAATGCAGTGAGAGATGTCATTTTAATATCAA
TGTATGGCTATTTTGTAATGACAATGTAATGAGTTTAGTAAAACATTTCGGGAATATTAA
ATAGTTGGAAAATGAGAATTAAATCCTTTACTCAGTTGTCTAATTCTTTTAGTATGTGCA
GTACAGTTTAATTGAGAACTAACTTTAACTTTAATGGAGGATGTTTTATACATGAAAAAA
TTAACAGCAGCAGCGATTGCAACGATGGGCTTCGCTACATTTACAATGGCGCATCAAGCA
GATGCAGCAGAAACGACAAACACCCAACAAGCACATACACAAATGTCAACACAATCACAA
GACGTATCTTATGGTACTTATTATACAATTGATTCTAATGGGGATTATCATCACACACCT
GATGGTAACTGGAATCAAGCAATGTTTGATAATAAAGAATATAGCTATACATTCGTAGAT
GCACAAGGACATACGCATTATTTTTATAACTGTTATCCAAAAAATGCAAATGCCAATGGA
AGCGGTCAAACATATGTGAATCCAGCAACAGCAGGAGATAACAATGACTACACAGCGAGT
CAAAGCCAACAACACATTAATCAATATGGTTATCAATCAAATGTAGGCCCAGACGCGAGC
TATTATTCACATAGTAACAACAACCAAGCGTATAACAGTCATAATGGTAATGGAAAGGTT
AATTACCCTAATGGCACATCTAATCAAAATGGCGGTTCAGCAAGTAAAGCGACAGCTAGT
GGTCATGCGAAAGACGCAAGCTGGTTAACAAGTCGTAAACAACTACAACCATATGGACAA
TATCACGGTGGTGGTGCGCATTACGGTGTCGACTATGCAATGCCTGAAAATTCACCAGTT
TACTCATTAACTGATGGTACAGTAGTACAAGCAGGTTGGAGTAACTATGGTGGTGGTAAT
CAAGTAACGATTAAAGAAGCGAACAGTAATAACTACCAATGGTATATGCATAATAATCGT
TTAACTGTTTCAGCTGGTGATAAAGTCAAAGCTGGTGACCAAATTGCATATTCAGGTAGT
ACGGGTAATTCAACAGCACCTCACGTACACTTCCAACGTATGTCTGGTGGTATCGGTAAT
CAATATGCAGTAGACCCAACGTCATACTTACAAAGTAGATAATACAGTAAATCCCAAGTT
ACGATATCATACGCAACTTGGGATTTTTTTCGTTTTAATAATAGGTATAAGCCCATTGCT
TGTCCTCTAAAACATGTTGATAAAAAGGATCTTGGCCAATTAACTTGATATCATCTGCAA
GTGCTTCAACTTCATCTAAATGATGGGTAGTTAATATAATTAAACATTTAGATTTCATAA
TGTTAAGTAGTTGGTGGATGTCATGTCTAGATTTTAAATCAATACCAACTGTCGGTTCAT
CTAAAATGAGAATTCGAGGTTGACCTAGTAAACCTACTAATATATTAATTTTACGTTTAT
TCCCACCAGACAATGTAGATACTTTGGCAGACGTATCATCAAAGTTTAATTGCTGTAAAT
ATTCGTTGATAGTTGTATCGTTAATTGGATTTTTACAAAGTGATTTAAAAAATTTAATGT
TTTCAGCCACTGTCATGTGTTCAAATAACGCAATGTCTTGTGGCACATAACCGATGTGAT
TTTGTATTTGTCTTTGATTCCATTTTTCGCCGAAATAGTTGATAGTTCCATCATTAGCTT
TTTCAATACCAGCAATCATACGAAGTAATGTTGATTTTCCAGCGCCATTATCACCAAGTA
ATACGGTTAATCGATTACTATCAAAGGACATGGTTAAATGATTGAAAATCTGTTTGTTAC
GGTAACGCTTTGAAAGGTTATTAATTTCTATCATCAGTTACGCTCCTTTACATGAAAATG
GTCAAGTATACGATACCCATAGCAAGTGCATATATAAATGTCATGAATAATCGATGACTT
ATTGTTTGAATATGGAATAAGATAAAGACGATACCTATCTCATAAATCAATATAAGTAAC
AGTGATTTTAAGTAAAATATTAAGCTGAGTGGTTGAGACAAATATAGACTAACTGCCAAT
AGTACCAACAATAACAAGATCGTATGTGTCATTACATAAGTACTATATAGTTTGAAACGG
CTTAAATGATATTGTGATAATCGTTGCAATGCTGCTTGTTGGTTTAAACGATAATGCAGT
ACTACTTGAACAGCGCTAACAAATAAAATCACCGCAAAGATTAAGCTAATTGAAATAGAG
TGTTGTGCTTGTTTAGTAAGCGACACAAATTTGATTTTAGATTCAGGTGTATGTTTATGA
TAGGACTTGTTGATAGCATCGATGGATTGATGCTGTTTCATATCCTCAAGGTGTTCATAA
ATAATGTTAGGAATTTGCTGTTCATATAATGAACTACTAACAATTTCTACAGCAATACCA
CCTATAAAGTCATCTCTACCATATAACTGTATCGTTTCTTTTAAACGGTTCTCTTTTAAT
TTTTGAGAGAAACCTTTAGGAATTTGCATACTTAAAATAGCTTCCTTTTTAGTAACATCA
TCTTCAATATAGCTTTCATCTTCATCGACTTTTTTAATAGTTACATAGTCAGATTGTTTA
ATTTTATTGACGAATGATTTTGATGCAGTGGTTTGGTCTAAATCTTGAATGGTAATCGGT
ATTTTGAAGTTGTCATGTGCTACACGGTAACCCATACCAATAAGTACGTGTGCGATGACA
ATGGTTGTTACGAGCAAGATGTATTGTAACCATTGCTTGAACACAACAAGTTGTATATAA
GGCTTCATTGACGATACCTCCAAACCAATACAGCTAAATTAATTATCAAAAGTGCGATGA
AGCTAAGATAGAAACTAGGGTGCAGTTCTAAAATGTAGTTGTTTAAAATAATTTCTAACA
ATTGATTTGTTACAACTGCGAACGGTTGAATACTGAAAACGCCATTTGCTATATGTTGTA
AAAAAATCGTAGGTATTGTTAAACCAGATAACACCAGGATGACAATAGCTAATATGACTT
TACTAATACTATTCAACAAGCCTGTTGTTAAAAGTTCGATGAGTAATAACCACAGTATTA
AAAAGGTAACATAATAGCTTAAATGAATGGCTAACGTTGGCCAATTATATAATTCAAAGG
TATTCGGAATACTGAACATAATCCAAACTACACCAACGATACTCCATAACATAGTATAAA
ACCATGTAATCAACGCACGAATGATTAACAAACGCTCTTTAGAAAAATGAAACATTTTCA
ATCGCGCTTTCAATACAGTATCTTGATTCATTTTCAAAACTGTAAATAAAGATAGTGCAA
AGATGAATACCGTTGCTAAAAATCCTGTAATTGCATAATAACTGCCCGTATCGTATAAAT
GAATCGGTTCTAAGTTAAATGCACCTGAACGGTTTAATCCTGTAATCAGCAAATCAGTCA
TAACATTGATACTGTCAGAATGTGATGCTTTCGGTGCTAGGTCTTGAAAAGCTAAGATGC
CACCCATTGATCGCATAAGACGTTGGTAAACAGAATCTGTTAGCTGAGATAGCACGACAC
TTTTCATGGATTGTTGATCATATGTATATACTGAAATTGGTAGTTCGCCTTGTTTATAAA
ATGCCTTGGTCATACCTTTATCAAAGACAAAGTAGCCTTGAAGTTTATGTTTTTTTAGCA
AAGTATGTGCTTGCTTATCATCATATGCTTTAATGCTCACATTTTTACCTAGGTTACTCC
CTTTACCAATTGAGTTTAAGATTAATTTCGTTTCACTTGATTGATCTTTATCTACGACAC
CTATATTAAAATGATTGTCATCTTCTGTTACATGTTGGATCGTCGTTAATGTAATAAGGA
GTGCCGCTAATATAAATAGTAAATAGATAATCAAATACCACTTTTTCAATAAAAAAGAGT
GGTAGATGCGAAACAAATGTATTGTTTTCATTTAACCACTCCTCCAATGATAAGATTGAA
AGGCAAGATGACCTTCCAATCTTATTTTTATATTTTAGTTATTTAGATGCCTTTTTTAAA
ATTGACTCAAACATTTTGCCGCCATTTTTTTCGATTTCTTTTTCAAGTTTTTCACGGTCT
TTTGAAGATAGACTATTGAAATCTTTCGCACCACTATCATCAAAATCAATATCTGCTTTC
AATTTTGTGCTAGATTTTAAAATGAAATTAATTGGTTCTTCAGCATATTTGATGCCGATA
TTTAACGTAGATTTCTGAGTGTTATTTTTTACGTCAGAATCTATATTATTTTCAAAAGTG
AATTCATTTTCGTCGCTATATTTATCTAATGCGACAGTGATTTTACCTTTATCTTGACGT
TTTGTGCCATCTACTTTTTCTTGGTTATCTAATTTGATTTTTGATTCATCATATTCTGTC
TTTTTACCAAATTCGTATTTATCATTGTATTTATTGTCTTTTTCCTTAGAAGATACGCCT
TTAATTGTATATTTCGCTTCAGCATACGTGTATTTATCTTGATCGAAATCAAGTGCGTAA
TCTAGTTTTAATTTATCGTCTTCTAAAGTATTAGTACCTTTGATTTTAGTTTTATTATTT
TCTTTGTCTGTAATAGTAATTTCTCGTTTTACAATCGTATGTTTTTCGGTATAAATTTTA
GATTGAATTTTAGCAAATTCATCCTTTTTAGTTTCTTTGACATCGTCAATTGCTTTTTTG
ATGTCCTTATCAAAGTCTTTTGTAGCACCTTGTTCTTCCATTAATTTTTTAAGGTCTTTA
TCCTTTTTAGCTTCTTCTAATACAGCTAATGTAATTTTTTTAGTGTCAGCTCTGCTAAGT
GTTAACGTGACAGGTCTAACTTTGTACTTTTCACCATTAACCTTAATTTCTTCTTTTTTA
CCTTTATCAAAATTATCGTCATCTAATTTGTCGACAATAAGTTCGGAATATTTTTCGGCA
ATTTTGCTGTAGTCACTTTGTTGTGCTTGAGCATTACTAAAAAGAGTATTTAAATTTAGT
TGTTGGTTTGTAATACCATTTTCTTTTGCTGTTTCTTCATCTTCACCTGTAAGTTTTGAA
TAAGTTGATAATAAATCAGAATTATTAACACTATATTTCCCTTTAAATAATGGTGATTCG
AAATAATGCTTATCTTTATCTGCAGCTAACTGGAATTTCCCTAATGCAGAGTCTGCGATT
GTTGGTTCAAGATTAATCATTGATTTCTCTTTTTTAGGATCATGTCCATATGACATTTTA
ATTTTCGAAGCATTAACAACAGATTTAGGAATACCAAGCCCCTTAACAATTTCATCTGAT
GCATCTGCGCTTAATTCTAATGAAGATAAAAACGAATTATCTTTCATCTTTTCTTGGAAC
TTCACTTCATTTTCAAAACGGTCATTAAAATAATCTTTATACATTTTTGCAGTATGTTGT
TCGCTTTTTAAGTATGTATTTTTCGGTGTGTTTGCAAAAAATGCATAAACTCCCCATGCG
ATTCCACCTATTAATAATAAGACAATAATAATAGGAATTATAATTTTTAACTTTTTAGAC
ATTTTGCTTCCTCCCAATTATTTATGAGTTAATCATATCAGAACAATACATTTTATTAAA
TGGTTTATTTTAAATTTTGTTTAAATTAATAGAATTTTAGTTATAATAATGTTTAATAAG
TTATTGAAAATCTAATAAACTACAAAAAATAGTTTGATTACATAATGATTCTTGAAAAAT
GTCGGTTAACTTTATAAGAAGCATTTTTTGGCGAAGAAGATTTATTTAACTTATTGAAAA
TATTGAAGCTATATTGGGGGGATTATGTATTTATGGAATTGAAAGTCGATGATTTTGTAA
GGAATATAAAAAGACCATACTTGACTGTATTGGGAGTATTTGTAGTTGCAGTTTCATTAT
TTTTTGACGCGATTATGTTTTTCTACGCTAAACTATATGATAAATTGCCTATGTATTTAC
TGGTGTTTATGGCCTTTACAGCTGTAATTTTGATTATGATGTACATACAAGAGAAAAATG
AAAATTACAAAGTTGAAAAAAGATATGTGGTTAGATATCTCACACTTAACGTTATTGTGG
GATATACTTTGCCATTGCTTTTTGTATCTATTTACGTTTTTGGTGTAGTCGGTTTTGGAT
TTGATGTTTTCAATTATTGTCTAGGTATTATCTTGATGTTATTTATTTCTTGGTTAGGTT
TATTTTTATTTTATAAAAACGAATTTGATAGTGAAAATCCTAATCCTGCAGTTAATGCCA
TAGCAATTATTATAAAATTATTTGCTTTTGGAGGAATATTTTATATAAGTCTAATAGTTC
CTGTAACACAGCAAGAAGAGATTTTTATAGGGTTAAGTATATTCATCAATATAATTGTTG
ATGCTCTACTTGTTAGGTCATATTTTAATTACGCGTTATACAAGAGTATTAAGAAAGATA
TCGAAAATGAAGGTAAGACAATGTAAAGGAAAGACATAAAAAATAATAGGAGTCTAACCA
TGATAATTTTTATTTTAATAACAATATTTGCTATTTATTATATAGCTATGATTGCTAGTT
TGTTTAAAAGTGAAGGTTTTTCAATAATAGGTTTAATATTAGATGTTGTTATAATGGGGA
CGTTGATTTTTTACTATTTTATAGGCGCTCGCTTTGTTGATAATGATTTAAGCAACTTTT
TAATGTTTATGGATACTGGATCATATATTTTTATGTACTTTGCAATTAAGTGTTTATGGG
TGAAACCAAAGGTAGTAAATTATTTGATTGCAAAAGAATTGGGTGAATCTAAAGAGGTCA
TTGAAGAGCAGGAATTAGATTTACAGACATCAAAGATAAGAGGTATCTACTTTTTCATTA
TTTCAGTAGTGATGTTAATTATCACTAAATTAAGAATGCAACCTGAGTTACAGGCAGATG
CTATATCGATGAATCCTGTATTTATTTTTGTTGGTGTTATAATCATTTTAATTTGGCTAG
TACTGGATATATATCGCAAGAAAAAATACGGCATATTCTTATTCAAGACGATAGTGCCAT
TAGTTGTTACGATTTGGATTATTATAGCTACAATTATACTTTCGTAAATGATTTTTATTA
ATGGGGAATGTAGAGAACGTTTCTTTGTAATTTTATAATCGAATAACATACAAAATAAAG
CGACCAATTTTGCAGTGTTACGAATTGTAAACTGCGAACTGGTCGCTTTTTATTGATGTC
ATGATTAATTTAATGGATGTAATTATATGATGAAACTTCTGAAGCAGAGATGGTTCTTGA
TGAAACGATATATTCACCAATCCAGTTCATTTCTGAAATTAGAATACTTCCATCAATATT
AACTTTCTCAACGTAGGCTACATGACCAAATGGACCGTTTACTGTTTGTAAAATTGATCC
TCGTGTTGGGTGTCTATCTACTTTGAAGCCATTGCTTGAAGCTTGGCCTGCCCAGTTTTT
AGCATCTCCCCAAAATGTACTAATCGTGTGTCCATCTTTGGCACGTTTATCAAAGACATA
CCATGTACATTGTCCAGCAGTATATAAGTTGTTCTTACTTGTGATAAGAGGCTGATCAAT
GATTTTACCGTTACCTAATGCTAAAGGTTTACCGTCAGCAGTCTTTGCTTTGTCATTAAA
TTCGGCGATTTGTAATTCGTCATACAATTCGTCTAAATCGATGCCTGTAATAAGCCCTTT
GTTATCTTTTGAAAAAGCGTTATTTAATTCATCGTCATTGTCTTCGACATTCGGTATTGC
TGGTGTCAAAGGATTGCTTGGTGACGTTTGAGGCGGTGTGTGTGAATCAATTGCGTCATT
AATGTGCGTATACTGACCACTTAATGAAGAATGGTACTGATTGTTGTTAAGATCACGTTG
ATTTGCGTGTTGATGATTGTCGTTTGTACGTGACTGGTTTTGATGATTGTTGTTTGGCGT
GTTGTTTTTGTCATATGTATAAGTATACGCGCCGGTGTCTTTATTCACTTTGAACTGTGC
GTTTGGGTGTGCTTTCTTTGCTTCTTCTAATGTTTTGCTATCATTCGTATATGCTTGAGC
CGAGTTAGGCGACATACTAAATAAAGTAAGAGTTGTCATCGTCAGTAAAATTGTTTTCTT
CATAATAACCATTTAATCCTTTATGTATTTAATTTAATTTTAGTATACACATTTATATTA
CAAAAATGAATGGTTAATTAAAAATATATGGGTATATTCAATATATTTATTTAAAAAAAG
CTAAAAATACTTAAAAAACTATATACATATACTAATAATTTATATATTATTTGAGTAAGG
AGCACTTTTTCAAAAAATAGTGTCCCTAAAAAGTTTTGATAAACTTAAAATATTCAGGAG
GTTTCTAGTTATGGCAATGATTAAGATGAGTCCAGAGGAAATCAGAGCAAAATCGCAATC
TTACGGGCAAGGTTCAGACCAAATCCGTCAAATTTTATCTGATTTAACACGTGCACAAGG
TGAAATTGCAGCGAACTGGGAAGGTCAAGCTTTCAGCCGTTTCGAAGAGCAATTCCAACA
ACTTAGTCCTAAAGTAGAAAAATTTGCACAATTATTAGAAGAAATTAAACAACAATTGAA
TAGCACTGCTGATGCCGTTCAAGAGCAAGACCAACAACTTTCTAATAATTTCGGTTTGCA
ATAAGCATTCTGAAATTGGCAAAGTCACATTTTCTAATGTGGCTTTGCTTATCATTTTTT
AAGAAAACAACTGAAAGGAAATAAGCATGAAAAAGAAAAATTGGATTTATGCATTAATTG
TCACTTTAATTATTATAATTGCCATAGTTAGTATGATATTTTTTGTTCAAACAAAATATG
GAGATCAATCAGAAAAAGGATCCCAAAGTGTAAGTAATAAAAATAATAAAATACATATCG
CAATTGTTAACGAGGATCAACCAACGACATATAACGGTAAAAAGGTTGAGCTGGGTCAAG
CATTTATTAAAAGGTTAGCAAATGAGAAAAACTATAAATTTGAAACAGTAACAAGAAACG
TTGCTGAGTCTGGTTTGAAAAATGGCGGATACCAAGTCATGATTGTTATCCCAGAAAACT
TTTCAAAATTGGCAATGCAATTAGACGCTAAAACACCATCGAAAATATCACTACAGTATA
AAACAGCTGTAGGACAAAAAGAAGAAGTAGCTAAAAATACAGAAAAAGTTGTAAGTAATG
TACTTAACGACTTTAACAAAAACTTAGTCGAAATTTATTTAACAAGCATCATTGATAATT
TACATAATGCACAAAAAAATGTTGGCGCTATTATGACGCGTGAACATGGTGTGAATAGTA
AATTCTCGAATTACTTATTAAATCCAATTAACGACTTCCCGGAATTATTTACAGATACGC
TTGTAAATTCAATTTCTGCAAACAAAGATATTACAAAATGGTTCCAAACATACAATAAAT
CATTATTGAGTGCGAATTCAGATACGTTCAGAGTGAACACAGATTATAATGTTTCGACTT
TAATTGAAAAACAAAATTCATTATTTGACGAGCACAATACAGCGATGGATAAAATGTTAC
AAGATTATAAATCGCAAAAAGATAGCGTGGAACTTGATAACTATATCAATGCATTAAAAC
AGATGGACAGCCAAATTGATCAACAATCAAGTATGCAAGATACAGGTAAAGAAGAATATA
AACAAACTGTTAAAGAAAACTTAGATAAATTAAGAGAAATCATTCAATCACAAGAGTCAC
CATTTTCAAAAGGTATGATTGAAGACTATCGTAAGCAATTAACAGAATCACTGCAAGATG
AGCTTGCAAACAACAAAGACTTACAAGATGCGCTAAATAGCATTAAAATGAACAATGCTC
AATTCGCTGAAAACTTAGAGAAACAACTTCATGATGATATTGTCAAAGAACCTGATACAG
ATACAACATTTATCTATAACATGTCTAAACAAGACTTTATAGCTGCAGGTTTAAATGAGG
ATGAAGCTAATAAATACGAAGCAATTGTCAAAGAAGCAAAACGTTATAAAAACGAATATA
ATTTGAAAAAACCGTTAGCAGAACACATTAATTTAACAGATTATGATAACCAAGTTGCGC
AAGACACAAGTAGTTTGATTAATGATGGTGTCAAAGTGCAACGTACTGAAACGATTAAAA
GTAATGATATTAATCAATTAACTGTTGCAACAGATCCTCATTTTAATTTTGAAGGCGACA
TTAAAATTAATGGTAAAAAATATGACATTAAGGATCAAAGTGTTCAACTCGATACATCTA
ACAAGGAATATAAAGTTGAAGTCAATGGCGTTGCTAAATTGAAAAAGGATGCTGAGAAAG
ATTTCTTAAAAGATAAAACAATGCATTTACAATTGTTATTTGGACAAGCAAATCGTCAAG
ATGAACCAAATGATAAGAAAGCAACGAGTGTTGTGGACGTAACATTGAATCATAACCTTG
ATGGTCGCTTATCGAAAGATGCATTAAGCCAGCAATTGAGTGCATTATCTAGGTTTGATG
CGCATTATAAAATGTACACAGATACAAAAGGCAGAGAAGATAAACCATTCGACAACAAAC
GTTTAATTGATATGATGGTTGACCAAGTTATCAATGACATGGAAAGTTTCAAAGACGATA
AAGTAGCTGTGTTACATCAAATTGATTCAATGGAAGAAAACTCAGACAAACTGATTGATG
ACATTTTAAATAACAAAAAGAATACAACCAAAAATAAAGAAGATATTTCTAAGCTGATTG
ATCAGTTAGAAAACGTTAAAAAGACATTTGCTGAAGAGCCACAAGAACCAAAAATTGATA
AAGGCAAAAATGATGAATTTAATACGATGTCTTCAAATTTAGATAAAGAAATTAGTAGAA
TTTCTGAAAAGAGTACGCAATTGCTATCAGATACACAAGAATCAAAATCAATTGCAGATT
CTGTTAGTGGCCAATTAAATCAAGTCGACAATAATGTTAATAAGCTACATGCGACAGGTC
GAGCATTAGGCGTAAGAGCGAATGACTTGAATCGTCAAATGGCTAAAAACGATAAAGAAA
ATGATTTATTCGCTAAAGAGTTTAAAAAAGTATTACAAAATTCTAAAGATGGCGACAGAC
AAAACCAAGCATTAAAAGCATTTATGAGTAATCCGGTTCAAAAGAAAAACTTAGAAAATG
TTTTAGCTAATAATGGTAATACAGACGTGATTTCACCGACATTATTCGTATTATTGATGT
ATTTACTATCAATGATTACAGCATATATTTTCTATAGTTATGAACGTGCCAAAGGACAAA
TGAATTTCATTAAAGATGATTATAGTAGTAAAAACCATCTTTGGAATAATGTCATTACGT
CAGGTGTTATTGGTACAACTGGTTTGGTAGAAGGATTAATTGTCGGTTTAATTGCAATGA
ATAAGTTCCATGTATTAGCTGGCTATAGAGCGAAATTCATCTTAATGGTGATTTTAACTA
TGATGGTCTTCGTACTTATTAATACGTATTTACTAAGACAGGTAAAATCTATCGGTATGT
TCTTAATGATTGCTGCATTGGGTCTATACTTTGTAGCTATGAATAATTTGAAAGCAGCTG
GACAAGGTGTGACTAATAAAATTTCACCATTGTCTTATATCGATAACATGTTCTTCAATT
ATTTAAATGCAGAGCATCCTATAGGCTTGGCGCTAGTAATATTAACAGTACTTGTGATTA
TTGGCTTTGTACTGAACATGTTTATAAAACACTTTAAGAAAGAGAGATTAATCTAATGTT
GATGAATAGCGTGATTGCTTTAACTTTTTTAACAGCATCTAGCAATAATGGCGGACTTAA
TATTGATGTGCAACAAGAAGAGGAAAAGCGAATCAATAATGATTTAAATCAATATGATAC
AACGCTATTTAATAAAGACAGCAAAGCGGTTAATGATGCGATTGCTAAGCAGAAAAAAGA
ACGACAACAACAAATAAAAAATGATATGTTTCAAAATCAAGCGAGTCACTCGACTCGCTT
GAATGAAACTAAAAAAGTGTTATTTTCCAAATCTAACTTAGAAAAGACTTCGGAGAGTGA
TAAAAGCCCCTATATTCAAAACAAGCAGGAGAAAAAAATATTCCCGTACATTTTGATGTC
TGTAGGGGCTTTTTTGACTTTAGGATTTGTCATTTTTTCAATTCATAAAGGGAGACGAAC
GAAAAATGAATCAGCACGTAAAAGTAACATTTGATTTTACTAATTATAATTACGGCACAT
ATGACTTAGCAGTACCAGCATATTTACCGATAAAAAACTTAATAGCTTTAGTATTGGATA
GTTTGGACATTTCAATATTTGATGTCAATACACAAATTAAAGTGATGACGAAAGGTCAAT
TACTTGTTGAAAATGATCGACTCATTGATTATCAAATCGCTGATGGAGATATTTTGAAGT
TACTATAGGAGGAAAAATAGATGGTTAAAAATCATAACCCTAAAAATGAAATGCAAGATA
TGTTAACGCCTTTAGATGCTGAAGAAGCAGCTAAAACAAAATTACGCTTAGATATGAGAG
AGATTCCTAAGTCTTCAATTAAACCAGAATATTTTCATTTAATGTACTTATTAGAACAAC
ATTCTCCATATTTTATAGATGCTGAATTAACTGAACTACGTGACAGTTTCCAAATACATT
ATGACATTAATGACAATCATACACCTTTTGATAACATTAAATCATTTACTAAAAATGAAA
AATTACGTTACTTACTCAATATCAAAAATTTAGAAGAAGTAAATCGTACACGCTACACAT
TTGTGTTGGCACCAGATGAATTATTTTTCACAAGAGATGGATTACCAATTGCTAAAACAA
GAGGGTTACAAAATGTTGTTGATCCATTACCTGTGTCAGAAGCTGAATTTTTAACAAGAT
ATAAAGCACTGGTTATCTGTGCATTCAATGAGAAACAATCATTTGATGCTTTAGTTGAAG
GAAACTTAGAACTACATAAAGGAACGCCATTTGAAACTAAAGTTATTGAAGCGGCAACGT
TAGATTTACTAACGGCATTTTTAGATGAACAGTATCAGAAACAAGAACAAGATTATAGTC
AAAATTATGCATATGTACGCAAAGTAGGACATACCGTTTTCAAATGGGTTGCTATCGGTA
TGACAACGTTAAGTGTTTTATTAATTGCATTCTTAGCCTTTTTATATTTTTCAGTAATGA
AGCATAATGAGCGCATTGAAAAAGGATACCAAGCATTTGTAAAGGATGATTATACGCAAG
TACTAAATACGTATGATGATTTAGATGGTAAAAAATTAGATAAAGAGGCACTTTACATTT
ATGCCAAAAGTTATATCCAAACAAATAAACAAGGTTTAGAAAAAGATAAGAAAGAAAATT
TACTTAATAATGTGACACCAAATTCAAACAAAGACTACTTATTATATTGGATGGAATTAG
GACAAGGACATCTTGATGAAGCGATTAATATTGCCACTTATTTAGATGATAACGATATTA
CAAAGTTAGCGTTGATTAATAAATTAAATGAGATTAAAAATAACGGAGATTTATCGAATG
ATAAACGTTCTGAAGAAACGAAAAAGTATAACGATAAATTGCAAGATATTTTAGACAAAG
AAAAACAAGTTAAAGATGAAAAAGCGAAATCTGAAGAAGAGAAAGCAAAAGCGAAAGATG
AGAAATTAAAGCAACAAGAAGAGAACGAAAAGAAACAAAAAGAACAAGCACAAAAAGATA
AAGAAAAACGCCAAGAAGCTGAAAGAAAAAAATAGTATAGGACTGAGGCAAAGACAATGC
ATAAATTGATTATAAAATATAACAAACAATTGAAGATGCTCAATTTGCGAGATGGTAAGA
CATATACTATTAGCGAAGACGAGCGTGCAGATATTACGTTGAAATCGTTAGGCGAAGTCA
TTCATTTAGAACAAAATAATCAAGGTACTTGGCAAGCGAATCATACTTCTATTAATAAGG
TGCTTGTTAGAAAAGGTGACCTTGATGACATTACATTACAGCTTTATACAGAAGATGATT
ACGCATCATTTGCGTATCCTTCAATTCAAGATACGATGACAATTGGACCAAATGCGTATG
ATGATATGGTTATTCAAAGCTTGATGAATGCCATCATTATTAAAGATTTTCAATCAATAC
AAGAATCACAATACGTACGCATTGTGCACGATAAAAATACAGATGTGTATATTAACTATG
AACTACAAGAGCAATTAACGAACAAAGCTTACATTGGTGATCATATTTATGTTGAAGGGA
TATGGCTCGAAGTACAAGCTGATGGTTTAAATGTATTGAGTCAGAATACAGTGGCATCGT
CATTAATTCGCTTAACACAAGATATGCCACATGCACAGGCAGATGATTACAATACGTACC
ATCGTTCGCCAAGGATTATTCACCGTGAACCGACCGATGATATTAAGATTGAAAGACCAC
CACAGCCAATACAGAAGAACAATACAGTGATATGGCGTTCCATTATACCGCCATTAGTAA
TGATTGCTTTAACTGTTGTCATCTTTTTAATGAGACCAATTGGTATTTATATTTTAATGA
TGATTGGTATGAGTACAGTAACGATAGTATTTGGTATTACAACGTATTTCTCTGAAAAGA
AAAAGTATAACAAAGATGTTGAAAAACGAGAGAAAGATTACAAAGCTTATTTGGATAATA
AATCTAAAGAAATTAATAAAGCGATTAAAGCACAACGTTTTAGTTTGAATTACCATTATC
CAACGGTTGCTGAAATTAAAGATATCGTTGAAACGAAAGCACCAAGAATATATGAAAAAA
CATCGCATCATCACGATTTCTTACATTATAAGTTAGGTATTGCGAATGTAGAAAAGTCAT
TCAAATTAGATTACCAAGAAGAAGAATTTAACCAACGTCGTGATGAACTATTCGACGATG
CTAAAGAATTGTATGAATTTTACACAGATGTAGAACAAGCACCATTAATCAATGATTTAA
ATCATGGACCAATTGCATATATTGGTGCACGACATCTCATTTTAGAAGAATTGGAGAAAA
TGCTAATCCAATTGTCAACATTCCATAGTTATCATGATTTAGAGTTTCTATTTGTGACAC
GTGAAGATGAAGTTGAAACATTGAAATGGGCACGTTGGTTGCCACATATGACATTGAGAG
GTCAAAACATTAGAGGGTTTGTTTACAATCAACGAACGCGTGACCAAATTTTAACGTCAA
TTTATAGCATGATCAAAGAACGAATCCAAGCTGTGCGTGAACGCAGCAGAAGTAATGAGC
AAATTATTTTCACACCGCAATTAGTGTTTGTCATTACAGATATGTCATTAATTATTGATC
ATGTCATTTTAGAATATGTAAACCAAGATTTATCAGAATATGGTATTTCATTAATCTTTG
TTGAAGATGTGATTGAAAGTTTGCCAGAGCATGTAGATACCATTATTGATATCAAGTCTC
GTACTGAAGGCGAACTGATTACGAAAGAAAAAGAATTAGTTCAATTGAAATTTACACCTG
AAAATATTGATAACGTCGATAAAGAATATATCGCGCGACGTTTGGCGAATTTGATACACG
TCGAACATTTGAAAAATGCAATTCCTGATAGTATTACATTTTTAGAGATGTATAACGTGA
AAGAAGTAGATCAGCTTGATGTGGTTAATCGATGGAGACAAAACGAAACATACAAAACGA
TGGCAGTACCTTTAGGTGTAAGAGGTAAAGATGATATTTTATCATTGAACTTACATGAAA
AAGCACACGGGCCACATGGTTTAGTTGCTGGTACCACTGGTTCAGGGAAATCTGAGATTA
TCCAATCATACATTTTATCTTTAGCTATTAATTTTCACCCTCATGAAGTTGCATTCCTAT
TGATTGACTATAAAGGTGGGGGTATGGCGAACTTATTTAAAGATTTAGTCCATTTAGTTG
GTACGATTACAAACTTAGATGGCGATGAAGCGATGCGTGCCTTAACATCAATCAAAGCCG
AATTGAGAAAACGTCAACGTTTATTCGGAGAGCATGATGTTAACCATATTAATCAATACC
ATAAGTTATTTAAAGAAGGTGTTGCGACAGAACCAATGCCACATTTATTCATTATTTCCG
ATGAGTTTGCCGAATTAAAATCAGAACAACCTGATTTTATGAAAGAACTTGTATCAACGG
CACGTATTGGACGTTCGTTAGGTATTCATTTAATACTTGCGACACAAAAACCATCGGGTG
TTGTTGATGACCAAATTTGGTCTAACTCTAAATTTAAATTGGCATTAAAAGTACAAGATA
GACAAGACAGTAATGAAATTTTAAAAACACCAGATGCAGCAGACATTACATTACCAGGTC
GTGCGTATTTACAAGTTGGTAATAATGAAATTTATGAATTATTCCAATCTGCATGGAGTG
GAGCAACATATGACATCGAAGGCGATAAATTAGAAGTTGAAGATAAGACGATTTACATGA
TTAATGACTATGGTCAACTTCAAGCAATCAACAAAGACTTGAGTGGACTTGAAGATGAAG
AAACGAAAGAAAATCAAACTGAGTTAGAAGCGGTTATCGATCATATAGAATCTATTACAA
CACGATTAGAAATTGAAGAAGTTAAGCGTCCATGGTTACCACCATTACCAGAAAATGTAT
ATCAAGAAGATTTAGTAGAAACAGATTTCAGAAAATTATGGTCAGATGATGCAAAAGAAG
TGGAATTAACATTAGGACTTAAAGACGTACCAGAAGAACAATATCAAGGACCGATGGTAT
TGCAATTGAAAAAAGCTGGGCACATCGCGTTAATCGGAAGTCCAGGATATGGTAGAACAA
CGTTCTTACACAACATTATTTTCGATGTTGCAAGACACCATCGTCCTGATCAAGCACACA
TGTACTTGTTCGATTTCGGTACCAATGGTTTGATGCCAGTCACAGATATACCACATGTCG
CTGATTACTTTACAGTAGATCAAGAAGACAAGATTGCGAAGGCGATACGGAAGATACATG
ATATTATTTCTGAGCGAAAAAGACTATTAAGTCAAGAGAGAGTAGTTAATATAGAGCAAT
ATAATAAAGAAACTGGAAATTCAATTCCAAATGTTTTCTTAATTATCGATAACTACGACA
CGGTGAAAGAATCACCATTTATGGAAGAATATGAAGAAATGATGTCTAAGGTAACACGTG
AAGGTTTAGCATTAGGGGTATACATCATTCTTTCAGGATCAAGATCAAGTGCAATAAAAT
CAGCTATATTTACTAACATTAAAACAAGAGTTGCGCTGTACCTCTTTGAAAATAATGAAT
TAACAAATATTATTGGTTCTTATAAAAAAGGTGTGAAAGATGTTAAAGGTAGAGCTGCAA
TAAATGATGATAACTTCACACAGTTCCAAATTGCGCAACCATTTGAATTAGCAGAAGGAC
AAACATATAACGAGCGCATTAAAAATGAAGTAGCACAAATGAAAGAATTCTATGTAGGAG
ATTATCCAAAACATATTCCAATGATGCCAGATAAGGTATTAATGGATGATATTCAAGAAA
CATATGATTTGGAAAAAATCATTCATGAAGAACACAAATTACCATTAGGATTAGACTTTG
AGGATGTGGAACTAGTTAGCTTAGATCTGACATCACCAAGTATATTAACAGCAAGAACAC
CAAATGATTTAGAAATAGTTAATAATCGAGTTTTAGATGGTATGAGTAAACTTAAGGAAA
GTGTAACAACAATACTAGTTGATGCAGATGAAAATATGAGTGATAAGGCAAGTATAGTTA
ATTCATATTATGCATCGTCAGAGGATTTGCAATTAATAAAACAAGGTTTTATCGTTGAAA
TCAAAAAAAGGTTGAATAGCGAACGAAGTAAAGAAAGTGTGAAGATTGTATTTATCAACA
ATCTTAAGGCGTTTATTTCTATCACAGGACTTAATGAAAAGGATATAAGGTATATATTAT
CTGAAGGACCAAAGGTAAATGTCTATACAATAATTAGTAGTATGTACAATGACATCTTAG
GAACATTTGATAGAGAATCAAAATTAGCACGTCAAATTATTAATCAAGCAGTAATTGTAA
CTAGGCTATATGATCAAGAGTTTTTACAAGCTAAAATCACGAATAGAGAGCCGTTATTAA
AACCATATGAAATGTATTATTTTAATAAAAATGAACATATTAAAATAAAATTAATTCAAT
AGGGAGGACAATTATGGGGGAAATAAAAGTTGAAACGAGTAGTACGATAGGAAAAATTGA
AAGTATTTCTAATGCTGGATCAAATGTTTCTTTTGATAATGTATCAGACTCGTTAGAATA
CACAAACATTTCACCATTTACAGGATTTGCTGCTGCTAGTAGTACTTTAACTACAGCTAT
TTCTAATTATCATTCTATTATCACTCAAGACACAGAAGCAATGAAAACTGCTGTAAATGA
TTTTAGAGATAAGGATGCTGATATAGCTGGACAAATTGATGGAAATAATAATTTAGGAGC
AGGATTATAACATAGAGGGAGATAAAAATGGCTAATAAGGAAGAGCTCAAAAAAAGAAAG
GCACGATGTATAGAACAAAAACATAGCAAGGAAAGTGAATTGAAAAGCTTACAAGGAGAT
AAGAAAAGGCTGCAAGATGCAGTGAATTCTGCACAGACCATAATAGAAGATTTCAACTCT
GAAAAGAAGACTTATGATGGTATAGAAATTGAAAAGAATCAATGGTCTGGACAAACACGT
AACAAATCGGATGATAATCGCACCAATTTAAATACGTCAATAGATAAATATAAAGAAAAG
TTTGATAAGGCCTTAAATCAAATGAAGAAGGATTTGGAAAATCTTGAAAGTAAAATAGAA
GGCGTTGAAACGGATATTTCAAACATTGCTGCTGAAATTCAAAATATAGACAGTCAATTA
TAAATATAAAAGAGTAAAGGAGTATAAAATGGGGAATAAAATAAAAATGTCAGAAGTGAA
TAATTTTAATGCTTCATTACAGAAATCTCTCAGTAGCTTATCGACCAACACAAAAACCTT
AAAGAATAATATTAATAAATTGAAAGATGATAGTGAATTTAAAGGGAAGACAGCATCGAA
TATTAATAGTTATAATCAAAGTTTTCATATTGAAACAATAAGTAGAATCGAAAAAATAAA
GGAGGAATTTGAAAAAAAATTAAAAGATGCAATTGAAGATTTTCAAAATAGTGTTGATAA
TGACCATAATGCAATTTTAGATGAAGATGCAATAGAAAAATACAAAGGTGAAGTTAAAAA
ATCTATTGAACAAATAGAGAGTATTAAGACAAGAATGAATTCTACTATAGGAGGGGTTCA
TGATTTAACAACAGCAAAAACAATAAGTGGTAAGGATGTTAAAGAAAAGGGAGAAACATT
TAATAAGCAAATTACTGATACATTAGATAATTTTAATAATTTTCAAAGTTTACACTTTTT
AGATGATTCCGAATTATTATCTATGATTACACCTGTTTCTACAATGGCCTCTAAAGTTAA
AAATATGCCAAGTAATCGATCAACTATATCTGGAAATGCTGGATATATAAAAAGTGAGTA
TAAACTTCATTCAGAAAACAACCAATTTCGTGAATTGAAAAAAGAATTGGAAAAATATGA
AAGCGCAATATATGGTGGTAATAAATATCGAAAGACTGTTAAATCTATGATTGAAATAAA
AAATGCATTAATTGTTGCATATATAGCTGGTGACGGTAATATCTTTAAAGGTAATGAATT
ATTAGCTAAAAACCAGTTGGGGAAATTGGGAAATAAAAAATTAAAATTAATAAATGCAAC
TATGCAAACAAATGTTGAAAATATTGAAGGAAAAAGATTAGTTAAAGCTGCTAAATTTAT
ACTTGATAAAAATAATAAAATGAAATTCAGTGAGAAATTAAAAGCTGGTTTTAAAATGAC
CAGAAATTATAGCGATACTGAATTCAAGCAGCTAGAAAAAGTTGCAGGAAAATACAATGG
TAAATCTGCAATGAAAAGAGGTGCTAAAGCCGCATGGGAAAGTATGAGTCAAAAACAGTT
ACGCGAATTTTTGAAAAATCCTAAAAATTTAAAAAATATATGTTTGGATGAAGTTAAGGA
TTTTCTAGGCAAAAACAAACTAGGAAAATTTTTGAAAAGTATGAGATATGCTGGTAAGCT
TTTAGGGCCACTAGGAGCAGTAGCAGCAGTAGCAAACAATGTTGTAAATGAGAAATCAGG
ACAGAAAAAAATTGTTGGATCTATTGTTGATTTAGGGGCAATTGGTGGATCCACTGCAAC
TGGAGCAGCAATTGGAGCAGCAATTGGAGGTCCTGTAGGTGCAGTTGTAGGCGGAATAGC
TGGAATTGTAGTAGGTGCCGCGTCTGATTTTAAATTAGTAGGTGGCAAGTCATTAACGGA
TATTGCTAAAGATAAACTTAATAATACGGTTAGTTCTATTAGAAGTAATGGTTTTGGTAA
AACTTTAAGTAATGTATTTTAAAAGGAGATTAAAAAATGAATAATACTAAGGAAAATATA
GATATTCTTAGAAAGCCAGGAGCACAAGCTCTAAGTTTAATATCATTGTTTTTGATACTT
TTTTCATGTCTGACTTTCTTTTTTGGTTTAGATTATGAAAGGTTTCCTAATTATTTAAAG
ATAACGACAATTATAGAATTAATAATTATTGTAATCAGTTTACTTCAATGGATTAGATTT
ATAGATTTCGAAAAAGAAAGTGCACAGAAATATAAAAAAATATATGCTCGATTTTTAGTT
GTTATAAATGTGTTAACTACTATCACTGTAGTATTTGCACTGTGTAACCTTTATTATTTT
GCAGCTGTACAAAACCATTATGATTTATTCAATTATTGGTTAATAGGTACGATTTCAATC
ATAATTAGTTATTTGTTATTAGTAATTGGCGGAATGTTTACGTTGTTAAAATTACCTAAA
GTAACAAAACGTTGGGGTGGTAAAACTAAAACACATTTCGGTTTATTATTAACTGCGTTG
AGCTCATTTATATATATTGAAAAAATTATCGAATATATATTGATTCCTAATGTCGTAGAA
TCCAAGTTTATAATTATTGTAAGCATGTTGGTTATCGCTGGAGCACAATTTGTGACATTT
CAATTTATTATGCAATACAGTAGATTCTATATTTTTGAATTAAACACAGAAGATGATGAC
TAAATGATATAGATTTACAAAACACACTTTTAAAAAGTGAATTGATCTGAAAAAGTGATT
TGAAAATCGGAAATTCTATATAGTTTTTCACTGCTTTTATATTTTAAATTGGAGGAATAA
TAAATGGAACTTGATGCATTAGTAATGCCTAACTTAGCTAAAATGGAATTTTCTATTAAT
CCAGAATATTGGAAAGACGAAATGAGCAGAATTAAATCATTTTTTATAGACAAACGTATC
TATACAGTTGGACCAATAGTATTTACACGAGAAGTTGTCGGGCTAGATGAAATGAAGTTT
GTAACCTATATTTCATTAAATTCTGAAATTGACGATATACCTGAATTGAATATTAAATTT
ATACCTTCAATTGCCCTTTTACCAACTATTTCTCATAAATGCTTTGATGAAGATGAATTT
GAAAATGTTTATATGAAAATCAAAGAGTTTGCAGTAGAAAATAACATAACGCTATCAAAT
TCTCCATTCTACCATGTTATGGTTGATTATTTTGGTGGTCAAGTATATGAAATTCACGCT
GAAATCAATTTAGATGAGGATGAATTGGAATGAATGAATTAAGCTATTCTACTATAATGT
TTAGAAATGTTATATCAAAAGAATATTTAGATATAGACTTAAAAAATTTAAATGAAGTGA
CAACACATTTTTTAAATGAAGTAAAGCATTATGATTTAAATGAAAATGGACCATTAATTC
TCACTATTAACCAGTTGATGAAAAATGAGAAAGTAAATATTACAATTTATTCATCTATTA
ATAATATAAGTAGTTTACATGATTCTTTTGAATTTCAATCTTACCTTTATATTGATCAAA
TGTTACATAATCAACTTAGACCACTAAATTATGAAGAAGATATTAAGAAGGGTTTAGAAG
ATATAGAAAGATTTGCAAAAGAAAATCAACTTCAACGTATATCACCATATTATTTTATAC
TCAATGATGTGAATGGATTTAAATGGATCGATATTAAAGTAAAAGTTATGGAATATTGAG
GTGCGAATATGGAGTTCTTATTATTAATTGTCGTAGCCGGACTGTATTATATTATATATT
TAACTGCTGTGATGTATTCTGAAAAAATAGTAGTATTGCCTATAATCATCTATGCCATTG
TGTTTGTAGTAATTGGTATCACTTATATTTTTATAGGTGACAGCTATGATCAGTTAACAA
ATTTCAATGTGATTTTGTATATGGGGAGTTTGTTTTATGCATGGATGGCTTTTAGAAATC
TTTGGAACAGACCATTATTATTAAAATATAAGAACATTACAGATAGTTCAAGTGGAATAG
TTAATAAATCTGAATATAATTCAGTTGAAAGCTTACGTATAAACATTGAAATAGCTAAGT
ATAAAGGGATTATTTCTTTGATAGTAGCTATAGTACTAACGGTATTAATGACATTAAAGT
CAACACCTCAAATCACTGCAGAAACACGTGACTTAAGTATCTCATTTTTCATACTCAGCT
TATTTATCATTATAATATTTGCAGTTTGGGATTTGATTATTAGAGTTAGAAAGGGAACGT
TTGCTTTTGTTGTAATAAGGCCAATATTATTTAGTTGCTGGTTATTTATTTTGAATATGA
TTTTATCAAGATTATTATAATATAAGAAGTTGGATAAATTGTAATGTGAAAAATCATTGA
GAATTTCAATTATTGTAACAATAGTTTCAGTTATTTTAGTTTCATTAGTTTATTTAGGTT
TAAAATGAGTAATATTATTTTGAAGAAGCATTAATCCACGTAGAAGTGTTGTTTAATGCT
TTTTATTTAACGGTAATGAAAATATAGGGGGGATAACATGACTTTCGAAGAAAAACTAAG
TCAAATGTACAACGAGATTGCGAATGAGATCAATGGAATGATGCCAGTAGACTGGGAAAA
GGTATATGCAATGGCATATATAGATGATGGAGGAGGAGAAGTGTTCTACTATTACACAGA
ACCTGGAAGGAATGAATTATACTACTATACTAGTGTATTAAATAAATATGATATATCGGA
ATCAGAATTTATGGACTCAGAGTATGAGTTGTATAAACAATTTCAAAAGTTAAGAAATAT
ATTTAAAGAAGAAGGACATGAACCATGGACATCATGCGAATTTGATTTTACAAGAGAAGG
TAAATTAAAAGTTTCATTTGATTATATAGATTGGATAAATTCAGAATTTGGTCAAATAGG
TCGACAAAATTACTATAAGTATAGAAAATTTGGAATTTTACCAGAAACGGAATATGAAAT
TAATAAAGTTAAAGAAATCGAGCAATATGTTAAAGAACAAGAAGAAGCTGAAATATAGGG
GAGATAACATGAATTTCGAAGAAAAACTAAGTCAAAAGTACAACGAGATTGCGAATAAAA
TTAGTAGCATGATACCAGTAGAGTGGGAAAAGGTATATGCAATGGCTTATATAAATGAAA
GAAATGGAGAAGTTTTCTACAATTATACTGAGCCAAGCAGTGATGAATTGTTTTACTATA
CGAGCGTGTTAAATAAATATAATATACCAAGATCAGAATTTATGGACTCAGTATATGAAT
TATATAAGCAATTTGATAATTTAAGAGAATTGTTTATAGAAGAAGGACTCGAGCCATGGA
CATCATGCGAATTTGACTTTACAAGAGAGGGTAAATTAAACGTATCTTTTGATTATATTG
ATTGGGCGAATTCAGAGTTTGGACAAATGGGAAGAGAACATTATTACATGTATAAAAAAT
TTGGAATTTGGCCTGAAAAAGAATATGCCATAAATTGGGTTGAAAAAATAAAAGATTATG
TTAAAGAGCAAGAAGAAGCTGAACTATAGGGGAGATAACATGACTTTCGAAGAAAAATTA
AGTCATATGTACAACGAGATTGCGAATGAGATTAGCAGTATGATACCAGTAGAATGGGAG
CAAGTATTTACAATAGCCTATGTAACTGATCAAGCTGGAGAAGTCATTTTTAATTATACT
AAACTAGGTAGTGATGAATTAAATTACTATTCAGACATACCTAAAGATTGCAATGTCTCA
AAAGATATTTTTAAGAATTCATGGTTTAAAGTTTATCGAATGTTTCATGAGTTAAGAGAA
ACTTTTAAAGAAGAAGGACATGAACCATGGACATCATGCGAATATGATTTTACAAGAGAC
GGCAAATTGAATGTTTCGTTTGATTATATTGATTGGGCGAATTCAGAGTTTGGGCCAATG
GGAAGAGAACATTATTATATGTATAAAAAATTTGGAATTTGGCCTGAAAAAGAATATGCC
ATAAATTGGGTTGAAAAAATAAAAGATTATGTTAAAGAGCAAGAAGAAGCTGAACTATAG
GGGAGATAACATGACTTTCGAAGAAAAACTAAGTGAAATGTACAACAAGATTGCGAATGA
GATTAGTGGAATGATACCAGTAGAGTGGGAAAAAGTATATACAATTGCTTATGTAGATGA
TGAAGGTGGAGAAGTCGTTTTTAATTATACTAAACCAGGTAGTGATGAATTGAATTATTA
CACATATATCCCTAGAGAGTATAATGTCTCTGAAAAAGTATTTTATGATTTGTGGACGGA
TTTATATAGATTGTTTAAGAAGTTAAGAGATTTATTTAAAGAAGATTTAGAACCATGGAC
ATCATGTGAATTTGATTTTACAAGTGAAGGTAAATTAAACGTATCTTTTGATTATATTGA
TTGGGTGAATTCAGAATTTGGACCAATGGGAAGAGAAGATTATTACATGTATAAAAAGTT
TGGAATTTGGCCTGAAAAAGAATATGCCATAAATAGGGTTAAAAAAATAGAAGATTATAT
TAAAGAACAAGAAGAAACTGAACTATAGGGGAGATAATATGACTTTCGAAGAAAAACTAA
GTCAAATGTATAACGAGATTGCGAATGAGATTAGCAGCATGATACCGGTTGAGTGGGAAA
AGGTATATACAATTGCTTATGTAGATAATCAAGGTGGAGAGGTCATTTTTAATTATACTG
AACCTGGAAGTGAAGAATTGAATTATTATTCAGATATTCCTAAAGATTGCAATGTCTCAA
ATGATATTTTTATGGATTTATGGATGAAAGTTTATCGGATGTTTGATGAGTTAAGAGAAA
CTTTTAAAAAAGAAAGGCTTGAGCCATGGACATCATGTGAATTTGATTTTACAAGAGAAG
GTAATTTGAATGTATCTTTTGATTACATAGATTGGTTAAATACAGAATTTGATCAATTGA
GTCTTGAAAATTATTATATGTATAAAAAATTTGGAGTTATACCAGAAATGGAATACGAAA
TGGAAGAAATTAGAGAAGTTGAGAAGTATGTTAAAGAACAAGAGTAGCAGACATGTTATA
GAAGGCTGTGCAAAATCACCCTCGTTTTACATTTGACTCAAATAAGAAGGTAAAAGATAA
GATTATTTGCAACTTAAAAAGTCTATTAGCTTATCGGTATCCTTACATCATGTATAAATG
AGTTTAACTAATTAATAAATCACGATATAAATTTAAAATTGCCATTAATTGAAAAGGTTA
TTGTAGTGTATTTTATAAAGTTGATGCACATCGACTTATTTTTTAAAACTTATATCAAAA
AAATATGAGAAAAGTATATACTATTAAAATGTTTTTTACTATAATTATAAATAGTTAAAT
ATTTGGAGATTAAATAAATATATAGGAGGCAATTTTTAGAGATACATAGCAATGTAAAGG
TATCAAACAGTTATTGCATAATTTATTATGATGACATAATTTTCAGTAGATAGTTGTAAA
TTAACACTGAAATAGATGTTTATATTAAGCAGACTTTAATATCATAATTAATCAAAATCT
TGCGTCAAACATTTAAACGAATTTTAAGTTTATAACAATTGGTTAAACATTTTTCAAACA
TTACAATGATAAAGCATATTATCAGTATTGTAGTGTGTGGAAAATGACAGCCATCTAAGG
AGAAAAATGATGAAAAGAATATTGGTAGTATTTTTAATGTTAGCAATTGTATTGGCAGGT
TGTTCTAATAAAGGTGAAAAGTATCAAAAGGATATTGATAAAGTGTACAAAGAACAGAAT
CAAATGAATAAAATTGCCTCGAAAGTACAAAACACTATTAAAACAGACATTAAACAAGAA
GACAGTAATACACATGTTTATAAAGATGGTAAAGTCATTGTTATTGGTATTCAATTGTAT
AAAGATCGTGAAAAAATGTATTATTTCGCATATGAAATAAAAGATGGTAAGGCAGAAATC
AATAGAGAAATAGGTCCAATTAAGTATATGAAAGACCATAAAGCAGATTATGAAGATGAA
AATGTAGAAGTGGAAAAAGATTAACGTATGCTTTCTTTAAAACTTTTAACCAGTTTCGAA
AAGTAAATGAGCTTTAGCGACAATAATTTTTAAAATAAACACGATATAAATTTAAACATT
TATATATAAGAACACAAACGTAAGTTTGTAAATAATAATAAAGGAGTAAGACAATGGAAA
AATCGATCAAAATAATGACAATAATAGGAATTGTTGTTCAGGGTTTAGCAACGGTATTTA
GTTTACTATTTATGGTTTTAGCAGCATCAGGTGTAATGACTACAGATGTGTCAACAACAG
TTAATGGTGAGGTTGACCCAGTTGATGCAGAAACAGCAGCAGCAATTTTCACTGTATTAT
TCTTATTCCTATTTATATTTGGAATCATTTCAATTATTTTAGGTGCAATCGGTATGTTTA
AAGCATCTAAAAACAAAAAAATGAGTGGTATATTGTTGATTATTGGAGCTGTAATAAGTG
GTAACATAATTACATTTGCTTTATGGTTAGTCAGTGGTATTAAACTACTTACTAATAACA
AGCCTAAAGATCAAATAAGCGACTTATCATAAACATCGTATATTGAAATTTCAAGATTTC
TTAAGTAATTATATTTCTGTTAGGTTTTAACAAATTAACCGATTAAATAAAGTGCTCTCT
TAGAAGTAGATTTTCAGTCAATAACTGCTTTTAAGAGAGTATTTTGTATTTGATAATAAG
CATGCCATCGGACAAAAAGCATTGACGAACTTTAAAAAAATACGTTAGACAATGCACTTC
TAAATATTAAAGGCATCGACTAACGCATTGTTCAAATAGAGTTAATTATTTTTATAAAAT
TGATGATGATCATTCAAGTAAGCATAGAATAAACCTATAATGAGACCGCCTCCGATATAG
TTACCGATAAAAGCGGCAGCAATATTTGAAATAGCAGGAATGAAGTGCAATGTATCAACT
TGATAAATTAAGCCGCCCATAAACAAGCAACTGTTGTAAACGACATGTTCATAACCCATA
AAGGCGAATATGGTAACACCGAACATCATGACAAACATTTTTGCAAGTACATCGTCAATT
TGCATGGCGATAACTAATGAAATATTAATAAAAAAGTTGGCGAATATCGCTTTCATTAAT
ATACTTACAAACCCAGTAGACAACGTTTTATGTTCTATAACTGCTGATAATTGATTTAAC
ATATCTGGCGTCATTACATTTGAAAAACGCATGAAACTAAATAAAATAGCAGCACCTAAA
ATATTTCCTGCAAAGCATAATAAAAATATTTTCAATACTCTAGTTGGTTTAATTACTTTA
TAATACAGGCCTACAGTAAAGTACATGAAGTTACTAGTTAGTAGTTCGGAGTTTGTAAAT
AAAATGAGTACTAACGCAAAGCTGAATGTAATGGCGCTGGCCATATTCACTATACCTGGT
GGTAAATCTGGTTCGTGTGTTGCTTTAACTGATAGCACGAAGACCGTAATAATACCGATA
ATAAATCCTGCCATCATAGCGCGTAATAAATAACGTTTTAAATAAACGCTTTGTAATATA
TCTTTCGTTCTTATTGTTTCGACTACGTTATTTACCCAGTCGTCCCCATAAAATATTTTA
TCCCATTTAATATGTTTCTCCTTCACAATGACATCCTCACTTTTCATTTGTTAATCAGAG
TATACTATGAATCGCTTTATTTGTGAATAATTTCACAAAATTAATTTTAAAAACCAATAT
TTTTGAATAACAGCTAGGATTTTTTAACAAATCATTTATTTTAAAATAATTAATCGTCAG
TTAGTATCAATGAATAAATACAGATTTTCATACAAAAAACCTAGTAATGATGCGACAATC
ATTACTAGGAGATTATGCGTCTATTAAGTTGTCGCTTGTTTCGGACGGCGTATAACTACA
TCGATGATGAAACCTATGATTGCCAAAAGAATGAATGGTACAAGCCAAGCTAAATCGATA
TCTGCTAAAGGTAACATCATAAACCATTTCAAAATAACACCGTGTAATAAGTTGAAACTA
TTTAGTATTTGTAAAATTGAAATAATCAATGTAATAACAGTTGCGAGTCGATAGGCCCAA
CTGAATCTGAATGTGCTAAACATGTTAGCAAATGATATCAGTACAAGTGCAATCGACACG
GGATATATTAATGTCAACAATGGTACAGCAATTTTTAAAATCATTTCTAAACCAAGTGTT
GTAAATAAGAACCCTATGATAGAGAAAACAAGTGCGAATATTTTATAAGAAAACTTAGGT
ACGTGTTTCTTAGTAAATGTTGCACAAGCGTTGACGAGTCCTATACATGTTGTTAGGCAT
GCAAGAATAACCGTCATTCCAAATACGAGGTTACCGAACGAACCAAATACGCGTAATGAA
TTGTACGTCAATATATCAGTACCATCTTTAAAGTTTCCTGGAGCTGTTGACGCACCTACA
TATGCCAACGCAAAGTAAATCATACCAAGTAATATAGCTGCAATAAATCCTGAAAAGCAG
ACATACTTTAATATTTTCATGCGATCTGTGAGGCCTTTAAACTTATAGCCATTGACAATG
ACTACGGAAAAAGCTAATGCTGCAACGAGATCCATTGTAAAATAGCCTTCCAAACTTCCT
GCAATGAAAGGATGTGTTATATATTTATCCTTAGGTGCACTTAGTGCAGATTCAGGGTTG
AAAATGACAGCAATACTTAATAGAGCGACCATTAATAGTAACAACGGTGTTAATAATTTT
CCTAAATGATCAACGATTTTCGATGGATTTAAACTAATCCAATAAACGATAGCAAAAAAG
ATTGCTGCGAATATAATTAAAGTCCATTGGTTATGTACTGGCAAAATGTGTCTTGTGCCA
ATTTCATACGCGACATTTGCAGCACGTGGAATACCGTAAAATGCCCCGATAGACATGTAA
ATGACGACAGCGAAAATAAACCCGAACCATGGATGTATACGATTGCCTACACTTTCAACA
CCTTCATCATAAAATGCAACAACAATAACAGTAATAAAGGGTAGTAAAATGCCAGTAAGG
GCAAAGCCAAACATGCCAATCCACATATTTTGACCCGCTGTATGGCCGAGCATGGGCGGG
AATATTAAATTTCCGGCTCCAAAAAATAGTGAAAATAACATGAGGCCCGAAATAATAACT
TGTTTTTTCAATGTAATTTCCTTCCTAAAACTAGATATTCATAATAATTTAAAAAATCTG
AAAAATAAAAACGTACTTACTTTATCTTTAAATGACAATACTATGATTCTATTATTTTAT
AAAAAAGATTGCAATAATAACGTCTTGCTATTATTGGATAATGACAATTAAAGTGTCGTT
TTTATGAATTAAAATAGGTGAAAGTAAGTTGGGAATACGTTGGAGCGTTGTGATTTTTAT
GAGAAATTGTGTGAGTGAGGACTGCTATTAATAAAAGGTAAACTATGGATGAGTTTATGG
TTGTTCCAATAGGTAAATAAGAGATAGCACTCTGTACACATAATGATACATGGATGAGTG
AATATGTCTGATAGAAAGGCCTAGTCACTCAAATGAATTTAAGTTTATTACGTGATAAAT
CACAAATCTCTCTCATGTGATAGGTCTCCCATTAAATCATGCTTATATGAAATGTTCACA
TATTTGTTAGCTTTTCAAGAAATAATATTAAATATCTTTTCATAGTATAGCAATATTAAA
TAAATGCATTTATAATTTTAACTGTATTTTAAATATTAATCATGAGGTGATAAGATGAAT
AAAATTTCAAAGTATATTGCAATAGCATCATTATCGGTAGCGGTTACAGTTTCAGCACCA
CAAACGACAAATTCTACAGCGATTGCCAAAAGTTCTGCTGATGTTCAACAAACGCAACAA
GCTTCTATACCAGCATCACAAAAGGTGAATCTTGGTAATCAAAATATTATGGCAGTGGCT
TGGTATCAAAATTCAGCTGAAGCAAAAGCATTATATTTACAAGGTTATAACAGTGCAAAG
ACTCAGTTAGATAAAGAGATTAAAAAGAATAAAGGTAAACATAAGTTAGCTATTGCTTTG
GATTTAGATGAAACAGTTTTAGATAATTCTCCATATCAAGGCTATGCATCAATACATAAT
AAACCTTTCCCAGAAGGTTGGCATGAATGGGTACAAGCTGCTAAAGCTAAACCTGTCTAT
GGCGCAAAAGAATTCTTGAAATATGCTGACAAAAAAGGTGTCGATATCTACTATATTTCT
GATAGAGATAAAGAAAAAGATTTAAAGGCAACACAAAAGAACTTAAAACAACAAGGTATC
CCTCAAGCTAAGAAGAGTCATATTTTACTAAAAGGTAAAGATGATAAGAGTAAAGAATCA
CGCAGACAAATAGTTCAAAAGGATCATAAACTTGTCATGCTATTTGGAGATAATTTATTA
GACTTTACAGATCCAAAAGAAGCTACAGCTGAATCTCGTGAAGCATTAATTGAAAAACAT
AAAGACGATTTCGGTAAGAAATATATCATTTTCCCTAACCCAATGTATGGTAGTTGGGAA
GCTACAATTTACAACAATAACTATAAAGCAAGTGACAAAGCAAAAGATAAATTACGTAAA
AATGCTATTAAGCAATTCGATCCTAAAACAGGCGAAATTAAATAATATATGAATTGGACG
TCTACATGTATTTAAAGGTATATGTAGGCGTTTTTAAATTGATCCGTAATTTTAAATGTA
CCGTACAAAAATAATAGACAATTAATTGCATTTTCCATAAATTTGCTTTTAATATAAAAA
GTTCGGGTATAATGAAGGATAAGTGTATGTATAACATTACAGAGCGCAACACGACGTACG
TGCATCTAAGAATATAAACAATGTTTAAATCATAGTAGTAGGGAGAGAAATGCATGTTTT
TAGCTTGGAATGAAATACGGCGCAACAAATTGAAGTTTGGACTAATTATTGGTGTGTTAA
CGATGATTAGTTACTTGCTATTTTTATTATCTGGATTGGCGAATGGTCTTATCAATATGA
ATAAAGAAGGCATTGATAAGTGGCAAGCAGATGCCATTGTTCTAAATAAAGATGCCAATC
AAACTGTGCAACAATCTGTTTTTAACAAGAAAGATATTGAAAATAAATACAAGAAGCAAG
CTACTTTGAAGCAAACAGGGGAAATTGTCTCTAATGGCCATCAAAAAGACAATGTTTTAG
TGTTCGGTGTTGAAAAGTCATCATTTTTAGTTCCGAGTTTAATAGAAGGGCATAAAGCGA
CTAAAGATAATGAAGTGTTAGCTGATGAAACGCTTAAAAATAAAGGATTTAAAATTGGCG
ACACATTATCACTATCTCAATCAGATGAAAAATTGCATATCGTAGGTTTTACAGAAAGTG
CAAAATATAATGCGTCACCAGTCATTTTCACGAATGACGCTACCATTGCCAAAATCAATC
CTAGATTGACTGGAGATAAAATCAATGCAGTTGTTGTACGTGATAAAAATTGGAAAGACA
AAAAATTAAACCAAGAGCTTGAAGCGGTAAGTATTAATGACTTTATTGAAAATTTACCAG
GTTATAAACCACAGAACTTAACATTAAACTTTATGATTTCATTCTTATTTGTCATTTCAG
CTACAGTTATAGGCATTTTCTTATATGTCATGACATTACAAAAAACAAGTTTATTTGGCA
TATTAAAGGCTCAAGGATTTACGAATGGCTATTTAGCGAACGTAGTTATTTCGCAGACGC
TCATATTAGCATTATTTGGTACGGCATTTGGCTTACTGTTAACAGGCGTTACAGGTGCAT
TTTTACCTGATGCAGTACCTGTCAAATTCGATGTACTAACATTGCTCGTATTTGCAATTG
TGTTAATGATTGTCTCTGTATTAGGAAGTTTATTCTCCATTTTAACAATTAGAAAAATAG
ATCCGTTAAAGGCGATTGGGTAGGAGGTGTAGCAAATGTTGAAATTTGAAAATGTAACAA
AGTCATTTAAAGATGGGAATCGTAACATTGAAGCGGTTAAAGATACAAATTTTGAGATAA
ATAAAGGTGATATTATAGCATTGGTTGGACCTTCTGGCTCGGGTAAAAGTACATTTCTAA
CTATGGCAGGTGCTTTACAAACGCCGACATCTGGGCGCATTTTAATCAATAACCAAGATA
TTACGACAATGAAGCAAAAAGCATTGGCAAAAGTTAGAATGTCTGAGATAGGTTTTATTT
TACAAGCTACAAATCTTGTGCCATTTTTAACGGTAAAGCAACAATTTACATTATTGAAAA
AGAAAAATAAGAATGTTATGTCTAATGAAGACTATCAGCAACTTATGTCACAATTAGGGC
TAACATCATTGCTTAATAAGTTACCTTCAGAAATTTCAGGTGGTCAGAAACAACGTGTGG
CGATAGCCAAAGCGTTATATACGAATCCGTCGATTATTTTAGCGGATGAACCTACCGCGG
CGTTAGATACTGAAAATGCGATTGAGGTCATTAAAATTCTACGTGATCAAGCCAAACAAA
GAAAGAAAGCATGTATTATTGTTACACATGATGAACGACTTAAAGCATATTGTGATCGTT
CATATCATATGAAAGATGGCGCCCTTAATCTTGAAAATGAAACAGTAGAATAGTTTTATT
AAGCCGGTACATCATGTGCCGGTATTTTTATGTTTATGTATTATTTGAATAAACTTTCAC
ATTCAATTAATAATAATTATTATCGAAAATTAGAAATATTCCGTGAAATATAATATTTTT
TGTAGTAAAATGGCCTCTAAGTATTCAATATTTAAATATGGGGATTGAATATAAAATTAT
CGTAATGGGGGTCAATGGTTATGGATTTATTGATAGGTACTTTATTTTTATTTTTGGTCT
TAGTGATTTTTACATTATTTACATATAAAGCACCTAATGGTATGCGCGCCATGGGAGCAT
TAGCAAATGCAGCAATCGCAACATTTTTAGTGGAAGCATTTAATAAATATGTTGGTGGTG
AAGTATTCGGTATTAAATTTTTAGAAGAGCTAGGAGACGCTGCGGGAGGTCTAGGTGGTG
TCGCTGCCGCTGGATTAACAGCATTAGCTATCGGTGTGTCACCAGTATATGCATTAGTAA
TTGCAGCAGCTTGTGGTGGTATGGATTTATTACCAGGTTTCTTTGCGGGTTATATGATTG
GATATGTGATGAAATATACAGAGAAATATGTGCCGGATGGTGTCGACTTAATTGGATCGA
TTGTCATCTTAGCGCCATTAGCTCGTCTTATTGCAGTATTATTAACGCCAGTAGTGAATA
GTACATTGATTCGAATTGGTGATATTATCCAAAGTAGTACGAATACGAATCCAATTATCA
TGGGTATCATTTTAGGTGGTATTATCACGGTTGTCGGCACAGCGCCATTGAGTTCAATGG
CATTGACAGCTTTGTTAGGTTTAACGGGTGTACCTATGGCTATTGGTGCCATGGCAGCAT
TTAGTTCGGCATTTATGAATGGGACGCTATTCCATCGCTTAAAATTAGGTGATCGTAAGT
CTACGATTGCAGTAAGTATTGAACCTTTATCACAAGCAGATATTGTATCAGCCAATCCAA
TTCCAATCTATATTACAAATTTCTTTGGTGGTGCGATTGCTGGTTTAATTATTGCTATGT
CAGGTTTAATTAACGATGCGACAGGTACAGCTACACCGATTGCAGGATTTTTAGTTATGT
TTGGATTTAATCATCCGACGACAATTGTGATTTATGGTGTAGTAATGGCGATTGTAGGTG
CGCTTGCAGGTTATCTTGGTTCAATCGTATTTAAAAAATATCCAATTGTTACTAAGCAAG
ACATGATTAATCGAGGTGCAGTAGACGCATAACATCATCATATTGAATAGTAAAAACAAA
TAAAACATAGTAACGTGATTCAGTCGATGTAACAGTCGATAATGAGTCACGTTTTTTTAT
AGAAAAATATAAGACATAAAAATGTCATAATTTATAGTCGACAAATATCATACTGTATAA
ACATTTATCATTTTCTCAAGTGCCTTTTACGCGATGGAATGAACTTACTTTTTACGAAAT
TATGCGTATTTTATAAACAAATATCATTGATATAACGGTAAATGTAAGCGTTTACAACAG
AAATAACTGCATGCTACGATATTTTTGTAAATTCACTGATTCAATTATTTTAAGTCAATA
TGAGGAGGGATGTTATGAGCGATTCTGAGAAAGAAATTTTAAAAAGAATTAAAGATAATC
CGTTTATTTCACAACGTGAACTTGCTGAGGCAATTGGATTATCTAGACCCAGCGTAGCAA
ACATTATTTCAGGATTAATACAAAAGGAATATGTTATGGGAAAGGCATATGTTTTAAATG
AAGATTATCCTATTGTTTGTATTGGCGCAGCGAATGTAGATCGTAAGTTTTATGTGCATA
AAGATTTAGTTGCAGAAACATCAAATCCTGTAACGTCAACACGCTCTATTGGTGGCGTAG
CAAGAAATATTGCTGAGAACTTAGGTAGGCTTGGCGAAACGGTCGCTTTTTTATCTGCTA
GTGGACAAGATAGTGAATGGGAAATGATTAAACGATTGTCCACACCATTTATGAATTTGG
ATCATGTTCAACAATTTGAAAATGCGAGTACAGGTTCATATACAGCTTTAATTAGTAAAG
AAGGCGACATGACATATGGCTTAGCAGATATGGAAGTGTTTGACTACATTACGCCTGAAT
TTTTAATTAAGCGTTCACACTTATTGAAAAAGGCTAAGTGCGTTATTGTCGATTTGAATT
TAGGCAAAGAGGCATTAAACTTCTTATGTGTCTATACCACGAAACATCAAATCAAATTAG
TTATCACCACGGTTTCTTCCCCAAAAATGAAAAATATGCCTGATTCATTACATGCTATTG
ATTGGATTATCACGAATAAAGATGAAACAGAAACATACTTAAATTTAAAAATAGAATCTA
CTGATGATTTAAAAATAGCTGCTAAACGCTGGAACGATTTAGGTGTTAAAAATGTTATTG
TGACAAATGGCGTGAAAGAACTCATTTATCGAAGTGGTGAGGAAGAAATCATCAAGTCAG
TTATGCCATCAAATAGTGTGAAAGATGTTACAGGTGCAGGTGATTCATTCTGTGCTGCAG
TAGTGTATAGCTGGTTAAATGGGATGTCTACTGAAGATATATTAATTGCTGGTATGGTTA
ACGCAAAGAAAACGATAGAAACGAAATATACAGTTAGGCAAAACCTAGATCAACAGCAAC
TTTATCACGATATGGAGGATTATAAAAATGACAAATTTACAAAAGTATATTGAGTATTCT
CGAGAAGTTCAGCAAGCACGGGAGAACAATCAACCGATTGTAGCATTAGAATCAACAATT
ATTTCGCATGGTATGCCGTACCCGCAAAATGTTGAAATGGCAACAACAGTAGAGCAAATT
ATCAGGAATAATGGTGCCATTCCAGCAACCATAGCCATTATAGATGGCAAAATTAAAATT
GGTTTAGAAAGTGAAAATTTAGAAATACTTGCAACTAATAAAGACGTTGCTAAAGTGTCT
AGAAGGGATTTAGCAGAAATTGTTGCGATGCAGCGTATTGGTGCTACTACTGTAGCGACG
ACGATGATATGTGCTGCAATGGCTGGTATTCAATTTTTTGTTACTGGAGGTATTGGGGGT
GTCCATAAAGGTGCAGAACATACGATGGACATTTCAGCAGACTTAGAAGAACTGTCTAAA
ACAAATGTCACTGTTATCTGTGCAGGTGCCAAATCAATTTTAGACTTACCTAAGACAATG
GAGTATTTAGAAACAAAAGGCGTTCCAGTTATTGGATATCAAACGAATGAATTGCCAGCA
TTCTTCACTCGCGAAAGCGGTGTTAAGTTAACAAGTTCGGTTGAAACGCCAGAACGACTT
GCTGACATTCATTTAACAAAACAGCAGTTAAATCTTGAAGGTGGCATTGTTGTTGCTAAT
CCAATTCCATATGAGCATGCCTTATCAAAAGCATATATTGAGGCAATCATAAATGAAGCT
GTTGTTGAAGCCGAAAACCAAGGTATTAAAGGTAAGGACGCCACACCGTTCTTGTTAGGG
AAAATTGTAGAAAAAACGAATGGTAAAAGTTTAGCAGCAAATATAAAACTTGTTGAAAAC
AATGCGGCGTTGGGTGCTAAAATTGCTGTCGCTGTTAATAAATTATTGTAGGTGATGATA
CATGAATATTTTATTCGCTATCACAGGGATAGCATTTGCACTATTTGTTGCGTTTTTATT
CAGTTTTGATCGTAAAAACATAGACTTCAAAAAGACGTTAATAATGATATTTATTCAAGT
GTTGATTGTGTTATTTATGATGAACACAACGATTGGTTTAACAATCTTAACTGCATTAGG
TTCATTTTTTGAAGGGTTAATAAATGTTAGTAAAGCAGGTATAAACTTTGTTTTTGGAGA
TATACAAAATAAAAATGGCTTTACATTCTTTTTAAATGTGTTGCTGCCATTAGTGTTCAT
TTCTGTATTAATAGGCATTTTTAATTATATTAAGGTATTACCATTTATTATCAAATATGT
AGGTATTGCTATTAATAAAATAACGAGAATGGGGCGTTTAGAAAGTTACTTTGCTATTTC
GACAGCGATGTTTGGACAGCCAGAAGTTTATTTAACTATAAAAGACATTATACCAAAGTT
GTCTAGAGCAAAATTATATACAATTGCGACATCTGGTATGAGTGCTGTTAGTATGGCAAT
GTTGGGTTCATATATGCAGATGATTGAGCCTAAGTTCGTAGTTACAGCAGTAATGTTAAA
TATTTTTAGTGCGCTTATCATCGCCAGTGTAATCAATCCCTATAAATCTGATGATACTGA
TGTTGAAATTGATAACTTAACGAAATCCACAGAAACTAAAACATTGAATGGAAAAACAGG
AAAACCTAAGAAAGTTGCCTTTTTCCAAATGATTGGTGATAGTGCGATGGATGGGTTTAA
AATCGCTGTTGTAGTAGCCGTAATGTTGTTAGCATTTATTTCACTAATGGAAGCAATTAA
TATCATGTTTGGTAGTGTTGGTTTGAACTTTAAACAGCTTATTGGCTATGTGTTTGCACC
AATCGCATTCTTAATGGGGATTCCATGGAGCGAAGCTGTTCCAGCTGGCTCTTTAATGGC
GACTAAATTAATTACAAATGAGTTTGTAGCAATGCTTGATTTTAAAAATGTCCTGGGTGA
TGTATCTGCTCGAACACAAGGTATCATTTCAGTTTACTTAGTAAGCTTCGCTAATTTTGG
TACGGTTGGTATCATCGTAGGTTCAATTAAAGGCATTAGTGATAAACAAGGAGAAAAAGT
TGCATCCTTTGCAATGAGGCTGTTACTTGGTTCAACTCTAGCTTCAATCATTTCAGGATC
AATCATTGGCCTAGTATTGTAAATTAATCGAAGTATCTAAATTAAATTCATGGCAAAGCT
AAACCCCATCACCAAGTTGGCGCAACAGCGCATCATAACTTAGTGATGGGGTTTTATCAT
AACAATCTACTTTTTCGTAGCCGTTTTTGAAATGTATGTTGATGGTTTATCTTTTTCAAA
AATTGTTAATCCCGTTATATCTTTTTTATGTTTTGAAGGGAAAATGAAGCTAAGTATATA
AGCAAAGACAAAAGCAACCGTAAATGAAATGGTAGATACATAGAAAGGTGAGTTACCTTT
GCCAACACCATTATAGACGTAAGCAAAGATGATACCCAATATTAATCCACAAATAACACC
GAATGTGTTCGTACGTTTAGTGAAAATACCAACTGCAAATACACCAGCCAATGGAACGCC
GAATAATCCAGTTACAAACAAGAATAAATCCCATAAGTCATTTGAATTAGAAGCAATTAA
GTATAGTGACATTCCAAAACCGAAAATACCTGCAATGATGATGACCAAACGCGCAAAGTT
AACTTCGTGTCGCTCGCTACCTTTTCCGAAGAAGCGTTGCTTAATGTCGATTGAAATACA
AGCAGATATAGAATTTAAACTAGATGAAATGGTAGACTGTGCAGCGGCGAAAATGGCTGC
AATAAGTAATCCTGCTACAAATGGTGGCATCTCAGTCAAAATGAAATATGGCACTACAGA
TGATGTATTGAAGCCTTTTGGCAAAACAGCTTCATGTGCATAAAATGAATACAACATTGT
ACCCATACCATAAAATAAAGGTGCTGAAATTAAAGCTAGGATACCATTTGTCCATAACGA
TTTATTTGTTTCTTTTAAACTATCAGAAGCTTGATAACGCTGCACGACGTCTTGACTCGC
TGTGTATTGATACAAGTTGTTGAAAATATTTCCTAGGAAAATAATTGGAATGGCAGCTGC
TGCAGTATTTAGTTTCCAATTGTCTGCACTAATTAATTTTTTGTGCTCAATCGCATCTGC
AAAGACAGTGCCAAAACCGCCTTTGATATTCATAACACCAAGAATGATGATAACTAAAGC
GCCGCCTAATAGAATGACGCCTTGAATGAAATCACTCCAAACCACACCTTCGAAACCACC
TAAAAATGTATATAAAATACATAGTAAACCAACGAGTGATGCAACGATATAAGGATTCAT
GTCTGATACAGATGTAATCGCTAATGTTGGTAAGTAGATAACGATTGCTACACGCCCTAG
ATGATAAACTACAAATAGTAAAGAGCCAATGACACGAATGCTAGGTCCGAAACGTGCTTC
TAGATATTCATATGCAGATGTTACCTTTAACTTTTTAAAGAATGGAACATAGAAATAAAT
GAGTAATGGAATAATTGCTACGATAGCGATGTTACCTGCAATATATGACCAATCTGTTAA
AAATGCTTTCTCTGGTGTAGACATAAACGTAATTGCACTTAATGTAGTGGCATAAATTGA
AAACCCAACTACCCAAGATGGCAAGCGACCACTTGCGGTAAAGAAACTATTCGTACTTTG
GCTCGCGCGCTTGGTAAAATAAACGCCAATGAGTAACATAGCTAGTAGATAAATGATAAC
GGCAACCCAGTTCAGTGTGCCAAATCCAACTTCTTTCATGGGCAACATCCCCTTTACAAT
GTATTGATTCTTTGATGTCTATAAATCGTATTTTGCAATGAGTTGATCTAATGTTTGTCG
ATGTGCTTCGTTAAAAGGTTTGAAAGGTCTTTTCGGTAATCCTGCATCAATGCCACGATG
ACGTAATATTTCTTTCAATGTTGGATAAATCCCCATTGATAACACTGTTTCGATAATGTC
GTTTGAATCATGTTGTAGTTGGTAAGCTTCTTGAATTTGACCTTGTCTTGCTAAGTCGAA
GATTTTTCTAGCGCGGCGACCATTAACGTTATATGTAGAACCAATTGCACCATCTACGCC
AGAAATCGTAGCTTGAACTAACATTTCATCAAAGCCAGATAAGATTAATTTGTCTGGGAA
TGCTTTTCTAATACGTTCTAGTAGGAAGAAGTTTGGCGCTGTATATTTAACACCAACAAT
TTTTTCGTGATTAAAAAGCTCGCTGAATTGTTCAATAGAAATATTCACACCTGTTAAATC
TGGTATTGCATAAATAATCATATTGTTCTGTGTTGCTTCGATAATATCGAAATAGTAATC
TCTAATTTCTTCAAAAGTAAATGGATAGTAGAATGGTGTTACGGCAGAAAGTGCATCATA
ACCGAGTTCTGTGGCATATTTTCCGAGTTCAATGGCTTCATTTAAATCTAACGAACCTAC
TTGAGCAATCAATTTCACCTTATCCCCAACTGCCTCTTTGGCAACCTTGAAAACTTGCTT
CTTCTGTTCTGTATTTAATAAAAAGTTTTCGCCTGAGCTACCATTTACATAAAGACCGTC
TAATTCTTCAGTTTCAATGGCATTTTGAGCAATTTGTTTAAGTCCTTGTTCATTTACTTG
ACCATTTTCATCAAAAGGAACGAGTAACGCTGCATATAAACCTTTTAAATCTTTGTTCAT
TATGAAGTCCCTCCAAAAATCATTTGATAATATAGTTTACAGCTATAATTATAAACGCTA
TCATAAAATGTAACAATATCTTTTTGAAAATTGTAGTCATATTTATGTATAATTAATGAA
AATTTTTTTCAAAATCAATAGAAATGGAGTGAGTAAGGTGTATTACATCTCAATCGATAT
TGGAGGCACTCAAATTAAATCGGCAGTTATTGATAAGCAATTGAACATGTTTGACTATCA
ACAAATACCAACGCCGGACAATAAAAGTGAGCTTATTACTGACAAAGTATATGAGATTGT
AACAGGATATATGAAGCAATATCATTTGATTCAACCTGTCATAGGTATTTCATCAGCAGG
CGTTGTTGATGAACAAAAAGGCGAAATTGTATACGCAGGGCCAACCATTCCGAATTATAA
AGGTACTAATTTTAAGCGATTATTAAAATCCCTGTCTCCTTATGTCAAAGTAAAAAATGA
TGTAAACGCTGCATTACTAGGCGAATTGAAATTACATCAATATCAAGCAGAACGGATCTT
TTGTATGACGCTTGGTACTGGCATTGGGGGTGCGTACAAAAATAATCAAGGCCATATTGA
TAATGGTGAACTTCATAAGGCAAATGAAGTTGGGTATTTATTGTATCGTCCAACTGAAAA
TACAACGTTTGAGCAACGTGCTGCAACGAGTGCATTGAAAAAGCGCATGATTGATGGAGG
ATTTACGAGAAGCACACATGTGCCAGTATTGTTTGAAGCAGCTGAAGAAGGTGATGATAT
TGCAAAACAAATATTGAATGAGTGGGCAGAAGATGTAGCAGAAGGGATTGCCCAAATACA
AGTCATGTATGATCCAGGGCTTATATTAATTGGTGGCGGTATATCTGAACAAGGAGACAA
TCTCATTAAATATATCGAGCCGAAAGTTGCACACTATTTACCAAAAGACTATGTTTATGC
ACCGATACAAACGACTAAGAGTAAAAATGATGCAGCATTATATGGCTGTTTGCAATGATG
GTTGAAAGAAGGAGTCATTCTAAAATAGAATTTGAAACCGATATGAGAGATGAGAGCTGT
TGTTAGTTCCACACATCACACTCTATCTAGGACCAATCTAAACTATATCAACCAACAGTG
TGCCACTGGCATATTAAATTGAAGACGCTTGAACGTATAGATCTCAAAAATATAAAAAAG
TATTTGGCATTGAAATTAAAAAAGCACCTAGCAACTTGTTGGGACAATCACGATGATTGT
TTACAGTTGCAGGTGGATTTGAATATACTACTAGTTATTTGTTGTCTAGGATAATAGATT
TAGTATGTTGATAAGTTTGACTCAGATTTGTATTTTCTAATAAATGATAACTCACGATAT
CGATTAAAAAGAGTGTCGCAATTTGTATGTTGATAAATTGATGGTCGGTATTACGCGATT
GATCCGTTGTTAAAAGTACTAAATCTGCACAATCTGTAAGTTTACTACCTTCGAAATTTG
TGATGGCAACGACATATGCACCATGAGATTTGGCGACTTCCGCTGCTGAAATTAATTCCG
AAGTATTACCACTATTTGACATAGCAATAAACATGTCCGAATGAGATAGTAGAGATGCCG
ATATTTTCATTAAATGTGAATCGGTAGTAACATTACCTTTTAGCCCCATACGAATCATAC
GATAATAAAATTCAGTCGCTGATAAACCAGAGCTACCTAGTCCAGCAAAGAGTATATGTC
GACTTGATTGAAGTTTGTCGATAAAGGTTTGGATAATGTCGTTATCAATAAATTCACCAG
TTTGTTGAATGATTTGTTGATGATATTTATGAATTCTTTGAATGATTGGGCTATTTTCAA
TAACTGTCTCTGTCATTTCTTGTTGAATATTAAATTTTAAATCTTGGAAATTCTCATAAT
CCAGCTTATGACTAAAGCGTGTCATCGTTGCTGGTGATGTACCAATCGCATGGGCTAAGG
AGTTAATCGTTGAAAAGGCATCGCTATAACCATTTTGTCTTATATAATTGACGATGCGTT
TATCAGTTTTTGTAAATAAATGTTGATAACGTTGAACACGATTCTCAAATTTCATTGTGT
CACCCCTTCATCTTAATGATTACTATTATATATGAAAAATATTTTCAAGATAGTAAAAAG
CATTGATAAAAATTATCTTAATGATATATTGTAAATGACTTAACGTGAAAAAACAACTTA
TGGAGTGAGGAATAATGTTACCACATGGATTAATAGTATCTTGTCAGGCACTACCAGATG
AACCATTACATTCATCTTTTATTATGTCGAAAATGGCATTAGCTGCGTATGAAGGTGGTG
CTGTTGGTATTCGCGCAAATACTAAGGAAGACATTTTAGCAATTAAAGAAACGGTAGATT
TACCAGTTATTGGCATTGTGAAACGTGACTATGATCACTCAGATGTTTTCATTACTGCAA
CGTCAAAAGAAGTTGATGAACTGATAGAAAGCCAATGTGAGGTCATTGCATTGGATGCAA
CGTTACAGCAACGTCCGAAAGAAACGTTAGATGAATTAGTGACATATATTAGAACACATG
CACCTAACGTTGAAATCATGGCTGATATCGCGACCGTTGAAGAAGCTAAAAATGCGGCAC
GACTTGGCTTTGATTATATTGGCACGACGTTACATGGCTATACTAGTTATACGCAAGGAC
AATTACTTTATCAAAATGACTTCCAATTTTTAAAAGATGTACTACAAAGTGTTGATGCAA
AAGTTATTGCGGAAGGTAATGTCATTACACCGGATATGTATAAACGCGTGATGGACTTGG
GCGTTCATTGTTCAGTCGTTGGTGGTGCGATAACACGACCAAAAGAAATTACGAAACGTT
TTGTTCAAGTTATGGAAGATTAAATGATAACGATAAAAAACGAGATGACCATCATTAATT
AAAGGTACCTAAATATCTTAGGTGGCTGAATGAATGTAATGGGTTCATCTCGTTTTGTTA
GTTTATGATAGTGATTTTATTTTCAATTTGAATTATCCAAAAATAAGTAAAGCGACGGGG
ATAGTGATTAATAGCGACAATGCCACGCGTAAAAACCAAATGATGATGAGTTTCCAGACA
GGTATTTTAATTTCAGTTGCTAGTATACATGGCACTAATGCTGAGAAAAAGATAATGGCT
GATACGCTTACTACACCGACGACAAATTTAGTACTCATTGCAGCTTTAGTTACTAACAAA
GATGGTAAAAACATTTCTACAATAGAAATCGCTGACGCTTTTGCAAGTACAGCCTGATCA
GCAATTGGGAAAATATAAATAAATGGATAGAATATATAACCAAGCCAATCAATAAATGGT
GTATAGTTCGCTACAATCAGTCCTAAAAAACCAATCGATAATATAGAAGGCAAAATACCA
ACAGTCATTTCTAAACCGTCTTTCAAATTGTCCCAAACGTTCTTCACGAGGGATGGTGTT
AATGCATTTTGTTTCATCGCCTCTGCATATGGAGTTTTCAGTCTGCTTCCTTCAATAGCA
ACTTCTTGTTCTCCTTCTTGTCCGTTATAATATTCTGTTGATTCATTGGTGATTGGCGGT
AGCCATGCAGTAATTGCAGTCACGACAAATGTGATGACTAAAGTTATCCAAAAGTATAAA
TTCCAATGCGGCATTAATCCTAAAGTTTTAGCAACGATAATCATAAAAGTTGCTGAAACT
GTTGAAAAGCCAGTCGCAATAATCGTGGCTTCTCGTTTGTTGTACATCCCTTGCTTATAG
ACACGATTAGTAATCAATAATCCTAAGGAATAACTGCCGACAAACGAAGCCACTGCATCG
ACAGCGGATTTTCCTGGTGTTTTAAAAATAGGTCTCATAATAGGCTCCATATAAACACCG
ACAAATTCTAATAAGCCATAGCCTACTAATAAAGAAAGCGCAATTGCACCTACTGGAATT
AAAATACTTAATGGCATCATTAATTTTTCAAACAAAAACGGACCATAGTTAGCTTTAAAT
AGTATTGATGGACCAATTTTAAATACATACATTATACCGATCATTGCACCTGCAACTTTA
AATAATGTAATGACCAAGTTTGTGATTGAAGTCATAAAAGTACGTCTCACTATTGGTAAC
GCTGTACCAATTAAAATCATAATCAGTGCAACATAGGGCATAAGTGGACCTATGATTGAG
CGAATGGCTAGATGAACATGATCGACGAAAATAGTGTTGTTACCATTAATCGTAAAAGGA
ATAAAGAAACATAGTATGCCCACTAAACTATAGACAAAAAAACGCCATGCACTTGGTTGT
TGTGCATTAGAATGATATTGATTCATTAAAGCAACCCCTTTGTTTAAATGAATACACAAA
ACTGTATGATGCATCTTCCCCTTAATGAGATGAATCATTGTTTTAATTTAGAAAAATCTG
AAAACTTACTATAATTGTATAGTTTGAATTATTTTCATACCAATACAAATTAACTAATTA
TATATAGATTGAAACTATATTACTTAATAAAATATTTATCTTAAATGTTGTTGTGTTGAT
TCAACGCCACAATTAAAAGTGATTACAAATTATTTGAGGATACAGATATTTGTAAATGAT
TAGTATCGATTTAATATCGTATTATTAAATTTTTATTAATTTTGTAGTCTTAATCAAAAA
ATAATATATGTCATGTTATATTGAAGGTGCAGTTGTTTTTCATTCTCAAGAGGGGGTCAA
AAAAATACTTTTGAGGTGATTATATGTTAAGAGGACAAGAAGAAAGAAAGTATAGTATTA
GAAAGTATTCAATAGGCGTGGTGTCAGTGTTAGCGGCTACAATGTTTGTTGTGACATCAC
ATGAAGCACAAGCCTCGGAAAAAACACCAACGACTAATGCAGCGGCACAAAAAGAAACAC
TAAATCAACCGGGAGAACAAGGGAATGCCATAACGTCACATCAAATGCAGTCAGGAAAGC
AATTAGACGATATGCATAAAGAGAATGGTAAAAGTGGAACAGTGACAGAAGGTAAAGATA
CGCTTCAATCATCGAAGCATCAATCAACACAAAATAGTAAAACAATCAGAACGCAAAATG
ATAATCAAGTAAAGCAAGATTCTGAACGACAAGGTTCTAAACAGTCACACCAAAATAACG
CGATTAACAAAACTGAACGCCAAAATGACCAGGTTCAAAATACCCATCATGCTGAACGTA
ATGGATCACAATCGACAACGTCACAATCGAATGATGTTGATAAATCACAACCATCCATTC
CGGCACAAAAGGTAATACCAAATCATGATAAAGCAGCACCAACTTCAACAACACCCCCAT
CTAATGATAAAACTGCACCTAAATCAACAAAAACACAAGATGCAACCACGGACAAGCATC
CAAATCAACAAGATACACATCAACCCGCGCATCAAATCATAGATGCAAAGCAAGATGATA
CTGTTCACCAAAGTGAACAGAAACCACAAGTTGGCGATTTAAGTAAACATATCGATGGTC
AAAATTCCCCAGAGAAACCGACAGATAAAAATACTGATAATAAACAACTAATCAAAGATG
CGCTTCAAGCGCCTAAAACACGTTCGACTACAAATGCAGCAGATGCTAAAAAGGTTCGAC
CACTTAAAGCGAATCAAGTACAACCGCTTAACAAATATCCAGTTGTTTTTGTACATGGAT
TTTTAGGATTAGTAGGCGATAATGCACCTGCTTTATACCCAAATTATTGGGGTGGAAATA
AATTTAAAGTTATCGAAGAATTGAGAAAGCAAGGCTATAATGTACATCAAGCAAGTGTTA
GTGCATTTGGTAGCAACTATGATCGTGCTGTAGAACTTTATTATTACATCAAAGGTGGTC
GCGTAGATTATGGTGCAGCACATGCAGCTAAATACGGACATGAGCGCTATGGTAAGACAT
ATAAAGGAATCATGCCTAATTGGGAACCTGGTAAAAAGGTACATCTTGTAGGGCATAGTA
TGGGTGGTCAAACAATTCGTTTAATGGAAGAGTTTTTAAGAAATGGTAACAAAGAAGAAA
TTGCCTATCATAAAGCGCATGGTGGAGAAATATCACCATTATTCACTGGTGGTCATAACA
ATATGGTTGCATCAATCACAACATTAGCAACACCACATAATGGTTCACAAGCAGCTGATA
AGTTTGGAAATACAGAAGCTGTTAGAAAAATCATGTTCGCTTTAAATCGATTTATGGGTA
ACAAGTATTCGAATATCGATTTAGAATTAACGCAATGGGGCTTTAAACAATTACCAAATG
AGAGTTACATTGACTATATAAAACGCGTTAGTAAAAGCAAAATTTGGACATCAGACGACA
ATGCTGCCTATGATTTAACGTTAGATGGCTCTGCAAAATTGAACAACATGACAAGTATGA
ATCCAAATATTACGTACACGACTTATACAGGTGTATCATCTCATACTGGTCCATTAGGTT
ATGAAAATCCTGATTTAGGTACATTTTTCTTAATGGATACAACGAGTAGAATTATTGGTC
ATGATGCAAGAGAAGAATGGCGTAAAAATGATGGTGTCGTACCAGTGATTTCGTCATTAC
ATCCGTCCAATCAACCATTTGTTAATGTTACGAATGATGAACCTGCCACACGAAGAGGTA
TCTGGCAAGTTAAACCAATCATACAAGGATGGGATTGTCTTGTGTAAAAAACCCTTTAAC
ATCAGTGGTTACAAGGGGTTTGTAGCATCTTTAAAAATAAAAAAGGGCATAAAAAGGGCA
GATGCTTTTTAGTACACAAGTTTTTCTAATTTTTGCTCTAACTCTCTGTCCATTTTCTCT
GTTACATGGGTATATACCTTTATAGTCGTTTTTTCATCTGTATGTCCTACTCTTTTCATA
ATTGCTTTTAACGATATATTCATTTCCGCCAATAAACTTATGTGTGTATGCCTTAGTGTG
TGAGTGGTAACTTTTTTATTTATATTTAATGATTCTGCAGCTGAGGACAATCGTTTGTTT
ATCCTACTGCCTTGCATAGGATTTCCTTGACAAGTTGTGAATATAAACCCTCTATCAACA
TAGCTTGGTTCCCACTGTTGCATCTTTTTATTTTCTAACATTATTTTTTTCAATACATTT
GCTATCCTTGAATTGATGGCGATTTTTCTTTTTGAACCTGCGGTCTTCGTAGTATCTTTG
TGACCAAATCCAGCATTACATTTGATTCTGTGAATAGTACCGTTAATATCGATCGTCTTA
TTTTTGAGGTCAACATCTTTAACTTGGAGCGCTAATAACTCACCTATACGCATACCTGTT
AAAGCTTGAACTTCAACAGCCCCAGCAACTAAAATACGAGCTCTATACTGCATGTTATTA
TCGTTCAGTATAAAATCGCGTATCTGTATTACCTGTTTCATCTCTAAATAGTTATACATT
TTCGCTTCTTCTTTTTCTATGTCTTCTATCGTCTTACTCTTCTTTGGCAGTGTGACACTA
GTTAGTATGTGTTCGTTTGGATAATTGTAAAATTTAACGGCGTATTTAATAGCTTCTTTC
ATATGTCCAAGTTGACGCTTTACCTGATTTGCAGAATATACGTTTGATAATTCGTTAATA
AATGTTTGCATGTACTTTGTATCAATTTTGTTTAAAAGCAAATTTTGAGAACTGTTCTTT
TTAATGTTTTTGATTCTTGTTTTCAAATTATCAAGCGTCGTTACTTTAAAACCCGATGTT
TTTATATGATATTCAAGCCATTCATCTAATAGTGTATGAAAAGTTAAAGTTTTTAATACG
CTTGATGACTGGTTATTCAATTTTTCTTTTATCTTATCTTCTAATTGAAACATTGCCTCT
TTTTGTGATTGTTTTGTATTCTTATTCAAGACAACACTTACACGTTTCCATTTATCTGTA
TACGGATCTTTGTATTTCTCGTAGTATCTATACTTCGTTTCATTGTTCTTATTTTTAAAT
TTTTCAAACCACATTTTATATCCCTCCTCAAAATTGGCAAAAAATAATAAGGGTAGGCGG
GCTACCCGTGATTTTAGTGCTAGGTACTAAATGTGATATAATAAAATAAAAAGTAGGTGA
TGTTATGAATTTTTCAGATTCTGAAATCGCGATAATTTATGACGCTTTATTCCATCTGGA
ATGCACAACTGATGTATATTCAAACCCTTATAATTGTACTTCAAAAGAAGCTTATATAAA
CGCTTTTAGGACTACGTTCAATAAAATCGATGAGTGTTCGGACAAAAATAGAAAAGGCGT
TCTTTATTTCGAATAATGTTCATCTATCAACACTTTTATGCATGATAGTATGATTTGGCA
ATCCGCTTTTGAAACTTCGCCAGGATTTGAATGAGAAACTGAATTTCTTAAAGAATAAGT
TATATCAATTCTTTTATGCATTCTATAGTTTATCTTATATCAAACCGCCACAAAGGCGCT
GTTAATCACACTTTAGTTCTTTCAGTAATTTTAGACTCCATAACTCTTTGACGTGACTCT
TTAGCTTCTCGAATCATATCTTTAAATTCTTGACTTTCTATAAAAGCTTTGGCTTCTTCT
ATTTGCTCTTGAAAAATCCCTTTTTCTTCGAATTTTTCAATCTCTTCCATAGTGAATACG
GGAATGGTAGTTTTACTATCTGTTAAAAATTTAACTTTCTTTTTTTCTTGTTTCATTATT
AAATCCTCCTGTGAATTTAAAATTAATATTGAGAAATAATGGATCAGTTTATTCTTTAGT
ATTAACTTCGTAGTAGATTATATAGTTTTCCAAGTTGTATTTATTCACTAACTTTTTAGA
ATAAACAACTTCCTTTTCTTTCTTTAATAAATTATAAAAATTCACATCATTTTCGTTAGC
TGGTTCCGTTTTGACAATGTCGGCGTGCCTAACTATTCTTTTAGACCTATCAAGATATAT
GAATTGGCCTGATTTAGAAGCAGTCTTTTTATTCACACCGACGTAAATTGAAAGTAAGAT
ACTTTTCCCAAAAACAGCATCGGTGTGATTATGATTCTCATCTTCTATAACTAAGAATAC
ATGTTTTTTCGTAAATATTTTTTTGATCATCGCTCTTATTCCTTTATCAAATTTAGTAAG
TCTTCTTCATTTAAAAATTGGATTTTCGCACCATTCTTAACATGTTCTCGAGCTTTGCGT
TGCTTTGAAACAAGTCCGTTCACGTCTTTATACTTATCATCTTGAATACCTTCTACTAAG
ATATCTGTTTTCACAGACACAGTGCTTCTGATATAAGCGCCTTTCTTTCTAGTTAATATC
ATTAAATCTTGTTTTTCAGTGTCAAAATTACCTGTAAAAACAACATTTTTATCTTTTAAA
ACTGAGATAACACTCTCTGTTTCTATTTTATTAATCTCGGATATTTTCATATAATTTTTT
TGAAATCCCGAATTGAAGAGTTTGGTTGAGGAATTAGAATACTTGCTAAATCTAACGTAT
TGTTTAGGCATATAGTGTATTAATTCTAATACACTATGATGATGATTGTTTTTAGCGAGT
GATATTAACATTTTCGACAAAGCCATTACATCATATTTAGCAGAGTGTAATTTTCCTTTA
TCTATATCATATAAATTGCATAAACTTTCTAATTTAAAACTAGGTATCGCATGGAAGTTT
CTAAAGATATTTATGCTATCGACATACATAAAGTTCGGAATAGGTAAGTCATAATAATTA
TTGGTATTTTTTAATACCGAAATATCAAAAGGCGCATTATGAGCAATGATTAAATGTGAG
TCCTTTAAAAGGCAGTGAAATTCTTTGTAAATATCTGGATATTTAGGCGCTTTTAAAATA
ATATTTTCTGGTATTTTATGGATTTTAGAGTTTTGTAAGCTATATCTATTATTAGGAGGA
TTAATGTAAGATGAATAGGTTTTAGTTATCGACAAATCTTTAATTAAAGATACAGCAACT
TCACAAGGGCTGTTCATATGTTCATTCATAGTTTCAAAGTCTAAGACTGCAATGTCATAT
TTTTTCATTCTGCATTACCTCTTTATTTATATTTCTGTATATTTAAAAACTCTCAACGGC
TCAAATGTAATAGAATACTCGCCGTAGTGAGTTCCAATACCATATATCTTTTTATATTGT
TCTATCGCTTCCAATATGTATTCTTCGCTTAATTGTAAATATTCTGACAACTCATACAAG
TTTTGAACCCCATAATTATGAGCTTCTACGATTTCACGTAATGGTACTGCAGATATATAA
CCGTGTCTTCTTGCGTAATTCTCGAATTTACGATTGTTAAACTGTGACAGATCTAATATG
TTGCCATACGTTAACTTGTGATGAGCGAGTTCTTCATATAGTACTTCAGCTTTGCGTGTT
TCTGATAGGTTTTTGTTAATCAGAATTACACCATTATCATAGAAGCCTTTAAAATTACCT
ATTGCTTTACCATCGTCAATAGGTATCTCGCTGTTTTCTATAACCATGTTTTCATATAAA
TACATAAAAATTCCCCTTACTGATTCCGATGAGCTTTTCTTACTAACTCCGCATACTTTC
TGATTTCAATTAATTCTTCTTCTGTGAAGTCTCCATCTAGATGTGCGGCGATAGTATCTT
GTTGTTCGTCCTTGTCTTGGTTTTGTGTAAGACGTGACATTGGTACGTTAAAATATTCAG
CTAATTCCTCGATTCTCCCTATTCTTGGATACTTATTTCCTTTGATCCAATGAGTTACAG
AAGCTGGAGAGATGTTCAAGTCTGTTGCAAGTTGCTTTTGATCAATTCCTTTTTTATTTA
ATAACGATAACAGATTTTCCGAAAAAATTTCTCTAGCTGACTTTTGCACCATTTTTTACC
CTCATTTCGTTTTTTAATATTACTAAGTAATATTAATTTACCATAAGTTAAAAAACTTTA
CAATAGTTGTTTTAACTTTCGGTAAATTTTTTTTGTGTAAAGCTATTGACAATTAACTTA
AAGTAAAATAGAATTTGGTTATCGGAGGTGATAAAATGACAAAATTAACCATCAAAGCCT
TACGTATTAACAACGATATGAACCAACAAGATGTAGCTGATATTCTAGGTGTTAGCAAAC
CCACAGTTATAAAGTGGGAAAAGGGGAAGTTGAACCCAAAGGATTAGTTATTTATGCGTT
AGCAAAGCTTTATAATGTCGAAATCGAAGAAATTAATATACGGCAAAAAATTTTAAAACA
CGATTAACTTTAAGTTAAAAGGAGGCATAAACAAATGAATATTCAAGAAGCAACAAAGTT
GGCGATGGAGAAAGGAATAGGTATAAGGAGAGAGAATCAAGATGTGTATGGGATATTACC
AACTAATTTGCAGCGTTATCAATGCCTAGTTGTGTCTAGACACTATAAGAAAGGAAGACA
AACCGCCGGCGCGAGGTGGCAGCCTAGCGCAGACGATTTAATAGCAGATGATTGGATTTT
AGATTATTAATTTTTTCAAATCTCTAATTAAACCCATAAGTGTTTTGTAATCTTTTTTAG
ATTCTGATTCTGAGTAGGCAATACCTTCTCGAGAAAGAGCCATCTCAAGAAAACCGCCAT
CTCCAGCAGAAGCAATTACAAAATCTTTATGCTTCAACTCAAGAACTGCATCGATATAGT
CTTCAAAATTAAAACCTAAAAAGAAAGCGTTAAACGAGGATTCATCACTACCGAAATAAG
ATGCAGAACGTTTAGACATACCTTCGTCAATTCTATCAAGATAAATTGAATAAAGTTGTA
AAAGGACAAATTTAGCTTCATCAGTCATAAGTCATTCACCTCCTTAATAGGAGTTTACCA
GAAAGGAGCAGAAACAATATGCAAGCATTAAAAGTAATAGAACAAAACAACATACATTAC
GTAGACAGTAGAGAAGTAGCAGAAATGGTAGGAAAGGAACATAAAAATTTAATCAGAGAT
ATTGAAAATTATAGAAGTGTAATTTTGCAAAGCTCAAAGTTGAGCCCTGACGATTACTTC
ATAGAATCAACTTATTTAGGCGCAAATAATCGTCAGACTAAACACTACCTACTAACCAAA
AAAGGATGCGACATAGTAGCAAACAAGATGACAGGGAGTAAAGGAATTTTGTTCACAGCA
ACATATGTTGACGCATTCCACAAAATGGATGAACACATCAAACAACAAGCACAGCTTAAT
GTACCACAAACACCAATACAAGCCTTAGAGATGATGTTCAAAGCGCAAAAAGACCAAGAA
CAGTTTAACCAACAAATGCAACAAGAAATCACAGGTATTCGTCACATTGTCGGTATCGAA
ACGAAAAACTGGCGTAACGACACAAACAAAATGTTGTCTGCGATTGCGCAACATTTAGGT
GGTGGAGCAATGCACCAGAAAGTTAAATCTGAAGCATATAAGGCGTTAGAAGAAAAAGGA
CGTTGTAATTTAAAAATTCGTATGCAGAACCGCAAAGGCAAAATGCTAGCGAATGGTGCA
ACGAAAACACAGATTAACAAGTTGTCAAAATTAGATGTGATTACTGATGAACCTAGATTG
ATTGAGATATACATTTCAGTGATTAAGAGCATGACAATTAAATACGGTGTAGATATTAGT
CAATTTGAAATTTAAAGGAGAATTAGAGATGAAACAAGAACAAAGAGAATTGCTCACATA
CATTCATTACATTTTGAACATGGAGATTAGCAATACGTCAGAAACATATGAACACACGAT
TGAAGAAGCAGGCAAAATCGAAACTATAGAAGTGAGTAGAGAGCAACACTTAGAAGAAAT
TATGCGTTGGGCAGCACAAGAGATTGAAAAGCACTTTGATTTAGTGTCTGAACCAGAAGA
CTAATAACTATATTCTACCAACAATCGAACAAACATCTTAAAAGGAGGAACGAACAATGC
AAGCTCAAAACAAAAAAGTCATCTATTACTACTATGACGAAGAAGGTAATAGACGACTAT
TATCAATTGGGAATTTGGAATCTTATTTATTAGCAGATATCAAATCAAGGTTTGATTTAT
ATAAAAAGAAAATACCTGACTTAGATAATCTGTTCGTTCAAATAGACGGTGTTGAATTTA
AACTACTATAGCCCGAGCATCTTGTTAACGACTGACGATGCGATTTGTTGAATTACAGGG
ATTGAAACCGAAGAAACTTTTGACGCTTTAGCTTTAGTTTCTCTCCAAACTTCGACATCT
CTAACATCATCCAAAAGGTTGTGACCTGAAAAATTCATATGTTTAACAAAATAACCTTCC
ATATAGAATTCAGCGTCTATATAACCTTCACCGGTCAATTGTTTAACAGTGTATTCGATG
TCTTCACGTGAGAAATTTTTAATTGTATTTTCTAGGTCTTCGTTATCTAGAACATTATTT
AATTTTAAATCACTCTCTATAACTAAAAGAACTTCGCGTATGCAATCATGTTTTAATTTC
ATACTTATCACCTCCTTAGGTTGATAACAATATTATACACGAAAGGAGTGCTAAAAATGC
CAAAAATCATAGTACCACCAACACCAGAAAACACATATCGAGGCGAAGAAAAATTGGTTG
AAAAGTTATATGCAACACCTACACAAATTCACAAGATGTTTGGTGTAAGTAGAAGTACAG
TATACAACTGGTTGAAATATTACCGTGAAGATAATTTAGGCATAGAAGATTTATATATTG
ATTATTCAGCAACGGGTTCACTGATTAATATTTCTAAGTTGGAAGAGTATTTGATCAGAA
AGCATAAAAAATGGTATTAGGAGGCAGAACAAATGAGTGACACATATAAAAGCTACCTAG
TAGCAGTACTATGCTTCACAGTCTTAGCGATTGTGCTCATGCCGTTTCTATACTTCACTA
CAGCGTGGTCAATTGCGGGATTCGCAAGTATCGCAACATTCATATTCTATAAGGAATATT
TCTTTGAAGAATAAAAAAACTGCTACTCAGAGCAATGAGTAACAGTATCAAACATATCTA
ATAAAGAAATAAATAAATATGTTTTCAATATAAAACGAAAAACGGAGGAAGTCAAGATGG
ACCATAAAATATTAAAAATTGCTAATGAATTAAATAAACTGATTTTGCATTCTGATATAA
AAATCGAGTGTCAATTCGCAACACATGGAAGTGGATTAATTACAGTTTATTTAGTCCATA
TTGATGATCGTTACAAAGTAGGTGCTAGTCATTTATCCATTAATACTAACAGTTCTGACG
AAAAAGTTCGAGAAGTATATGAGCAAATGAAACGCGTCATTACAGGGGAGGCGTTAATAG
ATGACTAAAATCTTAATAAGGAGAATCAAATAATTATGCATTATGAAATTATATCATCTG
GTTCCAAAGGTAACGCTGTAGTCATCAATGATGTCATGGTGGATTGTGGTATTGCTTTTA
AAAGAATGAAAGATTATTTGTACGATATCAAATATTTACTCATTACACATATACACAGTG
ATCATGTTAAACCGTCAACGTTGAAACGTATAAAAAAGGAGTTCCCACATATTATTGTCA
TAAGTAATTATGAAGTAGCACAACACTATGAGATAGACCGTATTATCAATGCTGGTTATC
CAATGGACATAGGAGATTATACATTTGAAGCTTTTGAGTGTGTCCATGATGTAGTGACTT
ATGGGTATGTATGGCAATTTGAAGGTAACGAAATTATTTATGCTACTGATACTAGTAGTT
TAGAACATGCACCTAAAAAGCAATACGATTATTTATTTTTGGAATCTAACTACGATATTG
CCAAGTTAGAAATGGCGAGAGGTAAAACGAAAACCTACGGTTATGATCCATATGCTTCAG
GTTTAAGGCATTTGAGTACAAAAGATTGTAAAACTTTTTATTATATGCATCGACGTAATA
GAGATTCTGAATTAATTGAATTGCACAAATCTGAACGATTTTATTAAGGAGAATATAAAA
AATGACATTAGAACAACAATTATTAATGAATTTTGAAGATTTAGAAAGCTTTACTTATAA
AGACGTAGCTAGAGAATTAGGAATAAAACAAACTTACGCAAGAACGTTACTTTCAAGGCT
TAAAACTAAAGGAAAAGTTGAATTTTTAAGTAAAGGAACATGGCGAGTCGTTCAATCTGC
TATTGAATATACAGTAAAAGATAGAAAGAGAACGGTATTACAAGAACAGTTTGAACTGCT
CGCACGTTTAAATGAAGAATCAGATGACCCTGAGGACATTGAAGAACGTATCAAGTTAAT
GATAAGACTAGCTAAATTATTCTAAGGAGGACGTTATGAACGAACTTATAAAACATCATG
ATTTTAATGTTGTTACTACAAAAGGTTCAGTCATTTTTGAAGAATACGACGAGCTATTGA
TTCAAGCTCAGAACCTTGCTGAACACGTTAAAACGGTTGAAGTCAATGAAGAAAACATTA
AAGAAGCTAAAGATTTAATGGCTCAGATGAACAAACGTGTTAAAAGTATCGAAGATACAA
GGAAGCAAGTTAAGAAGTTATTACTTGAACCCTATAACAGTTTTGAATCGCAAGTTAAGA
CTATTAAAAGTGTTATAGATAATGCTGTTTCACATATCAGAACTCAAGAACGCGAACTTA
TTGAACAAGAACGTGAAGAGAAAAAACAAGCGATCATTCAAATTTTTGATAAAAGAATAC
GACATTATGATTTTGAAAAAGTATTAGGATTCTCAGACTTTTTAAAACCGCAACATTTAA
ACAAATCTTATTCAATGACAAAAGTTGAGAAAGATTTAGTCGATTGGCTTGAAAAGAGTA
AGCGAGATTTAGAAGTCATTTATCAATCAGATGACGTAGAAGATTTAATCATTGAATACC
AAAACACTCAAGATTTATCTATGGCTTTTGACATCGTAAATAAACGCAAGGAACGAAAGA
AACAAATTGAACAAGTGAAGCAACAACCAAAGCAAAATGTACATGTTTTTATTATAAACA
ATGATAAGCACGCTCAACTAACAAAATTATTACTTGAACAAAATAATATCGAATTCACAC
ATGAAATCAAATAAAAATTAAGGAGTTTTACATTATGACAAACAATACAGAAATTAGAAA
ATCATTACCACTAGAGGAAGTTGAATATAACGAAGGTACAGCGACACTTACATTTTTAGA
TAAAGAGCAAGGTCAAATCTTACAAGTTAAGTTGCATAGCAAGATATTTGATAAGGACAC
TAAGAAAAGAATTGATGACGCTGAACAAGCTGAACGTGCTGAAAAAAATGCGCAAGAATA
CTTCGGTGTTGCTTTTGATGATTTAAACAAAGCAGTTGGACAAGAACATGATATTTACGT
ATACGATCGTTTCTGTTCACTATGGGAAGTTGATGTTGTTGAAAAATTAAACAAAGATAT
GGAAGGCGAAATTTTCCAGACAACGATTGAAGAAGTTAAAGACGACGGTAGAGGTATCCG
TATCCGATTTAAATATGATGGTAAAACATACGAATCAAAAATGATGTATTCAGATTATAA
AGAAAGTTTAGGTCAATGGTTTGTGAATCCAAACAAACAGAACACACAATATAGTAAATT
TGCTGATAAATTCGGCGTGAGTATTGAAGAATCAGATGAAATTACAGGTAAAGAAATCAT
GGTAGAAGTTAAAGTAGCCTTCGGTAAACATGCTTATGCTGACATCAAAAAACCTAAATG
GAGTAAATAATCGGGAAAAAGGTGATCTAAGTGAATTCTGTAATAGTAAAAGATGAAGAT
TTATTATTTTACGACATTGAGGTTTTTAAACATAATGCATTTGTCGTGTTCAAAGATATA
AACAAAAACGAAGTAGGTTTATTCCACAACGATTTCAACGGTATTGCTGAGTTAATAAAA
AATAAAATACTGGTAGGTTATAACAATCATTTTTATGATGATAAGATTTTAAGCAACATG
TTGAACGGATACACACCAGAATATATTAAGAAGATTAATGATGAAATTATCAACGGTCAA
AAACACGCATATATCAATAAACTACTACCTCGTACACTTGATGTGTTTCAACAAATTGAT
GTCAGTAAACCCTCACTCAAAAGAGTTGAGGGGAACGCTGGCAAAATGATTTTAGAGTCT
AGCATTGACTTTACAATTGATAGAGCGTTAACACCTAAGGAGTTACAAGAAGCTATTGAC
TACTGTAGATACGATGTTGATACAACTATAGAAATTTATAAAAGACGAAAACATTCATAT
TTCATGCCTAAGTGGTCATTGGTGAACAGATTAGGTAATCCGAACGCTGATAAATGGAAT
ACAACAACGATTAGTGCGAATGTTCTGACACATAAACCTTTACCTAAATGGTCAAGTATA
AGACTGCATAAAGACGTTAATAAACAAAAGCATGAAAAGAATGTCGAAATGTTAAACCTC
GTACCTGAAAAAGTGCAAGAACTATGGTTAAACCAATCTAAAGGCGCAGTAACGATTGAA
GATTTTGATTGTAATATTGAATTTGGATTTGGTGGACTACATGGTGTTCACAAGAAGAAA
AATAATGTTAAAAATGTAAAATTACTAGATGTCACATCGATGTACCCTTCAATTTTAATT
AATATCAACGGTTTGGAAACTGCTACTAAGACTTACGCAGACATTTTACAAGAACGTAAA
GAATTGAAACATAAAGACAAGACACTATCAGATGCGCTAAAACTTGTTCTGAATAGTGTA
TACGGTAATTTAAATAATCAATATTCACTATTATATGACCCGAACAAACAAAAGTCTGTA
TGTTTCTATGGTCAGATAGCTTTATTTGACTTATGCAAAAGACTTTCAAAATCATGTGAG
ATTATCAACATTAACACCGACGGTGTAGCTTTCATTACTGACAGTGATGAAAATAAAGAC
GTTTGGAAAGCATGGGAAAAAGATTTTAATTTAACTCTTGAAGAAGATGAATTTACACAT
TTCATACAAAAGGATGTTAATAATTATGTCGCAATTGAACCTTCTGGAAAGGTCAAAACT
AAAGGCGGCGATGTTAACAATTACCATGAAGATAATTGGTTTAAAGCAAATACAGCAAGG
ATTATAGACATAGCTATTACAGACTACCTATTGTTCAAAAAAGACCCTAAACAAACGCTT
ATAGAACACTTAGACCATCCTATTTTATACCAATATATCTTGCAAGCTTCACGTAAGTTT
GCTGGTACATTCGATCAACACGATAAAGAATATCAACGTATTAATAGAATTTTCCCAACT
AAAAAAGAAAGCGTCACACTTGTTAAAAGACGTTTAGACGGTGGGGTTACGAAATTCCCT
AATACACCGCAGAACATGTGGGTGTTCAATGATGATTTAGAGCATTTGGACATCGAAACA
TTTAAAAAGAATATCGATTTAAACCATTATTTAGAGATTATCATAGATAAATTAACTAAA
GGTTGGAAAGCATGGTCGAGTTAATAAACAACTAAAAGTCAAATATGAAAGAGGTGAATC
ATTTGACCTTTGTTGAATATCAGAAAGGAAAGAAACATGCAGGAAAAGATGCAGATGAAT
CAGAAACATCTGAAAGTTTTGAAGACTGTGGGATAAAGCTAACTGAAAAGGATTTAGTCG
TTGATATAGATAATGTTCCAAAAGATGTTATTAAAGCGCTTATTCAATTTTTTAACATTG
AAACACAAACTGTTTGGACTGATAGAGGTGTACATTTCTATTTCAAAAAGCCTGAAAACT
TTAAAGGTGCTAATGCAATAAGCGCCTTAGGTTTTCCTATTGAGTATAAACATATTGGTA
ACACTAAATCAGTGACTGTTAAACGTAACGGTGTTTTAAGACAGATAGATAATGAAGGGA
TTAGGGAAAACCTACATGAAGTGTTTCATCTTAACAGGAAGATTAAAAACAACCTTTTAG
GAATGGGTGAATCTGACGGGAGAAATGATGCATTGTATAAGCACAAAATGGCTATCTATG
CTCTGAAAGATGTAAAGAAGATACTAAACTTCATCAATGAATTTATATTCGCTGACAAGC
TTCCTAGCGAGGAAATAAGCACTATCGCAAGAGACCAAGCAGTGGATACTAAGGAAATGA
CATTTGATACGATTGCTAAATCTATAGTGAATCAGTATTATGTGAGATTTTATAACAATG
TTCTGTTTTTTAGAGACGATGAAGGTAAATTTATTAATGATGAAAACATGTTGAAACGAA
AGATACACCAATTTTTAGATCAGAAAGACAGCAGAAACGTTGAAGAAGTCTATAAGCAAT
TGTTATTAATGTCACCAATCATTACCTTAGGTGAAGATGAGTCATTTGAAATTCATTTTA
ACAACGGTTACTTACATGAAGGACGTTTTTATGAAATGGATAGTAAAACATTTACACCAT
ATCACATTGACGTTGATTACAATCCCGATGCTGAAGCTGTTGAAGTAGTAGATAACTATT
TAAATCATTTAAGCAATAATAATGAAGACTATAAAAAGCTAATTCTCGAAGTCCTAGCAC
ACACATTAATTATCAATAAAGAATTCAAACGAATGTTAGCTAAGTTCTTCATTTTCGTAG
GTGATGGCGGTAACGGAAAAGGTACATTGCTAACTATCATCAGAGCGATATTAAATCGTA
AAAACTGTAGCGGTCTATCCATAGGAGACATGGCAGATGAGAGATACTTTGTGACCATGC
AAGGTAAATTGGTGAATCTTGGTGACGATATTGAAGACGAACCGATTAACAATAAACAAA
TGAAAGCATTAAAAAACATCAGCACATGTGACTTCGTAAGTACTAGACAATTATTCCAAC
AAGCCACTGAGGTTGAAATGACTTTAAGTTTAATATTCACAAGTAATCACATATTAAAAT
CTTGGGAAAAAGGCGAGTCATATAAACGTCGTGTTATGTGGCTTCCTATATATACCAAGC
CCGCTAAAAAAGAAAAGAACTTTATTCAAAAGTTAACACAACAAGACGCGTTAGAATATT
GGATTAAGTTAATCATAGAAGCTTATGAACGCTTATATGCGAATGAAAAATTTACAGTAT
CTGAAGTAGTTGAGAAATTCAACGATCAATACCATGAAGAAAACAATAACTTCTTATTAT
ACCTGCAAGACTTTGAGCGTAAAGACTTCATACACATGAAACCTAAACAAATATACGACG
AATATGAAGCATGGGCAGAAGAGAATGATTTACACCCGCAATCTAAGAAACAAGTCAAAG
ACACAATAGAAAAGAACTACGGACTCGTTGTTAAAGGTAAAAAGATTAACGGTAGTACAC
AAAGAGTCTACGTACAATTAAATGAGGAGGCAGAGGAATGACAGCCGAAGAACTTTATTA
TGATACAAAATGGCGATTTGAAAGTCATTTTAAAACTGATGATATGAAAGAGCAACTTAT
TAAACACGGTCATGAATACATTAAATGGTTGGAAAATAAAGTGGATGAACTTGAAGGCAT
TGTAGAAGAACTCGAAGGCGATCTAGAAGAACTGACATGTGAGGACTGGGAACTATGATT
AGCAAAGAGGAAAAACAATACAGAATAGCATTAGGTCAATCGTTAAGAAGACACAGGGAA
ATGATGGGTTTATCGCTTAGAGATGTTGAAAAAGTTGTCGGAATTCATAGAGCTGATATT
TATGGATATGAAAAAGGAACTAGAAAAGTACCTTTAGAAAAGATATATAAATTAGCTGAA
CTTTACTTAGCTAAACCGTCTGACATATTTCAAGGTGCTTATGACAGAATGCATTACGGT
TATGTTTTAAATTGGAATGACTTTTTAAAGTTGGAATTTGACGACAATCATAATGAAATT
GTCATCACTTCAAAACTGAATAAGAAACAAGCGAATATACATTTATCGCCCAAAAATATA
CATTTTATAGAATCGACATTTAAGGTTTAGCGTTGCAACCATGCGGCAGTAATCAACTCA
AAATTTTCAATCAAAAAGTGCCGCACGGTTGCAAAAGTTGAAGATTTTCAAAAATGCAAA
ACGTTGATTTGACGGGATTTTAGGTTACGTTTTTTTTGAAAATGTTACCTTTTGTAACCA
AAATGTAACCGTGTTGAACCTTACTCCCAGTTACGTTTTCAACTTTGGGTTACAAAAATA
CATTTTATATCTTTAAAAGTAATATAAATATAGAGTTGTTTTAAAAATAAAACGTAACTC
ACTAAAAAAACAAAACAACACTGATTCCCGGTAAGAATTGACGAATCAAAACGTAACCTT
AAACCTGAATTCTGAATCCCTTGAGAGAGTAAGGGTGAAGGAGGTTACGTTTTCAAAATA
AAAATGTAACCAAAATGTAACTTTGAACCGCATGTTTATACACTAATTATGTATATTTAT
GCAATAGATAATCAGGGAAGTGATCTAATGCAACAACAAGCATATATAAACGCAACGATT
GATATAAGGATACTTACAGAAGTTGAATATCATCATTTTGATGATGTGGATGATGAAAAA
GATGCACTGGCAGATTACTTATATAACAATCCTGACGAAATACTAGAGTATGACAATTTA
AAAATCAGAAATGTAAATATAGAGGTGGAATAAATGAGTATCGTAAAGATTAACGGTAAA
CCATATAAATTTACCGAACATGAAAATGAATTGATAAAAAAGAATGGGCTAACCCCAGGA
ATGGTTGCAAAAAGAGTACGTGGTGGCTGGGCGTTGTTAGAAGCCCTAAATGCACCTTAT
GGCATGCGCTTAACTGAGTATAAAGAAATAGTGTTGTCCAAAATCATGCAACGTGAGAGC
AAAGAACGTGAAATAGCTAGGCAACGACGTAAAGAGGCTGAGCTAAGAAGAAAGAAGCCA
CATTTGTTTAATGTGCCTCAGAAACATCCAAGAGGACGTTATGCGTGCTACCTGATGGAA
AACGACATATTCGTGAAAGTTAAGAAGTAGATCATGACAGATAACGCACGTAAAGAATAC
TTAAACCAATTTTTCGGCTCTAAGAGATATTTGTATCAGGATAACGAGCGAGTGGCACAT
ATTCATGTAGTAAATGACACTTATTACTTTCATGGGCATATCGTGCCAGGTTGGCAAGGT
GTGAAAAAGACATTTGATACAGCGGAAGAGCTTGAAACATATATAAAGCAACATGACTTG
GAATACGAGGAGCAGAAGCAACTAACTTTATTTTAAGGAGATGGAAATAATGAAAATCAA
AGTTAAAAAAGAAATGCGATTAGATGAATTAATTAAATGGGCATGGGATAACCCTGAATT
AGCAACAGGAAGAAATTTTTATCCACAAACCAAGAGTGACATTAATTATGTGTGTTTCTC
TCTTTATGACGGAAGAAATTGTGTCATAAAAGGTTTAGTATCAGCTGACGACACTTTTGA
AGTCGAAGTTGAAGAGGAAATCACAGAAGATACTAAGTTTGATAGGTTGTTTGAAGTATT
CGAGGTCTCAGAAGGAGAATATAATCCTACATCAAATAGGAATACTAGTATAAACGAAAG
TTTAAATGACGACAGATGTTTCCCTATCAAAGCATTCTATATCTTAAACGATGACCTAAC
TATGACGTTAATCTGGAAAGGTGGGGAGTTGGTAGTATGAATAACCGCGAACAAATCGAA
CAATCCGTTATAAGTGCTAGTGCGTATAACGGCAATGACACAGAGGGATTACTAAAAGAG
ATTGAAGACGTGTATAAGAAAGCACAAGCGTTTGATGAAATACTTGAGGGTTTACCTAAT
GCTATGCAAGATGCACTCAAAGAAGATATTGATCTTGATGAAGCAGTAGGGATTATGGCA
GGTCAAGTTGTCTATAAATATGAGGAGGAGCAGGAAAATGACTAACACATTACAAGTAAA
ACTATTATCAGAAAATGCTAGAATGCCTGAACGAAATCATAAGACGGATGCAGGTTATGA
CATATTCTCAGCTGAAACTGTCGTACTCGAGCCACAAGAAAAGGCAGTGATTAAAACAGA
TGTAGCTGTGAGTATACCAGAGGGCTATGTCGGACTATTAACTAGCCGTAGCGGTGTAAG
TAGTAAAACGCATGTTTTTGATATTAAAGGAGAAATCGATTTGAGTGACGCCATAAGACA
ATATGGAACTTATCAAATCAACGAAGGCGACAAACTAGCTCAATTGGTTATTGTGCCTAT
ATGGACACCTGAACTAAAGCAAGTGGAGGAATTCGAGTGTGTTTCAGAACGTGGAGCAAA
AGGCTTCGGAAGTAGCGGAGTATAAACCGGTCGAATTCGACGGGTTTAAAAATAAAAACA
TATTAGATCGAGTCAAGGAGGTTTTGGGGAAGTGACAATAAACAAATTAAAAAATATGCT
CACGAATATTGGTTTGAATGTAGAAAGTGAGAAGTTATCCAAAGTTGAAGTCCAGTTATT
TCCGACAGAACAACAATTAAAAGATAATACAGTGTTTGAAGGTTATTCTTGCAATATTAA
GAATTGGCCTAAGTTCAAAATTTGGATAAACAGATCTAACAAAGTAACTATAAAATCACG
AGGAGTTCAAAAGAGTTTTGATATAGAAGATGAGAAGTCATTAAGGAAAGAATTAAAAGG
TTTTGAAATTTTGTAAAAGAGGTGCTGGGGAAGTGAATTACATCATTACATTAGTTCTAA
TATTTGTATTCATAGTAATATTTAACAATTTACTCAACAGATATATGGTTTTGTACAAAG
AATTAGATTTATTTACATGCAGAATTGGCATGTTATTGGCCTTAATCGTTCTAGTAGAAT
TTGCAAAGCAACAAAATATGTTGGCTACATTGAGTGTTTTACTAATACTTTTATTCGTAG
AAAAACTTAGAATCATTCAAAGGAGTGATAAGAAATGACACAATATAAAATAAGCTATTT
TAACAGTTACTACAAATTTTATCCGTACTTAATCGTAAGAAGCGTAATTATAAAGTAATT
CTTATTTTAAAAATATATTAAAAGGATTTGCAAGTAACGTGCAAGTGATACAAACCCGAA
ATATAAGCGGAATGTAAGTAAAATGCAAATAACATGCAAGTGAAAGAGGTGTCGGGTAAG
TGACACAATACTTAGTCACAACATTCAAAGATTCAACAGGACTACCACATGAACATATTA
CTGTGGCTAGAGATAATCAGACATTTACAGTTGTTGAGGCAGAGAGTAAAGAAGAAGCGA
AAGAGAAGTACGAGGCACAAGTTAAAAGGGACGCAATTATTAAAGTGGGTCAGTTGTTTG
AAAATATAAGGGAGTGTGGGAAATGACGGAGGTTAAAATTAAAACTATTTCAGGAGATAC
TTATTACTCATCGATCGACGAACCTGTTGAAGATATGTTCACTCGGATTATAGATTGCGG
CGTTGTAGCTGGAGTAGAGACTTTTACTAGGCAAAAATCTTGGATTAGGGCAGATAACAT
TGAAGCAATTATACGTATAGGCGAGGCTAATGATGATGTAGAGGCGCCAAGTGAGTATAA
ACATAGAGCGGAGGTAAGTGAGTGATGTGGATTGCTACGACTATTGTATTTGCTATATTG
CTATTAGTTTGTATTAGTATTAATAGTGATCGTGCAAGAGAGATACAAGCACTCAGATAT
ATGAATGATTATCTACTTGATGAAGTAGTTAAAACTAAAGGATACAACGGGTTAGAAGAA
TACAGGATTGAATTGAAGCGAATGAATAACGATATTAAAAAGTAATTTATATTATCGGAG
GTATTGCATTGAATGATAAAGATTGAGAAACATGATATCAAAAAACTTGAAGAATACATT
CAGCACATCGATAACTATCGAAGAGAGTTGAAGATGCGAGAATATGAATTACTTGAAAGT
CATGAACCAGATAATGCAGGAGCTAGCAAAAGTAATTTGCCAGGTAATCCGATTGAACGA
TGTGCAATAAAGAAGTTTAGTGATAACAGATATAATACATTAAGAAATATAGTTAATGGT
GTAGATAGGCTGATAGATGAGAGCGATGAAGATACGCTTGAGTTATTAAGGTTTAGATAT
TGGGATTGTCCTATTGGTTGTTATGAGTGGGAAGATATAGCACATTACTTTGGTACAAGT
AAAACAAGTATATTGCGTAGAAGAAATGCACTGATCGATAAGTTAGCTAAGTATATTGGT
TATGTGTAGCGGACTTTTACCCTATGTAAGTCCGCATTAAAACAGTTTATTATGTTAGTA
TCAGATTAATATTTAAAGTTATTAAATGCTAATACGACGAATGTACATGAGGCGCATCAC
TATGTGATGTGTCTTTTTATTTATGAGGTATGAACATGTTCAAACTAATTGTAAATACAT
TACTACACATCAAGTATAGATGCGTCTTGATACTACTTAAGTTATATAAGGTGAAACATT
ATGATGACTAAAGACGAACGTATACGATTCTATAAGTCTAAAGAATGGCAAACAACAAGA
AAAAGAGTACTAGAAAGAGATAATTATGAATGTCAACAATGTAAGAGAGACGGCAAGTTA
ACGACATATGACAAAAGCAAACATAAGTCGTTGGATGTAGATCATATATTATCGCTAGAA
CATCATCCGGAGTTTGCTCATGACTTAAACAATTTAGAAACACTGTGTATTAAATGTCAC
AACAAAAAAGAAAAGAGATTTATAAAAAAAGAAAATAAATGGAAAGATGAAAAATGGTAA
ACACCCCCCCGGGTCAAAAAAATCAAAAGCGATCAAAACGCTTGGGGAACGGGCAGGGGC
TCGACTTCGCGATAATTTTAAATATCCATGTATAACCCCCCTCTTATAACCATTTTAAGG
CAGGTGATGAAATGGAGATTATAGTTGATGAAAACTTAGTGCTTAAAGAAAAAGAAAGGC
TGCAAGTATTATATAAAGACATACCTAGCAATAAATTAAAAGTAGTTGATGGTTTAATAA
TACAAGCAGCAAGGCTACGTGTAATGCTTGATTACATGTGGGAAGACATAAAAGAAAAAG
GTGACTATGATTTATTTACTCAATCTGAAAAGGCGCGACCATATGAAAGAGAAAGACCAG
TAGCCAAACTATTTAATGCTAGAGATGCAGCCTATCAAAAAATAATCAAACAATTATCGG
ATTTATTGCCCGAAGAGAAAGAAGACACAGAAACACCATCTGATGATTACCTATGATTAG
TAATAAATACGTTGATGAATATATAAATTTGTGGAAACAAGGAAAGATAATTTTAAATAA
AGAAAGAATTGATCTATTTAATTATCTACAAACACATATATATTCACGAGATGATGTATA
TTTTGATGAACAGAAAATCGAGGATTGTATCAAATTTATTGAAAAGTGGTATTTTCCAAC
ATTACCCTTTCAAAGGTTTATCATAGCGAATATATTTCTTATGGATAAAAATACAGATGA
AGCTTTCTTTACAGAATTTGCTATTTTCATGGGACGTGGAGGCGGGAAAAACGGTCTAAT
AAGTGCTATTAGTGACTTCCTTTCTACACCTTTACATGGTGTTAAAGAATATCATATCTC
TATTGTTGCCAACAGTGAAGAACAAGCAAAAACATCATTTGATGAAATCAGAACCGTTTT
AATTGAGAATAAACGAAATAAGACGGGTAAAACGCCAAAAGCTCCTTGTGAAGTTAGTAA
AACAGAAATAATAAACCGTGCAACTAAATCGGTTATTCGATATAACACATCAAACACAAA
AACCAAAGATGGTGGACGTGAGGGGTGTGTTATTTTTGATGAAATTCATTATTTCTTTGG
TCCTGAAATGGTAAACGTTAAACGTGGTGGACTAGGTAAAAAGAAAAATAGAAGAACGTT
TTATATAAGTACTGATGGTTTTGTTAGAGAAGGTTATATTGATTCGATGAAACAAAAAAT
AACTAGTGTGTTAAACGGCAAAGTTAAAAATAGTAGGTTATTTGCTTTTTATTGTAAGTT
GGATGACCCAAAAGAAGTTGACGACAGGGAAATGTGGGAAAAAGCAAATCCAATGTTACA
TAAACCGTTGTCAGATTATGCTAAAACACTACTAAGTACAATTGAAGAAGAATATAACGA
CTTACCGTTCAATCGCTCAAATAAACCTGAATTTATGACTAAACGCATGAATTTACCTGA
GGTTGACCTTGAAAAGGTTATAGCACCGTGGGAAGAAATTGTTGCCACAAATCGAGAGAT
GCCAAATTTGGATAATCAAATGTGTATTGGTGGCTTAGATTTCGCTAACGTTCGAGACTT
TGCAAGTGTAGGTCTATTGTTCCGAAAAAACGATGATTATATTTGGCTAAGTCATTCATT
TGTAAGGCAAGGATTTTTAGATGATGTTAAATTAGAGCCGCCTATTAAAGAATGGGAAAA
GATGGGTTTACTAACTATCGTGGATGATGATGTTATTGAAATTGAATATATGGTCGATTG
GTTTTTAAAGGCTCGTGAAAAATATGGACTTGAGAAAGTAGTGGCTGATAACTATAGAAC
TGACATTGTAAGGCGTGCATTTGAAGCGGCAGGTATCGAATTAGATGTTATAAGAAACCC
AAAAGCAATACACGGCTTATTAGCCCCTCGAATAGATACAATATTTGCTAAACATAATGT
GATATATGGAGATGATCCATTAATGCGTTGGTTTACAAATAATGTTGCTGTAAAAATCAA
GCCGGATGGAAATAAAGAGTATATCAAAAAAGATGAAGTCAGACGTAAAACGGATGGATT
TATGGCTTTTGTTCACGCATTATATAGAGCAGACGATATAGTAGACAAAGACATGTCTAA
AGCGCTTGATGCATTAATGAGTATAGATTTCTAATAGAGGAGGTGAGACATGAGTATTCT
AGAAAAGATATTTAAAACCAGGAAAGATATATCATATATACTTGATTTAGATATGATAGA
AGATCTATCACAACAAGCGTATGTGAAGCGTTTAGCGATTGACAGTTGCATTGAATTTGT
CGCACGAGCTGTTGCTCAAAGTCATTTTAAAGTATTGGAAGGTAATAGAATTCAAAAGAA
TGATGTTTACTACAAGTTAAATATAAAACCAAATACTGACTTATCAAGCGATAGTTTTTG
GCAACAAGTTATATATAAACTAATTTATGATAACGAGGTTTTAATCGTAGTAAGTGACAG
CAAAGAATTACTTATCGCAGATAGCTTTTACAGAGAAGAGTACGCTTTGTATGATGATAT
ATTCAAAGATGTAACGATTAAGGATTTTACTTATCAACGTACTTTCACAATGCAAGAGGT
CATATATTTAAAGTACAACAACAATAAAGTGACACATTTTGTAGAAAGTCTATTCGAAGA
TTACGGAAAAATATTCGGAAGAATGATAGGCGCACAATTAAAAAACTATCAAATAAGAGG
GATTTTGAAATCTGCCTCTAGCGCATATGACGAAAAGAATATAGAAAAATTACAGGCGTT
CACAAATAAAGTATTCAATATTTTTAATAAAAACCAACTAGCAATCGCACCTTTGATAGA
AGGTTTTGATTATCAGGAATTATCTAATGGTGGTAAGAATAGTAACATGCCTTTTTCTGA
ATTGAGTGAACTAATGAGAGATGCAATAAAAAATGTTGCGTTGATGATTGGTATACCTCC
GGGTTTGATTTACGGAGAAACAGCTGATTTGGAAAAAAACACGCTTGTATTTGAGAAGTT
CTGTTTAACACCTTTATTAAAAAAGATTCAGAACGAATTAAACGCGAAACTCATAACACA
AAGCATGTATTTGAAAGATACAAGAATAGAAATCGTCGGTGTGAATAAAAAAGCCCCACT
TCAATATGCTGAAGCAATTGACAAACTTGTAAGTTCTGGATCATTTACAAGAAATGAGGT
GAGGATTATGTTAGGTGAAGAACCATCAGACAATTCGGAATTAGATGAATACCTGATTAC
TAAAAACTACGAAAAAGCTAACAGTAGTGAAAATGATGAAAAAGAAGAAGCTGAAAATAC
TTTGAAAGGTGGTGATGAAGATGAAAGCAGAAATTAAAGGTGTTATCGTTTCCAACGAAG
ATAAATGGGTTTACGAAATGCTTGGTATGGATTCGACTTGTCCTAAAGATATTTTAACAC
AACTAGAATCTAGTGATGAAGATGTCGATATTATAATTAACTCAAATGGTGGTAACCTAG
TAGCTGGTAGTGAAATATATACACATTTAAGAGCTCATAAAGGCAAAGTGAATGTTCGTA
TCACAGCAATAGCAGCAAGTGCGGCATCGCTTATCGCAATGGCTGGTGACCACATCGAAA
TGAGTCCGGTTGCTAGAATGATGATTCACAATCCTTCAAGTATTGCCCAAGGAGAGGTGA
AGGATCTAAACCATGCTGCAGAAACATTAGAACATGTTGGTCAAATAATGGCTGAGGCGT
ATGCGGTTAGAGCTGGTAAAAGTAAACAAGAACTTGTAGAAATGATGGATAAGGAAACAT
GGTTAAATGCTGATGAAGCCATTGAACAAGGTTTTGCGGATAGTAAAATGTTTGAAAACG
ACAATATGCAAATTGTAGCAAGCGATACGCAAGTGTTATCGAAAGATGTATTAAATCGTG
TAACAGCTTTGGTAAGTAAAACACCAGAGGTTAACATTGATATTGACGCAATAGCAAATA
AAGTAATTGAAAAAATAAATATGAAAGAAAAGGAATCAGAAATCGATGTTGCAGATAGTA
AAGTATCAGCAAATGGATTTTCAAGATTCCTTTTTTAATACAAAAAATAGGAGGTCATAA
AATGACTATAAATTTATCGGAAACATTCGCAAATGCGAAAAACGAATTTATTAATGCAGT
AAACAACGGTGAACCGCAAGAAAGACAAAATGAATTGTACGGTGACATGATTAACCAACT
ATTTGAAGAAACTAAATTACAAGCAAAAGCAGAAGCTGAAAGAGTTTCTAGTTTACCTAA
ATCAGCACAATCTTTGAGTGCAAACCAAAGAACCTTCTTCATGGATATCAATAAAAACGT
TAACTATAAAGAAGAAAAACTTTTGCCAGAAGAAACAATTGATAGAATTTTTGAAGATTT
GACGACGAACCATCCGTTATTAGCTGATTTAGGTATTAAAAACGCTGGTTTGCGTTTGAA
GTTCTTAAAATCTGAAACTTCTGGCGTAGCCGTTTGGGGTAAAATCTATGGTGAAATTAA
AGGTCAATTAGATGCTGCGTTCAGTGAAGAAACAGAAATTCAAAATAAATTGACAGCGTT
TGTTGTTTTACCAAAAGATTTAAATGATTTTGGTCCTGCGTGGATTGAAAGATTTGTTCG
TGTTCAAATTGAAGAAGCATTTGCAGTGGCGCTTGAAACTGCGTTCTTAAAAGGTACTGG
TAAAGACCAACCGATCGGCTTAAACCGTCAAGTACAAAAAGGTGTATCGGTAACTGATGG
TGCTTATCCAGAGAAAGAAGAACAAGGTACGCTTACATTTGCTAATCCGCGCGCTACGGT
TAATGAATTGACGCAAGTGTTTAAATACCACTCAACTAACGAGAAAGGTAAATCAGTAGC
GGTTAAAGGTAATGTAACAATGGTTGTTAATCCGTCCGATGCTTTTGAGGTTCAAGCACA
GTATACACATTTAAATGCAAATGGCGTATATGTTACTGCTTTACCATTTAATTTGAATGT
TATTGAGTCTACAGTTCAAGAAGCAGGTAAGGTTTTAACGTACGTTAAAGGTTTATATGA
TGGTTATTTAGCTGGTGGTATTAATGTTCAGAAATTTAAAGAAACACTTGCGTTAGATGA
TATGGATTTATACACTGCAAAACAATTTGCTTACGGCAAAGCGAAAGATAATAAAGTTGC
TGCTGTTTGGAAATTGGATTTAAAAGGGCATAAACCAGCTTTAGAAGATACCGAAGAAAC
ACTATAAAATTTTATGAGGTGATAAAATGGTGAAATTTAAAGTTGTTAGAGATTTTAAGG
ATTTAGAGCACAATCAACACAAGTACAAAGTAGGGGATTTGTATCCAGCTGAAGGGTATA
ACGCATCTAGAGTTGAATTATTAATGAATCAAGTTAAAAACAAGTATGACGAAGTTTATA
TCGTTCCATTAGATAAGCTAACAAAACAAGAATTGATAGAATTAGGTAATTCATTAGAAA
TAAAGATTTCTGGTTCGATGGTTAAAAGTGAAATCATTAACTTATTGAATGGTGAAAACC
ATGACGATTGATGATTTGCTTGTCAAGTTCAAATCACTTGAAAAAATCGACTACAATTCA
GAAGATGAGTTTTTAAAAGAATTGTTGAAAATGTCATACACCCGTTTAAAAAATCAATGC
GGTATGTTTGAATTAGACAACTTAACAGGTCAAGAATTGATATTAAACCGTACAAGATAC
GCTTATCAAGACTTATTAGAACATTTCAATGAAAATTATAGAACTGATTTAATAGACTTT
TCATTATCTCTTATGGAGGTATCAGAGAATGAGGAAAGCATTTAAGAAACCCAGAATAAC
AACTCGGCGTTTAAAGACGCGTGTTCATTTTTATCAATATGTTGAAAACGCTGGTCCTGA
AGCTGGAGAAAAAGAAGAAAAGTTATTATACAGTTGTTGGGCAAGTGTTGACGGCGTTTG
GTTACGAGAACTAGAACAAGCCATCTCTAATGGTACGCAAAACGATATCAGAATATATAT
CCGAGATCCTCGAGGTGACTATTTACCGAACGAAGAGCATTATTTTGAAATCGAATCAAA
GTATTTTAAAAACCGGTTAAATGTAAAGCAGGTATCACCTGACTTGGATAATCAAAACTT
TATTATGATTCGTGGAGGTTATAGTTCATGAGTGTAAAAGTAACAGGTGATAAAGCTTTA
GATAGTGAATTAGAAAAGCGCTTTGGCATGAAAGAAATGGTGAAGGTTCAAGATAGAGCG
TTGATTGCTGGAGCTAAAGTTATTGTTGAAGAGGTGAAAAAGCAACTCAAGCCGTCGAAA
AAAACAGGCGCATTGATAAATGAGGTTACTTTCACTGACCCCGAATGGATAAAAGGTAAA
CGTACAATCACGATTCATTGGCGTGGACCTAAAGAGCGTTATGGATTGGTGCACTTAATT
GAAAATGGACATGTTCAAAAAGGGACAGGAAAGTTTATCAAACCCAAAGCTATGGGTGGC
GTTAATAGAGCGATTAGACAAGGGCAAAATGAATATTTTGAGACGTTAAAAAGGGAGTTG
AAAAAATTGTGATTGATATTTTGTACAAAGTTCATGAAGTGATTAGTCAAGACAGAATTA
TTAGAGAGCACGTAAATATCAATAATATTAAGTTCAATAAATACCCTAATGTAAAAGATA
CTGATGTACCTTTTATTGTTATTGACGATATCGACGACCCACTCCCAACAACATTTACTG
ATGGTGACGAGCTTGCATATAGTTATATTGTTCAAATAGATGTGTTTGTAAAGTATAGCG
ATAAATATAATGCAAGGCTTGTAAGAAACAAGATATCTAATCGTATTCAAAAATTATTAT
GGTCTGGACTGAAAATGGGAAATGTTTCAAATGGAAAACCGCAATATATAGAAGAATTTA
AAACATATAGAAGCTCTCGTGTTTACGAGGGCGTTTTTTATAAGGAGGAAAATTAAATGG
CAGTAAAACATGCAAGTGCGCCAAAGGCGTATATTAACATTACTGGTCTAGGTTTCGCTA
AATTAACAAAAGAAGGAGCGAAGCTAGAGTATAGTGATATTACAAAAACAAGAGGATTAC
AAAAAATTGGTGTTGAAACTGGTGGAGAACTAAAAACAGCTTATGCTGATGGCGGTCCAA
TTGAATCAGGGAATACAGACGGAGAAGGTAAAATTTCATTACAAATGCATGCGTTCCCTA
AAGAGATTCGCAAAATTGTTTTTAATGAAGATTATGATGAAGATGGCGTTTACGAAGAGA
AACAAGGTAAGCAAAACAATTACGTAGCTGTATGGTTTAGACAAGAGCGTAGAGACGGTA
CATTTAGAACAGTTTTATTACCTAAAGTTATGTTTACAAATCCTAAAATTGATGGTGAAA
CAGCTGAGAAAGACTGGGACTTCTCAAGTGAAGAAGTAGAAGGTGAGGCACTTTTCCCTT
TAATTGATAATAAAAAGTCTGTACGTAAATATATCTTTGACTCAGCCAACATGACAAAAC
ATGACGGTAATGGTGAAAAAGGCGAAGAGGCTTTCTTAAAGAAAATTTTAGGCGAAGAAT
ATACAGGAAACGTGTCAGAGGATACGGAAACTTTGTAACGAAACCGGCTTCATCGGAAAC
TGCGGTAAAGTCGGTTAGTATACCAGATAGCATTAAAACACTTAAAGTTGGCAACACATA
CAATTTAAATGTTGTAGTAGAGCCATCTAATCAAAGTAAGTTATTGAAATACACAACAGA
TCAAACGAAAATTGTATCAATCAATAGCGATGGTCAAGTTACTGCGGAAGCTCAAGGTAT
TGCCACGGTTAAAGCAACAGCTGGAAACAAAAGTGATTCAATAACAATAAATGTAGAAGG
TTAAGAGGGAGTGTATCCCTCTATTTTATTTAAAAATAAGGAGAGTATTATAAAATGGCT
AAATTAAAACGCAACATTATTCAATTAATCGAAGACCCTAAGGCAACAGAAATTAAACTG
CAAACTTTTTTAACACCTCATTTTATTCCGTTTTCAATGGTATACGAATCTATTGATTTA
ATTGACGACATTGAAAATGAAGAAGTAAAAATGAAACCTAAGGAAATGGCTGATAAATTA
ATGGATATGGTTGTTAGAATTTATGACAATCAATTTACTATCCAAGATTTAAAAGAACGT
TTACATGCACCTGATGGTATGCGAGCACTTCAAGAGCAAGTTGTATTTATTACTCAGGGG
CAACAAACTGAGGAAACGCGAAATTTTATCCAAAACATGAAATAAACTCTGAAGATTTAA
CATATAGAGCAATGTTAAAAAATATGGACGTACTTATGATGGACTTAATGGAAAATGGGA
AAGACGCTAACGAAGTTTTGAACATGCCTTTCCACTACGTACTTTCCATATATAAAAATA
AGAATAATGATATTTCCGAAGAAAAAGCAGAAGCTTTAATTGATGCATTTTAACCTTAAC
CGTTTGGTTAGGGTTATTTTTTTGAACTTTTTTAGAAAGGAGGTAAAAAATGGGAGAAAG
AATCAAAGGTTTATCTATAGGTTTAGATTTGGATTCAGCAAATTTAAATAGATCACTTAC
AGAAATTAAACGAAACTTTAGAACCTTAAATTCAGACTTAAAGTTGACTGGAAACAACTT
TAAATATACTGAGAAATCAACTGATAGTTATAAACAACGAATCAAAGAGTTAGATGGCAC
TATTGCAGGTTATAAGAAAAATGTTGACGATTTAGCGAAACAATATGACAAGGTATCTCA
AGAACAGGGCGAAAATAGTACAAAAGCTCAGAATTTAAGACAAGAATTTAATAAACAAGC
AAATGAACTGAATTTTTTAGAAAAAGAACTAGAAAAAACAACAGCTGAGTTTGAAGAGTT
CAAAAAAGCACAAGTTGAAGCTCAAAGAATGGCTGAAAGTGGCTGGGGCAAAACCAGTAA
GATGTTTGAAAATATGGGACCAAAGCTGACGAAAATGGGCGATGGTTTAAAATCCGTTGG
TAAAGGACTGAGTATTGGTATTACAGCACCTGTATTAGGTATTGCAGCAGCATCAGGAAA
AGCTTTTGCAGAAGTTGATAAAGGTTTGGATACAGTTACCCAAGCAACAGGAGCAACCGG
CGGAGAGCTTAAGAAGTTGCAGAATTCATTTAAAGATGTTTATGGCAACTTCCCAGCAGA
TGCTGAGACTGTAGGTGGTGTTTTAGGGGAAGTTAATACAAGGTTAGGTTTCACTGGCAA
AGAACTTGAGAGTGCCACAGAGTCATTCTTGAAATTTAGTCACATAACAGGTTCTGATGG
TGTGCAAGCCGTTCAGTTAATTACGCGTGCAATGGGTGACGCAGGTATTGAAGCTGATGA
GTATCAAAGTGTACTTGATATGGTAGCGAAAGCAGCACAGGCTAGCGGTATAAGTGTTGA
TACATTAGCTGATAGTATTACTAAATACGGTGCTCCAATGAGGGCTATGGGCTTTGAGAT
GAAAGAATCAATCGCTTTATTCTCTCAATGGGAGAAATCAGGTGTTAATACTGAAATAGC
CTTCAGTGGTTTAAAGAAAGCTATATCCAATTGGGGTAAAGCAGGTAAAGACCCAAGAGA
AGAATTTAAGGAAACTCTAGCAGAAATTGAAAGAACACCAGATATTGCTAGCGCAACAAG
TTTAGCTATCGAAGCATTCGGAGCAAAAGCGGGTCCTGATTTAGCTGATGCTATTAAAGG
CGGTCGCTTTAGTTACCAAGAGTTCTTAAAAACTATCGAAGATTCGCAAGGAACGGTCAA
TCAAACTTTTAAAGATTCTGAAAGTGGTTCAGAAAGATTTAAAGTAGCAATGAATAAACT
TAAATTAGTAGGTGCTGATGTATGGTCTTCTATTGAAAGTGCATTTGCGCCAGTTATGGA
AGAACTAATCAAAAAGCTATCTGTAGCAGTTGATTGGTTTTCAAGTTTAAGTGATGGATC
TAAAAGGTCGATTGTTATATTTGGTGGTATTGCTGCCGCAATTGGTCCTGTAGTTTTTGG
ATTAGGTGCATTTATAAGCACAATTGGCAATGCAGTAACTGTATTAGCCCCATTGTTAGC
TAGTATTGCAAAAGCGGATGGATTAATTAGTTTTTTATCAACTAAAGTACCTATATTAGG
GACAGTCTTCACGGCATTAACTGGTCCAATTGGTATTGTATTAGGTGTCTTGGGTGGTTT
GGCGGTGGCGTTCACAGTGGCTTATAAAAAATCGGAGACATTTAGAAACTTTGTGAATAG
CGCAATCGATAGTGTAAAACAAACGTTTAGTAATTTCGTTCAATTTATTCAACCATTCAT
TGACTCTGTTAAAAACATTTTCAATCAAGCGATATCAGCGATTGTTGATTTTGCTAAAGA
CATTTGGAATCAAATTAATGGGTTTTTCAATGAGAACGGTACGTCGATAGTACAGGCTTT
ACAAAATGTCTTCAACTTTATTAAGGCTATATTTGACGGTATATTAAACTTTATTATTAA
ACCAATCATGTTTGCGATTTGGCAAGTGATGCAATTTATTTGGCCGGCGGTTAAAGCTTT
GATTATCAGCACTTGGGAAAATATCAAAGGTGTGATACAAGGTGCTATTAACATTATCTT
AGGTATTATCAAAGTGTTCTCTAGCCTTTTCACAGGAAATTGGAAAGGCGTTTGGGACGG
TATAGTAATGATACTAAAAGGTACTGTACAGTTAATTTGGAATTTAATACAACTATGGTT
TGTAGGTAAAATTCTAGGTGTGGTTAGATACTTTGGTGGATTGCTTAAAGGTTTAATATC
TGGCATCTGGGGCGTTATCAAAGGTATATTTAGTAAATCATTATCTGCAATTTGGAATGC
AACGAAAAGTATTTTTGGTTTCTTATACAATAGTGTTAAATCAATTTTTACAAATATGAA
AAATTGGCTATCTAACACATGGAATAATATCAAGAGTAATACAGTTGGTAAAGCACATTC
TTTATTTACTGGTGTGAGATCTAAATTCACAAGCTTATGGAATGCGACGAAAGATATATT
TACAAAATTAAGAAATTGGATGACAAATATTTGGAATTCTATCAAAGACAATACAGTAGG
TATAGCTGGTCGCTTATGGGATAGAGTGCGTAACATCTTTGGAAGCATGCGTGACGGTTT
AAAATCTATCATTGGTAAAATTAAAGATCATATCGGTGGTATGGTAAGCGCTATTAAAAA
AGGACTTAACAAGCTGATTGAAGGTTTAAACTGGGTCGGTGGTAAGTTAGGTATGGATAA
AATACCTAAGTTGCATACTGGTACAGAGCACACACATACTACTACAAGATTAGTTAAGAA
TGGGAAAATTGCACATGATACATTCGCTACAGTTGGAGACAAAGGACGCGGTAATGGTCC
TAATGGTTTCAGGAATGAAATGATTGAGTATCCTAACGGTAAACGTGTACTTACGCCTAA
TACAGATACAACAGCGTACTTACCTAAAGGTTCAAAAGTATATAACGGCGCACAAACTTA
TTCAATGTTAAATGGAACGCTTCCAAGATTTAGTTTAGGTACTATGTGGAAAGACATTAA
ATCTGGCGCGTCATCAGCGTTTAAATGGACAAAAGACCAAATAGGTAAAGGTACTAAGTG
GCTTGGCGATAAAGTCGGTGATGTTATGGACTTTATCGATAATCCAGGTAAACTTCTAAA
TTATATACTTAAAGCATTTGGTGTTGATTTCAGCTCTCTAACTAAAGGTATGGGAATTGC
AGGAGACATTACAAAAGCGGCTTGGAATAAGATTAAGAAGAGTGCTACCAATTGGATAAA
AGAAAACTTAGAAGCGATGGGTGGCGGCGATTTAGTCGGTGGAATATTAGACCCTGACAA
AATTAATTATCATTATGGACATACCGCTGCATACACTGCTGCAACCGGAAGACCTTTCCA
TGAGGGTGTAGACTTCCCGTTTGTATACCAAGAAGTTAGAACACCGATGGGTGGTAGGCT
AACAAGAATGCCATTTATGTCTGGCGGTTATGGTAATTATGTAAAAATTACTAGCGGTGT
GATTGACATGTTATTTGCGCATTTGAAGAACTTTAGCAAATCACCACCTAGTGGCACAAT
GGTGAAACCGGGTGATGTCGTAGGTTTAACGGGTAATACAGGTTTTAGTACAGGACCGCA
CTTACATTTTGAAATGAGAAGAAATGGACGTCACTTTGACCCTGAACCGTATTTGAGAAA
CGCTAAGAAAAAAGGTAGATTATCAATTGGTGGAGGTGGTGCTACTTCCGGAAGCGGTGC
GACGTATGCTAGCAGAGTAATTCGACAAGCGCAAAACATCTTAGGTGGCCGTTATAAGAG
TAAATGGATTCACGACCAAATGATGCGAGTTGCAAAGCGTGAAAGTAACTACCAAGCGAA
CGCAGTGAATAATTGGGATATTAATGCGCAAAGGGGTGACCCTTCAAAAGGATTATTCCA
AATTATCGGTTCAACATTTAGAGCTAATGCGAAGTCTGGTTATAATAATTTCAATAACCC
TGTTCATCAGGGTATATCAGCAATGCAATATATCGTAAGACGTTATGGCTGGAGTGGATT
CAAACGCGCTGGCGATTACGCATATGCTACTGGTGGCAAAGTCTACAACGGATTGTATCA
CTTAGGAGAAGAAGGATATCCAGAATGGGTTATTCCTACTGATCCTGCACGTAAAAACGA
AGCAATGAAGATGTTACATTATGCAGCTGCGGAAGTTAGAGGGAAAAACGCAAGTAAGAA
TAAACGACCTAGTCAATTGTCTAGTGTAAATGGATTTGATGACCCAAGCTTATTATTGAA
AATGATTGAACAACAACAGCAACAAATAGCTTTATTACTGAAAATAGCGCAATCCAACGA
TGTGATTGCAGATAAAGATTATCAGCCGATTATTGACGAATACGCTTTTGATAAAAAGGT
GAACGCGTCTATAGAAAAGCGAGAAAGGCAAGAATCAACAAAAGTAAAGTTTAGAAAAGG
AGGAATTGCTATTCAATGATAGACACTATTAAAGTGAACAACAAAACAATTCCTTGGTTG
TATGTCGAAAGAGGGTTTGAAATACCCTCTTTTAATTATGTTTTAAAAACAGAAAATGTA
GATGGACGTTCAGGGTCTATATATAAAGGGCGTAGGCTTGAATCTTATAGTTTTGATATA
CCTTTGGTGGTACGTAATGACTATTTATCTCACAACGGCATTAAAACACATGATGACGTC
TTGAATGAATTAGTAAAGTTTTTTAACTACGAGGAACAAGTTAAATTACAATTCAAATCT
AAAGATTGGTACTGGAACGCTTATTTTGAAGGACCAATAAAGCTGCACAAAGAATTTACA
ATACCTGTTAAGTTCACTATAAAAGTAATACTAACAGACCCTTACAAATATTCAGTAACA
GGGAACAAAAACACTGCGATTTCAGACCAAGTATCGGTTGTTAATAACGGTACTGCTGAC
ACACCTTTAATCGTTGAAGCCCGAGCGATAAAACCCTCTAGTTATTTTATGATTACCAAA
AACGACGAAGATTATTTCATGGTTGGTGACGATGAAGTAACTAAAGAAGCTAAGGATTAT
ATGCCTCCTGTTTACCATACTGAATTTCGTGATTTCAAAGGTTGGAATAAGATGACTACT
GAAGATATCCCAAGTAATGATTTAGGTGGTAAGGTTGGCGGTGATTTTGTGATATCCAAT
CTAGGTGAAGGTTATAAAGCAACGAATTTTCCTGATGCAAAAGGTTGGGTTGGTGCTGGC
ACGAAACGAGGGCTTCCTAAAGCGATGACAGATTTTCAAATCACTTATAAATGTATAGTT
GAACAAAAGGGTAAAGGCGCTGGGAGAACAGCTCAACATATATACGACAGTGACGGTAAG
TTGCTTGCTTCTATTGGATATGAAAACAAATACCATGATAGAAAAATAGGGCACATTGTT
GTTACGTTGTATAACCAAAAAGGAGACCCGAAAAAGATATATGACTATCAGAATAAGCCA
GCAATGTATAACAAAGATAGAATTGTTGTTTACATGAGACTCAGAAGAGTAGGTAATAAA
TTTTCTGTTAAAACTTGGAAGTTTGACCACATTAAAGACCCAGATAGACTTAAACCTATT
GATATGGATGAAAAAGAGTGGATAGACGGCGGTAAGTTTTATCAACGTCCTGCTTCTATT
ATAGCTATCTATAGTGCGAAGTATAACGGTTATAAGTGGATGGAGATGAACGGATTAGGT
TCATTCAATACGGAGATTCTGCCGAAACCGAAAGGTGCAAGGGATGTCATTATACAAAAA
GGTGATTTAGTAAAAATAGATATGCAAGCAAAAAGTGTTGTCATCAATGAGGAACCAATG
CTGAGCGAGAAATCGTTTGGAAGTAATTATTTCAATGTTGATTCTGGGTACAGTGAATTA
ATCATACAACCTGAAAATGTCTTTGATACGACGGTTAAATGGCAAGATAGATATTTATAG
AAAGGAGATGAGAGTGTGATACATGTTTTAGATTTTAACGACAAGATTATAGATTTCCTT
TCTACTGATGACCCTTCCTTAGTTAGAGCGATTCATAAACGTAATGTTAATGACAATTCA
GAAATGCTTGAACTGCTCATATCATCAGAAAGAGCTGAAAAGTTCCGTGAACGACATCGT
GTTATTATAAGGGATTCAAACAAACAATGGCGTGAATTTATTATTAACTGGGTTCAAGAT
ACGATGGACGGCTACACAGAGATAGAATGTATAGCGTCTTATCTTGCTGATATAACAACA
GCTAAACCGTATGCACCAGGCAAATTTGAGAAAAAGACAACTTCAGAAGCATTGAAAGAT
GTGTTGAGCGATACAGGTTGGGAAGTTTCTGAACAAACCGAATACGATGGCTTACGTACT
ACGTCATGGACTTCTTATCAAACTAGATATGAAGTGCTAAAACAACTATGTACGACTTAT
AAAATGGTATTGGATTTTTATATTGAGCTTAGTTCTAATACTGTCAAAGGTAGATATGTG
GTACTCAAAAAGAAAAACAGCTTATTCAAAGGTAAAGAGATTGAATATGGTAAAGATTTA
GTCGGGTTAACTAGAAAAATTGATATGTCAGAAATTAAGACGGCGTTAATTGCTGTGGCA
CCTGAAAATGACAAAGGGAAGCGTTTAGAGTTGGTTGTGACAGATGACGAAGCACAAAGT
CAATTCAACTTACCTATGCGCTATATTTGGGGGATATACGAACCGCAATCTGACGATCAA
AATATGAATGAGGCTCGATTGCGTTCTTTAGCTAAAACAGAGTTAAATAAACGTAAGTCA
GCAGTTATGTCATATGAGATTACCTCTACTGATTTAGAAGCTACGTATCCGCATGAAATT
ATATCAATCGGGGATACAGTCAGAGTAAAACACAGAGACTTTAACCCACCACTGTATGTA
GAGGCAGAAGTTATAGCTGAAGAATATAATATGATTTCAGAAAATAGCACCTATACATTC
GGTCAACCTAAAGAGTTCAAAGAATCTGAATTAAGAGAAGAGTTTAACAAACGATTGAAC
ATAATACACCAAAAGTTAAATGACAATATCAGCAATATCAACACTATAGTAAAAGGTGTT
GTAGATGGTGAGTTAGAATACTTTGAACGCAAAATACACAAAAGTGATACACCGCCAGAA
AATCCAGTGAATGATATGCTTTGGTATGATACAAGTAACCCTGATGTTGCTGTCTTGCGT
AGATATTGGAATGGTCGATGGATTGAAGCAACGCCAAATGATGTTGAAAAATTAGGTGGT
ATAACAAGAGAAAAAGCATTATTTAGTGAATTAAACAATACTTTTATTAATTTATCTATA
CAACACGCTAGACTTTTGTCAGAAGCTACAGAGTTACTGAATAGTGAGTACTTAGTGGAT
GATGATTTGAAAGCGGACTTACAAGCAAGTTTAGACGCTGTGATTGATGTTTATAATCAA
ATTAAAAATAATTTAGAATCTATGACACCCGAAACTGCAACGATTGGTCGGTTGGTAGAT
ACACAAGCTTTATTTCTTGAGTATAGAAAGAAATTACAAGGTGTTTATACAGATGTAGAA
GATGTCAAAATCGCCATTTCAGATAGATTTAAATTATTACAGTCACAATACACTGATGAA
AAATATAAAGAAGCGTTGGAAATAATAGCAACAAAATTTGGTTTAACGGTGAATGAAGAT
TTGCAGTTAGTTGGACAACCTAATGTTGTTAAATCAGCTATTGAAGCAGCTAGAGAATCC
ACAAAAGAACAATTACGTGATTACGTTAAAGCTTCGGACTACAAAACTGATAAAGATGGT
ATTGTTGAACGTTTGAATACTGCTGAAGCTGAGAGGATAACTTTAAAAGGTGAAATCAAA
GATAAAGTTACGTTGAACGAATATCAAAGCGGATTAGCTGAGAATAAAAAGTATGCTGAT
GAACAAGATAAAATACGTGATTTAGAAATCAAAGCTTATGCAGATGGTGTTGTTTCGCAA
GAAGAACAACGTGCAATTGATGATGCAAAACAAAAGTTACAAGAAGCTAATGAAATTGCA
TCACAGGAAGCAAACAATGCATTTAATAATTCGAAGAATTATACTGATGGTGTTAGTCAA
AATACAGATAGAAAACTAAGACAGATGGAAAGTTCTATTGAACAAAATGGTAGAGACATT
AATTTAAAAGTATCGCAATATGAGTTTAATAAATCAAAAGAAGCACTATCTAAAGTCATA
GCGGATATCACTGTAAACACTATGGAAGGTATTACACTAAGATACGATGAGAACGGAGCT
ATAAGCTCACATATTGTAGATCATCAAGGTATTAAAATTAATGGTGATAAAGTTGATATC
AGAGCAAATAGAGAATTCAATGTTGTAGCTAATAGTATTAATAACAAAGTCGGTAAGAAC
GACATCATCAATAGTTTGAATTTATCAACTGAAGGTCTAGACATTAATGTTAACCGGATT
GGTATCAAAGGTGGTGACGCTAATCGTTATGTCCAAATACAGAATGACTCTATTGAGTTA
GGTGGTATTGTGCAAAGAACTTGGCGAGGGAAACGATCTACTGATGATATTTTTACACGT
CTCAAAGACGGACATTTACGTTTCCGTAATAATACTGCTGGCGGTTCACTTTATATGTCG
CACTTTGGTATTTCGACCTATATCGATGGTGAAGGTGAAGATGGTGGCTCGTCCGGTACT
ATTCAATGGTGGGACAAAAAGTATAGCGACAGTGGTATGAGTGGTTTGACTATAAATTCA
TATGGCGGCGTTGTCGCGCTTAGTTCAGATTATAACCGCGTTGTAATCGACTCTTACGCT
TCGGCTAACATTCAAAGTAAACAAGCACCTGTTTATTTGTATCCGAACACTGAAAAAGTA
CCCGGATTAAACCGTTTTGCATTTACATTATCTAACGCAGATAATGCTTATTCAAGTGAC
GGTTATATTATGTTCGGGTCTGATGAAAATTATGATTACGATGCAGGTATCAGATTTTCT
AAGGAAAGAAATAAAGGACTTGTTCAAATTGTTAATGGTCGATACGCGACAGGTGGAGAT
ACAACAATTGAAGCAGGTTATGGTAAATTCAATACGCTCAAACGACGAGATGGTAATAGG
TATATTCATATACAGAGTACAGACCTACTGTCTGTAGGTTCAGATGATGCAGGAGATAGG
ATAGCTTCTAACTCAATTTATAGACGTACTTATTCGGCCGCAGCTAATTTGCATATCACT
TCTGCAGGAACGATTGGACGTTCAACATCAGCTCGTAAATATAAGTTATCCATTGAAAAT
CAATATAACGATAGTGATGAACAGTTGGAACATTCAAAAGTTATTCTTAACTTACCGATT
AGAACGTGGTTTGATAAGGCTGAATCTGAAATTTTAGCTAAAGAGCTGAGAGAGGATAGA
AAATTATCAGATGACACCTATAAACTTAAAAGATATGTAGGTTTGATTGCTGAAGAAGTG
GAGAATTTAGGTTTAAAAGAGTTTGTCACATACGATGACAAAGGAGAAGTTGAAGGTATA
GCGTATGATCGTTTATGGATTCATCTTATCCCTGTTATCAAAGAGCAGCAACTAAGAATC
AAGAAATTGGAGGAGTCAAAGAATGCAGAACAATAAACAAGGCTTACAAGCTAATCCTGA
ATATACAATTCATTATTTATTACAGGAAATTATGAGATTAACACAAGAGAACGCGATGTT
AAAAGCGTATATACAAGAAAATAAAGAAAATCAACAATGTGCTGAGGAAGAGTAATCCTT
AGCACTATTTTTATACAAAAATTTAAGGAGGTCATTTAATTATGGCAAAAGAAATTATCA
ACAATACAGAAAGATTTATTTTAGTACAAATCGACAAAGAAGGTACAGAACGTGTAGTAT
ATCAAGACTTCACAGGAAGCTTTACAACTTCTGAAATGGTTAATCACGCTCAAGATTTTA
AATCTGAAGAAAATGCGAAGAAAATTGCAGAAACATTAAATTTGTTATATCAACTAACTA
ACAAAAAGCAACGTGTGAAAGTAGCTAAAGAAGTAGTTGAAAGAACAGATTTATCTCCAG
AAGTAACAGTGAACACTGAAACAGTATGAAAAACTATGATTTAGATACTCATAGTTTTTA
TTCTTTTAGAAAGCGGGTGTTGTTTTGGATGAAATTCAGAAAATAAAAAACGAACTTGCT
GATTTGACTACTAAAGTAGATGACGTAAAAGAAGAATTAACAACAAGGGTTGATGATATA
GAGATATTAGCAAATGAAACTGCTGATCATGCACTCAATCTTAGACAAGAACATACAGAA
CATCACAACGAATTAAGAGAGTCTCACAAAGAGTTAAAAGACAAGCAAGAAAAAGTAGTT
GATGAAAATTTAGAACAAACTAAAATATTAAACCGAATTGAAGAAAGGTATCAAGTGCAA
GTCGATACAGCACAAAAGAATGAAGAAAAGACGCTTGCGCAAAACAAGTGGCTTGTAGGT
GCAATATGGGCACTTGTGACAATTGTCATGATTGCAGTTATTACTGCTTCAATTACGGCA
TTGATACCTTAATAGGAGGTGGAAATAATGAGTTGGGCGAGATGGTTATCTTGTTATTTA
TACGGTCGTAAATGTAAATAAGTTTTAGTCAGTACTCCGGCACTGGCTTTTTATTATTGT
TGCAATTATGGTAATATACAAAAGTGAGCAAGTTGGATAGATGGTGGCTATCTGAGTATA
AGGAGGTGGTGCCTATGGTGGCATTACTGAAATCTTTAGAAAGGAGACGCCTTTGTGGTA
TCTATTGTGGATGCACTAAATTTGATGTTTAGTTTCGGTATGTTTATCGTTACTTTACTA
GGTTTGGTCATCGCAATTGTTAAACTAAACCATAAAAAATAACCATCACTAACTTTGACC
GGTTTTGATGGTTATTTATTAATCATATAAAAGAGGTCACCGTCTTTTTAACGGGCTCAC
TAGGGTGACATGTTTCCGCATGTTGCCCTTTTTCTATATATAAATTAACACATCATAATA
TAAATATCAAATAGACGGCTTATTAGTCGTCTTTTTATTTTGGATAAAAGGAGACAGAAA
CATGATTAATTGGAAAATTAGAATGAAACAAAAATCATTTTGGGTAGCGATATTGTCAGC
TATCTTTTTATTTGCTCAAAACATCGCAGAAGCTATTGGATATGATATTCAAGTTTATAC
AGAGCAATTAACAGATGGTTTAAACGCTGTGTTAGGCTTTTTAGTACTTACTGGTGTGAT
TCAAGACCCAACAACTAAAGGTATGGGTGACAGTCACCAAGCTTTAGAATATGAAGAACC
AAGAAGAAAATATTAGGAGGCAAAGTAATGAAAACATATAGTGAAGCAAGAGCAAGATTA
CGTTGGTATCAAGGTAGATATATTGATTTTGATGGCTGGTATGGTTACCAATGTGCCGAT
TTAGCAGTTGATTATATTTATTGGCTATTAGGTATTAGAATGTGGGGGAATGCAAAAGAT
GCGATCAATAATGATTTTAAAAATATGGCAATAGTTTATGAAAATACACCATCGTTTGTA
CCACAAATAGGCGATGTAGCAGTATTTACAAAAGGAATATATAAACAATACGGTCATATT
GGTTTAGTGTTTAATGGTGGTAATACAAATCAATTTTTAATTTTAGAACAAAACTATGAC
GGTAACGCAAATACACCTGCAAAGTTACGATGGGATAATTATTATGGATGTACCCACTTT
ATTAGACCTAAGTATAAAAGTGAGGGCTTAATGAATAAGATCACAAATAAAATTAACCCA
CCTGCTCAAAAAGCAGTCGGTAAATCTGCAAGTAAAATAACAGTTGGAAGTAAAGCGCCT
TATAATCTTAAATGGTCAAAAGGTGCTTATTTTAATGCGAAAATCGACGGTTTAGGCGCT
ACATCAGCCACTAGATACGGTGATGATCGTACTAACTATAGGTTCGATGTTGGACAGGCT
GTATATGCACCTGGAACATTAATATATGTGTTTGAGATTATAGACGGCTGGTGCCGTATT
TACTGGAACAACCACAATGAGTGGATATGGCATGAGAGACTGATTGTGAAAGAAGTTTAT
TAGTTTGACAATAGAGCGAAATATGTTATATTAAAAAATAGATATGTGATGCTATTCGCA
TACATTTATTTGTTGTCTTTAACAATATTCATTCTGGGCAGGTACTTCGGTACTTGCCTA
TTTTTTATGTTATATTTGTTCTAGACGTTTTCAAGGGACGTCTTTTTAGATTGTATGTTA
TAGCTAGCCTTCGGGCTAGTTTTTTATTTACACTAATATTAAAGTGTGTTAATATTGGAA
TTGGGAAGAATAGGCAAGTGATTTTTGCTTGCCTTCTTTTTATATTATAATCTATTCAGG
CATATTCAAAAGATTATATACGTATGTAACTAGCTTTGGGGTTAGTTTTTTGTTATAGTA
CTTGTACATGCATCAACTATTTACATCTATCCTTGTTCACCCAAGCATGTCACTGGGTGT
TTTTTTCTTATGATAGAGAGCATAGTTTTCATACTACTCCCCCGTAGTATATATGACTTT
AGCATTCCCGTATAATAGTTTACGGGGTGCTTTTTATGTTATAATTAACTGTATATAGTA
GGAGTGAACTATATAGCCTGTTAAGTGTGGCCTAGTAACTTAACACTTATCCTGGCAATT
GATACCCTTTTTGTCCTTCACTCGATACATATATCTCAACAACATAGAAATATTACAGTC
GCTACACCGCATCTTAAATGATGCGGTTATTTTTATTTTTATACCAACAAAACCACACCA
CCTATTAATATAGGAGTGTGGTTGTTTTTGTTGGAAGTGTGTATCAGGTATCAGTAAGGT
TAAAACGCCAGTTAAAAATGATAAGAATCCACCAGTGCCAGCAGGTTATACACTCGATAA
GAATAATGTACCGTATAAAAAAGAGACTGGTTATTACACAGTTGCCAATGTTAAAGGTAA
TAATGTGAGGATGACTATTCAACTAATTCAAGAATTACAGGTGTATTACCCAACAACACA
ACAATTACGTATGACGGTGCATATTGTATTAATGGTTATAGATGGATTACTTATATTGCT
AATAGTGGACAACGTCGTTATATAGCGACAGGAGAGGTAGACAAGGCAGGTAATAGAATA
AGCAGTTTTGGTAAGTTTAGCGCAGTTTGATAAATGGATATAATGAATCTTTGGCGAGTA
CTTCGGTACTTGCCTGTTATTTAAAATTAATAAACAGTTAATTTTTACATAAATATATTA
AATTTAAAAAAAACAAACGTTTTTAGTATATAAATTATTTTGTGTTCGTATTGTGTGCTA
TGATTAAAAAGTTGTTATGGTCAACTATATCGTGGTTTTATGTTTATTATCAATCAAAAT
ATAAATTATTTATAATTGTTTGGTAATGAACGGTTTTTTTTCGAATTTATAGTAAAAACA
CACATTTATAGATATTTTAAACTTGATAAATCTTTTAATAAATATTTAATTTTATTAAAG
GTTAAAAAGGTTTAATATAAAAATGTAATAAAATTTATAAAGAAAGGAAATGAGTTTTAT
GGTCAAAAAAAGACTATTAGCTGCAACATTGTCGTTAGGAATAATCACCCCTATTGCTAC
TCCGTTTCATGAATCTAAAGCTGATAATAATATTGAGAATATTGGTGATGGCGCTGAGGT
AGTCAAAAGAACAGAAGATATAAGTAGCGATAAGTGGGGGGTCACACAAAATATTCAGTT
TGATTTTGTTAAAGATAAAAAGTATAACAAAGAGGCTTTGATTTTAAAAATGCAAGGTTT
TATCAATTCAAAGACTACTTATTACAATTACAAAAACACAGCTGATATAAAAACAATGAG
GTGGCCTTTCCAATACAATATTGGTCTCAAAACAAATGACCCCAATGTAGATTTAATAAA
TTATCTACCTAAAAATAAAATAGAAACTACGGATGTTGGTCAAACATTAGGATATAACAT
TGGAGGTAATTTCCAGTCAGCACCATCTATAGGTGGCAATAGCTCATTTAATTATTCTAA
AACAATTAGTTATACCCAAAAGAGTTATGTCAGTGAAGTAGAACATCAAAATTCAAAAAG
TGTTCAATGGGGAATAAAAGCTAATTCATTTATCACATCAATAGGTAAAATGTCTGGAGA
TGATCCAAATTTATTTGTTGGATATAAACCATATAGTCAAAATCCGAGAGACTATTTTGT
GCCAGACAATGAATTACCCCCATTAGTACACAGTGGTTTCAATCCTTCATTTATTGCAAC
TGTTTCTCATGAAAAAGGCTCAGGAGATACAAGTGAATTTGAAATAACGTATGGCAGAAA
TATGGATCTTACTCATGCTAGTAAAAGATCAACACACTATGGCAATAGTTATTTAGGAGG
AACTAGAATACACAACGCATTTGTAAACAGAAATTACACAGTTAAATATGAAGTAAACTG
GAAAACTCATGAAATTAAAGTGAAAGGACATAATTGATATGAAAAAATTAGTCAAATCAT
CAGTTGTTACATCAATTGCATTGCTTTTGCTATCCAACACAGTTGATGCAGCTCAACATA
TCACACCTGTAAGTGAGAAAAAGGTTGATGATAAAATTACTTTGTACAAAACAACTGCAA
CATCAGATTCCGATAAGTTAAAAATTTCTCAGATTTTAACTTTTAATTTTATTAAAGATA
AAAGTTATGATAAAGATACATTAGTACTCAAAGCCGCTGGAAACATTTATTCTGGCTATA
CAAAGCCAAATCCCAAAGACACTATTAGTTCTCATTTTTATTGGGGTTCTAAGTACAACA
TTTCAATTAATTCAGATTCTAATGACTCAGTAAACGTTGTAGATTATGCACCTAAAAATC
AAAATGAAGAATTCCAAGTTCAACAAACATTAGGTTATTCTTATGGCGGAGATATTAATA
TATCTAATGGCTTATCAGGTGGATTAAATGGATCAAGGTCATTTTCAGAAACGATAAATT
ATAAACAAGAAAGCTATAGAACTAGCTTAGATAAAAGAACTAATTTCAAAAAAATTGGTT
GGGATGTTGAAGCACATAAAATTATGAATAATGGTTGGGGACCATATGGCAGAGATAGTT
ATCATCCAACTTATGGTAATGAAATGTTTTTAGGTGCTAGACAAAGTAGTTCGAATGCTG
GACAAAACTTCTTGGAATATCACCAAATGCCAGTGTTATCCAGAGGTAACTTCAATCCAG
AATTTATTGGTGTCCTATCTCGAAAACAAAACGCTGCAAAAAAATCAAAAATTACTGTTA
CTTATCAAAGAGAAATGGATAGATATACAAACTTTTGGAATCAAATTCACTGGATAGGTA
ATAATTATAAAGATCAAAATAGAGCAACTCATACATCAATTTATGAAGTTGATTGGGAAA
ATCATACAGTTAAATTAATAGATACTCAATCTAAGGAAAAAAATCCTATGAGCTAAACAG
ATAGATAATCAAAAAACTTAAATATGTTAAAATTTACAAACACTTTCTTTCTATATTAGG
GTAACCACGTCTTAATTGACGTGGTTATTTTTTCGGGGCAAAAAAAGGGCGGATTATTTG
GAAAAGGGCAAACGCGTGTGGAAAATCTAAAAGGTTAAAAATGATAAAAACCTTGATACA
ACAGTGTTTTTGGACACTCGTGTACGTTAGAGAATGACCGGTTTACCATCATACAAGGAT
GGGATCATGTCGATTTTATCGGTGTAGATTTCCTAGATTTTAAGCGTAAAGGTGCAGAAC
TCGCCAACTTCTATACAGGTATTATAAATGACTTGTTGCGTGTTGAAGCAACTGAAGGTA
AAGGTACACAATTGAAAGCAAGTTAAATTCATTTTCGTAATTTAATATGCTATGTATTTC
GTGCTACTAACTTGGCACAGCAGATATAAGTAGCATCACAGTGTTGAATTTCAAAATAGT
AAAGTGAAATAAAGCGCCTGTCTCATTAGCGAAAACTAAAGGGACAGGCGTATCTGTTTA
TGAGCTTAAAAAATTGTATGAATAATATAGTTGATCGAATAACTGTTTATCATGATGATA
AATTGGGCTTTAAAAAATAATGGTATATTACGCCATTGTTATAGCGTTTAAGAAATCAAC
AACTTTACGATAAATAGTGATTGCTTCGTCATTAGGTCTACGATCAAAATCATGCTCGTT
TTTATTCACGCGTTCAAATGTTGAATGTGGAACATGATTCATGATATGTTCGCTTTCCTC
AACGGGAACATCATAATCGCCATTACAATGCGCAACGAAAACAGGTGGAAGTGTTTTAAG
TTCATTTGGTGAGATGTTGTATTTTGAATCGGTATAATCAGCAATATTAATCATATTTAT
CCATTTACCTGTGCCACGTGCATAAACGTAGATTAAAAAACGTTGTGCGATTTGATCTTG
AACAACCGGTGTTGGTGAAGTGAGTTGTGCAATCATTGTTTCGTTTACGCTTTGAGCTAT
TTTTGCGTAATAACTATTAGTTGTTTTAAAAGGTTCAGTGTTGATGCGACTATAACCATA
AAAATCAATAACACCATCAATATTTCTGTCTCGTGCAATTAATAGACTTAAATATGCACC
TGATGATCTGCCAAAGGTAAAAATAGGGCAATTAGAATATTGTGATTGAATCGCATCGAA
TGATGCGTAGACATCCTCAATAATACAATCGAGACTTACTTCTGGTAATAAACGATAATT
TAGTTGAATTAAATCGTAATGTTCCGTAAGGATATCGATATACTGTGGGGATAAATCGTT
AGCTTTACCGAACATTAATCCACCACCGTGGATATAGACAATAGCGCCTTTTGTTGGTTG
ATTTTTTGCTTTAATAATTGTGTAAGGTAATGCAAATGCATCTTTAGTAATTACTTTATC
TTTAATTTCAGTCACGACTATACAGGCTCCTTATTTTTGAAATTGATGTCATTATAACAC
TGTATTAAATTTCCATGAAAAATAGTCTTAAGACGATGAGTCATGATAATTCTGTTCTAA
TTGACGTAAAGCGTCACGGGTATGCTTCTTTAGACCTTCCCCATAATCCATCATTTTAAC
AATATCTTTAAAAGCGGCACGCGGAATGGCTAAATTTTCTAAATCTTCCATAGAAAATTC
AAGGTCAATATCATGTGGTCGCTGTTCAGCAAGTTTATGCACAAAGTCAGGTTCTGTGAC
AAAAGGCGAAGACATGCCGACCATATCTGCATGTTGTAAAGCATCTAAAGCAGACTCTGG
AGAATTAATCCCGCCACTTGCAATTAAAGGGATACGACCTGCTAAATGTTCATAGACAAT
TTGGTTAACTGGCCGACCGAAATGTTCACCTGGTGTACGAGACGTATTTTGATAAATATG
TCGACCCCAGCTAGCGATTGCTAAATATTGGATGTTTGAAACGTCCATGACCCAATCGAT
TAATTGATTGAACTCGTCAATGGTATATCCTAAATCACTACCTCTGGTTTCTTCTGGCGT
TGCTCGAAATCCTAAAATAAAATTGTCAGGTGCTTCTTTATCAATTACTTCTTGTACCGC
GCGCATAACTTCTAAACATAATCTTGCACGATTTTTTAATGAGTCGGCACCGTAATGGTC
TGTACGTTTATTCGAAAAAGTTGAGAAAAATGTTTGAATCAGCAAACGTTGTGCAATCGA
AATTTCCACACCATCAAAACCTGCTTTAATCGCGCGTAATGTAGCATCGCGATACTGCTG
AATGATGCTATTGATTTTCTCTTGAGACATGGCGATAACATCGTGTTCAATCGGTGAATG
CAACGTCATAGGGCTTGGTCCATACACCTTTCCAAAATTTAAAATTGCTTGATTTGAAAA
ACGACCAGCATGCGCTAGCTGAATAATAGCGAGGCTACCATGTTGTTTCATCGTAGATGC
CATGTTAGTTAATCCAGGGATACAAGCATCATGATCAATATTAAAGCCGTATTCAAACAA
TTGACCATAAGGTTCAATGTAAGCAGCGCCGGTGACTTGCATACCAGCTGAATTAGAGCG
ACGTGCAGCATAAGCCAAGTCTGCTTTTGTAATATAGCCTTCTTTTGTTGATGCGTTTAC
GGTCATTGGTGATAATACAAAGCGATTCGAAATTTTGATGCCATTAGGTAAGTGGATTGA
TTGTAAAAGTAGTTTGTATCGGTACATACTATGATTCCTTTTCTATTCAATATTGTTTTC
AAAGTACCATGGAAAGACTGAATAATCAATGATGAACAGTCTGGATAGAATAGTATTGGT
ACATGGAAAGCATTTTTAAAATTAAACTAATGAATGGCATTTGTAGGTCTGAAGATATGA
ATATGAAAAAGAAAAATAAAAGCGAAAAGATATAAAAGTTAATTGAAAAACGTTATCATA
TATGTGGGTATATGAAGAGGGAATGATATTAAGAACGTTAAAATGTTATGTCGGTTTGAC
ATGACAGGATAAGTTTGGAGATGACGGATTGGTTAAATTAAGCGTATTAGACTATGCCTT
AATAGATGAAGGTAAGGATGCACAAAAGGCGTTGCAAGATTCAGTGACACTTGCAAAATT
AGCAGATCGACTTGGCTTTAAGCGAATTTGGTTTACGGAACATCATAATGTACCAGCGTT
TGCGTGTAGTAGTCCAGAACTTTTGATGATGCATACATTGGGGCAGACAAATCACATACG
AGTTGGCTCTGGTGGTGTGATGTTGCCGCACTATCGACCTTATAAAATTGCTGAGCATTT
TAGAATGATGACAGCGTTATATCCAAATCGTATTGATTTAGGTATTGGTAATAATCCAGG
TACTACTATGGTAAAGCAAGCTTTAGATGGAATAAATCCTACATATGATAGTTACGATGA
ATCGATTTCGTTATTACGTGATTATCTTACAATAAAGGATAAGCCAAGTGCGCATACGTT
AGGTGTCCAACCACACATTGATCATTTTCCAGAAATGTGGTTATTAAGTAGTAGCGCAAC
ATCTGCTAAAATAGCTGCCGAACTAGGTATAGGGCTTTCTGTTGGAACATTTTTGCTACC
AGATATAAATGCGATACATGCAGCGAAGGATAACATTGATATTTACAAAAAACATTTCCT
AGCATCAACGATTAAAATGGACGCAAAGGTGATGGCATCTGTATTTGTCATTGTAGCTGA
TAATGAAGCGGAAGTAGCAGCATTACAACATGCCTTAGATGTTTGGTTATTAGGTAAATT
ACAATTTGCAGAATTTGAACATTTTCCATCGGTAGACACAGCGCAAAAGTATAAGCTTAA
TGATCGAGACAAAGAGATGATTCAAGCACATCAAGCACGTATCATTGCAGGTACACAAGA
ACAGGTTAAAGCACAATTAGATGATTTCATTGCTACGTTTGAAGTTGATGAGGTGTTAGT
AGCACCGCTTATTCCAGGCATTGAACAGCGTTGTAAAACATTAAAATTACTCGCGGAAAT
CTATTTGTAGCATTTTAAATAGAAGAGAAAGGATGAAGATAAGATGAAAAAGTTAGCCAA
TTATTTATGGGTAGAAAAAGTAGGAGATTTGTATGTGTTTAGTATGACACCTGAATTGCA
AGATGATATTGGGACAGTAGGTTATGTTGAATTCGTGAGTCCAGATGAAGTTAAAGTGGA
TGATGAAATTGTGAGTATCGAAGCATCGAAAACGGTCATTGATGTGCAAACGCCATTGTC
AGGAACGATTATTGAGCGAAATACAAAAGCGGAAGAAGAACCGACAATTTTAAATTCTGA
AAAACCAGAAGAAAATTGGTTGTTCAAATTGGATGATGTCGATAAAGAAGCATTCCTGGC
ATTACCGGAGGCTTAAATGGAAACGTTAAAATCAAATAAAGCGAGACTTGAATATTTAAT
CAATGATATGCGTCGAGAGAGAAATGACAATGACGTATTGGTAATGCCATCTTCATTTGA
AGATTTGTGGGAATTATATCGAGGCTTAGCAAATGTCAGACCGGCATTACCTGTAAGTGA
TGAATATTTAGCTGTACAAGATGCTATGTTAAGTGATTTGAATCGTCAACATGTTACGGA
TTTGAAGGATTTGAAGCCGATAAAAGGTGATAATATCTTTGTTTGGCAAGGTGATATCAC
GACGTTAAAAATCGATGCTATTGTTAATGCTGCAAATAGTCGTTTTCTAGGATGTATGCA
AGCTAATCATGACTGCATTGATAATATTATTCATACAAAAGCGGGTGTTCAAGTTCGACT
TGATTGTGCAGAGATCATTCGACAACAAGGGCGCAATGAAGGTGTAGGTAAAGCCAAAAT
AACACGTGGATATAATTTGCCAGCAAAGCATATAATTCATACGGTTGGTCCGCAAATACG
TCGATTGCCTGTTTCGAAAATGAATCAGGACTTGTTAGCTAAATGCTATTTGAGCTGTCT
TAAATTGGCTGATCAATATAGTTTAAATCATGTCGCTTTTTGCTGTATATCTACAGGTGT
ATTTGCTTTTCCTCAAGATGAAGCAGCAGAAATTGCTATTCGAACAGTAGAAAGCTATCT
CAAAGAAACAAATTCAACATTGAAAGTCGTGTTCAATGTATTTACAGATAAGGATTTACA
ACTGTATAAGGAGGCATTGAACTGTGATGCAGAGTAGTAAATGGAATGCAATGTCTCTTT
TAATGGATGACAAGACAAAGCAGGCTGAAGTATTGCGTACTGCGATTGATGAAGCAGATG
CGATAGTGATTGGAATTGGTGCAGGCATGTCTGCATCTGATGGATTTACATATGTAGGAG
AGCGTTTTACGGAAAATTTCCCAGATTTTATTGAAAAATATCGCTTCTTTGATATGTTGC
AAGCGAGTTTACATCCTTATGGCAGTTGGCAAGAGTATTGGGCATTTGAGAGTCGTTTTA
TTACATTAAACTATTTAGATCAACCTGTAGGTCAGTCTTATCTCGCATTAAAATCCTTAG
TGGAAGGTAAACAGTACCATATCATAACTACGAATGCAGACAATGCTTTCGATGCTGCTG
AATACGATATGACTCATGTATTTCATATACAAGGGGAGTATATACTGCAACAGTGTAGTC
AGCATTGTCATGCTCAAACGTATCGCAATGATGATTTAATTCGTAAAATGGTTGTTGCGC
AACAAGATATGCTTATACCTTGGGAGATGATTCCAAGATGTCCAAAATGTGATGCCCCAA
TGGAAGTGAATAAACGTAAAGCGGAAGTTGGCATGGTTGAAGATGCTGAATTTCATGCGC
AACTACAACGTTATAATGCTTTTCTAGAGCAACATCAAGATGATAAAGTGTTGTATTTGG
AAATTGGAATTGGTTATACTACACCACAATTTGTGAAGCATCCTTTTCAGCGTATGACAC
GTAAAAATGAAAATGCCCTTTATATGACGATGAATAAAAAGGCATATCGCATTCCGAATT
CAATTCAAGAACGTACCATACATTTAACTGAGGATATCTCAACATTGATTACAGCAGCAC
TCCGGAACGACAGCACAACGAAAAATAACAACATTGGAGAGACAGAAGATGTACTTAATA
GAACCGATTAGAAATGGAGATTATATTACTGATGGTGCGATTGCACTCGCTATGCAAGTT
TATGTTAACCAGAATATCTTTTTAGATGAAGATATTTTATTTCCTTATTATTGTGATCCA
AAAGTGGAAATTGGACGTTTTCAAAATACTGCTATAGAAGTGAATCAAGATTATATAGAT
AAACACAGTATTCAAGTAGTTCGCCGAGATACTGGTGGTGGCGCTGTATATGTTGATAAA
GGTGCCGTTAATATGTGTTGTATTTTAGAACAAGACACTTCAATTTATGGTGATTTTCAA
CGATTTTATCAACCAGCTATAAAGGCGTTGCATACATTAGGTGCAACAGATGTGATACAA
AGCGGTAGAAATGATTTAACATTGAATGGTAAAAAAGTGTCAGGCGCCGCAATGACATTA
ATGAACAATCGTATTTATGGCGGTTATTCGCTATTACTTGATGTTAATTATGAAGCAATG
GATAAAGTGTTAAAGCCTAATCGCAAAAAGATTGCATCGAAAGGGATTAAATCTGTGCGT
GCACGTGTTGGTGATCTTAGAGAAGCACTGAATGAAAAGTATCGGGATATAACCATTGAA
GAATTTAAAAATTTAATGGTGACGCAGATTTTGGGAATCGATGACATTAAAGAGGCGAAA
CGATACGAATTATCTGATGCAGATTGGGAAGCGATTGAAGAATTGGCGAGCAAAAAGTAT
AAAAATTGGGATTGGAATTATGGGAAGTCACCTAAATATGAATATAATCGAAGTGAAAGA
TTATCATCAGGTACTGTAGATATTACCATTTCTGTTGAACAAAATCGTATTGCAGATTGT
AGAATTTTTGGTGATTTCTTTGGACAAGGTGACATAAAAGATGTGGAACAAGCATTACAA
GGAACAAAAATGACAAGAGAAGATTTAACGTATCAGTTAAAGCAATTAGACATCGTTTAT
TATTTTGGTAATGTTACGGTGGAATCATTGGTTGAGATGATTTTAAGTTAATATTGTTTA
GGCATTAATGTCGCACCCTCGTTAAACATTATTTAATATAATACAAAAACACCGTCCATA
AGTAAGTGGCTTTCCTCTTGATAAAAGGGGCATTCACTCAATATGTGACGGTGTTTTATA
TTTTTACGTTAACACTATTGCTGTGGCTTTTGACGACCTTTTAATAAAATTGCTGTCGCA
CCTACGATAATAATAAATAGAATCGCACCAAATAATCCCATATATTTTACTGCGTTACCG
AACACGATACCGACAGCTAAAAAGTCTGTATCTGAGAATGTTGTTGCAGCACCACCTAAT
TCGCCTAAAAATGGCAAGAATAATAATGGTAAAAACGTTATTAGGATACCATTTAGAGCG
GCGCCAGCAACAGCACCTTTAATACCGCCTCTTGCATTACCGAATACAGCAGCCGTTGCA
CCTAAGAAGAAGTGTGCAACTACGCCAGGTAAAATGACGACGCCACCAAATAAGAATAAG
ATAAACATACCGATGACACCTGTAATAAAGCTGACAAAGAATCCAATTAGTACTGCATTT
TGTGCATAAGGGAACACAATAGGGCAGTCTAATGCAGGTTTAGAATTTGGTACAAGCTTT
TCAGAAATGCCTTTAAATGCTGGGACGATTTCAGCTAAGATTAAGCGAACGCCCGTTAAA
ATAATAAATACACCAGCAGCAAATGTCACACCTTGAATTAATGAAAATACAATAAAGTTT
TGACCATCACTAATAGATTCGTGTACATAACTAACGCCCGCAAATAAGCATGCGATGAAG
TAAAGTAATGCCATCGTAATCGAGATACTAATTGTACTTTCTCGTAAGAAACTTAAGCCT
TTTGGAAATTTAATCTCTTCCGTTGATTTAGACTTACCTTTGAATAATTGACCTACAGCA
CCTGCGGCAAAGTAACTGATTGAGCCAAAATGACCTAACGCTACTTGGTCATTCCCTGTA
ATTTTTCGCATCGTAGGTTGGAGTAATGCAGGTAAGACTGCCATGATTAATCCTAATACG
AGTGCGCCGATAACAATCGTTAGCCAACCTTTAATATGACTGACTGTTAAAATGATAGCT
AAAAACGCAGCCATGTAAAATGTATGATGACCTGTTAAAAAGATATATTTTAAATTAGTG
AAGCGGGCAATTAAAATATTAACAATCATGCCACAGACCATGATGAGTGCAGCTGTTGTT
CCAAAATCTTTTAAGGCTAGTGAGACGATAGCTTCGTTGTTAGGTACGATACCTTGCACA
CCGAATGCGTGTTGGAATATTTTGCCGAATGGCTCAAGAGATCGAACGACGACATCAGCA
CCTGCACTTAAAATTAAGAAGCCCAATATCGTTTTAATGGTTCCTGAAGTGATTGTTGCG
GCAGGTTTTTTCTGAACGATTAAACCTATAAAGGCAATCAGTGCAACAAGAATGGCTGGT
TGACTTAAAATATCGACTATAAAATTAAGGATTGCTTGCATAGGTCGTACCTCCTTTAAA
TCATGTTAAGTTGTTGTAATTTTTCTGCGAGCTTTTGTTGTAATTCAGCTTTGTCTAAAA
TATTATCAAGAACTAAGACATCCCCTAGACGTTCGGCATTTTCAGCTAAATCGCTACCAC
AAATAAACAAGTCAGCCATCTCTGGACTTGCTGTCATAATGTCACTATGTTCAACTTCGA
TATCAGATGGTGCATTAAGTTGCCTAAGTGCTTCTTGTGCGTTCATTTCTACCATAAAAC
TACTTCCTAAACCGTGGCCACATACTACTAAAATTTTCATATTAATCATGCTCCTTTAAA
ATGTTTTTAATGTCTTGTGCGTTTGTTGCAGTTAATAGTTGCTGGACTGTTTGGTTATCG
CCCAGTACGGTTGCTAAATTTTGTAATACAGATAAGTGTGAATGATTGTCGATGGCACTC
AATACAAAAATGAGTGATGCGTAGTGATCTTCATCACAGAATGCCACATGTTGGTTCAAC
TTTAATAGACTTAAACCAACTTGATGTACGTCATTGTTAGGTCTTGCATGTGCAATTGCA
ATTTCAGGTGCGATAACGATATAAGGTCCAAGTTCATTAACGCTATCAATCATTGCTTGA
ACATAGCCTTGTTCAATAATTTGTTCTTGTAGTAATGGCTGAGAAGCTATAGTTATAGCT
TCAGTCCAATCATTTACTTGTTCTTTTACAATGATGCGTGTTGTTGACAAAATGTCTAAT
GACACGTTATTAAGCCTCCTTTGTCATAGTTAAAGCAATGTGTTGTTTAATTTTAAAAAT
ATTCCCATCTAAGAAATCTTGTCGATATAAGTCGTTGCTTAAGCATTCGCTTAACTGTCC
CAATGCCTTTAAATGTGCATTGGGGTGGTCCGTTGCTAATGTAATTACAAGGTGAACGGG
ATCGTTAGCTTTACTACCAAAAATAATCCCTTCAGTGAAATAAGTTAGTGCGAAACCTAC
ACCATTCTGTACATAATCAGTACCAGCGTGAATAAGTGCAATATGCGGACTAATGACCAT
ATATGACCCGAATTGTTCTAATTGTTTTAAAATTGCAGCTGTATAATTTGAATTGACAAT
GCCATCATTGATTAAAGGTTGCACAGCCACTGTAATTGCCGATTCAATTGATAATGGTTG
TTTATTTATAATGATGCGATGTTCAGGCAATAAATCTGCGAGTGACTTGCCATCAGTTGC
CATTTTCATGACTCGTTGTTCTCTTGAGTCATTGATAATTTGATTCAATTTTTGACGAGA
TTGCTGATTGATAAATGGATCGACATGAATAACTGGTACAGCTGAGATTTCACAAGGTAC
TGTTGAAATGACATAATCAATGTTATCTTGCAATAATCGACTTTCTTCCAATTGATAAAT
GGAATAGGCATCCCAAATGTGAAACTCAGGATACAGATGATTTAGTTTTGATTTTAAAAG
TTGCGACGTGCCTATACCAGAACCACATAGTAAGACAACCTTAATCATTGATTGTTTATG
TGTTGCAACACGCTCTATACTTGATGCGAAATGAATTGTAATGTATGTTAATTCATCTTC
GTTGAAGCGAATAGCAGCATCTTGTTCAATTGGGCTAATATGCTTGCTAACGGCTTCAAT
GATTTGAGGATAGCGACGCATAACTTCTTGCCTCAAAGGATTAGGTTGTAGCATATCGTA
TTTAATACGATGTATAGCTGGTTTGATATGTGTGATCAGACTGGTATGCAACTTGTTGTC
TTTTGACATATCAATGCCTAATTCTTGGCTAACACAAGTGATCAATTCATGTATATTTTG
CGATAAATCATGGTATTCAAAGGTAATTGAAGATGCTGTATGTTCGGTCATTTTAGAGCC
TAGTAAATGTAACGTGATAAAGATAATTTCAGACTCTGGAAATGTGACATTACAACTGCG
TTCTAAGTTTTCTATCATTTTTGAAGCAATAGCATACTGATTAGTATGTCGCCATTTATC
AATTTCATTGATAGGTATATCGAACGAAAAATTTTCATTTAAACGCTGAATGGCAATGAG
TATATGATAGATTAAGCCATCGATAGCCGACTGAACTAAATGATAATTTTCACTATTTAA
TGTCTTAATAATGGCACGGCGAACCAATGCGATTGATTCTGAATTAAAGATATCAGCCTC
TATAAAAGGTGCAGCTTGTTTCATATATTGATGTATAAAGTGTGCATACGCTTTACGATA
ATGATCTTCCTCACCAATAATATTGAATCCTTTATTGTGGACATAATTTAACTTTAAATG
GTATTGATCTAGTTGGGCTTGAATCATTTTAATATCATCTGCAATTGTCCGACGCGAAAC
ATTAACATCTTGTGCAAGTTGCTTTGTTGAAACAGGATCAGTTGTTTCGAATAACTTTAA
AGCGATATGTGTGAGTCGCTCATCTTTTGAAAAATGAATTTGATTCGTTAGATTGTGCTC
TAATTCATTTAATATCGTTGTGTTAGCTGTTGTTACTTTGATGCCTGCAGCTTTATTACG
GCTGACTTGGTAATGATAAGTTTCAGCATATTGCTCAATATATGCTATATCGTATTGAAT
GGTACGAGGTGATACACCAAGTTGATTAGCAATGGTATTGATTGGAATAAACGTTTGCTC
ATGAATTAAAAGATACAAAATTTCGATTTGTCTATAACTTAACAACGTAATATCCTCCTA
TTTGTAATTGTAAGCGATTTCTTAAAAGCGTAGATATGCAATCTCTTTCATATTTTAATC
CGAAAAATTGCATATCAAAATGTTTATGGCGCAAGATTTTATAGGAACTTTTAAAATAAA
TTAGATATTCATGTTGACAATTTAAAAATGTCGCAGTATATTTAGTTAGACATCTAACGA
AATGGTGGTGCAATAAATGGAATTCACTTATTCGTATTTATTTAGAATGATTAGTCATGA
GATGAAACAAAAGGCTGATCAAAAGTTAGAGCACTTTGATATTACAAATGAGCAAGGTCA
TACGTTAGGTTATCTTTATGCACATCAACAAGATGGACTGACACAAAATGATATTGCTAA
AGCATTACAACGAACAGGTCCAACTGTCAGTAATTTATTAAGGAACCTTGAACGTAAAAA
GTTGATTTATCGCTATGTTGATGCACAAGATACGAGAAGAAAGAATATAGGACTGACTAC
CTCTGGGATTAAACTTGTAGAAGCATTCACTTCGATATTTGATGAAATGGAGCAAACACT
CGTATCGCAGTTATCTGAAGAAGAAAATGAACAAATGAAAGCAAACTTAACGAAAATGTT
ATCTAGTTTACAATAAATGGTAAGCGTGACTGGTAGAAATCAGTCACTTTATCTTTAATG
CTATAGTTAGATATCTAATTGTTAGTAAGCTAATTATTGAAAAAGACAAGGAGTATTGAA
CAATGAAAGACGAACAATTATATTATTTTGAGAAATCGCGAGTATTTAAAGCGATGATGC
ATTTCTCATTGCCAATGATGATAGGGACTTTATTAAGCGTTATTTATGGCATATTAAATA
TTTACTTTATAGGATTTTTAGAAGATAGCCACATGATTTCTGCTATCTCACTAACACTGC
CAGTATTTGCTATCTTAATGGGGGTGGGGAATTTATTTGGCGTTGGTGCGGGAACTTATA
TTTCACGTTTATTAGGTGCGAAAGACTATAGTAAGAGTAAATTTGTAAGTAGTTTCTCTA
TTTATGGTGGTATTGCACTAGGACTTATTGTAATTTTAGTTGCTTTACCATTCAGTGATC
AAATCGCAGCAATTTTAGGGGCGAGAGGTGAAACGTTAGCTTTAACAAGTAATTATTTGA
AAGTAATGTTTTTAAGTGCACCTTTTGTAATTTTGTTCTTCATATTAGAACAATTTGCAC
GTGCAATTGGGGCACCAATGATTTCTATGATTGGTATGTTAGCTAGTGTAGGCTTAAATA
TTATTTTAGATCCAATTTTAATTTTTGGTTTTGATTTAAACGTTGTTGGTGCAGCTTTGG
GTACTGCAATCAGTAATGTTGCTGCTGCTCTGTTCTTTATCATTTATTTTATGAAAAATA
GTGACGTTGTGTCAGTTAATATTAAACTTGCGAAACCTAATAAAGAAATGCTTTCTGAAA
TCTTTAAAATAGGTATTCCTGCATTTTTAATGAGTATCTTAATGGGATTCACAGGATTAG
TTTTAAATTTATTTTTAGCACATTATGGAAACTTCGCGATTGCAAGTTATGGTATCTCAT
TTAGACTTGTGCAATTTCCAGAACTTATTATCATGGGATTATGTGAAGGTGTTGTACCAT
TAATTGCATATAACTTTATGTCAAATAAAGGGCGTATGAAAGACGTTATCAAAGCAGTTA
TCATGTCTATCGGCGTTATCTTTGTTGTATGTATGATTGCTGTATTTACAATTGGACATC
ATATGGTCGGACTATTTACTACTGATCAAGCCATTGTTGAGATGGCGACATTTATTTTGA
AAGTAACAATGACATCATTGTTATTAAATGGTATAGGTTTCTTGTTTACTGGTATGCTTC
AAGCAACTGGTCAAGGTCGCGGTGCTACAATTATGGCCATTTTACAAGGTGTGGTTATCA
TTCCAGTACTATTTATTATGAATGCTTTGTTTGGACTAACAGGTGTCATTTGGTCATTAT
TAATTGCTGAGTCACTTTGTGCTTTAGCAGCAATGTTAATCGTTTATTTATTACGTGATC
GTTTGACAGTTGATACATCTGAATTAATAGAAGGTTAAATATTTCGTACACTTCTGGCTG
AGTATATTTCGGTCGGAAGTGTATTTTTCGAATAAAAAAATAAATATATGATACGATTAT
GAAAAAATAAAGTGAGGATGGCATATGTATAAATCTAAATTACTGTTGAAATATATTTTT
AGTGAAGAATCAGACGTTAAAGATTTAACGGAAGAAAAATATAATCAAGATTACGAAGCA
TTAACATTTAGCTTTAAAGAGGAAACATATCAAAGTAGGTTAGCTAAGAAAACACCGACT
AAAGCAGGGTATTTTGTTGCATGTTGGACAAAAGACGAGAACAATTGTAATCAACCATAC
TCAAAAGAGGCATTTGCAGATTACTTAATGATTATAGTTATTGATGAAGAATTAAGCGGT
TATTTTTTATTTCCTAGGGAATTATTGGTAGAAAAAGGTATCTTAACTACATTTGAACAT
AAAGGTAAGATGGCTTTTAGAGTTTATCCTAAGTGGTGTAATCAATTGAATAAAAGAGCA
GAGCAAACACAAAAGTGGCAATGTAAATATTTTTTTGAATACTAATTAAAAAGTCATATG
GTTGAACTTATAAGAGATGAATATATCATCTTTCGATAAGATAACCATATGACTTTATTT
TTTATCATTTAATGATGAACGGTTTCTTGTCCTACTTTATTCCAAGTGAGGATAAAGCTC
AACATTGCAAACACACTGATTGCTGTTAATAAAATAAAACCGACATCCCATCCGAATTTA
TCAACTACAGCACCTAAGACGATGTTGGCCATTACAGCACCAAACAGATAACCAAATAAT
CCTGTTAATCCAGCTGCTGTGCCAGCTGCTTTTTTAGGTACATAATCTAATGCTTGTAAA
CCAATTAACATAACTGGTCCATATATTAAGAAACCAATGGCAATTAATGAGACATTGTCT
AACCAAGCATTGCCTGGAGGATTTAACCAATAAATTAATACAAATACTGTGACACCTAAC
ATAAAGAAGAAACCTGCAGGTCCACGGCGACCTTTGAATAATTTATCAGAAATGTAACCA
CATAATAATGTACCAGGAATTCCAGCCCATTCGTATAAGAAGTATGCCCAACCTGATGCT
TTTAAGTCGAAATGTTTTTCTTCACTTAAGTAGACTGGCGCCCAATCAAGTACACCATAA
CGCACGAAATAAACAAATATATTTGCAAAGGCAATTGCCCATACCCATTTATTGTTCAGT
ACATATTTAAATAAAATTTCTTTTGTAGTTAATTCTGTTTCTAATGTTTTCTTATCGCTT
GTAGCAAAGTCATTTTTATAAATTTCGATTGGAGGTAAACCTTGAGATTGAGGTGTGTCT
CTAATCAATACGTATGAAATTGCGGCAATAATAAGTGCTAAGAGTGCAGGGTAAATGAAT
ACACCTTCGAAACCTTTTAAATAACCAAAGTTGATAAATGCTGTTGTTGTAATACCCCAA
GCAGCAATAGGTGCCATAATACCTCCACCAACATTATGCGCAACGTTCCAAAGGGCAGTC
TTACTTCCGCGTTCACTTACACTAAACCAGTGAACGAGAACACGGCCTGAAGGTGGCCAG
CCCATACCTTGAAACCATCCATTTAAGAATAATAGGACAAACATAATACCGATACCTGAT
GTAAAGAACGGTACAAATCCCATTAACAAGTTGACTATAGCAGTGAGTACTAATCCAAGA
ACTAAGAATATCCGAGCATTGCTCCGATCACTTACAGTACCCATAAAGAACTTACTAAAT
CCATATGCGATGGAAACAGCAGAAAGTGCAAAACCTAGTTCCGCTTTTGTAAAACCTTGC
TCTTGCAATGCCGGCATCGCTAATGAAAAGTTTTTACGTAATAAATAGTACCCAGCGTAA
CCGATGAAAATACCAAGAAATACTTGGAGACGTAATCGTTTATAGGTATCATCTATCTGA
TTTTCTGGCAAAGGCTTAATATGCTTTGCAGGTTTAAGAAAATTCATAAAATCCTCCTTA
ATATGTATTTATATGCATTTTGTGCGATAAACTTATATTAGACATGTATGAAAGCGTTGT
CAATATACTTTTGTGAAATCTTGAAGATTTAGTTTTTGAAGTATTTTATAAACGTTTAGA
AAAAATAAATTTCCACACATAAATTTATAATTATGCAATTATTATGGCGTTTTACATACT
AGCTGTGTATCTACGAATGAGTGCAAGCATATTTTTATTTGCAGAAAAGGGGTAAATGGC
ATATAAGTATCTTTTTTATGTAAGTTGGTATAAAATTTATACTAATTGGAGGGATAGTAT
GAATATAGTAGGGCATCATCACATATCCATGTATACAAAAGATGCAAAACGTAATAAGGA
TTTTTACACAAATGTCCTTGGATTACGATTAGTTGAAAAGTCGGTTAATCAAGACAATCC
TTCAATGTATCATTTGTTTTATGGAGACGAAGTAGGTACATCCGGAACAATTTTAAGTTT
TTTTGAAATTCCTAATGCGGGTCATAAGCAGCCAGGTACTGAAACGATTTATCGATTTTC
ATTATTAGTACCAAATCAAGCGGCACTTCATTATTTTGAAAAACGTCTTGAGAATAATGG
TATTAAGTCTGAACGTTTGTACTATCTTGGACAAGAAGGTGTTGTCTTTAAAGATGAAGA
TGACTTAGAAATCATACTGCTTGTTAATGATAGTTTTGAAGTACCACATCAATGGCAACA
TAACGCTTATAGTGAAATACCTCAAGCATATCAAATTTTAGGAATAGGGCCAGTAGAATT
AAGAGTTAGAAATGCAGCGCGTACGGTAGAATTTTTGGGAAATGTCTTAGGTTATCGCAA
AAGAGATAATAAATCATTCGATGTGCTGACATTAGCACCACAAGGTTTATATTCGGATTT
TGTAGTTATTGAGCAACAGGGACAACGTGAAAGACCTGGACGAGGTTATATCCATCATAT
TGCAGTTAATACACCACAAATGAGTGACTTAGATGCAATTTACAAGAAATTACAACAACA
ACCACAAAGTAATTCAGGTATAATTGATCGCTATTTCTTTAAATCATTATACTATCGCCA
TAATTCAATTATGTATGAATTTGCGACTGAAGCGCCTGGATTTACTATTGATACACCTGT
TGAACAATTAGGAAGTCAATTGAACTTGCCTGACTTTTTAGAAGCAGAACGTGAACAAAT
TGAAAGTAAGTTACACGAAATATAAAGGAGAATGTTTAATGGCAAAATTAGAAATGAATA
AAAATACGCCTCTTGAGTTTGGTTTGTATTCCTTAGGTGATCATTTATTGAATCCATTTA
AAGGTGAAAAAGTTAGTTATGAGCAACGTATTAATGAAATTATTGAAGCAAGTAAATTAG
CAGATGAAGCGGGTATTGATGTTTTTGCAGTTGGTGAAAGTCATCAAGAGCATTTTACAA
CACAGGCACATACGGTTGTGTTAGGTGCAATTGCCCAAGCGACAAAGCATATTAAAGTTT
CAAGTTCTTCAACGATTATTAGTGCAACAGATCCTGTAAGAGTATTTGAAGACTTCGCGA
CATTAGATTTGATTTCTCATGGTAGAGCCGAAATTGTGGCTGGAAGAGCATCAAGAACAG
GTATTTTTGATTTGTTTGGCTATGATTTAAAAGACTATGATGAATTGTTTGAAGAAAAAT
TAGGTTTACTTTTAGAGTTAAATAAAACTGAACGTATTACTTGGTCTGGAAAATATCGTC
CAGAACTTAGAAATATGAAAATATTCCCAAGACCAATCAATAATACATTGCCAATATGGC
GTGCTGTTGGTGGTCCACCTGTAAGTGCTATCAAAGCGGGAAAACAAGGTGTGCCAATGA
TGATTACAACCCTTGGTGGCCCAGCAATGAACTTTAAAGGTTCTATAGATGCTTATCGTC
AAGCAGTAACTGAAGCAGGTTTCGATGCTTCGCCCAAGTCTTTACCAGTAAGTACAGCGA
GTCTGTTTTATACAGCTGAAACAACTCAGGATGCTATGAGAGAATTTTATCCACATTTGA
ATACAGGGATGTCATTTATTCGTGGCGTTGGTTATCCGAAACAGCAATTTGCTAATTCAC
CAGATTATAGAGAAGCGCTAATGGTTGGAAGCCCGCAACAAATTATTGAAAAGATATTGT
ATCAACATGAGTTGTATGGTCATCAACGTTTTATGGCACAGCTTGATTTTGGCGGTGTGC
CATTTGAAAATGTTATGAAGAATATTGAGTTAATTGGCAACGACATTATACCGGCGATTA
AAAAGCATTTATCAAAATAGGAGGGGCGTCATCATGAATATTGTATTATTGTCAGGTTCC
ACAGTAGGTTCTAAAACGAGAATCGCTATGGATGATTTAAAAAATGAACTAGAAGTCATC
AATGAGGGACACCAAATAGAATTGATGGATTTACGAGAACTTGAATTAGAATTTAGCGTT
GGAAAGAATTATCTAGATACTACAGGAGATGTATATAAATTAACGACGTCGTTAATGCAG
GCTGATGTGATTTTTATTGGTTTTCCAATTTTTCAAGCTTCCATCCCTGGTGCTTTGAAA
AATGTATTTGATTTACTTCCGGTCAATGCGTTTCGCGATAAGGTAATAGGACTTGTAGCG
ACAGCAGGTTCGAGTAAACATTATTTAATTCCTGAAATGCATTTAAAACCAATATTGAGT
TACATGAAAGCACACACAATGCAAACGTATGTATTTATTGAAGAGAAAGATTTTTCAAAT
CAACAAATTGTCAATGATGATGTTGTATTTCGTTTGAAAGCGTTGGCACAATCCACAATG
CGAACTGCTAAAGTACAACAACAAGTGCTTGAAGAAGAAAACAACCAATACGACTTTTAA
AGTATAAAAATAAGACGCTCGGCACACTATATTTATAAGTGTTTGAGCGTCTTTTTATAT
TAACTATATAGCCAGTGAACGACGATAAAGGCAAGTGATGACAAGCATATTGAGGTAATA
ATGATTGTCATAAGCGGTTTAAGTGCGCGATTTTTAAGATCTTTAAAAGCAACATTTAAC
CCTAAAGCAACCATGGCCATTAATAAGCAAATTGTTGATACAGTATTTAAAATATTTAAC
AATACTGATGGAATAGTTACATATGTATTCACTAAGGCCATAATGACAAATCCAATTAAA
AAGTATGGAATGCTTATTCGACCCTTGCTAGATGATTCTGATGAACGGAAACGCATAATT
AAAATAAGTACGATGGTTAATGGAATCAGTAAGAATACTCTACCAAGTTTACCAAGAAGT
GCGATTTTAAGTGCATCACTACCACCAAAGCCACCAGCTAAGACAACGTGTGCAATTTCA
TGAAGACTAACGCCGGACCAAGCGCCATAAACATTTGTCGTCATTGAAAAGATAGCGTAG
ATAGCTGTATATATAAGTGAAAATATCGTACCAATCAATGCGATGATACCGATACTAATA
GCTGTATCCTTTTCACGTGATTTGAATATTGGAGCTACTGCAGCAATAGCGGCAGCACCA
CAAACGCCTGTACCTACACCTAGTAATAATGCGATGTTTTTGTCACCATGCAACAGTTTG
TTGACAAAGAGCATCATTACAATACTGAAAATAACGACACCTACATCGATGGCTAATAGT
CTACTACCTTGACCGATAATATCGAATATATTGAGTTTAAGTCCATATAGGATGATTGCA
AATCTTAATAAATATTTAGATGAAAACGTAATACCTGAGCTATATTGTTCAGGATATCCT
CTAAAGTGACGATATAGAATAGCGATTAATATCGCGATAGTTAATGCGCCAACCTTATCT
AAGATTGGCAATTTAGCTGCTAAAAAGCTAAATAATGCGACTATAAATGTTAATGATAGT
CCAATCATAAAATGCTTATTTTTCAATGATGCCATGAGCAGTGCCTCCTTTAATAGCATT
TTAGCACTGTTTTGTCGTATTTTTAAATATAAATTTGGAATGGTTAATAAAATGGTATTT
AAATTAAGTTGTGTTGTAGGTATCAAGGACATCAACCAAAGTAATAGGCACTACAACGCT
TATTGGCGGGGCCCCAACATAGAGAATTTCGAAAAGAAATTCTACAGACAATGCAAGTTG
GCGGGGCCCCAACAAAGAGAATTTCGAAAAGAAATTCTACAGACAATGCAAGTTGGCGGG
GCCCCAACATAGAGAATTTCGAAAAGAAATTCTACAAACAATGCAAGTTGGGGAAGGACA
ACAAATTTAAGATACAATGCGTAATATTAATATGTTATTATTATGATAATTTACAAAATT
ATATGAAAAATAAATGAGGGTGTGATGGTATGTTTGGAATGAAAGTGAATGAACAAATAA
GATTAAAAATTTTAGAAGCCCATGACACAGAGGCACTTTTCAATTTAGTCAATCGTTCAA
GAGATTCACTTAGGGAATGGTTACCTTGGGTAGATGCAACTGAGCAGCCATCAGATACGC
ATGCGTTTATTAAAAGAGGACTTTTGCAATTTGCTGATAGTAATGGATTTCAGTGTGGCA
TTTGGTATGAGGGAACGCTAGTTGGTGTCATCGGTTTACATGAAATTAATCACATGCACA
GAAAAACTTCATTAGGGTATTATTTAGATAAACAATATGAGGGTCATGGGATTATGACAC
AAGCAGTTGAGGCATTGATAAAGTATTGCTTCGATGAGATTGACTTAAATCGAATTGAGA
TCAGTGCCGCAGTTAATAATGAAAAAGCCAAGCTATTCCTGAAAGACTGGGATTTACTAG
AGAAGGTATGTTACGTGACAATGAATTACTAAATGGTATTTATTCATCGAGTTACATCTA
TAGTTTATTAAAATCAGAATATAATGAAGGATGATAAATCAGACTAAAAAAGAGTAATGA
CTTACATATAAGTGTTACTCTTTTATTTATTTTCAAACTAAAAAGGTTGTTGACAGTATT
ATTTTATAACAATATAATGATTTTGATAATTATTATCAACTAGATAATGTTCATGGGAGG
ATGCCTTAAAATCATCATTTTAAGAGCCACGTATTATCTTGGCATTTAGGGAGTGTGAGA
TAGTACGAATGAGGGCATGTCTATGGGGATAATAGAATTTCTATAATGAGGTGTCAAAAT
GAAAAAGTTAACAACGCTATTATTAGCATCAACGTTATTAATTGCTGCATGTGGGAACGA
CGATAGTAAGAAGGATGATTCAAAGACATCGAAAAAAGATGATGGTGTTAAAGCAGAATT
AAAACAAGCAACAAAAGCATATGATAAATATACTGATGAACAGTTAAATGAATTTTTAAA
GGGTACAGAAAAATTTGTTAAAGCGATTGAAAATAATGATATGGCCCAAGCAAAAGCGTT
ATATCCAAAAGTTCGTATGTATTATGAACGCTCTGAACCAGTTGCAGAAGCATTTGGAGA
TTTAGATCCTAAAATTGATGCACGTCTTGCAGATATGAAAGAAGAGAAAAAGGAAAAAGA
ATGGTCAGGATATCATAAGATTGAAAAAGCATTATACGAAGATAAGAAAATTGATGATGT
GACTAAAAAAGATGCACAACAATTATTGAAAGATGCAAAAGAATTGCATGCCAAAGCTGA
TACATTAGATATCACACCAAAATTAATGTTACAAGGTTCTGTTGACCTATTAAATGAAGT
TGCAACTTCTAAAATCACAGGTGAAGAAGAAATTTATTCACATACAGATTTATATGATTT
TAAAGCGAACGTTGAAGGCGCACAAAAAATTTATGACTTATTTAAACCTATTTTAGAGAA
AAAAGATAAAAAATTAAGTGATGATATTCAAATGAACTTCGATAAAGTGAATCAATTATT
GGATAAATATAAAGATAACAACGGCGGTTATGAGTCATTTGAAAAAGTATCTAAGAAAGA
CCGTAAAGCATTTGCGGATGCTGTTAATGCATTAGGAGAGCCACTAAGTAAAATGGCTGT
GATTACTGAATGACAAATTATGAACAAGTTAACGATAGTACGCAATTTTCAAGACGTACA
TTTTTGAAAATGATAGGTATTGGCGGTGCCGGTGTTGCAATTGGCGCAAGTGGTGTTGGT
AGCATGTGGTCTTTCAAATCAATGTTCAATACACCAGAAGATCCGGAAAAAGATGCGTAT
GAATTTTATGGTAAAGTGCAACCAGGCATTACCACACCCACGCAAAAAACATGCAATTTC
GTTGCGTTAGATTTGAAGTCAAAAGATAGAGATGCAATTAAGGCAATGTTTAAAAAGTGG
ACGGTTATGGCTGATCGTATGATGGATGGTGATACAGTTGGCAAGGCCAGTAACAATCCT
TTAATGCCGCCAGTAGATACTGGTGAATCGATTGGATTAGGTGCAAGCAAGTTAACGATT
ACCTTTGGAATTAGTAAGTCTTTGATGAAGAAAATTGGGTTTTCTAGTAAAATTCCCGAT
GCCTTTAAAGATTTACCGCATTTTCCGAATGATCAGTTAATAGACGATTACAGCGATGGT
GATATTATGATTCAAGCATGCTCAAATGATTCGCAAGTATCCTTTCATGCGGTTCATAAT
TTAGTTCGTCCATTTCGAGATATTGTTAAGGTACGTTGGTCGCAATCTGGTTTTATCTCT
GCTAAAGGTAAAGAAACATCTAGAAATTTAATGGCATTTAAAGATGGAACAATTAATCCT
AGAAAGAGTAATCAACTTAAAGATTATGTGTTTATTGATGACGGATGGGCGAAACATGGA
ACTTATTGTGTTGTCAGACGTATTCAAATACACATTGAAACGTGGGATCGTACTGCACTG
GAAGAACAAGAGGCTACATTTGGTCGCAAGCGACATAGTGGTGCACCGTTAACAGGTGGG
AAAGAGTTTGATGAAATTGACTTAAAAGCGAAAGATAGTCATGGCGAGTATATTATTGAT
AAAGATGCCCATACGAGACTAGCGAAAGAAGCAAATACGTCAATTTTACGTAGAGCCTTT
AATTATGTTGATGGTACGGATGACCGCACAGGTAACTTCGAAACAGGCTTGTTGTTCATT
GCTTTTCAAAAAGCGACCCAACAATTTATCGATATTCAAAACAATTTAGGTAGTAATGAT
AAGTTAAATGAATACATTACACATAGAGGTTCTGCTTCATTTTTAGTATTACCAGGTGTT
AGTAAGGGAGGATACCTTGGTGAAACATTATTTGACTAAAATTATAGCAATGCTAATTAC
TGCTGCTATGGTGTGTAACTTTGGGTTATTGAAAAGTCAGGCAGCAGAACAACAAAGTAT
TAGTGATGTATATAGTGTGATAACGGATGCGAAATCTGCACTTTCTAATAATTCGATATC
GAATGACAATAAGCAGAAAGCAATTGAGCAAGTGGTAAGTGCAGTTAAGAAATTATCGCT
TGAAGATAATAGCGAAGGTAATGCTGTCAAATCAAATGTGAGAAAGCTTGAAGATGCAAA
AGCGAATGATGATAAAAAAGATATACTTTCGCAATTAACGAAGTCATTAATTGCTTATGA
AGAGAAATTGGCTAGTAAAGATGCGGGTTCTAAAATTAAACTATTACAACAGCAAGTCGA
TGCCAAAGATGCTGCGATGACAAAAGCGATTAAAGACAAAAATAAAGCGGAATTAGAATC
TTTGAACAATAGTTTGAATCAGATTTGGACTAGTAATGAAACAGTGATTCGCAATTATGA
CGCAAATCAATATGGACAAATTGAAGTCGCATTATTACAACTTAGAATTGCAATTCATAA
GTCACCATTAGATACGGCAAAAGTGTCACATGCTTGGACAACTTTTAAATCAAATATTGA
TCATGTCGATAAAAAAAGTGATACGTCTGCAAATGATCAATACCATGTATCACAATTAAA
TGATGAGTTAGAGAAGGCGATTAAAGCTATCGACAACAATCAATTGTCGGATGCTGATGC
TGCGCTTACACATTTTATAGAAATTTGGCCGTATGTTGAAGGGCAAATTCAAACTAAAGA
CGGTGCTTTGTATACGAAAATTGAAGATAAAATACCATATTATCAAAGTGTATTAGACGA
ACATAATAAAGCACATGTGAAAGATGGCTTAGTAGAATTAAATAACCAAATTAAAGAGGT
TGTTGGCCATAGTTATAGCTTCGTCGATGTGATGATTATCTTTTTACGTGAAGGACTAGA
AGTGTTATTAATTGTAATGACATTGACTACTATGACGCGTAATGTCAAAGATAAGAAGGG
TACTGCAAGTGTGATTGGTGGTGCAATTGCCGGACTTGTATTGAGTATCGTTTTAGCAAT
TACATTCGTAGAAACACTAGGGAATAGCGGCATGCTTCGTGAGAGTATGGAAGCGGGATT
AGGTATCGTTGCGGTCATATTAATGTTTATCGTTGGTGTTTGGATGCATAAACGTTCGAA
TGCGAAACGCTGGAATGATATGATTAAAAATATGTATGCCAATGCGATTAGTAATGGTAA
TTTGGTATTGTTAGCGACGATTGGTTTAATATCTGTGTTGCGTGAAGGTGTTGAGGTTAT
CATTTTCTATATGGGAATGATAGGCGAATTAGCGACCAAAGATTTTGTCATAGGTATTGC
CTTGGCCATAGTGATATTAATTGTCTTTGCGCTATTATTTAGATTTATCGTCAGATTGAT
ACCTATATTTTATATATTTAGAGTATTGTCGATCTTTATTTTTATTATGGGATTCAAAAT
GCTTGGCGTAAGTATTCAAAAGTTACAATTATTAGGTGCGATGCCAAGACATGTTATTGA
AGGATTCCCAACGATTAACTGGTTGGGATTCTATCCAAGTTATGAACCATTAATAGCACA
AGCTGCCTATATTATGGTAGTTGCTATCTTAATCTTTAAATTTAAAAAATAAAAAACAGG
CCGAGTGCCTGTTTTTTGTTGCTGCATTGCGGATTATCTTAGCATTGCAGATATCGCGGC
ATTGTTGAGGTGCGGATATCACTGCATTGTTGGTTCTCGTTGCATTGCAGATTTCACGGT
GTAATCTGATGCTGTATTCTGATTAACGCAATGTTAGTTAGCTGCAGTATTGATATAATC
TGAGGTGCTACATTGTTCTTTTATTGACTATTGTGATGTTGTTGCATTGTGAGTATTGCA
GTATTGATTCGTATAAGGTCATTGCGTTGGTGGTTAACCGCGGCATGTGAATTTAACGAT
GAACATACTGAACTCAAAGAGCAATATGAGTGGCAATGTAAGTAATATATTTAATGTTAA
ATCGGGTGGTGCAATGATACTTGCTAATACAAAGCAAGCAAAATAAATATATTTACGATA
ATGTTTCAAAGAATATGTATCTATAAGACCGAATTTTGCAAGACCCATAAATAATATTGG
TAATTGAAATAGAATGCCAAATGTGAATAACCAACGTATGAGTTCAATCAAATATGCTTT
AAAGCCAATGACAGGCGAAATGTTTAAAGTTAATGATAATTTTAACGCGAATTGAATGAT
CATTGGAAAGCCAACATAAAATGCAAAAGCGACGCCAGCACAGAATAATAACACGCTAAA
AAAACTATATTTATAAATAAATTGACGTTCATTATTATGTAATCCAGGCGCAATGAATGC
CCACAATTGATAAAACATAACTGGTGAAATGAAACAAAACGCGATGAAAAATATAATCAT
CACGTATATTTGGATCATTTCTGTGAATGAAAATGCATGTAAGGACACATGTGCACGGGT
AATATACGTTATGAATGGTGTCATCCACCAAAATGATGAAACATATACGACGATGACCGT
AATGACGAACGACAATAAAATTTTTACTAACCGATGGCGTAGTTCGCTAAAGTGAACCAT
TAATGTATCATCAGTACTATTGCTCTCGCTGTTGCTTCGATTCCTTACTGGGTGTATCGT
GAGACTCTTTATCTAAATCTTCTGTTGCAGATTTAAATTCTTTTAAAGTAGAACCGATAG
CACGACCAAATTGTGGTAATTTTTTCGGACCAAAAATAATTAAAGCGATAATGCTAATGA
CGACAAGACTTGTTGGGCCTGTGATGCCTAAAATAAAAGTGTTAGTTATCATGATAATCA
ACCTCACTCATAAGTAGTATATAGTATTTACTTTATACCGAACGATAATGATTATCAACA
AATTTTATATAATAATTAAAATATTGCTATAAACACATTTTACTGAGGTATTAATTCTGA
AATGATAGCTTGTTCTTTCAAGTCGATATAAGTACAAGTACCAGCTTGAATATCGATATG
CCATTTATAAATACCAGCTTCAGCCATTTCATCACAAAATGTTTCGAAATCTGTTTGTCC
TTGTTGATGTCTAGTTAATACATCTTGAACGATAGATTGATTTGAACTTGGAGCGACAGG
ATGATTACTTTTTACAGATGAAGTAACAATATCATCTTCTGATTGATGTACGTATGTTGC
AGTGCCATCTTGAATATTAACAATATTGTACGTCATACCCATATCCTTAAATGCTTTGAA
TAGTTTTGGAAAATCGACACCAGTATATTGTTGATGTGCTTGTTGGATTTCAGATAATGT
AAATGCCATAATAGTCTCCTTTGAATGGTTTGATTTAGTGAAAATGCGTGCATCATACTA
AAATTAGAATGCTGTTAATTATGCAGGAAGGTGTAACGAATGTAAACAATTATGACTTGT
AGGCGTTGAGGTGTTTGTTTCAAAATGTCATACATAGGTGGACATTTATATTTTTTTGTG
TCTTTTTGACAAATATAGTTGTCAAAAAGACAAATATCATTTACAGTAGGATTAAGGAGT
TGATGCGATGTGCGTAATCGATTGAAAGAGTTACGAGCACGAGATGGCTTAAATCAAACG
CAGCTTGCCAAACTAGCTGGTGTTTCAAGACAAACCATTTCTCTAATTGAGCGAAACAAT
TTTATGCCATCAGTATTAACGGCAATAAAGATTGCTCGTATCTTCAATGAAACGGTGGAA
ACTATTTTTATTATTGAGGAGGATGAGGCATGAAAATACTAAGATATATTGGATATCTTT
TACTGGGTGGACTTGTAGGAGGTATCATAGGTGGAATTTTAGGTAACTTTGATGGATTGG
GTATTGAGAACTTGACGTTTGCGACATATAACAATGTCGTTGTAATATCGATTGTTGCGA
CTATTATTATCATATTGGTAGAAGCCATTGTTTTGATGAATCAAAAACGTGCATTGAAGT
ATAAGCGACTTGTAGATGAAGAGGTAGATATCGATGCAACAGATCAATATGAGTTGCTTG
CGAATCGTTATGTTTTAAATGGAAGTATATTAAGTATTCTGCAGACAGTTATTGCTTTTT
TAGTATTGCTTATTTTTGTGGTAGGGCATGCTGAAGCAGATGCAATACTATTCTTTTTAA
TACCATTTTTTGCTAGTGCTATTTTCAATACACAATTTACGCTGTTTAATAGAAGATTTG
ATGATAGAATGCCAAAAATTGCAGATAAGAATTACACTGAAAAGCGATTGGAAATATTGG
ATGAAGGTGAACGCCATATAGAATTAATTGCATTATTTAAAACATATGCGATCAACTTAT
CCATATTGATACTAGCCATTGTAGTAATTGGGCTTTATTCAATTACTACTGGAATTAATC
AAAGTTTCAGTTTGCTACTTATCATTGCTATTTTCATATATAACGCCTTTAGTTATTTAT
TGAAGAGTAGACGTTTTTATTAAAATTAAACAAAGAGGAGCAAGGATATGACAACATTGT
TAAACTTAGATCGTGTGAACAAAAAATACAAGTCTTCGGATTTTAAATTACAAGATGCAT
CTTTAACGATTTCTACTAATGAGACAGTTGGATTAATTGGGAAAAATGGCTCAGGTAAAT
CGACATTAATTAATATTCTAGTAGGCAATCGACATAAAGATAACGGTAGTATCACATTTT
TTGGGGAAGAGCATGCTGCGGGTGATGTCGAATATAAAGAACACATAGGTGTTGTGTTTG
ATGATTTGAGAGTACCTAATAAATTGACTATTAAAGATATAGATAAAGTATTTCAATCTA
TTTATACGACTTGGAATAGTCAAAAATTCTTTGATTTAATCAAATATTTCGAGTTGCCAC
TACAAACTAAAATTAAAACTTTTTCAAGAGGGATGCGAATGAAGATAGCTTTGACGATTG
CGCTTTCTCATGATGTGAAGCTATTGATCTTAGATGAAGCAACTGCGGGTATGGATGTTT
CTGGACGAGAAGAAGTAATGGAACTATTAGAAGATTTTGTCGCGCAAGGTGGAGGCATCT
[truncated: 2,516,318 more chars]
