# Supplementary material for: Staphylococcus aureus isolates from Eurasian Beavers (Castor fiber) carry a novel phage-borne bicomponent leukocidin related to the Panton-Valentine leukocidin
Source: Sci Rep. 2021 Dec 22;11:24394. doi: 10.1038/s41598-021-03823-6 (PMC8695587; doi:10.1038/s41598-021-03823-6)
Supplement: Supplementary file 1 — Supplementary Information. [file 41598_2021_3823_MOESM1_ESM.zip › Supplemental File 6b_Genes identified in the genome sequence of the CC1956 isolate WT19.fas]

>>0001|dnaA_(chromosomal replication initiator protein)_[pos.: 517 to 1878, length: 1362, dir.: FORWARD]
ATGTCGGAAAAAGAAATTTGGGAAAAAGTGCTTGAAATTGCTCAAGAAAAATTATCAGCT
GTAAGTTACTCAACTTTCCTAAAAGATACTGAGCTTTACACGATCAAAGATGGTGAAGCT
ATCGTATTATCGAGTATTCCTTTTAATGCAAATTGGTTAAATCAACAATATGCTGAAATT
ATCCAAGCAATCTTATTTGATGTTGTAGGCTATGAAGTAAAACCTCACTTTATTACTACT
GAAGAATTAGCAAATTATAGTAATAATGAAACTGCTACTCCAAAAGAAACAACAAAACCT
TCTACTGAAACAACTGAGGATAATCATGTGCTTGGTAGAGAGCAATTCAATGCCCATAAC
ACATTTGACACTTTTGTAATCGGACCTGGTAACCGCTTTCCACATGCAGCGAGTTTAGCT
GTGGCCGAAGCACCAGCCAAAGCGTACAATCCATTATTTATCTATGGAGGTGTTGGTTTA
GGAAAAACCCATTTAATGCATGCCATTGGTCATCATGTTTTAGATAATAATCCAAATGCC
AAAGTGATTTACACATCAAGTGAAAAATTCACAAATGAATTTATTAAATCAATTCGTGAT
AACGAAGGTGAAGCTTTCAGAGAAAGATATCGTAATATCGACGTCTTATTAATCGATGAT
ATTCAGTTCATACAAAATAAAGTACAAACACAAGAAGAATTTTTCTATACTTTTAATGAA
TTGCATCAGAATAACAAGCAAATAGTTATTTCGAGTGATCGACCGCCAAAGGAAATTGCA
CAATTAGAAGATCGATTACGTTCACGCTTTGAATGGGGGCTAATTGTTGATATTACGCCA
CCAGATTATGAAACTCGAATGGCAATTTTGCAGAAGAAAATTGAAGAAGAAAAATTAGAT
ATTCCACCAGAAGCTTTAAATTATATAGCAAATCAAATTCAATCTAATATTCGTGAATTA
GAAGGTGCATTAACGCGTTTACTTGCATATTCACAATTATTAGGAAAACCAATTACAACT
GAATTAACTGCTGAAGCTTTAAAAGATATCATTCAAGCACCAAAATCTAAAAAGATTACC
ATCCAAGATATTCAAAAAATTGTAGGCCAGTACTATAATGTTAGAATTGAAGATTTCAGT
GCAAAAAAACGTACAAAGTCAATTGCATATCCGCGTCAAATAGCTATGTACTTGTCTAGA
GAGCTTACAGATTTCTCATTACCTAAAATTGGTGAAGAATTTGGTGGGCGTGATCATACG
ACCGTCATTCATGCTCATGAAAAAATATCTAAAGATTTAAAAGAAGATCCTATTTTTAAA
CAAGAAGTAGAGAATCTTGAAAAAGAAATAAGAAATGTATAA
>>0002|dnaN_(DNA polymerase III subunit beta)_[pos.: 2156 to 3289, length: 1134, dir.: FORWARD]
ATGATGGAATTCACTATTAAAAGAGATTATTTTATTACACAATTAAATGACACATTAAAA
GCTATTTCACCAAGAACAACATTACCTATATTAACTGGTATCAAAATCGATGCGAAAAAA
CATGAAGTTATATTAACTGGTTCAGACTCTGAAATTTCAATAGAAATCACTATTCCTAAA
ACTGTAGATGGCGAAGATATTGTCAATATTTCAGAAACAGGCTCAGTAGTACTTCCTGGA
CGATTCTTTGTTGATATTATAAAAAAATTACCTGGTAAAGATGTTAAATTATCTACAAAT
GAACAATTCCAGACATTAATTACATCAGGTCATTCTGAATTTAATTTAAGTGGCTTAGAT
CCAGATCAATATCCTTTATTACCTCAAGTTTCTAGAGATGACGCAATTCAATTGTCGGTA
AAAGTGCTTAAAAACGTAATTGCACAAACGAATTTTGCAGTGTCCACCTCAGAAACACGC
CCAGTACTAACTGGTGTGAACTGGCTTATACAAGAAAATGAATTAATATGCACAGCGACT
GACTCACACCGCTTGGCTGTAAGAAAGTTGCAGTTAGAAGATGTTTCTGAAAACAAAAAT
GTCATCATTCCAGGTAAGGCTTTAGCTGAATTAAATAAAATTATGTCTGACAATGAAGAA
GACATTGATATCTTCTTTGCTTCAAACCAAGTTTTATTTAAAGTTGGAAATGTGAACTTT
ATTTCTCGATTATTAGAAGGACATTATCCTGATACAACACGTTTATTCCCTGAAAACTAT
GAAATTAAATTAAGTATAGACAATGGGGAGTTTTATCATGCGATTGATCGTGCATCTTTA
TTAGCACGTGAAGGTGGTAATAACGTTATTAAATTAAGTACAGGTGATGACGTTGTTGAA
TTATCTTCTACATCACCAGAAATTGGTACTGTAAAAGAAGAAGTTGATGCAAACGATGTT
GAAGGTGGTAGCCTGAAAATTTCATTCAACTCTAAATATATGATGGATGCTTTAAAAGCA
ATCGATAATGATGAGGTTGAAGTTGAATTCTTCGGTACAATGAAACCATTTATTCTAAAA
CCAAAAGGTGACGACTCGGTAACGCAATTAATTTTACCAATCAGAACTTACTAA
>>0003|yaaA_(RNA-binding S4 domain protein)_[pos.: 3670 to 3915, length: 246, dir.: FORWARD]
GTGATTATTTTGGTTCAAGAAGTTGTAGTAGAAGGAGACATTAATTTAGGTCAATTTCTA
AAGACAGAAGGGATTATTGAATCTGGTGGTCAAGCAAAATGGTTCTTGCAAGACGTTGAA
GTATTAATTAATGGAGTGCGTGAAACACGTCGCGGTAAAAAGTTAGAACATCAAGATCGT
ATAGATATCCCAGAATTACCTGAAGATGCTGGTTCTTTCTTAATCATTCATCAAGGTGAA
CAATGA
>>0004|recF_(DNA replication and repair protein F)_[pos.: 3912 to 5024, length: 1113, dir.: FORWARD]
ATGAAGTTAAATACACTCCAATTAGAAAATTATCGTAACTATGATGAGGTTACGTTGAAA
TGTCATCCTGACGTGAATATCCTCATTGGAGAAAATGCACAAGGAAAGACAAATTTACTT
GAATCAATTTATACCTTAGCTTTAGCAAAAAGTCATAGAACGAGTAATGATAAGGAACTC
ATACGTTTTAATGCTGATTATGCTAAAATAGAAGGTGAGCTTAGTTATAGACACGGCACG
ATGCCATTAACAATGTTTATAACTAAAAAAGGTAAACAAGTCAAAGTGAATCACTTAGAG
CAAAGTCGTCTAACTCAATATATTGGACACCTCAATGTGGTTCTATTTGCGCCAGAAGAT
TTGAATATTGTAAAAGGCTCTCCTCAAATAAGACGACGCTTTATAGATATGGAGTTGGGC
CAAATTTCTGCTGTTTACTTAAATGATTTAGCTCAATACCAACGTATTTTAAAGCAAAAG
AATAATTACTTAAAGCAGTTACAATTAGGCCAAAAAAAGGACTTAACAATGTTGGAAGTA
TTAAATCAGCAGTTTGCTGAATATGCAATGAAAGTAACTGATAAACGTGCACATTTTATT
CAAGAGCTAGAGTCGTTAGCTAAACCGATTCATGCTGGTATCACAAATGATAAAGAAGCG
TTGTCGCTGAATTATTTACCTAGTCTTAAATTTGATTATGCTCAAAATGAAGCGGCACGA
CTTGAAGAAATTATGTCTATTCTTAGCGATAATATGCAAAGAGAAAAAGAACGAGGCATT
AGCTTATTCGGACCACATCGAGACGATATAAGTTTTGATGTGAATGGCATGGATGCTCAA
ACATATGGTTCTCAAGGACAGCAACGTACAACGGCTTTGTCCATTAAATTAGCTGAAATT
GAGTTAATGAATATCGAAGTTGGGGAATATCCCATCTTATTATTAGACGATGTACTCAGT
GAATTAGATGATTCGCGTCAAACGCATTTATTAAGTACGATTCAGCATAAAGTACAAACA
TTTGTCACTACGACATCTGTAGATGGTATTGATCATGAAATCATGAATAACGCTAAATTG
TATCGTATTAATCAAGGTGAAATTATAAAGTAA
>>0005|gyrB_(DNA topoisomerase II, subunit B)_[pos.: 5034 to 6968, length: 1935, dir.: FORWARD]
ATGGTGACTGCATTGTCAGATGTAAACAACACGGATAATTATGGTGCTGGGCAAATACAA
GTATTAGAAGGTTTAGAAGCAGTACGTAAAAGACCAGGTATGTATATAGGATCGACTTCA
GAGAGAGGTTTGCACCATTTAGTGTGGGAAATTGTCGATAATAGTATCGATGAAGCATTA
GCTGGTTATGCAAATCAAATTGAAGTTGTTATTGAAAAAGATAACTGGATTAAAGTAACG
GATAACGGACGTGGTATCCCAGTTGATATTCAAGAAAAAATGGGACGTCCAGCTGTCGAA
GTTATTTTAACTGTTTTACATGCTGGTGGTAAATTTGGCGGTGGCGGATACAAAGTATCT
GGTGGTTTACATGGTGTTGGTTCATCAGTTGTAAACGCATTGTCACAAGACTTAGAAGTA
TATGTACACAGAAATGAGACTATATATCATCAAGCATATAAAAAAGGTGTACCTCAATTT
GACTTAAAAGAAGTTGGCACAACTGATAAGACAGGTACTGTCATTCGTTTTAAAGCAGAT
GGAGAAATCTTCACAGAGACAACTGTATACAACTATGAAACATTACAGCAACGTATTAGA
GAGCTTGCTTTCTTAAACAAAGGAATTCAAATCACATTAAGAGATGAACGTGATGAAGAA
AACGTTAGAGAAGACTCCTATCACTATGAGGGCGGTATTAAATCTTATGTTGAGTTATTG
AACGAAAATAAAGAACCTATTCATGATGAGCCAATTTATATTCATCAATCTAAAGATGAT
ATTGAAGTAGAAATTGCGATTCAATATAACTCAGGATATGCCACAAATCTTTTAACTTAC
GCAAATAACATTCATACGTACGAAGGTGGTACGCATGAAGACGGATTTAAACGTGCATTA
ACGCGTGTCTTAAATAGTTATGGTTTAAGTAGCAAGATTATGAAAGAAGAAAAAGATAGA
CTTTCTGGTGAAGATACACGTGAAGGTATGACAGCAATTATATCTATCAAACATGGTGAT
CCTCAATTCGAAGGTCAAACGAAGACAAAATTAGGTAATTCTGAAGTGCGTCAAGTTGTA
GATAAATTATTCTCAGAGCACTTTGAACGATTTTTATATGAAAATCCACAAGTCGCACGT
ACAGTGGTTGAAAAAGGTATTATGGCGGCACGTGCACGTGTTGCTGCGAAAAAAGCGCGT
GAAGTAACACGTCGTAAATCAGCGTTAGATGTAGCAAGTCTACCAGGTAAATTAGCCGAT
TGCTCTAGTAAAAGTCCTGAAGAATGTGAGATATTCTTAGTCGAAGGGGACTCTGCCGGG
GGGTCTACAAAATCTGGTCGTGACTCTAGAACACAGGCGATTTTACCATTACGAGGTAAG
ATATTAAATGTTGAAAAAGCACGATTAGATAGAATTTTGAATAACAATGAAATTCGTCAA
ATGATCACAGCATTTGGTACAGGGATCGGTGGCGACTTTGATCTAGCGAAAGCAAGATAT
CACAAAATCGTCATTATGACTGATGCCGATGTGGATGGAGCGCATATTAGAACATTGTTA
TTAACATTCTTCTATCGATTTATGAGACCGTTAATTGAAGCAGGCTATGTGTATATTGCA
CAGCCACCGTTGTATAAACTGACACAAGGTAAACAAAAGTATTATGTATACAATGATAGG
GAACTTGATAAACTTAAATCTGAATTGAATCCAACACCAAAATGGTCTATTGCACGATAC
AAAGGTCTTGGAGAAATGAATGCAGATCAATTATGGGAAACAACAATGAACCCTGAGCAC
CGCGCTCTTTTACAAGTAAAACTTGAAGATGCGATTGAAGCGGACCAAACATTTGAAATG
TTAATGGGTGACGTTGTAGAAAACCGTAGACAATTTATAGAAGATAATGCAGTTTATGCA
AACTTAGACTTCTAA
>>0006|gyrA_(DNA topoisomerase II, subunit A)_[pos.: 7005 to 9665, length: 2661, dir.: FORWARD]
ATGGCTGAATTACCTCAATCAAGAATAAATGAACGAAATATTACCAGTGAAATGCGTGAA
TCATTTTTAGATTATGCGATGAGTGTTATCGTTGCTCGTGCATTGCCAGATGTTCGTGAC
GGTTTAAAACCAGTACATCGTCGTATACTATATGGATTAAATGAACAAGGTATGACACCG
GATAAATCATATAAAAAATCAGCACGTATCGTTGGTGACGTAATGGGTAAATATCACCCT
CATGGTGACTCATCTATCTATGAAGCGATGGTACGTATGGCTCAAGATTTCAGTTATCGT
TATCCGCTTGTTGATGGCCAAGGTAACTTTGGTTCAATGGATGGAGATGGGGCAGCAGCA
ATGCGTTATACTGAAGCGCGTATGACTAAAATCACACTTGAACTGTTACGTGATATTAAT
AAAGATACAATAGATTTTATCGATAACTATGATGGTAATGAAAGAGAGCCGTCAGTCTTA
CCTGCTCGATTCCCTAACTTATTAGCCAATGGTGCATCAGGTATCGCGGTAGGTATGGCA
ACGAATATTCCACCACATAACTTAACAGAATTAATCAATGGTGTACTTAGCTTAAGTAAG
AACCCTGATATTTCAATTGCTGAGTTAATGGAAGATATTGAAGGTCCTGATTTCCCAACT
GCTGGACTTATTTTAGGTAAGAGTGGTATTAGACGCGCATATGAAACAGGTCGTGGTTCA
ATTCAAATGCGTTCTCGTGCAGTTATTGAAGAACGTGGAGGCGGACGTCAACGTATTGTT
GTCACTGAAATTCCTTTCCAAGTGAATAAGGCTCGTATGATTGAAAAAATTGCAGAGCTC
GTTCGTGACAAGAAAATTGACGGTATCACTGATTTACGTGATGAAACAAGTTTACGTACT
GGTGTGCGTGTTGTTATTGATGTGCGTAAGGATGCAAATGCTAGTGTCATTTTAAATAAC
TTATACAAACAAACACCTCTTCAAACATCATTTGGTGTGAATATGATTGCACTTGTAAAT
GGTAGACCGAAGCTTATTAATTTAAAAGAAGCGTTGGTACATTATTTAGAGCATCAAAAG
ACAGTTGTTAGAAGACGTACGCAATATAACTTACGTAAAGCTAAAGATCGTGCCCACATT
TTAGAAGGATTACGTATCGCACTTGACCATATCGATGAAATTATTTCAACGATTCGTGAG
TCAGATACAGATAAAGTTGCAATGGAAAGCTTGCAACAACGCTTCAAACTTTCTGAAAAA
CAAGCTCAAGCTATTTTAGACATGCGTTTAAGACGTCTAACAGGTTTAGAGAGAGACAAA
ATTGAAGCTGAATATAATGAGTTATTAAATTATATTAGTGAATTAGAAGCCATCTTAGCT
GATGAAGAAGTGTTATTACAGTTAGTTAGAGATGAATTGACTGAAATTAGAGATCGTTTC
GGTGATGAGCGTCGTACAGAAATTCAATTAGGTGGATTTGAAGACTTAGAGGACGAAGAC
TTAATTCCAGAAGAACAAATAGTAATTACTTTGAGCCATAATAACTACATTAAACGTTTG
CCGGTATCTACATATCGTGCTCAAAACCGTGGTGGTCGTGGTGTTCAAGGTATGAATACA
TTGGAAGAAGATTTTGTCAGTCAATTGGTAACTTTAAGTACACATGACCATGTATTGTTC
TTTACTAACAAAGGTCGTGTATACAAACTAAAAGGTTATGAAGTGCCTGAGTTATCAAGA
CAGTCTAAAGGTATTCCTGTAGTGAATGCTATTGAACTTGAAAATGATGAAGTCATTAGT
ACAATGATTGCTGTTAAAGACCTTGAAAGTGAAGACAACTTCTTAGTGTTTGCAACTAAA
CGTGGTGTCGTTAAACGTTCAGCATTAAGTAACTTCTCAAGAATAAATAGAAATGGTAAG
ATTGCGATTTCGTTCAGAGAAGATGATGAGTTAATTGCAGTTCGTTTAACAAGTGGTCAA
GAAGATATCTTGATTGGTACATCACATGCATCATTAATTCGATTCCCTGAATCAACATTA
CGTCCTTTAGGCCGTACAGCAACGGGTGTGAAAGGTATTACACTTCGTGAAGGTGACGAA
GTTGTAGGGCTTGATGTAGCTCATGCAAACAGTGTTGATGAAGTATTAGTAGTTACTGAA
AATGGTTATGGTAAACGTACGCCAGTTAATGACTATCGTTTATCAAATCGTGGTGGTAAA
GGTATTAAAACAGCTACGATTACTGAGCGTAATGGTAATGTTGTATGTATCACTACAGTA
ACTGGTGAAGAAGATTTAATGATTGTTACTAATGCCGGTGTCATTATTCGACTAGATGTT
GCAGATATTTCTCAAAATGGTCGTGCAGCACAAGGTGTTCGCTTAATTCGCTTAGGCGAT
GATCAATTTGTTTCAACGGTTGCTAAAGTAAAAGAGGATGCAGACGAAGTAAATGAAGAT
GAACAATCTACTGTATCTGAAGATGGTACTGAACAACAACGTGAAGCGGTTGTAAATGAT
GAAACACCAGGAAATGCAATTCATACTGAAGTGATTGATTCAGAAGAAAATGATGAAGAT
GGACGTATTGAAGTTAGACAAGATTTCATGGATCGTGTTGAAGAAGATATACAACAATCA
TCAGATGAAGATGAAGAATAA
>>0007|txbi_gyrA_(bidirectional rho-independent terminator of gyrA)_[pos.: 9659 to 9718, length: 60]
AGAATAATAAAAAAATAAGACTTCCCTATATGTAGGGGAGTCTTATTTTTATGCTAGAAA

>>0008|nnrD_(ADP-dependent S-NADPH-hydrate dehydratase)_[pos.: 9753 to 10583, length: 831, dir.: REVERSE]
CTAACTTTCTAATTGTTTCATTGCGTAAGGTATTTCATTGATAAGTCTTGATGGTGGCAC
CACATACATATCTTTTGCAAGATTTTCGCCAATAAAACTATGTGTATATGTGGCACTCAT
AACCGCTTCTTTTAAGTTATCAAATTGACCAACAAAACTTGTAATCATACCAGCAAGTGT
ATCGCCCATACCACCAGTCGCCATTGCTGGGCTACCGATTGTCAATTTAAAGTCTTCATC
TTTAAAGAAAATTTCAGTACCATGTTTTTTAAGTACAACAGTTGCGCCTAAACGATCAAC
TGCTTCACGATTACGCTCATATGTCTGTTCCTCAATAGGAATACCACTTAATCGCTCCCA
TTCTTTGAGATGCGGAGTAAAAATCACGCGACATGTAGGTAATTGTGGTTTCAATTTACT
AAAGATTGTGATGGCATCGCCGTCTACGATTAAATTTTGATGCGGTTGTATATTTTGTAG
TAGGAATGTAATGGCATTATTTCCTTTGAAATCAACGCCAAGACCTGGACCAATTAGTAT
ACTGTCAGTCATTTCAATCATTTTCGTCAACATTTTCGTATCATTAATATCAATAACCAT
CGCTTCTGGGCAACGAGAATGTAATGCTGAATGATTTGTTGGATGTGTAGCTACAGTGAT
TAAACCACTACCGCTAAATACACATGCACGAGCCGCTAACATAATGGCACCACCTAAGTT
AGCAGATCCACCAATTAATAGAATTTTGCCATAATCACCTTTATGTGAATCTTCTTTACG
CTTAGGAATGTTAATAGAATTTAACGTTTCCATAGTGATATAACCTCCCAT
>>0009|hutH_(histidine ammonia lyase)_[pos.: 10891 to 12405, length: 1515, dir.: FORWARD]
ATGACTTTATATTTAGATGGTGAAACACTAACAATTGAGGATATTAAATCATTTTTACAA
CAACAATCAAAGATTGAAATTATTGATGATGCGTTAGAACGTGTCAAAAAAAGTAGAGCG
GTAGTTGAACGTATTATTGAAAATGAGGAAACGGTTTACGGTATCACTACAGGTTTTGGG
CTATTTAGTGATGTACGTATAGACCCGACGCAATATAATGAATTACAAGTGAATCTGATA
CGCTCACATGCTTGTGGACTAGGTGAGCCATTTTCAAAAGAAGTAGCATTAGTCATGATG
ATTTTACGATTGAATACATTATTAAAAGGTCATTCAGGTGCGACTTTAGAATTAGTGAGA
CAATTACAATTTTTTATAAATGAACGTATTATACCGATAATCCCACAACAAGGCTCTCTC
GGTGCATCAGGAGATTTAGCACCATTATCACACTTAGCATTAGCATTAATTGGTGAAGGG
AAAGTATTGTACAGAGGTGAAGAAAAGGATAGTGACGATGTATTAAGAGAATTAAATAGA
CAACCTTTGAACCTTCAGGCTAAAGAAGGTTTAGCATTGATTAATGGTACGCAAGCTATG
ACAGCTCAAGGTGTCATTAGTTATATAGAAGCAGAAGATTTAGGTTACCAATCTGAATGG
ATTGCTGCATTAACGCATCAGTCTCTTAATGGCATTATAGATGCATATCGACATGATGTG
CACGCTGTTCGTAATTTTCAAGAACAGATTAATGTGGCAGCGCGTATGCGTGATTGGTTA
GAAGGATCAACATTAACGACGCGACAAGCAGAAATACGTGTACAAGATGCATATACGTTG
CGTTGTATACCACAAATCCATGGCGCGAGTTTTCAAGTATTCAATTATGTTAAACAGCAA
TTAGAATTTGAAATGAATGCGGCTAATGATAATCCACTTATATTTGAGGAAGCAAATGAA
ACGTTTGTTATTTCAGGTGGTAACTTCCATGGACAACCTATTGCTTTTGCATTAGATCAT
CTTAAATTAGGTGTAAGTGAATTAGCAAACGTATCGGAACGTCGTCTAGAGCGACTAGTA
AATCCTCAATTAAATGGTGATTTACCAGCATTTCTTAGTCCAGAGCCAGGATTGCAAAGT
GGCGCGATGATTATGCAATATGCTGCTGCAAGTCTCGTTTCTGAAAATAAAACTTTAGCG
CATCCAGCGAGTGTTGATTCTATCACTTCATCTGCGAACCAAGAAGATCACGTATCTATG
GGAACTACAGCTGCTAGACATGGTTATCAAATTATTGAAAATGCAAGACGTGTGTTGGCA
ATCGAATGTGTTATTGCATTACAAGCAGCAGAGTTGAAAGGTGTCGAAGGATTATCACCA
AAAACACGTCGCAAGTATGATGAGTTTCGAAGTATCGTGCCATCCATTACACATGACCGT
CAATTTCATAAAGATATTGAAGCGGTTGCACAGTATTTAAAGCAATCTATTTATCAAACG
ACTGCATGTCACTAA
>>0010|tbox01_(T-box leader element)_[pos.: 12483 to 12693, length: 211]
CATTGTTCGTAGGACAAGTAATATATAGTGTTCGATATCAGAGAGCTTGTGGTTAGTGTG
AACAAGAATCAACATATATATGAATCTACCTACTTATTTAAAAGAACAATCGGTGATAAC
CGTTATTTTAGTGAAGTGCAATTTAGGTTTAGCGTATCTTTATAACTTAAATTGTTAAAT
AGGGTGGCAACGCGTAGACCACGTCCCTTGT
>>0011|serS_(seryl-tRNA synthase)_[pos.: 12783 to 14069, length: 1287, dir.: FORWARD]
ATGTTAGACATTAGATTATTCAGAAATGAGCCTGACACAGTTAAGAGCAAAATTGAATTA
CGTGGAGATGATCCAAAAGTTGTAGATGAAATTTTAGAATTGGATGAGCAACGACGTAAA
TTAATTAGTGCAACAGAAGAAATGAAAGCACGTCGTAATAAAGTAAGCGAAGAAATCGCA
TTAAAAAAACGTAATAAAGAAAATGCTGATGATGTGATTGCTGAAATGCGCACATTAGGT
GACGATATTAAAGAAAAAGATAGTCAATTAAATGAAATTGATAATAAAATGACAGGTATC
CTTTGTCGTATTCCAAATTTAATAAGTGATGATGTACCTCAAGGTGAATCTGATGAAGAT
AACGTTGAAGTTAAAAAGTGGGGTACACCACGTGAGTTTTCATTTGAACCAAAAGCACAT
TGGGATATTGTAGAAGAATTGAAAATGGCTGATTTTGATCGTGCAGCAAAAGTTTCAGGT
GCGCGTTTTGTATATTTAACAAATGAAGGTGCGCAATTAGAGCGTGCTTTAATGAACTAT
ATGATTACAAAACATACAACACAACATGGTTATACAGAAATGATGGTACCACAGCTTGTG
AACGCAGATACAATGTATGGTACAGGTCAATTACCTAAATTTGAAGAAGATTTATTTAAA
GTAGAAAAAGAAGGATTATATACAATTCCAACTGCTGAAGTACCATTAACGAATTTCTAT
CGTAATGAAATTATTCAACCAGGTGTACTTCCTGAAAAATTCACTGGTCAATCTGCATGT
TTCCGTAGTGAAGCAGGATCAGCAGGTAGAGATACAAGAGGATTAATTCGTTTACATCAA
TTCGATAAAGTGGAAATGGTACGTTTTGAACAACCTGAAGATTCATGGAATGCTTTAGAA
GAAATGACAACAAACGCAGAAGCAATTCTAGAAGAGTTAGGTTTACCATACCGTCGTGTT
ATTTTATGTACAGGTGATATTGGATTTAGTGCAAGCAAAACATATGATTTAGAAGTTTGG
TTACCAAGCTACAATGATTATAAAGAAATTAGTTCATGCTCAAACTGTACGGATTTCCAA
GCGCGTCGTGCTAACATCCGCTTCAAGCGTGACAAAGCAGCTAAACCAGAATTAGCACAT
ACATTAAATGGTAGTGGTTTAGCAGTTGGACGTACATTTGCTGCTATTGTTGAAAATTAC
CAAAATGAAGATGGAACAGTAACAATTCCAGAAGCATTAGTACCATTTATGGGTGGTAAA
ACTCAAATTTCAAAACCAGTTAAATAA
>>0012|azlC_(branched-chain amino acid ABC transporter, transmembrane permease subunit)_[pos.: 14722 to 15417, length: 696, dir.: FORWARD]
ATGACAACACATTTAAGTTTTAGACAAGGCGTGCAAGAGTGTATCCCTACATTATTGGGT
TATGCCGGTGTTGGTATTTCATTTGGTATTGTGGCTTCGTCTCAAAACTTTAGTATTTTA
GAAATTATCTTGTTATGTCTTGTTATATATGCCGGTGCTGCGCAATTTATTATGTGCGCG
TTGTTTATAGCAGGTACACCGATATCAGCGATTGTACTAACTGTATTTATCGTAAATTCA
AGAATGTTCCTTTTAAGTATGTCGCTTGCACCAAACTTCAAGACATATGGGTTTTGGAAC
CGTGTTGGATTAGGTTCATTAGTAACTGACGAAACGTTTGGCGTCGCCATTACACCTTAT
TTAAAAGGAGAAGCTATCAATGATCGCTGGATGCATGGGCTTAATATCACAGCATATTTA
TTTTGGGCAATTTCGTGTGTAGCTGGGGCTTTATTTGGCGAATATATCTCAAATCCGCAA
ACGTTAGGGTTAGACTTTGCTATCACAGCTATGTTTATCTTTTTGGCCATTGCGCAATTT
GAATCAATTACTAAATCGCGATTAAGAATTTACATAGTACTCATTATTGCCGTCATAGTA
ATGATGTTATCGCTAAGTATGTTTATGCCTTCATATCTAGCAATATTAATTGCAGCCACA
ATTTCAGCAGCGCTAGGAGTGATGATGGAACGATGA
>>0013|azlD_(branched chain amino acid ABC transporter, transmembrane permease subunit)_[pos.: 15414 to 15743, length: 330, dir.: FORWARD]
ATGATAACTCATATGAACATGTTAATACTTATTTTATTGTGTGGTATCGTAACGCTATTA
ATTCGAATTATACCTTTTATCATGATTTCAAAAGTGCAATTGCCTGATGTCGTGGTTCGA
TGGCTATCATTTATCCCAATCACACTATTTACGGCACTTGTCATTGACAGCATTATTCAG
CAGACGCCTCATGGTGAGGGGTATACATTAAACGTCCCTTACATTATCGCGCTCATTCCG
ACGGTTATTTTATCTATAATCACGCGTAGTTTAACTATTACAATTATTAGTGGGATTGTT
ATCATGGCAGCATTACGATTTTTCTTTTAA
>>0014|sam-L1_(SAM riboswitch locus 1)_[pos.: 15948 to 16046, length: 99]
TTCTTATTGTGAGAAGTTGAGGGACTTGGCCCTGTGATACTTCAGCAACCGACTTTATAG
CACGGTGCTAAAACCAACGAGTTACTCGAATGATAAGTA
>>0015|metX_(homoserine O-acetyltransferase)_[pos.: 16106 to 17074, length: 969, dir.: FORWARD]
ATGACAAATTACACAGTAGATACTTTAAATCTAGGGAAATTTATTACAGAATCTGGGGAA
GTCATAGATAACTTGCGTTTGAGATATGAGCATGTCGGTTATCATGGACAACCATTAGTT
GTAGTTTGTCATGCATTAACTGGCAATCATTTAACATATGGAACAGATGATTATCCGGGG
TGGTGGCGAGAAATTATTGATGGGGGATATATTCCCATTCACGATTATCAATTTTTAACA
TTTGATGTTATTGGTAGTCCTTTCGGTTCAAGCTCACCTTTAAACGACACTCATTTTCCT
GAAAAATTAACATTAAGAGATATTGTCAGAGCGAATGAACGAGGTATACAAGCCCTTGGT
TATGACAAGATTAATATTTTAATAGGGGGAAGTCTTGGGGGAATGCAAGCAATGGAACTA
CTTTACAATCAACAGTTTGAAGTAGATAAAGCCATTATTCTTGCTGCAACAAGCCGAACA
TCATCTTATAGTAGAGCTTTCAATGAAATTGCAAGGCAAGCCATTTATCTTGGTGGTAAG
GAAGGTCTAAGTATTGCACGCCAATTAGGTTTTTTGACATATCGATCATCAAAAAGTTAT
GATGAACGTTTCACGCCGGATGAAGTAGTCGCATACCAACAACATCAAGGTAATAAATTT
AAAGAACATTTTGATTTGAATTGTTATCTGACACTGCTAGATGTATTGGATAGTCACAAC
ATTGACCGCGGTCGCACAGACGTAACGCATGTTTTTAAAAATTTAGAAACAAAAGTGTTA
ACGATGGGATTCATAGATGATTTGCTATATCCGGACGATCAAGTTCGCGCTTTAGGTGAA
CGTTTTAAATATCATCGTCATTTCTTTGTACCTGATAACGTTGGTCATGACGGATTTTTA
TTAAACTTTAATACATGGGCACCTAACTTATATCATTTTTTGAACTTAAAGCATTTTAAG
CGCAAGTAA
>>0016|yybS_(putative transmembrane helix protein)_[pos.: 17382 to 18305, length: 924, dir.: FORWARD]
GTGTTTTCAAAAATACAACCTAAAGCAACAATGATTGCAACGATTACGTTGGTATTTGTC
GCTTTAGCTTTATATCTAGTGCCTGGTTTAGGACTAATATTTGCATTATTTGCAACCATA
CCAGGTATCGTTTTATGGAATAAATCAATACAATCTTTCGGGATTAGTGCACTTATTACA
GTAATTATAACAACTGTTTTAGGTAATACTTTCGTTTTAAGTGCTATCATATTAGTCTTA
ATTGCAAGTTTAATTATTGGTCAATTGTTCAAAGAAAGAACGTCTAAAGAAAGAATATTA
TACGTAACAACAGTAGCGATGAGCTTAATTTCATTAATCGCTTTTATGTTACTACAAACA
TTCGGAAGAATTCCACCATCAGCGAGCATAGTAAAACCTTTCAAGCAAACATTACATGAA
GCGATTACGATGAGCGGTGCCGATGCGAATATGACCCAAATATTAGAAGAAGGGTTTAGA
CAAGCGACCGTTCAATTACCAGGTTTCATCATTATCATTACATTTTTAATCGTCTTAATT
AACTTAATCGTTACATTTCCGATTTTACGAAAATTTAAAATCGCTACACCTGTATTTAAG
CCACTTTTCGCGTGGCAAATGAGCGGTATTTTATTATGGATATACATTATTGTTATCATA
TGTTTATTATTTACAGGTCAACCGAGTGTGTTCCAGAGCATTCTTTTAAACTTCCAACTT
GTGTTATCATTAGTGATGTATATTCAAGGTTTAAGTGTTATTCATTTCTTTGGTAAAGCG
AAAGGTTTGCCGAATGCAGTAACGATTTTACTATTGATTATCGGTACAATACTGACACCT
ACGACACATATTGTAGGACTACTTGGTGTTATCGATTTAAGTTTGAATTTGAAGCGAATC
ATGAAAAATAATTCTAAAAAGTGA
>>0017|gdpP_(cyclic di-AMP phosphodiesterase)_[pos.: 18320 to 20287, length: 1968, dir.: FORWARD]
ATGAATCGGCAGTCCACTAAGAAAGCTTTACTAATACCATTTGTCATCATGATCATCACA
GCAATTGTTTTAATGGGTGTATGGTTTATCTTTAATAGTCTTATAGCACTAATTGCATCT
ATCGTTCTTGTCGTGATGATTATTGTTAGCATCGTTTTATTCAGACAAGCTTTAATGAAA
ATGGATAGTTATGTAGATGGTTTGAGTGCTCAAATTTCAACAACAAATAATAAAGCAATC
AAACATTTACCAATTGGTATCATTGTTTTAGATGAAAATGATCACATCGAATGGGTTAAC
CAATTTATGACAGATCATATGGAAGCAAATGTCATTTCTGAATCTGTAAATGAAGTATTT
CCAAACATTTTAAAGCAATTAGATAGAGTGAAATCCGTTGAAATAGAATATAATCAGTAT
CATTTCCAAGTACGTTATTCTGAGAATGATCACTGCCTCTATTTCTTTGATATAACTGAA
CAAGTACAAACAAATGAACTATATGAAAATTCTAAACCAATCATTGCGACATTATTTTTA
GATAACTACGATGAGATTACTCAAAATATGAATGATACGCAGCGTTCGGAAATCAATTCA
ATGGTAACGCGTGTTATTAGTCGATGGGCAACTGAGTATAATATATTCTTTAAAAGGTAT
AGTTCCGATCAATTCGTAGCCTATTTAAATCAAAAAATATTAGCTGACTTAGAAGAATCT
AAATTTGATATCTTGAGTCAATTACGTGAAAAAAGTGTTGGTTATCGTGCCCAATTAACA
TTGAGTATTGGTGTTGGTGAAGGTACTGAAAATTTAATCGACTTAGGTGAATTATCACAA
TCAGGTCTAGACTTAGCATTAGGACGCGGTGGCGACCAAGTTGCAATTAAAAGTATTAAT
GGTAATGTGCGTTTCTATGGCGGTAAGACTGACCCGATGGAGAAACGTACTCGTGTAAGA
GCACGTGTGATCTCACATGCGTTAAAAGATATTCTTGCAGAGGGTGACAAAGTCATTATC
ATGGGACATAAACGTCCTGACTTAGATGCAATTGGTGCAGCAATCGGTGTGTCTAGATTT
GCAATGATGAATAATTTAGAAGCATACATCGTATTAAATGAGACTGACATTGATCCAACA
TTACGACGCGTGATGAACGAAATTGATAAAAAGCCAGAGTTAAGAGAGCGATTTATTACA
TCAGATGATGCTTGGGATATGATGACATCTAAGACAACCGTAGTGATTGTTGATACGCAT
AAACCGGAACTGGTTTTAGATGAAAATGTCTTAAATAAAGCAAACCGTAAAGTTGTTATC
GATCATCATAGACGTGGTGAAAGCTTCATCTCTAACCCATTGTTGGTATATATGGAACCA
TATGCAAGTTCGACAGCTGAATTGGTAACAGAGTTACTGGAATATCAACCAACAGAACAA
CGTTTAACACGTCTTGAATCAACAGTGATGTATGCAGGTATTATTGTAGATACAAGAAAC
TTTACATTACGAACAGGATCAAGAACATTCGATGCAGCGAGTTATCTACGTGCACATGGT
GCAGATACGATTTTAACGCAACATTTCTTAAAAGATGATGTGGATACTTACATTAATCGA
TCTGAATTAATTCGAACTGTAAAAGTCGAAGATAATGGCATAGCAATTGCGCATGGTTCA
GAAGATAAAATTTATCATCCAGTAACAGTTGCACAAGCAGCAGATGAACTGTTAAGTTTA
GAAGGTATTGAAGCATCATATGTTGTTGCGAGACGTGAAGATAATCTGATTGGTATATCA
GCGCGTTCACTCGGTTCAGTAAATGTCCAGTTAACAATGGAAGCACTTGGTGGCGGTGGA
CATTTAACCAATGCTGCAACACAACTTAAAGGTGTGACAGTCGAAGAGGCGATAGCACAG
TTACAACAAGCAATTACAGAACAATTAAGTAGGAGTGAAGATGCATGA
>>0018|rplI_(50S ribosomal protein L9)_[pos.: 20284 to 20730, length: 447, dir.: FORWARD]
ATGAAAGTAATTTTTACACAAGATGTTAAAGGTAAAGGTAAAAAAGGTGAAGTTAAAGAA
GTACCAGTAGGTTATGCAAATAACTTCTTATTGAAAAAGAATTATGCTGTAGAAGCAACA
CCAGGTAACCTTAAACAATTAGAGTTACAGAAAAAACGTGCAAAACAAGAACGCCAACAA
GAAATTGAAGATGCTAAAGCATTAAAAGAAACTTTATCAAACATTGAAGTTGAAGTATCA
GCAAAAACTGGTGAAGGTGGTAAATTGTTTGGATCAGTAAGTACAAAACAAATTGCCGAA
GCACTAAAAGCACAACATGATATTAAAATTGATAAACGTAAAATGGATTTACCAAACGGA
ATTCATTCCCTAGGATATACGAATGTACCTGTTAAATTAGATAAAGAAGTTGAAGGTACA
ATTCGCGTACACACAGTTGAACAATAA
>>0019|dnaC_(replicative DNA helicase)_[pos.: 20762 to 22162, length: 1401, dir.: FORWARD]
ATGGATAGAATGTATGAGCAAAATCAAATGCCGCATAACAATGAAGCTGAACAGTCTGTC
TTAGGTTCAATTATTATAGATCCAGAATTGATTAATACTACTCAGGAAGTGTTGCTTCCT
GAGTCATTTTATAGGAGTGCCCATCAACATATTTTCCGTGCAATGATGCACTTAAATGAA
GATAATAAAGAAATTGATGTTGTAACATTGATGGATCAATTATCGACGGAAGGTACGTTG
AATGAAGCGGGTGGCCCGCAATATCTTGCAGAGTTATCTACAAATGTACCAACGACACGA
AATGTTCAGTATTATACTGATATCGTTTCTAAGCATGCATTAAAACGTAGATTGATTCAA
ACTGCAGATAGTATTGCCAATGATGGATATAATGATGAACTTGAACTAGATGCGATTTTA
AGTGATGCAGAACGTCGAATTTTAGAGCTATCATCTTCTCGTGAAAGCGATGGCTTTAAA
GACATTCGAGACGTCTTAGGACAAGTATATGAAACAGCTGAAGAGCTTGATCAAAATAGT
GGTCAAACACCAGGTATTCCTACAGGATATCGAGATTTAGACCAAATGACAGCAGGGTTC
AACCGAAATGATTTAATTATCCTTGCAGCGCGTCCATCTGTAGGTAAGACTGCGTTCGCA
CTTAATATTGCACAAAAAGTTGCAACGCATGAAGATATGTATACAGTTGGTATTTTCTCA
CTAGAGATGGGTGCTGATCAGTTAGCCACACGTATGATTTGTAGTTCTGGTAATGTTGAC
TCAAACCGCTTAAGAACGGGTACTATGACTGAGGAAGATTGGAGTCGTTTTACTATAGCG
GTAGGTAAATTATCACGTACGAAGATTTTTATTGATGATACACCGGGTATTCGAATTAAT
GATCTACGTTCTAAATGTCGTCGATTAAAGCAAGAACATGGCTTAGACATGATTGTGATT
GACTACTTACAGTTGATTCAAGGTAGTGGTTCACGTGCGTCCGATAACAGACAACAGGAA
GTTTCTGAAATCTCTCGTACATTAAAAGCATTAGCCCGTGAATTAGAATGTCCAGTTATC
GCATTAAGTCAGTTATCTCGTGGTGTTGAACAACGACAAGATAAACGTCCAATGATGAGT
GATATTCGTGAATCTGGTTCGATTGAGCAAGATGCCGATATCGTTGCATTCTTATACCGT
GATGATTACTATAATCGTGGCGGCGATGAAGATGATGACGATGATGGTGGTTTTGAGCCA
CAAACGAATGATGAAAACGGTGAAATTGAAATCATCATTGCTAAGCAACGTAATGGTCCA
ACAGGCACAGTTAAGTTACACTTTATGAAACAATATAATAAATTTACAGATATCGATTAT
GCACATGCTGATATGATGTAA
>>0020|txbi_dnaC_var1_(bidirectional rho-independent terminator of dnaC variant 1)_[pos.: 22292 to 22332, length: 41]
AAAGGGTTTTTAGGACGTTGAAGACTATTTGTTAAAATGAT
>>0021|purA_(adenylosuccinate synthase)_[pos.: 22440 to 23723, length: 1284, dir.: FORWARD]
ATGTCATCAATCGTAGTAGTTGGGACACAATGGGGAGACGAAGGAAAAGGAAAAATAACG
GATTTCTTGGCAGAACAGTCAGATGTTATCGCGCGTTTTTCAGGTGGTAATAATGCAGGC
CATACCATTCAATTTGGCGGAGAAACATATAAATTACATTTAGTACCATCTGGTATCTTT
TACAAAGACAAATTAGCGGTAATCGGTAACGGAGTCGTTGTTGATCCAGTTGCACTATTG
AAAGAATTAGACGGATTAAATGAACGTGGCATTCCTACAAGTAATTTACGTATATCTAAT
CGTGCGCAAGTGATTTTACCATATCACTTAGCACAAGATGAATATGAAGAACGTTTACGC
GGTGATAATAAGATTGGTACAACTAAAAAAGGTATCGGTCCAGCATATGTAGACAAAGTT
CAACGTATCGGTATTCGTATGGCAGATTTACTTGAAAAAGAAACATTCGAAAGATTATTA
AAATCAAACATTGAATATAAACAAGCATATTTCAAAGGTATGTTTAACGAAACATGTCCA
TCATTTGATGATATCTTTGAAGAATATTATGCAGCAGGTCAACGTCTAAAAGAATTTGTA
ACAGACACATCAAAAATCTTAGACGATGCATTTGTAGCAGATGAAAAGGTACTTTTCGAA
GGTGCGCAAGGTGTAATGTTAGATATCGACCATGGTACATATCCATTCGTTACATCAAGT
AATCCAATTGCAGGTAACGTTACTGTTGGTACAGGTGTAGGTCCTACATTCGTTTCAAAG
GTAATTGGTGTATGTAAAGCTTATACATCACGTGTTGGTGATGGTCCATTCCCTACTGAA
TTATTCGATGAAGATGGACATCATATTAGAGAAGTTGGTCGTGAATACGGTACAACAACA
GGACGTCCACGTCGTGTAGGTTGGTTTGATTCAGTTGTATTACGTCACTCTCGTCGTGTA
AGTGGTATTACAGATTTATCTATTAACTCAATTGATGTTTTAACAGGCCTAGACACAGTG
AAAATTTGTACAGCTTATGAATTAGACGGTAAAGAAATTACTGAGTACCCAGCAAACTTA
GATCAATTAAAACGTTGTAAACCGATCTTTGAAGAGTTACCAGGTTGGACAGAAGACGTA
ACAAGTGTGCGTACTTTAGAAGAATTACCTGAAAATGCACGTAAATATTTAGAGCGTATT
TCAGAATTATGTAATGTACAAATTTCTATCTTCTCAGTTGGTCCAGATAGAGAACAAACA
AACCTATTAAAAGAATTGTGGTAG
>>0022|tx_purA_(rho-independent terminator of purA)_[pos.: 23749 to 23804, length: 56]
ATTATAAATACATGAGCCTTCTATCTTTATTGGTAGGAGGCTTTTGCTATGTTTGC
>>0023|tRNAglu_(tRNA glutamate)_[pos.: 24152 to 24226, length: 75]
GGCTCCTTGGTCAAGCGGTTAAGACACCGCCCTTTCACGGCGGTAACACGGGTTCGAGTC
CCGTAGGAGTCACCA
>>0024|tRNAasp_(tRNA asparagine)_[pos.: 24234 to 24309, length: 76]
GGTCTCGTAGTGTAGCGGTTAACACGCCTGCCTGTCACGCAGGAGATCGCGGGTTCGATT
CCCGTCGAGACCGTAC
>>0025|tx_tRNAasp_1_(rho-independent terminator of tRNAasp)_[pos.: 24298 to 24349, length: 52]
TCGAGACCGTACAAATGCCTATCCAAGAGGATAGGCATTTTTTTGCGTTTAA
>>0026|walR_(two component sensor/regulator of autolysis, transcriptional regulator)_[pos.: 24919 to 25620, length: 702, dir.: FORWARD]
ATGGCTAGAAAAGTTGTTGTAGTTGATGATGAAAAACCGATTGCTGATATTTTAGAATTT
AACTTAAAAAAAGAAGGATACGATGTGTACTGTGCATACGATGGTAATGATGCAGTCGAC
TTAATTTATGAAGAAGAACCAGACATCGTATTATTAGATATCATGTTACCTGGTCGTGAT
GGTATGGAAGTATGTCGTGAAGTGCGCAAAAAATACGAAATGCCAATTATAATGCTTACT
GCTAAAGATTCAGAAATTGATAAAGTGCTTGGTTTAGAACTAGGTGCAGATGACTATGTA
ACGAAACCGTTTAGTACGCGTGAATTAATCGCACGTGTGAAAGCGAACTTACGTCGTCAT
TACTCACAACCAGCACAAGACACTGGAAATGTAACGAATGAAATCACAATTAAAGATATT
GTGATTTATCCAGACGCATATTCTATTAAAAAACGTGGCGAAGATATTGAATTAACACAT
CGTGAATTTGAATTGTTCCATTATTTATCAAAACATATGGGACAAGTAATGACACGTGAA
CATTTATTACAAACAGTATGGGGCTATGATTACTTTGGCGATGTACGTACGGTCGATGTA
ACGATTCGTCGTTTACGTGAAAAGATTGAAGATGATCCGTCACATCCTGAATATATTGTG
ACGCGTAGAGGCGTTGGATATTTCCTCCAACAACATGAGTAG
>>0027|walK_(two component sensor/regulator of autolysis, sensor histidine kinase)_[pos.: 25633 to 27459, length: 1827, dir.: FORWARD]
ATGAAGTGGCTAAAACAACTACAATCCCTTCATACTAAACTTGTAATTGTTTATGTATTA
CTGATTATCATTGGTATGCAAATTATCGGGCTGTATTTTACAAATAACCTTGAAAAAGAG
CTGCTTGATAATTTTAAGAAGAATATTACGCAGTACGCTAAACAATTAGAAATTAGTATT
GAAAAAGTATATGACGAAAAGGGCTCCGTAAATGCACAAAAAGATATTCAAAATTTATTA
AGTGAGTATGCCAACCGTCAAGAAATTGGAGAAATTCGTTTTATAGATAAAGACCAAATT
ATTATTGCGACGACGAAGCAGTCTAACCGTAGTCTAATCAATCAAAAAGCGAATGACAGT
TCTGTCCAAAAAGCACTATCACTAGGACAATCAAATGATCATTTAATTTTAAAAGATTAT
GGCGGTGGTAAGGACCGTGTCTGGGTATATAATATCCCCGTTAAAGTCGATAAAAAGGTA
ATTGGTAATATTTATATCGAATCAAAAATTAATGACGTTTATAACCAATTAAATAATATA
AATCAAATATTCATTGTTGGTACAGCTATTTCATTATTAATCACAGTCATCCTAGGATTC
TTTATAGCGCGAACGATTACCAAACCAATCACCGATATGCGTAACCAGACGGTCGAAATG
TCCAGAGGTAACTATACGCAACGTGTGAAGATTTATGGTAATGATGAAATTGGCGAATTA
GCTTTAGCATTTAATAACTTGTCTAAACGTGTACAAGAAGCGCAGGCTAATACTGAAAGT
GAGAAACGTAGACTGGACTCAGTTATCACCCATATGAGTGATGGTATTATTGCAACAGAC
CGCCGTGGACGTATTCGTATCGTCAATGATATGGCACTTAAGATGCTTGGTATGGCGAAA
GAAGACATCATCGGTTATTACATGTTAAGTGTATTAAGTCTTGAAGATGAATTTAAACTT
GAAGAAATTCAAGAGAATAATGATAGTTTCTTATTAGATTTAAATGAAGAAGAAGGTCTA
ATCGCACGTGTTAACTTTAGTACGATTGTGCAGGAAACAGGATTTGTAACTGGTTATATC
GCTGTGTTACATGACGTTACTGAACAACAACAAGTTGAACGTGAGCGTCGTGAATTTGTT
GCCAATGTATCACATGAGTTACGTACACCTTTAACTTCTATGAATAGTTACATTGAAGCA
CTTGAAGAAGGTGCATGGAAAGATGAGGAACTTGCGCCACAATTTTTATCTGTTACCCGT
GAAGAAACAGAACGAATGATTCGACTGGTTAATGACTTGCTACAGTTATCTAAAATGGAT
AATGAGTCTGATCAAATCAATAAAGAAATTATCGACTTTAACATGTTCATTAATAAAATT
ATTAATCGACATGAAATGTCTGCGAAAGATACAACATTTATTCGAGATATTCCGAAAAAG
ACGATTTTCACAGAATTTGATCCTGATAAAATGACGCAAGTATTTGATAATGTCATTACA
AATGCGATGAAATATTCTAGAGGCGATAAACGTGTCGAGTTCCACGTGAAACAAAATCCG
CTTTATAATCGAATGACGATTCGTATTAAAGATAATGGCATTGGTATTCCTATCAATAAA
GTCGATAAGATATTCGACCGATTCTATCGTGTAGATAAGGCACGTACGCGTAAAATGGGT
GGTACTGGATTAGGACTAGCCATTTCGAAAGAGATTGTGGAAGCTCACAATGGTCGTATT
TGGGCAAACAGTGTAGAAGGTCAAGGTACATCTATCTTTATCACACTTCCATGTGAAGTC
ATTGAAGACGGTGATTGGGATGAATAA
>>0028|walH_(extracellular negative effector of the regulator of autolysis)_[pos.: 27452 to 28786, length: 1335, dir.: FORWARD]
ATGAATAATAAGGAACATATTAAATCTGTCATTTTAGCACTACTCGTCTTGATGAGTGTC
GTATTGACATATATGGTATGGAACTTTTCTCCTGATATTGCAAATGTCGACAATACAGAT
AGTAAGAAGAGTGAAACGAAACCTTTAACGACACCTATGACAGCCAAAATGGATACAACT
ATTACGCCATTTCAGATTATTCATTCGAAAAATGATCATCCAGAAGGTACGATCGCGACG
GTTTCTAATGTGAATAAGCTGACGAAACCTTTGAAAAATAAAGAAGTGAAGTCCGTGGAA
CATGTTCGTCGTGATCATAACTTGATGATTCCTGATTTGAGCAGTGATTTTACATTATTC
GATTTTACGTATGATTTACCGTTATCAACATATCTTGGCCAAGTACTGAACATGAATGCG
AAAGTACCAAATCATTTCAATTTCAATCGTTTGGTCATAGATCATGATGCTGATGATAAT
ATCGTGCTTTATGCTATTAGTAAAGACCGCCATGATTACGTAAAATTAACAACTACAACG
AAAAATGATCATTTTTTAGATGCATTAGCAGCAGTGAAAAAAGATATGCAACCATACACA
GATATCATCACAAACAAAGATACAATTGATCGTACGACGCATGTTTTTGCACCAAGTAAA
CCTGAGAAGTTAAAAACATATCGCATGGTATTTAACACGATTAGTGTTGAGAAAATGAAT
GCTATACTATTTGACGATTCAACCATCGTTCGTAGTTCAAAGAGTGGTGTTACAACCTAC
AACAATAATACAGGTGTCGCAAACTATAACGATAAAAATGAAAAATATCATTATAAAAAC
CTGTCCGAAGATGAAGCAAGTTCCAGCAAAATGGAAGAAACGATTCCAGGAACCTTTGAT
TTTATTAATGGTCATGGTGGTTTCTTAAACGAAGACTTCAGATTGTTTAGTACGAATAAT
CAGTCAGGCGAGCTAACATATCAACGTTTCCTTAATGGTTATCCAACGTTTAATAAAGAA
GGCTCTAATCAAATTCAAGTCACTTGGGGTGAAAAAGGCGTCTTTGATTATCGTCGTTCG
TTATTGCGCACCGATGTTGTGTTAAATAGTGAGGATAATAAATCGTTGCCGAAATTAGAG
TCTGTGCGTTCAAGCTTAGCGAACAATAGTGATATTAATTTTGAAAAAGTAACAAACATC
GCTATCGGTTACGAAATGCAGGATAACTCAGATCATAATCACATTGAAGTGCAGATTAAC
AGTGAACTCGTACCGCGTTGGTATGTAGAATATGATGGCGAATGGTATGTTTATAACGAT
GGGAGGCTTGAATAA
>>0029|walI_(extracellular negative effector of the regulator of autolysis)_[pos.: 28787 to 29575, length: 789, dir.: FORWARD]
ATGAACTGGAAACTGACAAAGACACTTTTCATTTTCGTGTTTATTCTTGTCAACATCGTG
TTAGTATCGATTTATGTTAATAAAGTCAATCGCTCACATATTAATGAAGTTGAGAGTAAC
AATGAAGTTAATTTTCAGCAAGAAGAAATTAAAGTACCGGCTAGTATATTGAATAAATCA
GTTAAAGGTATAAAATTAGAGCAAATTACGGGGCGTTCAAAAGACTTTAGTTCTAAAGCT
AAGGGCGATTCGGATTTGACCACATCAGATGGTGGAAAATTATTGAATGCGAACATTAGT
CAATCGGTAAAGGTCAGTGACAATAACTTAAAAGATTTGAAAGATTATGTTAACAAACGT
GTGTTCAAAGGTTCAGAATATCAATTAAGTGAAATTAGTTCTGGTTCTGTAAAATACGAA
CAAACGTATGATAATTTCCCGATTTTGAATAATAGTAAAGCGATGTTGAACTTTAATATA
GAAGATAACAAAGCGGCTAGTTATAAACAATCAATGATGGATGACATTAAGCCCACAGAT
GGTGCAGATAAGAAGCATCAAGTGATTGGTGTGAGAAAAGCAATCGAGGCATTATATTAT
AATCGTTACTTGAAAAAAGGTGATGAAGTCATTAATGCTAGACTCGGTTACTACTCAGTC
GTGAACGAAACGAATGTTCAATTGTTACAACCAAACTGGGAAATTAAAGTGAAGCATGAC
GGTAAGGATAAAACGAATACTTACTATGTCGAAGCGACAAATAATAACCCTAAAATTATT
AATCATTAA
>>0030|walJ_(exonuclease associated with regulator of cell wall autolysis)_[pos.: 29963 to 30763, length: 801, dir.: FORWARD]
ATGAGCCGCTTGATACGCATGAGTGTATTAGCAAGTGGTAGTACAGGTAACGCCACTTTT
GTAGAAAATGAAAAAGGTAGTCTATTAG�ϖTGTTGGTTTGACTGGCAAGAAAATGGAA
GAATTGTTTAGTCAAATTGACCGTAATATTCAAGATTTAAATGGTATTTTAGTAACCCAT
GAACATATTGATCATATTAAAGGATTAGGTGTTTTGGCGCGTAAATATCAATTGCCAATT
TATGCGAATGAAAAGACTTGGCAGGCAATTGAAAAGAAAGATAGTCGCATCCCTATGGAT
CAGAAATTCATTTTTAATCCTTATGAAACCAAATCTATTGCAGGTTTCGATGTTGAATCG
TTTAACGTGTCACATGATGCGATAGATCCGCAATTTTATATTTTCCATAATAACTATAAG
AAGTTTACGATTTTAACGGATACGGGTTACGTGTCTGATCGTATGAAAGGTATGATACGT
GGCAGCGATGCGTTTATTTTTGAGAGTAATCATGACGTCGATATGTTGAGAATGTGTCGT
TATCCATGGAAAACGAAACAACGTATTTTAGGCGATATGGGTCATGTATCTAATGAGGAT
GCGGGTCATGCGATGACAGACGTGATTACAGGTAACACGAAACGTATTTACTTATCGCAT
TTATCACAAGATAATAATATGAAAGATTTGGCGCGTATGAGTGTTGGCCAAGTATTGAAC
GAACACGATATTGATACGGAAAAAGAAGTATTGCTATGTGATACGGATAAAGCTATTCCA
ACGCCAATATATACAATATAA
>>0031|sasH_(cell-wall attached adenosine synthase A)_[pos.: 30990 to 33296, length: 2307, dir.: FORWARD]
ATGAAAGCTTTATTACTTAAAACAAGTGTATGGCTCGTTTTGCTTTTTAGTGCAATGGGA
TTATGGCAAGTCTCGAGCGCGGCTGAGCAGCATACACCAATGAAAGCACATGCAGTAACA
ACGATAGACAAAGCAACAACAGATAAGCAACAAGTACCGCCAACAAAGGAAGCGGCTCAT
CAATCTGGTGAAGAAGCGGCAACCAACGTATCAGCATCAGCACAGGGAACAGCTGATGAA
ATAAACAATAAAGTAACATCCAACGCACCATTTAACAAACCATCTACAGCAGTTTCAACA
ACAGTAAACGAAACGCGCGACGTAGATACACAACAAGCCTCAACACAAAAATCAACTCAA
TCAGAAACATTCAAATTATCAAATGCTAAAACAGCATCACTTTCACCACGAATGTTTGCT
GCCAATGCACCACAAACAACAACACATACAAATGATATCCATGGCCGACTAGCCGAAGAA
AAAGGGCGTGTCATCGGTATGGCTAAATTAAAAACAGTAAAAGAACAAGAAAAGCCTGAT
TTAATGTTAGACGCAGGAGACGCATTCCAAGGTTTACCACTTTCAAACCAGTCTAAAGGT
GAAGAAATGGCTAAAGCAATGAATGCAGTAGGTTATGATGCTATGGCAGTCGGTAACCAC
GAATTTGACTTTGGATACGATCAGTTGAAAAAGTTAGAGGGTATGTTAGACTTCCCGATG
CTAAGTACTAACGTTTATAAAGATGGAAAACGCGCATTTAAGCCTTCAACGATTGTAACG
AAAAATGGGATTCGTTATGGAATTATTGGTGTAACGACACCAGAAACAAAGACGAAAACA
AGACCTGAAGGCATTAAAGGTGTTGAATTTAGAGATCCATTACAAAGTGTGACAGCAGAA
ATGATGCGTATTTATAAAGACGTAGATACATTTGTTGTTATATCACATTTAGGTATTGAT
CCTTCAACACAAGAAACATGGCGTGGTGATTACTTAGTGAAACAATTAAGTCAAAATCCA
CAATTGAAGAAACGTATTACAGTCATTGATGGTCATTCACATACCGTACTTCAAAATGGT
CAAATTTATAACAATGATGCATTAGCACAAACAGGTACAGCACTTGCGAATATCGGTAAG
ATTACATTTAATTACCGCAATGGAGAGGTATCAAATATTAAACCATCATTGATTAATGTT
AAAGACGTTGAAAATGTAACACCGAACAAAGCATTAGCTGAACAAATTAATCAAGCTGAT
CAAACATTTAGAGCACAAACAGCAGAGGTTATTATTCCAAATAATACGATTGATTTCAAA
GGAGAAAGAGATGACGTTAGAACGCGTGAAACAAATTTAGGAAACGCGATTGCAGATGCT
ATGGAAGTATATGGCGTTAAGAATTTCTCTAAAAAGACTGACTTTGCCGTGACAAATGGT
GGAGGTATTCGTGCCTCTATCGCAAAAGGTAAGGTGACACGCTATGATTTAATCTCAGTA
TTACCATTTGGAAATACGATTGCGCAAATTGATGTAAAAGGTTCAGACGTCTGGACGGCT
TTTGAACATAGTTTAGGCGCACCAACAACACAAAAAGATGGTAAGACAGTATTAACAGCG
AATGGTGGTTTACTACATATCTCTGATTCAATCCGTGTTTACTATGATATGAATAAACCA
TCTGGCAAACGAATTAACGCTATTCAAATTTTAAATAAAGAGACAGGTAAGTTTGAAAAT
ATTGATTTAAAACGTGTATATCACGTAACGATGAATGACTTCACAGCATCAGGTGGCGAC
GGATATAGTATGTTCGGTGGCCCTAGAGAAGAAGGTATTTCATTAGATCAAGTACTAGCA
AGTTATTTAAAAACAGCTAACTTAGCTAAGTATGATACGACAGAACCACAACGTATGTTA
TTAGGTAAACCAGCAGTAAGTGAACAACCAGCTAAAGGACAACAAGGTAGCAAAGGTAGT
GAGTCTGGTAAAGATACACAACCAATTGATAAAGACAAAGTGATGAATCCAGCGAAACAA
CCAGCTTCAGGTAAAGTTGTGTTGTTACCAGCGCATAGAGGAACAGTTAGTAGTGGTAGA
GAAGGTTCTGATCGCGCATTGGAAGGAACTGCTGTATCAAGTAAGAGTGGGAAACAATTG
GCTAACATGTCAGCGCCTAAAGGTAGCGCACATGAGAAACAGTTACCAAAAACTGGAACT
GATCAAAGTTCAAGCCCAGCAGCGATGTTTGTATTAGTAGCAGGTATAGGTTTGATTGCG
ACTGTACGACGTAGAAAAGCTAGCTAA
>>0032|tx_sasH_(rho-independent terminator of sasH)_[pos.: 33298 to 33363, length: 66]
ATATATGGAAAATAATACTACTGTATTTCTTAAATAAGAGGTACGGTAGTGTTTTTTTAT
GGAAAA
>>0033|orfX_(23S rRNA methyltransferase)_[pos.: 33664 to 34143, length: 480, dir.: FORWARD]
ATGAAAATCACCATTTTAGCTGTAGGGAAACTAAAAGAGAAATACTGGAAGCAAGCCATA
GCAGAATATGAAAAACGTTTAGGCCCATACACCAAGATAGACATCATAGAAGTTCCAGAC
GAAAAAGCACCAGAAAATATGAGCGACAAAGAAATTGAGCAAGTAAAAGAAAAAGAAGGC
CAACGAATACTAGCCAAAATCAAACCACAATCAACAGTCATTACATTAGAAATACAAGGA
AAGATGCTATCTTCCGAAGGATTGGCCCAAGAATTAAACCAACGCATGACCCAAGGGCAA
AGCGACTTTGTATTCGTCATTGGCGGATCAAATGGCCTGCACAAGGACGTCTTACAACGC
AGTAACTACGCACTATCATTCAGCAAAATGACATTTCCACATCAAATGATGCGGGTTGTG
TTAATTGAACAAGTGTACAGAGCATTTAAGATTATGCGTGGAGAGGCTTATCATAAATAA

>>0034|sRNA6_(antisense RNA associated with orfX)_[pos.: 33844 to 34127, length: 284]
CAACGAATACTAGCCAAAATCAAACCACAATCAACAGTCATTACATTAGAAATACAAGGA
AAGATGCTATCTTCCGAAGGATTGGCCCAAGAATTAAACCAACGCATGACCCAAGGGCAA
AGCGACTTTGTATTCGTCATTGGCGGATCAAATGGCCTGCACAAGGACGTCTTACAACGC
AGTAACTACGCACTATCATTCAGCAAAATGACATTTCCACATCAAATGATGCGGGTTGTG
TTAATTGAACAAGTGTACAGAGCATTTAAGATTATGCGTGGAGA
>>0035|DR_SCC_(direct repeat of SCC)_[pos.: 34125 to 34143, length: 19]
AGAGGCTTATCATAAATAA
>>0036|B5MF49_(putative DNA polymerase)_[pos.: 34242 to 36107, length: 1866, dir.: FORWARD]
ATGATTAATATAAATTTTAATGACTGGGAAAAAGTCTGTAAATCATTCTTTAATTTAAAT
AAAGCCAAGCTAGAAAGTTACATACAATGGTACCCATTTTCAAAATTAACTGAAAATAGT
AAGTGTATAATATTAAGTGAAAAATTTTTCTTAAATTTTATCAAAAATGGGGCTATTTTT
AAGGAGTATAATACCTTTAATTTTCCATCTCATTATTCTCAAAAAACAAGTGCTTCTTTT
AGGAATATGACATTAGTTTCTCCGTTTGTATATCTTTACATAGAAGTAGTTGGATATCAT
ATCAGTAAAAAATACACACGAAAGTCGAAATATGTAAGGTGCTATTATTCAGGTGATTTA
AGTGAAAATGAATTTTCATATAAGAATAGTTATGATAAGTTTTTTGCAGATATAAACGCA
CTTTCTAGTACATATGATAATTTTTATAAATTTGATATTAGTAATTTTTTTGATGCTGTT
GATATAAACTTATTATTTAAATTAATAAACGAAGGGGAAGAAATTCTTGATACGCGTAGC
AGTTTGATTTATAAAAGATTATTACAGCAAATTGGTGGAAATAAATTTCCTACCTTAGAA
AATAGTTCAGCTTTATCATATTTAGCAACTTATATTTATTTAGATAAAGTGGATTATGAA
TTAGAGAAGGTATTGCAGAAAAACTCTAAAATAGAAAGTTTTCAAATTATTCGTTATGTA
GATGACTTGTATATCTTTTTTAACACCATGGAAAGTGAATTAAATTTAGTATCATCAGAA
ATTAAAAATGTAGTTATTGATGCGTATAGAAAAGTCAAACTAAATTTAAATGAAAATAAA
ACAAAACTGGGTAAGTCTAGCGAAGTAAATGAAACATTGAGTGCTGCATTATATAGTCAC
TATGTTCATAAAGAAGAAATAGACATTGCTCATTTCTATGATAAAAATAAAATCCGGCTT
TTTTTAGATGATTTATATAACTTAGCATATTCTCATAACCATGAAAATTTTAAATATATA
TTAGATAAACATTTTACTAAAGAAGGTATTACATATTCTTCAGACGAAGTACTAAGATAT
TTAGCGTATTACGAAGATGAGTTATTTCAAGATGAAGTAATTATTTATAAGGTTAAGCGT
CTTATTTTAACTGATTATAACTTTATAAAATATAAAATTAATATATTTTTAAGGATTATA
TTAAACACAAATCATGGTGATTTAATAAGATATTTATTAAATGAGTTATTTAAAAAGGAT
AAATTTAACTCTTTTGATATAGCAATTAGTCTTAATTACTTATTGTTAAGAAATTTTCAA
CATACTGACTTAATGTACAAAATTAGAGCAGTAGATTCAGACATAATTGATTATATCAAC
AGATATTGTAAACAAGATTTTTTAAAAGAACTAGATAAAGAATACAATTATATTATAAAG
TTAAATTTAAACAGGGAATTTTCAGATAGTAGTTTAAAAGTATGGTATCTTTACTTTTTA
TATAAATATTACGATAAAAATGGCGACACATTAGAAGCATTTGCTTATTATAAAACTTAT
TTCGATAGAATGGTTTCTTTATTAATGTATTATAAAAAAATTTCTATTGGAAAAAAAGAA
TCACCAAATTATAAAAGACATTACAAAGTAGGAAATGCCCAAACAGACTTTGAAAAATTA
AACGCGAGGTATTATAAAAATAAAAATGTTAGTACCCTTTTAAGTGAATTATACAAACTA
CGTAACTTTAATCCAATAAATCATTCTTCAGCTGAAATAATTGAAGATAAAATGTTAAAA
AAATCACAAATAACTAATTTAATAAAGCAAGCAGAAACTTTGCTATTTGATAGCTTTTCA
AGTTGA
>>0037|B5MF50_(putative membrane protein)_[pos.: 36600 to 37247, length: 648, dir.: REVERSE]
TTATTTATTAATATAGTATAGATAATCATAAATGTAGTCTAAAGTTTTTCGATATTTATT
TCTGTCGCTTGCTAAAATGTCAATGAGAGGATTAGTAAAGCTAAATATAATTGTATATAA
TAAGAATAATTGGGAAAAAATAGTAAACATGCCTGTTATTATTTCAATCAAAGTATCAAA
TTTTAAAACTTTATTAGAAATATTAAAATAATAAGCAAATAAGAATCCAGTTGGAATCCA
AAATATATAGAAAAATAATCGGCCAATTCTTTTTTTGTGTAAGGAGAAACTTTCACTTAT
TTTATTTAACTCATTTTCAATCTCCTCTTTTAGTATAAGGAGTTGTTTTTCGGTCTTTAT
ATTGTGTGCTATAAATATTATTGACATTTCTTCATCGACTTTATAGTGACTAATTTTATT
CTTATAACTTTTACTTTTAATGTAAATGACAATAAAACTGATGATAGATAATAAGAGAGA
GATTATATAAATTGATATAAAATGACGATTGGTATAAAAATTTATAAAATTGGTTATAAC
CGATATCAACAAAGTAAAAATTGGTAGTATAGTCCATTTATCCAACCCGTAGATATTTTT
ATACTTCTTAAATATATCTTTTGAAATAGCATAAGATTTATCACTCAC
>>0038|WT19_000029_(type I restriction-modification system subunit M N-terminal domain-containing protein)_[pos.: 37268 to 37992, length: 725, dir.: REVERSE]
TTATAAATTACCTGCCATTAATTCTGCTTGCTCTACAACTTGTTCCACTGCCATTTTTTG
AAGATCCGGTGGATAGCCATATCGTCTTTGGTGACGCTCTACAAAACGTTCACTTTGAAC
AAACATACCACCAGAACCACAACATGGGTCATAAATTCTACCTTCATATGGTTCAATCAT
TTCAACAAGTAATTTTACGATTGATGCTGGTGTATAGTATTCTCCCGCATTTTTACCTTC
AGCACTCGCAAAATTCGCGATAAAGTATTCATAAACACGACCTAAAACATCTTGCTTCTT
ACTTTCAGAATCCCCAACTTTGAATGTAAATAGGTCAATAATATCGACTAATTTTCTTTA
TCTAATGCATGTCTTGCGTAATCTTTAGGTAACACGCCTTTTAATGATTCATTTTCTTTT
TAAATTGCAATCATAGCTTTATCAATTATTTGTCCAATTTCTGGTTTTTTCGCATTGTCG
TTGATATATTGCCATCTTGCTTCTTTGGGTATCCAGAAAATAATTTCTGCTAAGTATTCA
TCTTGATCCTCTTCGTCAGCATATGGATCTTGCTTCAATTCTTCATATTTTTCTTCAAAA
GAATCTGATACATACTTTAAAAAAATTAAACCTAATGCTACATTTTTATATTCAGCAGCA
TCCATACTTCCCCTCAATTTATCGGCAGCTTGCCATAACTTTTCTTCAAATCCGATTGTC
GCCAT
>>0039|hsdR2-IS1272_(fragment of type I restriction-modification system endonuclease)_[pos.: 37278 to 37349, length: 72,TRUNCATED]
CCTGCCATTAATTCTGCTTGCTCTACAACTTGTTCCACTGCCATTTTTTGAAGATCCGGT
GGATAGCCATAT
>>0040|B5MF52_(putative protein)_[pos.: 38177 to 39151, length: 975, dir.: FORWARD]
TTGTTATTTACTGAAGAACAATTAAAATTATATTCTAAACCATTGTCAGAATCTGAAAAA
GAAAAGTGTGAAAATGCAATAAGAATTATCCAAGAATCTCTTGAATCATTAGGGTATGAA
ATAAAAAAGGGTATACATAGAAACAATGAAGATACGCTATCATATCAAATTAAAATGACT
AATCCATCGAAAGATTATGAACTAAGTATATTTGTGAAAGGTTCGTATGCAACAAATACC
AATGTAAGACAAAATAGTGACGTTGATATTGCAGTGGTAAAAGAAAGTGAGTTTTTTGAT
AAATATAGGGAAGGTAAAACTAGAGAAAATTATAAATTTATTTCTAGTAATAAGCCTCCG
TATCATTTTAAAGATGAAGTAGAAGAAGCTTTGATTGAAAGATTTGGAAGAAGTGAGGTA
AGAAGAGGTAATAAAGCAATTAGAATCAATGGCAATACTTACCGTAAAGAAACAGATTGT
GTACCTTGTTTTAGATACAGAGATTATAGTAATGATTATATGGATGATCCAAATAATTTC
ATTGGAGGAATCACAATTTATTCAGATAAAGGTGAACGAATTATAAATTATCCGGAACAG
CATATAAATAATAGTGTTATAAAAAATAACAATACAAATTATAAATATAAAAAGATGGTT
AGAATAATAAAGGAAATAAGATATCAATTAATAGATAGTAAAAATAGAAACGCGGAACAA
ACTTCTTCATTTGGAGTTGAAGGTTTGTTTTGGAACATACCGGATTACAAATATAGCAAT
GATGAAATGTTAGGTGATACATTTAATGCATTAATTGCATTTTTAATAGATAATATAGAT
AAATTAAGTGAATTTAAAGAACCTAATGACATTCTATATTTATGCGATTCTCAAGAAAAA
AATAATGTTTATAAAAATTTTATTCTAGATGTAAAGAATTATTTTGAATATAGTGGTGAG
AAAAAATATGAATGA
>>0041|B5MF53_(putative protein)_[pos.: 39120 to 39692, length: 573, dir.: FORWARD]
TTGAATATAGTGGTGAGAAAAAATATGAATGACAAAATAAATCATTTGATTAAAATAACA
GGATGGTTTACAGGAATCTTTTTCTTGTTACTAATTATAGTATCATATACGGTATGGCAA
ATAGGATGGATAGATATCATAAGTTATACTGTAACAATATCAACTTTTATTACTATAGGG
TATGAAAGGTTTATGTGGAAGTGGAAATTGTTTCGTATATTTAATAAGCAAGCTGATATA
TCAGGAGATTATGAGGCAACACTCAGACATTTTTATGGAGAAGGTGGAATTAAAAAGGTA
AGTGTGGAAATAAAACAAACTTTTTTAACAGTAAATATTGAATTAAGAAGCGATGAAATT
ACTAGTAATAGTATTACAGCAGATATTATTGAAGAACATGGTAAAAATATATTGTACTAT
ACTTATATAACAAATCCAAAAGCCGAATTCGAAAAGAAAAATCCTATTAATCGAGGAACA
ACAAGATTAATAGTTGGAGAAAATGAATTGACTGGAAAGTATTGGACTGGAGTCAAAACC
ACAGGAGATCTAAGACTCAAAAAACTAAAATAA
>>0042|UTR_mcrB_(5'-Untranslated Region of mcrB)_[pos.: 39796 to 40016, length: 221]
GACTTATCACAAAGTATGATGTTTATGTAAGTGATTATTATGATTTAAGCATATTCTTCA
AATTAAATAATAACAAGAATAAAATGCACTTAGCGACATTGAAATTTATTAATCTAGGAA
ACTAATAGATTTATATAAAATTTTATTTGTAAGGGAATAATTTTGAAGTGTAGTATTTTC
TATCTTTTCAAATTACATTGTAATTACAACGGAGGGATATT
>>0043|mcrB_(type IV 5-methylcytosine-specific restriction enzyme subunit B)_[pos.: 40017 to 41720, length: 1704, dir.: FORWARD]
GTGATGAAGTGTATAGATAAAACGTGGGTTAGCTATTATAAAGAATTAGCTGATAAGTTA
ACAGATTATCAAAATAAACGTTATGAATTAATTGAAATAGTGAAGGAAGTATATAAAAAA
ACGGGAATAAAATTCCCTACTTTAGCAAGTGATAATGTATTGATGGACATAGATCCTTTT
ACAATATTTGCATTATTTAATAAAAATTCCATGAGAGAAACTAATAAGGTAAAAATATTA
ACAGAATTAGCTTCGGAATTGAATATTAAGTCCAAAATTCCGTCAGTTTTTGACAGTATT
CCAACAGTCAATAATCTGAATGCTACATATTATAATTTTAAAGATTATGGAAAAGATAAT
GATATAGAGACCTTGTGGACCTTATTTACTGCTGCATTAAATTTTGCGAATTATCCTTCA
GAAGATAATAAATTAAAATTTATACATAGTTTTGATAAGAATATTACTAAAACAGGAAAT
GGGAATAGTAAGATTACGAGTGGTTTGTACTGGATTGCACCTGAAACTTTTGCTAACTTT
GATTCACGTTCAATTTGGTACATTTTTGATACATATAAACTCCCTAAAGAATTGATTAAT
GAACAACTTAAACCAAAAGAAAAACTAACAGGTCGACATTATTTAGAATTGATAAATATG
TTAAAGCAAGTTTTGAAGTGCCAGGAAGTAGAGATTAATGATTTTATTGATTTAAGTTAT
GAGTCTTGGCATTATTCAGAAATGATAAATGAAGCTAATAGAAACAAATTTGATTCTAAT
ATCAAAGAAATTGTTGTCAGTGAAAATGACAATATAATACAAAATAGAAGTAGAACAACT
AAAGTTATACCATATGGAAAACAAGAATTCTTAGATGAAGTTTTTATTGATGAAAGTGAT
TATGATAGGTTAGTACAACTTTTAAGAAGAAAGCGAAATGTCATTCTACAGGGACCGCCT
GGTGTAGGAAAAACTTTTCTTGCAAAACGTCTTGCTTATTCATTGATTGGCAGTAAGTGT
AAAGAACGAATTAAATTAATTCAATTTCATCAAAGTTATTCATATGAAGATTTTATTATG
GGATATAGACCTACTAGTTCAGGTTTTGAACTGACTACAGGGACGTTCTATGATTTTTGT
AAGAAAGCTGATAAAGACCGCGATAATGAATATTTTTTAATTATTGATGAAATTAATAGG
GGTAATCTGAGTAAAATTTTTGGTGAATTATTTATGTTGATTGAAAGTGATAAAAGAGAT
GAAGAACTAATATTACTTTATAGCGGTGAGAGATTTTCTGTACCTAGAAATATTTATATT
GTGGGAATGATGAATACGGCAGATCGTAGTTTAGCAATTTTAGATTATGCATTACGCAGA
CGCTTTGCGTTTTATAATATGCAACCGGCGTTTCATACAACTAAATTCAAAAAACTTCTT
AAAGCAATTAATAATACTGAATTAGAGTCAGTAATTAATTGTATTGAAGGATTAAATAAA
GAGATTGTTCAAGACGATATGTTAGGTAAGGGCTTTGTGATTGGTCATAGTTATTTTAGC
AATATTGAATGTATCGACAAAGATGAGCTTTCTAATATTATAGAATTTGAGATTATTCCT
ATGTTAGAAGAATATTGGTTTGATGAACCTTCAAAAATAAATGTATGGTCTGAAAAGTTA
AGGAATTCAATAAATAATGATTAA
>>0044|mcrC_(type IV 5-methylcytosine-specific restriction enzyme subunit C)_[pos.: 41713 to 42753, length: 1041, dir.: FORWARD]
ATGATTAATATTAAAAATATTTATTATATGTTATCTTATGCATTTACAGTACTTAACAAA
AAAGGCTATCAGAAGTTAGCAACAGAACAATTTGAAAATATATTTGATTTATATTCAGCT
ATTCTTATAAAAGGTATATCAAGTCAGTTAAATAGTGGACTTCATCATGAATATATAGAA
CAGACAGATTCTCTAAAAGTTATTAGGGGAAAAGTTGATGTTAAGAATTCTATACAAGGC
TTAGGAGTTTTAAGTCAACGTATTAATTGTATTTATGATGAATTTTCATTAAATACATAC
ATGAACAAGATTTTAAAAACTACAATGAGATGTTTAATAAAAACAGATATTTCTAGAAAG
AATAAGATAAAGCTCCGAAAGCTATTAGTTCATTTTAATAATGTTGATACTTTAGATTAT
AGAAATATTCAATGGTATCATTCGTTTGATCGAAATAATCAGACGTATAAAATGTTAATA
TCTATATGCTATTTAATTTTTCAAGGAGTAATACAAACTGAAAGCAAGGGACAAAATGAT
CTTATGGTATTTGTAGACGAACAACAAATATCTCGGCTATATGAAAAATTTATTCTAGAG
TACTATAAAAAAGAATTTCCAGAGCTTGTTGTAACATCATCAAATATTCAATGGTCATTA
GATAATGATGATAACGTGAATATGCTTCCTGTAATGAGAAGTGATATTATGTTGAGATAT
AAAGATAAATGTCTAATTATCGATGCAAAATTTTATAAAAATACATTAAACAATTATTAT
GATACTAAAAAGATCCATTCAACTAACCTGTATCAAATATTTACCTACGTGAAAAACCAA
CAATTAAATTTAAAAAAGAAAGCAATACAGGTCTCAGGAATGTTGTTATATGCTAAAACA
GACGAAAATATTGCTTTGAACGATAAATTTCATATGAGTGGTAGTCAAATCATTATTAAG
ACATTAGATTTGAACTGTGATTTTAATATTATTAAAAAACAGTTGAATGGGATAGTTAAT
GATATATTTTTACTAAAATAA
>>0045|tnp-IS232_(transposase for IS232)_[pos.: 42843 to 42945, length: 103,TRUNCATED]
TTTTATTTGTTCTCATGTTCAAGTTTCTTTATATCAACTTTTATTTTAGTAAACCTAAAA
GAGTGGCAACTTCAAAATTCGCATTTATAGCTAAAAATAATTT
>>0046|Q6GD44_(putative acetyltransferase, GNAT family)_[pos.: 43038 to 43511, length: 474, dir.: FORWARD]
TTGGAATATAAATCTTACAACAAAATGAGTAATAATATTTTATCTATCTTGTTGAGTGGA
AAAAATTTCGATAATAAAATGGTAGTCTCAACAGGTAGTTACATTTTGTCTGAGTTGCCA
TGTATTGTTGCCTATAAAAATAATGATATCGTGGGGCTACTAACGTATAAAGTTTATGAT
GAGTATATTGAAATCATTTCTTTAGATAGTTTTGTAGAGAACAAGGGTATTGGTAGTCAT
TTACTTAATTATGCTGAAATAATTGCCTCAGATATGAGTAAAAGAAGTATCCGTGTTATT
ACTACAAATGAAAATATTAAGGTACTCTATTTCTATCAAAAAAATAAATATAGAATCACA
GACGTTATTTTTAATGCTGTAACAGAAGCTAGGAAAATAAAGCCGTCGATTCCTACAATT
GATAAAAATGGCATTGAAATTAGAGATGAAATTGTATTGAAAAAATGTTTATAA
>>0047|WT19_000035_(tRNA-dihydrouridine synthase)_[pos.: 43616 to 43972, length: 357, dir.: REVERSE]
CTATAATTCTAGTTTAACGTCTTCGTCCATTTGGGCCTCAAATTCATCTAGTAGTGCTCG
TGCTTCTGCAATTGATTGTGTGTTCATCAATTGATGGCGAAGTTCACTAGCGCCTCTTAT
GCCACGCACATAGATTTTAAAGAATCTACGCAAGCTCTTGAATTGTCGTATTTCATCTTT
TTCATATTTGTTAAACAATGATAAATGCAATCTCAATAGATCTAATAGTTCCTTGCTTGT
GTGTTCGCGTGGTTCTTTTTCAAAAGCGAATGGATTGTGGAAAATGCCTCTACCAATCAT
GACGCCATCAATGCCATATTTTTCTGCAAGTTCAAGTCCTGTTTTTCTATCGGGAAT
>>0048|SIRU01_(staphylococcal interspersed repeat unit 1)_[pos.: 44026 to 44137, length: 112]
CCAACTTCCATTGTCTGTAGAATTTCATTTCGAAATTCTCTGTGTTGGGGCCCCGCCCCC
CAACTTGCACATTATTGTAAGCTGACTTTCCGCCAGCTACTATGTTGGGGCC
>>0049|tx_universal2_(rho-independent terminator)_[pos.: 44144 to 44184, length: 41]
TTTAATTGAAAAAAGCTTGTTACAAGCGCATTTTCGTTCAG
>>0050|dusC-trnc_(tRNA-dihydrouridine synthase C)_[pos.: 44243 to 44306, length: 64,TRUNCATED]
CAATTTCGTCACGTAAATTTTTAATAGCTTCGATTAATTCCCAATGTGCATCTACTTTAC
TAAT
>>0051|WT19_000036_(sulfite exporter TauE/SafE family protein)_[pos.: 44507 to 44767, length: 261, dir.: REVERSE]
CCCCCCCCCAAAAAAAAAACAAATGGGGGGGGAAACCTTTTTTTTTTGGGGTTTTAAAAA
GGCCCCTAAAATAATGAAAAAGACTTGGCTAGAAGTAAGACCTGATGCGATATATGCGCT
ATATGCAGGGGCTCCGAATAATGGTGGTAATAATAAAATAGCTGGATAAATAATGATAGC
ACCACCTACGCCTACTAGACCAGATATGAACCCACCGAATACCCCAATGAGTAACATGAT
AACTATATTAACAATATCCAT
>>0052|cstR-GI_(copper-sensing transcriptional repressor)_[pos.: 44767 to 45027, length: 261, dir.: REVERSE]
TTACTTACTTTTCACCAATAAGTTTACAGCTTCATTAATTAACTCTTGGGAGCTTTCTTC
ATCATCCGCAGCTGCTTTTACGCATTCTATTAAATTTTCACTAATAATGATACCCATCAA
GCGTTGGAGTGAACTCTTTGATGCACTGATTTGTGTAATGACATCTTTACAGTCTTTTCC
TTCCTCCATCATTTTAATAATTCCATTTAGTTGCCCTTGTATTCTATTAATACGATTAAT
CATTTTTTTATCATAATTCAT
>>0053|cstA-GI_(CsoR-like sulfur transferase-regulated genes A)_[pos.: 45164 to 46231, length: 1068, dir.: FORWARD]
ATGAAACAATACGGAGAAAAGTTTATCGATGAATTTAGTAAAGCAGAATTGGAAAAACTA
GCAAAGCAAGGGCAATTAATTGATGTTAGAACAGAAGAGGAGTATGCATTAGGACATATC
AATGGTTCCATACTTCATCCTGTTGATGAGATTGAGTCATTCAATAAAGAAAAAAATAAA
ACCTATTATGTAATCTGTAGAAGTGGTAACAGAAGTGCTAATGCTAGTAAATATTTAGCT
AAACAAGGCTATAACGTTATAAATCTTGATGGTGGTTATAAAGTTTATGAAGAAGAAAAC
GATAGTTATGATACGCAAGAAGAATATAAAAGTATAGAAATTAAAGCAGATCGTAAACAA
TTTAACTATCGTGGTCTTCAATGTCCAGGGCCAATTGTAAAAATTAGTCAAGAAATGAAG
AATATTGAAGTAGGTGACCAAATTGAAGTCAAAGTCACAGACCCTGGATTCCCTAGTGAT
ATTAAAAGTTGGGTGAAACAAACAAGGCATACTTTAGTTAAGCTTGATGAAAATAACAAT
GGAATTAATGCGATTATTCAAAAAGAAAAAGCAAAAGATTTAGATGTAAATTATTCTGCT
AAAGGTACTACAATTGTATTATTTAGTGGAGAATTAGACAAAGCTGTAGCAGCATTGATT
ATTGCAAATGGCGCTAGAGCTGCTGGAAAAGATGTAACTATCTTCTTTACTTTTTGGGGG
CTTAATGCATTAAAAAAAGCGCAAACAGTTAATGTTAAAAAGCAAGGTATTGCAAAAATG
TTTGATTTAATGTTGCCCAAAAAGAATATACGAATGCCTCTTTCCAAAATGAATATGCTT
GGTTTAGGAAATATGATGATGCGCTACGTAATGAAAAAGAAAAATGTTGATTCATTACCA
ACACTTATCAATCAAGCTATTGAGCAAAATATCAAATTAATCGCTTGTACGATGAGTATG
GATGTCATGGGTATTCAGAAAGAAGAACTTAGAGATGAAGTTGAGTACGGTGGTGTAGGC
ACTTATATTGGTGCTACTGAAAATGCGAATCATAATTTATTTATCTAA
>>0054|cstB-GI_(CsoR-like sulfur transferase-regulated genes B)_[pos.: 46262 to 47596, length: 1335, dir.: FORWARD]
ATGTTTTTTAAACAGTTTTACGATAATCATTTATCTCAAGCATCATATTTAGTGGGTTGT
CAACGTACAGGAGAGGCAATAATAATAGACCCTGTTCGTGATTTATCGAAATATATAGAA
GTTGCAGATTCTGAAGGTTTAACAATTACACAAGCTACAGAAACACATATTCATGCTGAT
TTTGCTTCAGGAATTCGTGATGTGGCTAAACGCTTAAATGCAAATATATATGTGTCTGGC
GAAGGTGAAGATGCATTAGGGTATAAAAATATGCCATCAAAAACACAATTTGTTAAACAT
GGAGATATCATTCAAGTAGGCAATGTTAAATTAGAAGTTCTGCATACTCCAGGACACACG
CCTGAAAGTATTAGCTTTTTACTCACTGATTTAGGTGGTGGTTCAAGTGTTCCGATGGGA
TTATTTAGTGGTGACTTTATTTTTGTTGGTGATATAGGTAGACCTGATTTATTAGAAAAA
TCTGTTCAAATAAAGGGTTCTACAGAAATTAGCGCGAAACAAATGTATGAGTCCGTTCAA
AATATTAAAAATTTACCTGACTATGTTCAAATCTGGCCGGGTCATGGTGCTGGAAGCCCT
TGTGGTAAAGCATTAGGTGCCATACCTATATCTACAATAGGTTATGAGAAAATTAATAAC
TGGGCATTTAATGAAATTGATGAGACTAAATTTATTGAATCATTAACATCAAATCAACCA
GCACCACCGCATCATTTTGCACAAATGAAACAAGTTAATCAGTTTGGTATGAATTTATAT
CAATCATACGATGTTTATCCTAGTTTAGATAATAAAAGAGTAGCATTTGATCTTCGTAGC
AAAGAGGCCTTTCACGGTGGCCACACAAAAGGAACAATCAATATACCATACAACAAAAAC
TTTATTAATCAAATTGGTTGGTACTTAGATTTTGAAAAAGATATAGATTTAATTGGAGAT
AAATCTACTGTTGAGAAAGCGAAACACACTTTACAATTAATTGGGTTTGATAAGGTAGCA
GGCTATCGTTTGCCAAAATCAGACATTTCAACCCAGTCCGTTCATAGCGCTGATATGACA
GGTAAAGAAGAACATGTATTAGACGTACGTAATGATGAAGAGTGGAATAATGGACACTTA
TACCAAGCTGTTAATATTCCACATGGTAAATTATTAAATGAAAATATTCCTTTTAATAAA
GAGGATAAAATATATGTACATTGTCAGTCAGGTGTTAGAAGTTCAATTGCAGTGGGTATA
TTGGAAAGCAAAGGTTTTGAAAATGTGGTGAATATTAGAGAAGGCTATCAAGATTTTCCA
GAATCATTAAAATAA
>>0055|sqr_(putative sulfide:quinone reductase)_[pos.: 47615 to 48808, length: 1194, dir.: FORWARD]
ATGAATAAGCATTATCAAATTGTTATTATTGGTGGCGGTACAGCAGGTGTTACCATAGCA
TCAAGACTATTAAGAAAAAATCAAAACTTAAAAAAGAAAATAGCAATTATAGACCCAGCA
GACCATCATTACTATCAACCATTATGGACGTTGGTTGGTGCAGGGGTATCTAGTTTGAAA
AGTTCTCGTAAAGATATGGAAAGTGTTATACCTGAAGGTGCTCACTGGATAAAACATGCT
GTTTCAAGTTTTCAACCTGAAAATAATAGCGTTATTTTAGGAAATAATACAGTCGTTTAT
TATGATTTTTTAGTAGTAGCTCCAGGATTACAGATTAATTGGTCTTCAATTAAAGGACTA
AAAGAAAATATAGGTAAAAATGGTGTTTGCTCCAACTATTCACCTGACTATGTTAACGAA
ACTTGGAACCAAATTTCTAATTTTAAACATGGAAATGCCATTTTTACGCATCCAAACACT
CCTATAAAGTGTGGAGGTGCGCCTATGAAAATTATGTATTTAGCTGAAGATTATTTTAGG
AAACATAAAATCCGTTCTAACGCTAATGTGATATATGCAACGCCAAAAGATGCTTTATTT
GACGTAGGAAAATATAATAAAGAATTAGAGAGGATTGTTGAAGAAAGAAATATAACAGTC
AATTATAATTATAACCTTGTTGAAATCGACGGTGACAAAAAAGTGGCTACATTCGAACAT
ATCAAAACATACGATAAAAAAACAATAAGTTATGATATGTTACATGTAACACCACCTATG
GGTCCCTTAGATGTAGTAAAAGAAAGTACACTTTCAGATAGTGAGGGATGGGTAGATGTT
AACCCAACCACATTACAGCATAAAAGCTACTCTAATGTATTTGCACTTGGTGATGCTTCA
AATGTACCTACTTCAAAAACAGGCGCAGCTATTCGTAAGCAAGCACCTATCGTCGCTAAT
AATTTATTGCAAGTGATGAATAATCAAATGTTAACGCATCATTATGATGGTTATACTTCA
TGCCCGATTGTTACTGGATATAATAGGTTAATACTTGCAGAGTTTGATTATAATAAAAAT
ACTAAAGAAACAATGCCGTTTAATCAGGCCAAAGAACGTAAAAGTATGTATATATTTAAG
AAAGATTTATTACCTAAAATGTATTGGTACGGCATGCTAAAAGGATTAATATAA
>>0056|txbi_sqr_yxiE2_(bidirectional rho-independent terminator of sqr and yxiE2)_[pos.: 48987 to 49059, length: 73]
TTATGAAAATAGAAACAGCAGTAAGATGTTTTCTAATTGAAAATCATCTCACTGCTGTTT
TTTTAAAGGTTTA
>>0057|yxiE2_(universal stress protein family)_[pos.: 49076 to 49253, length: 178, dir.: TRNC-REVERSE]
TTATTTAATAATAATTAATGGTATTTGAGCACGTTTAGCGACTTTATGACTGACATTAAC
AATATCCATTTCTTGCCAGATATTCAAACCACGTGTACTCAAAATGATAGCTTGGTATGT
ACCTCCAATAGTAATTTCAACAACTTTGTCTGTTGAGCACTAAGAGCAATGTTAATTT
>>0058|dusC_(tRNA-dihydrouridine synthase C)_[pos.: 49471 to 50457, length: 987, dir.: REVERSE]
CTATAATTCAATTTTAACGTCTTCGTCCATTTGGGCTTCAAATTCATCTAGTAGTGCTCG
TGCTTCTGCAATTGATTGTGTGTTCATCAATTGATGTCGAAGTTCGCTAGCGCCTCTTAT
GCCACGCACATAGATTTTAAAGAATCTACGCAAGCTCTTGAATTGTCGTATTTCATCTTT
TTCATATTTGTTAAACAATGATAGATGCAATCTCAACAGATCTAATAGTTCTTTGCTTGT
GTGTTCGCGTGGTTCTTTTTCAAAAGCGAATGGATTGTGGAAAATGCCTCTACCAATCAT
GATGCCATCAATACCATATTTTTCTGCAAGTTCAAGTCCTGTTTTTCTATCGGGAATATC
ACCGTTAATTGTTAACAATGTATTTGGTGCAATTTCGTCACGTAAATTTTTAATAGCTTC
GATTAATTCCCAATGTGCATCTACTTTACTCATTTCTTTACGTGTACGAAGATGAATAGA
TAAATTTGCAATGTCTTGTTCGAAGACATGCTTCAACCAATCTTTCCATTCATCGATTTC
ATAGTAGCCAAGGCGTGTTTTAACACTTACCGGTAGCCCGCCTGCTTTAGTTGCTTGAAT
AATTTCGGCAGCGACGTCAGGTCTTAAGATTAAGCCGGAACCCTTACCCTTTTTAGCAAC
ATTTGCTACAGGACATCCCATATTTAAATCAATGCCTTTGAAGCCCATTTTAGCTAGTTG
AATACTCGTTTCACGGAACTGTTCTGGCTTATCTCCCCATATATGAGCGACCATCGGCTG
TTCATCTTCACTAAAAGTTAAGCGTCCGCGCACACTATGTATGCCTTCAGGGTGGCAAAA
GCTCTCGGTATTTGTAAATTCAGTGAAAAACACATCCGGTCTAGCTGCTTCACTTACAAC
GTGTCGAAAGACGATATCTGTAACGTCTTCCATTGGCGCCAAAATAAAAAATGGACGTGG
TAATTCACTCCAAAAATTTTCCTTCAT
>>0059|A6TXM6_(putative protein)_[pos.: 50766 to 50969, length: 204, dir.: FORWARD]
ATGGAAGATTTAAAGCAATCTTTAAAAGGTTTAGGTTGGTATGACTTGTTTTTTACAGTA
CCTATGTTTCTACTATTCGTGTATCTGCCGAATTATAATTTTATAACTATATTTATTAAC
ATTGTTATCATTATTTTCTTTTCCATAGGTTTGATTTTAACTACTCATATAATTATAGAT
AACATTAAGAACAACTCTAAATGA
>>0060|A6QD71_(putative protein)_[pos.: 51019 to 51315, length: 297, dir.: FORWARD]
ATGGCGACTGAGAAAGATGTAAATGATTTATTTTTAAATCATGTGAATTCAAATGTTGTT
AAAACTAGAAAGATGATGGGAGAATTTATTATTTATTATGATGGTGTGGTTATAGGTGGT
TTGTATGATAATAGATTATTGGTTAAGGCGACTAAAAGTGCACGTCATCAATTTCAAGAT
AATACATTAGTATCGCCGTATCCTGGTGCCAAGGAAATGGTTTTAATTCCACAATTTGTC
AAAATAACAAATCTCACTGATTTATTTGAGCTCATAAAAAATGATTTGAAAAAGTGA
>>0061|Q5HJT2_(major facilitator superfamily transporter)_[pos.: 51380 to 52600, length: 1221, dir.: REVERSE]
TCACTCTTCTTTATGTGCATATTTTATTTTGTCTGTTTTGTTAACGAGCAGCAGTGTAAC
AAATATGAGTAAGGATAAAATGAGTATAATATAGAAACCGAATTTATCATTAATTTCATT
AATCCATCTTCCTAAAAATGGAGCAATGAAACTTTGCAGTAACAATGAAATTGACGTCCA
TATCGTAAATGAGCGACCGACATATTTATCTGAAACAGTGTTCATTATAGCTGTATTCAT
ATAAATTCTGATTGATGAAATTGAGTAGCCTAGTATAAATGATCCTATGAATAAGTAAAA
TGCTGAGTTTATCCAAATAAATAGTGCTGAATTTATGACTAATATGAAATATAACAAAAA
TATCAATGCTTTAGTTGAGATTTTTTTCGAAAGAATAGCTGAAATTAAACCTGCACATAA
TCCTCCAATGCCATATAACATATCTGAAAAACCAAATTGTACAGACGAAAGTTTTAAAAC
ATTATAAACATATCCTGGTAATGATATGTTAAAGATCATTGTAAACACTATTGGTATGAT
TGAAATAACTCCAAAAATAAATATCATCAAGTTGTCTTTTAAAAATTTCCATCCTAATAA
ATATTCTTGCAATAAGCTATTTGTTGATTCTTCCTCTGAATGAGTTGGTTTATCTACATG
CAATCTAAATAACATAAAAATGCTGATTAGAAACATCATTATAGTTATCGCTATAATTAG
AGTGAATCCATTTATTTCATATAATATTCCTGATAATCCACCTGCAATAAACATACCTGT
TTGCAAACTAATCTCTAATAGAGAATTTGCATCTGTATATTGATCTGGTTTTAAAATCTG
TTTAACTAAACTTCTAGATGTTGCCATATACGTAGTCCAACCTATCCCATTAACAATCGC
AAATCCAATCACTAAATAGGTCTCAAAGCCTATCATTACGAGTGCTATGACAATGAGTAA
ATATAATATTACCTGAAGAAGATAGGTGATTAAAATAATATTTCGTCTATTATATTTATC
GGCTAGTCCACCTATTATAGGAGAAGCTAAGAAACCGGATAATACATTTAAAGCTAACAT
AATACCTAATAGTTGGGAGTCGTTAGTTTTGTCGATTAAATACCAATTAGCCCCAACTGT
ACTAATTCCAACTCCGAATGCTGAAATTATTTCTGCTAAAAAGAACAATCTGAAGTTTTT
AATTTTCAACAAATCAGTCAT
>>0062|Q6GD34_(putative protein)_[pos.: 52593 to 53144, length: 552, dir.: REVERSE]
TCAGTCATAAATATCACCTTTTTTCAATGCAAGATTTATATTTGCGAGCTCTTCTATAAA
TTGAGAGTCGTTTAAAATATCGAATGGTTTATTGCCTTCGCCGATCAAAAATCTATAGTT
AGTAATATTCATAAACTCAAATATTAATTTGAATTGGTTGACTAAAGGTTGTGCTTTGGT
ATGCGGATTGTCGCCACCTATGATTAAAATCAAATACTTTTTTTGTGACATGATTTCTTT
GAAGTTGTCTATTTGCGTATCTCGCAATGACTCGGTCCATCTATCAATGAAGAGTTTTAA
AGACGCACTCATGGAGTACCAATAGAGTGGTGTTGAAAAAATAATAATATCTGATTCTAA
AACTTTGATTAAAATTTGTTCGTAATCATCATTATGAAAGTTGGCACCTTTGCTATGACG
ATTATCTGTAACCTTTTCAATGTTACTTTGATATAAATTCACAAAGTTGACATTTAAATT
CTTCAATAGATTCTCTACTGCGATAGCTGAATTGCCATCTTTTCTACTACTTCCAAATAA
ACAAGTAATCAT
>>0063|A6QD75_(transcriptional regulator, LysR family domain protein)_[pos.: 53257 to 54117, length: 861, dir.: FORWARD]
TTGAACTTAAACATTTTAAAATCATTTTTAGTAACTAGTGAAACAAAGAACCTTACTAAA
GCATCAGAATTACTTAACTATTCACAGTCAACTGTATCTACACATATTGAAAAATTAGAA
AAGCAATTAGATGTTAAATTATTTTATAGAAAAAAATATGGTATGGAACTAACGGAAGAA
GGCTTAGCATACGTTAAATACGCTAAAGTGATTTTAGATAGTAATAGCGAATACGAGAGA
GAAATAAAAGGTCTTTACAATAAGAAGGTAAATATAAGTATTAACATGCAAGAAAGTCAG
TATTTGTATCGTTACTATAATAAGATTAGTGAATGGTTAGCTGAACACTCATATGTAAAC
TTGAAGTTTAAATCCGCACATTCTAATTTCTATATTAAAGAAGAAATTGCTAATTTTAAA
TCGGATATTAGCCTTATCACAGACGAAAAGATTATTAATAGTAACTTAACTGCTATTCCT
ATAACTGAAGAACGTTTAATATTTGTTACTAACAAAGAGATGAAAGATTTCAAATTAAGC
GATATTCAAAACCATACATTACTTGTTACTGAAAAAGGGTGTAGTTACAGAGAACAGTTA
GAAAAGATTCTCTATAAATATAGCTTTTCAACAAAACAAATGGTTGAATTTCTAGGAATT
GAGTCATTGAAAAAACACTTAAAAAATTCAGATGGGATTGCGCTATTGCCGGAGTTTATT
GTTGCAGATGAATTAGAAAATAAAAGTTTGTTTCAAATAGATGTCGATGTCGATATTCCG
AATTTAGAAACAACTTTGATAATTAATCCTGAATCCAGTAAGCAAGTACTAGAATCTTTT
GTAAAAGATGTCTTTTTATAA
>>0064|Q6GKK6_(putative protein)_[pos.: 54473 to 54497, length: 25, dir.: TRNC-FRWD-FRAMESHIFT]
CAATACAAATATAACGGAAAGATAA
>>0065|Q7A890_(putative NTPase)_[pos.: 54800 to 57952, length: 3153, dir.: FORWARD]
ATGAATCAATTGGTAAATGATACGTTATCGGCTTGGTTGTTGATTGAATCTTTAAGTCCA
GGAGAAGTTAGTTTTACAGCGGAAGATATATTATCAGCTGAAAATTTTAAAAATGGTGCA
AAGCAAGCGCAACTTCAAAGTTTTGATGAATATTTTGAAATATGGAATGATGAACGCTTT
ATTATATCAGAAGAAAAATCAGAGATTGGCGAAATCATTTTTAAATTTTACAGACATTGT
TTCCGCTATAGTGAAATTAATTTGAAAATTCAGGATATTTTTGATGATTATTCAGATATT
CATAATCCAAATGGGACACACTGTTATGGTTACACATTTAATATAGATAAACACGGTAAA
GTGATAGTTGATTCTATACATATTCCGATGATTATGAGTGCATTGAAAGAAATTGAAAAG
AATAAAAATGCTAATATAGAAGAAAAATTTAATGATTCTGTTGAAAAATTTGTTCAAAAA
GTAAAAGAAATTTTAGCGGATGAACCAATTAATGAATTTAAATTGAAGAAGATGGACATA
GCTTATGATGAGTATTTTTCTGTATTAAATTCAAAGAAAGATGGATTATTTGCGCATTAT
GTAGCAATAGAATATGTGAAAGATAGTGATTTACCACAGCCGGAATTTAACAGCTTCTTC
ATAAGTGATATTGAGAAAGCAAGAAAATCTCCCAACCAAACTTTAATTGATTACATTGAA
GGTGTAGAAGAAAGTCAGCGCATAGAAGTAGATGAAAATAAAGAAATGTTTGACAAATTT
TTACATCCTTCACGTTTGCCTGATGGACGCTGGCCATCACAGACTGAGTTTAGATTGTCT
TTAATGCAACAGCTTGCTGTAAACCAAATTACGAGTGGTAATGAAAGAATAAGTTCAGTT
AATGGGCCACCAGGGACAGGTAAGACTACTTTATTAAAAGATATATTTGCGCATCTAGTA
GTTGAAAGAGGTAAAGAGTTAGCCAAACTAAATAATCCTAAAGATGCATCTGTCAAAACA
AAAACTCATGAAACAGATGATAAATATGTCTATTTACTTAAGGAATCTATTGCTAAATAT
AAGATGGTAGTCGCATCTAGTAATAATGGAGCTGTTGAAAATATATCTAAAGATTTACCG
AAAATTGAAGAAATTATAAGAAATCCCGAAAAATGTAAATTCCCTAAATATGAACAGAAT
TATGCAAATTTAGCACATGAATTAAAAGATTTTGCTGAAATTGCTGAAAATTTAATTGGT
GAAAGTGCATGGGGCTTATTTTCTGGAGTATTTGGTAAAAGTACTAATATTAACCAAGTA
TTGAGTCATATGTTAAAACAAGATGCGAATGATATTGGCTTTGCTAAATTACTACAAAAT
GAGAATAATCGTATGAGTTATAACGAGTTAATGAGTGAATGGCAATCACATCAACGTGCA
TTTTTAGAAGAGTTGAAGCATGTTGAAATGTTAAAAGAAGAATCTATTAGAGCCTATGAT
GTTTATAAAAGTTGTGAGTCTTACTCTAAGATGGAACAGGCAATTAATAGTGAAAAAATG
AATGTTAAGGAAAAGTTGAATCATTTAGAAATTCAAATATCTTGTGACAATAAAGAAATT
GAAGATTTGGATGATCGAATTAATTATAATACAAAGCAACTCGAAACTTTAAATGAGTTG
ATTAAATCCATCAGAGATAGTAACAAAGGGTTTGTTAACAAGCTGAAGGCGATATTTAAT
TCAGAAGAAGATGAAAGATATAAAAAACATAATGCAGAGAAGCAACAATTATTAACACAA
CAGTTAGAGTTAGAGAAATGTAAAAAAAACAAACATGAAGACCTTGTTAGCAAACTAAAA
GAAAAAGAGAAATTAATTAAACAATTAACTAAAGTACAGTTGCAATTAGACGAGTTAAAT
TCACAGTTACAAGAGTTAGAAGCATATCGTATTGAGTCAAAAATTACAATTCCAGAAAAA
GATTTTTGGAGTGACAACAATTATGATGAGCGCCAAGTTACTAATTTGTGGACGAGTGAC
GAACTTCAATACAGACGTGCCATGCTCTTTTTAAGAGCAATGATATTGCATAAATTATTA
TTGATTGCTAATAATACAACTATTTATTATGCGATTAATGATTTTAAAGATAGAAGGAAA
TTAATTGATGCAAATCCAGATAAGGTACACAACGCATGGAATGTGATGCATTTAATATTT
CCACTTGTGAGTACGACGTTTGCAAGCTTTAAATCTATGTATGGGGGCATACCAAAGGGT
TTTATAGACTACTTATTTATCGATGAAGCAGGACAAGCAATACCTCAAGCAGCGGTGGGA
GCATTATTTAGATCGAAAAAAGTTGTAGCCGTAGGTGATCCGATTCAAATTGAACCTGTT
GTGACTTTAGAAAGTCATTTAATTGATAACATTCGTAAAAATTATCATGTTCCGGAATAT
CTAGTTTCTAAAGAAGCTTCTGTGCAGTCTGTTGCAGACAACGCCAATCAATATGGCTTT
TGGAAATCTGATGCTACTGATAGTAATCAAAAAACCTGGATAGGCATACCTTTATGGGTG
CACAGACGATGTTTAAAACCTATGTTCACGATAGCTAATCAAATCGCTTATAATAATAAA
ATGGTGCTACCTAGTAATATTACAAACGTAGGTAAGACCGGTTGGTATGACGTTAAAGGA
AACTCAGTACAAAAACAATTTGTGAAAGAGCATGGCGAAAAAGTAGTGGGATTATTAGCT
GATGATTGGATTGAAGCAATTAAGGAAGGTAAAAATGAACCGAGCTCATTTGTAATATCG
CCTTTTTCAGCAGTACAGCAACAGATTAAACGTATGTTAAAGCAACAACTACCGACTAGA
ATTGATATTGAACGTACAAAAATTAATCAATGGGTCGATAAATCCATTGGTACTGTTCAT
ACTTTTCAAGGTAAAGAGGCTCAGAAGGTGTATTTTGTAATAGGTACTGATAATACCCAA
GATGGTGCTGTGAACTGGTCATGCGAAAAACCAAACTTGTTAAACGTTGCAGTGACAAGA
TCTAAAAAGGAATTTTATGTAATTGGTGACATGCAAAGAATACAGTCGAAACCATTTTAT
GAGACGATTTTTAAAGAAAGAAATGTAAAATAA
>>0066|Q2YUT3_(methyltransferase, UbiE/COQ5 family)_[pos.: 57986 to 58717, length: 732, dir.: FORWARD]
ATGCAAAATAGAAATGATTTTATAGAAAAACTATTAGACAGAGCTCAAATTGAAGAAGGC
ATGCGTGTACTGGATATAGGTTGTGCGACTGGTGAGGTCACTCAATTAATTGCAAAACGT
GTGGGGGCGAATGGTGAAGTCGTCGGTGTTGATGTGAATGAGTCATTACTTAAAATTGCA
AATGAAAACAATCAATATAACAATGTATCATATCAATATTCTGATATATATCAATTGCCA
GAAACTATGGGGCATTTTGATGCGATTGTTGGTAGAAGAGTATTGATGTACTTACCAGAT
GCTGAAAAGTGTTTACAAACTTTGAAATCAATTTTAAAACCTGAGGGTATATTATGTTTT
CAAGAAAGTGATGCTATTAACGCAGGTATTGGTGCAGATGCACTATCTTTACATCAATCA
GCAATTCAATGGATTTGGGAAACAGTGAAGCAAGAAGGTGGAAATATTCATATCGGTCAA
AATTTATATAATTTGTTTAATAAGAATGGAATGCATGTTGTAGATTATTTTGCAGAAGCA
GTGATTCAAACGTCAATGGACAATGATTTAGCATGGCTTGTAGATGTAATGCTACCAAGA
ATGAAAGCGCATGGTGTCATTAATGATGATTTTTCACTAGATGAGTTTAAATCAAACCTT
GAACACGAAGCAATAAACAATCAGTGTGCATTTATACGTGACATGGCGTTTGGTATTATC
GGAAAAGCCTAG
>>0067|Q2YUT2_(putative protein)_[pos.: 58873 to 59355, length: 483, dir.: FORWARD]
ATGAAGAAATTTAACAACTGGATATTAAATGCAATAAGTGGATCTCAAACAGACAAGAAT
GGAACAACTGAAGAATTAAAAGGGGCAAAATTTATCATTTTATATGCATATTCAATGCTC
GTTTTGCTTGCGTTAGTAATTTCTAACATATTCATTCACATTTTGGAGCCTAAACTATCA
ATTACCACTCAAATCATCATCGTTTTGATTTTAATTGAATCACTAATTGGACTACGTTTC
TTGAAAGGGTACGATGTTAGGCGTGGCAAAGATAAAGAAAATAAGAAAAATAGTAAGGAT
TTCGTTAAACTAAAATCAATTTTAGTAGCAATTTTATTTACATCATTGGCGCTGACAGCA
GGCACTGTAGCTGATATATACGGTATCACTGACTTAGGAAATACTAGAAGTGATTTAATC
GTTTGGAGCATAGGTGGTATTATATTTGGCCTCGTATGTTACACAATGGAAGATAAAAAA
TAA
>>0068|DUF3267_(DUF3267 domain-containing protein)_[pos.: 59395 to 59754, length: 360, dir.: REVERSE]
TTACTTTTTGTCTTTAAATATATCAATTAAAGAAATCAAAATAACTTGACCGTCTTGAGT
TATAGGTAAAAAATTAAATATATTGGTTAAAAATATTAACGTAATAAAATTCAACTTACC
TAATGATAGCATAATCAATCCAATACAAAGACAAATAACAGGTGCAGATATAGCTATAAT
TAAATTTTGGAGAGGATTGTGGTTATTTTTATAGGTAATAGAAACAAAAAATATACGTAT
ATTTATCCGTATATTTTCTCTTTTGAAAATTTTGAGAAATATCAAATGAGTAAACTCATG
TATTAAAGCAACTATTATAAAAGAAAGAAGTAAATTTAAAATAATAAGTACAAAATTCAT

>>0069|WT19_000051_(hypothetical protein)_[pos.: 59751 to 60023, length: 273, dir.: REVERSE]
TCATTGTTTTTCTGTAACCTTATTGTGTTTTGAAAAGAAAAGCATTATAACAGTCACTAT
AACAAACACTGTTATAAAACTAACTAACATCTTGGGGGTTAAAGAGAAATATGTCATAAT
TTCATCTTTAGTCATAGACATTTGTATTTTCAATCCCATAAGTGTGATTATGGTTTGACT
CTGTGTGATTTTAAATAGTTCATATAGAAAATCTATTAGCGATATAGCTAACCAAACTAT
AAAGCTAATTGTTAATAACTTAGCTAGTTTCAT
>>0070|WT19_000052_(hypothetical protein)_[pos.: 60023 to 61366, length: 1344, dir.: REVERSE]
TTACGTGTGCCTCCTTTCTTTAAAAATACATAAGTATTCAACACCTAAAAGTATTGTTAT
AGATAAAATTAAATAGTGTGTTTTTGAAAATAATAAAGAAATTAATACCAGGATAAACAA
AGTTAATATGCTTGAAGTTGATTCGTTAATTGCACTTTCAAAGGCTGGGAATATGAATCC
TAAAATAATTGTTAAAGTTATTAGAGCAAAGCCAATTAATATAAAAGAGATAGAAACTTT
AGTAATACCAAATAATAAAGTCATTGGTAATAACAAAAGAGTTTGGCAAATAACTAAACA
TAAAAATTCTTGATTGGTTGATACTCTATATAAAGTGAACATTCTACTTACACCAGATAT
AGAGTCGGCATAAAATAGACCTGCAACAAATGTTAAAGGATATAAAAAATATAGTAATTG
TAAAGATTTAAACCAATCAAAATAGATAAAGCACAACACTGTAGCTGTAATAACTAAACT
CAACATATAAACTAATCTTTTTTGTCTTAAAAGTGCTAATAATATAATATTGAATATACC
GTTAGTTAGTTTAATTTTTGTGTTAAAGTATTTTAAGTTTATAAATGAGCGGTCATCACC
GAACCATTTAAATAATATCGAAATCATTATCAACAAAATCATAAAAAATATTATGAAGCA
TAATATTAATAAACTGTTGATACTGTAAGAAGAGTAGTATACCCATAAGTCTATTTTAAA
TCTGAAGAACACAAAATAGTATGCTGAGCTAGAAATAATAAAACTAATGTATAATCCATA
GCCAAGCATATTTGATAAATATTTTAATAAAATATTTTGAATTAAAAATTCTAATATCAA
AAAACAATCGAGCATAATGATGTGTATAATTATGAATAAACTTAAAAACTGAATTAGATT
CATATTAGTTAGTGTAAACAAAGGTATAGTAATTATTATTATAAGTTCAAATAAAATGAT
AAAAAGTGCTAGTTTAAATATAGATTTAGATAAATTAATTTCTTTTAAACTAAAAGGCAA
ACTTTTTAGCATGAATAAAGATTTCGAACTTAAGTTGAATGTAACATCTATAAATAAGTA
TATTATTAGGCTAGTGATAATAGTTACATTTATATAGCTGCTAATTAATTGTTTGGCTAT
ATTATTATCAAAATTTTTATTAAATGTGTTGAATTGTGTAATGTTGATATAAATATAGGT
TATATAAGCAAGTGCTAGTAATATAAGGAATATTACTTTATTGGTTTTACTTTTTAATAA
CACGCTATTAAATACGCTATTAAAAACCTCACGTAATAAAAATTTAACTATTATTATATT
GTTCGATAATTTTAATTTTTCCAC
>>0071|WT19_000053_(ABC transporter ATP-binding protein)_[pos.: 61326 to 62003, length: 678, dir.: REVERSE]
TTAACTATTATTATATTGTTCGATAATTTTAATTTTTCCACATAGATCACCTTTAGAAAT
TAAATACTTTTCTAATAACGAAATATTGCCTTCATATATGGATAGTTTACCTTTTTCTAA
AATTCTAATATCATCTGAAAATTTAGAAATAAAATCCATCGAATGGGAAACCAAAATAAT
TTTACGTGTTTTTTCTTGCTCTTTAATTAAATGTTCTAATAGTATTTTAGCTTCAAAATC
CAGACCATTAGTTAATTCATCTGCTAATAAAAAATTAGTTTTAATAGTCAATGCTATGCA
TATCTGTAATTTCTTTTTCATACCATAAGAATAGGTTTCGATTGTATTCCTAAGGAATGA
ATATATGTCAAATAGTTCACTTAAAATATAAAAGTAATTTTTGTCATTTATGAATTTTTG
ATTGTAAATACTACTTACGAATAAAAAATACTCTTCCCCCGTCATATATTCTGGTAAAAA
GAAATCGGAGGGGATGAAAAATATTTCTTTTTTATAATTTGGATCACCTAAAGCATTATT
ATTAATAAAAACGTTACCAAAATCTGGTTTTGTTAGAGTTGTTATTATATTTAATAGAGT
TGTTTTACCACTACCATTTAAACCAACTATTATTGAAGTTCCATTGAGAGAAAAAGAAGT
ATTAATATTAGTTAACAC
>>0072|WT19_000054_(hypothetical protein)_[pos.: 62059 to 62319, length: 261, dir.: REVERSE]
TTATCTACTGCAACCTATTCCAGCCTGCCAAATTCTTGGCCAATGTAATTTAACGTTTCC
ATTAAAGTTATATCCTCTGCTAGTACAAAAGAATGCGTAGCCTATAATTCCTACTATGGC
AATGATAGCAATAATAACCCAAAACCAGCGATTTTCTATAGTTTCCTCAAATTTAGAATA
AAAATGTTCCATAACTTCTTCAATTTGAGATTTACACCAAAAATAAGTAGCAAAAAAGAA
TTTATTTGAATTAATAGACAT
>>0073|plc_(phosphatidylinositol-specific phospholipase C)_[pos.: 62720 to 63706, length: 987, dir.: FORWARD]
ATGAAAAAGTGTATTAAGACTTTGTTTTTAAGTATCATTTTAGTAGTGATGGGTGGTTGG
TTTCATTCAGCACATGCGTCAGATTCGTTGAGTAAAAGTCCAGAAAATTGAATGAGCAAA
CTTGATGAAAGCAAACATTTAACTGAGATTAATATGCCAGGCTCACATGATAGTGGCTCA
TTCACTTTAACTGATCCGGTAAAATCAGTTTGGGCAAAGACTCAAGATAAAGATTACCTT
ACACAAATGAAGTCAGGAGTCAGATTTTTTGATATTAGAGGCAGAGCAAGTGCTGATAAT
ATGATTTCAGTTCATCACGGCATGGTTTATCTGCATCATGAACTAGGGAAATTTTTAGAT
GATGCTAAGTATTACTTGAGTGCTTATCCAAACGAAACAATTGTGATGTCTATGAAAAAG
GACTACGATAGCGATTCTAAAGTTACGAAGACATTTGAAGAGATTTTTAGAGAATATTAT
TATAATAACCCGCAATATCAAAATCTTTTTTACACAGGAAGTAATGCGAATCCTACTTTA
AAAGAAACGAAAGGTAAAATTGTCCTATTCAATAGAATGGGGGGGACATACATAAAGAGT
GGTTATGGTGCTGACACGTCAGGTATTCAATGGGCAGACAATGCGACATTTGAAACGAAA
ATTAATAATAGTAGCTTAAATTTACAAGTACAAGATGAGTATAAAGATTATTACGATAAG
AAAGTAGAAGCTGTTAAAAATTTATTGGCTAAAGCAAAAACTGATAGTAACAAAGACAAT
CTATATGTGAATTTCTTGAGTGTGGCGTCTGGAGGCAGCGCATTTAATAGTACTTATAAC
TATGCATCACATATAAATCCTGAAATTGCAAAAACGATTAAAGCAAATGGAAAAGCTAGA
ACGGGTTGGCTGATTGTTGACTATGCAGGGTATCCGTGGCCTGGATATGATGATATCGTA
AGCGAAATTATAGATAGTAATAAATAA
>>0074|WT19_000056_(tandem-type lipoprotein)_[pos.: 63927 to 64697, length: 771, dir.: FORWARD]
ATGATGAAACGATTCAACAAATTAGTGCTAGGTATTAGTCTTCTGTTTTTAGTCATTAGT
ATTACTGCTGGTTGCGGCATGGGTAAAGAAGCGGAAATTAAGAAAAGTTTTGAGAAGACA
TTGAGTATGTATCCGATTAAAAATCTAGAGGATTTATACGATAAAGAAGGTTATCGTGAT
GATCAATTTGATAAAAAAGATAAGGGAACATGGATTATTGGTTCTGAAATGGCAACTCAA
AATAAGGGTGAAGCTCTGAAAGTTAAAGGTATGGTCTTATATATGAATAGAAATACAAGA
AGTGCAAAAGGATTTTACTATGTTAATGCGATAAAGAATGATGAGGATGGTAGACCTCAA
GATAATCAAATAGAATATCCAGTTAAAATGGTAGACAATAAAATTATACCAACTAAAGAT
ATCAAAGATGAAAAAATAAAAAAAGAAATCAAAAACTTTAAGTTCTTTGTTCAATATGGC
AACTTTAAAGATTTGAAAAATTATAAAGACGGAGATATTTCATATAATCCAGAAGCTCCG
ATTTATTCAGCAAAATATCAACTAACGAATGATGATTATAATGTAAAGCAATTACGTAAA
AGATATGACATACCAACAAATAACGCGCCGAAGTTGTTGTTGAAAGGTACAGGTAATTTA
AAAGGCTCATCAGTTGGATATAAAGATATTGAATTTACTTTCGTGGAGAAAAAAGGTGAA
AATGTATACTTTAGTGATAGTCTACATCTTGAACCGAGTGAGGTTAAATAA
>>0075|Q8NYT6_(HTH-type transcriptional regulator)_[pos.: 64795 to 67032, length: 2238, dir.: FORWARD]
ATGCAGCGTGATTATTTAATTCGAGTAGAAACTGAAAGTATGTCAGATTTCAAAAGGCTC
AATGGTTTAATGATTGGTTTTGTTATTAAAGGTGAGGCACATATTTATGATGAAAATAAT
ATGACGCAATGCAACAGTGGCGACATTTTCATCATTAACCACCGCGACTTGTATCGATTT
CAACTTCAACAAGATGGCATCATATGTTATATCCACTTCCAAATGAAATATTTAGCAGAC
AAGTTTGATGATGTGCATTGTCTATATTTTCACTTAACAGATGCGACCACAACCAAAAAT
ATACATCAACTGAGAAATATAATGGCAAGACTGGTTTCAACACATATTCGACATAATGAG
TTGTCTAAATTGACTGAGCAACAACTTGTGATTCAGTTGCTTATGCATATGATTCATTAT
GTCCCGCGTACATATCATTCGAACCAAAGTATCTTAAATGATGATAAAGTGAATCAAGTA
TGCGACTATATCGAGTTACATTTTCATGAAGACTTAAGCCTTTCGGAATTAAGCGAATAT
GTTGGGTGGTCAGAGAGCCATCTGTCTAAAAAGTTTGCAGAATCGCTAGGTGTAGGATTC
CAGCATTTCTTAAATACGACGCGAATTGAGCATGCGAAACTCGATTTGACATACACAGAT
GAAACGATTACTGATATTGCATTGCAAAATGGCTTTTCAAGTGCAGCGAGCTTTGCGAGA
ACATTTAAACACTTTACGCATCAAACGCCTAAACAATATCGAGGTGATCGTCCAGCAATC
ACTGAAAATCAACAATCGGCACAACATAATTATCACGACCGTGAATTGATATTACTTTTA
AATGACTACATTGAAGAAATGAATCATTTCATTGAAGATATTGAAAAGGTGAACTATAAA
GAGATTACCTTTCAACCAACCAATCACCAACTAAATCAATTTAATCATATTACTCAAGTG
GGCTATTTGAGGAATTTACTCAATACACAGTATCAATCACAGTTACTTACATGTCATCAT
GATTTTCATGTCAATGAAGTATTAGCATATGATGTGATGCCATATATTATGAAAAAGCTC
AATGCGCCATTCACGTATGATGCAGAAATTTCTAATATATTTTATGATATTGATTTGTGT
TTAGACTTTTTATTAGATCATAACTTTAGTTTGACCATGCATTTGGATCAGTATGACTCA
CGTGATTATATCGATGCATTTAAAATTTTTATCCATCACGTTGCCCTGCATGTCAGTCAT
AGAAAAGATTTGAAGTTCAACTTGTATGTGACGACATTGCACACGTCTTTGATTGAAATG
ATTGATTATTTTAAAGCATTATTCCCTAATGGTGGCTTGTACATTCACTTAGATCAAGCT
ACGGAAAGACATCTACCATTGTTGAAACGACTTGAGCCACACATCGACCATTTTGTATTT
GATGCCAATTCAAATGATGCTGTTGATTTTAATAAAATGAATGATGATGAATTTAAAACC
GCAAGTCAAATGATTATTAATAAAACGAATTACCTTATCGACTTAATGCATCGTCATCAT
CTAAAGCGTCCACTCATTTTACTCAATTGGAATACATTGACGGGCGATACATTTATTACA
AACGGCGAATATTTTAGAGGTGGTATCATCATTGAGCAATTATTAAAATTAAGTTCTAAA
GTAGAGGGTATCGGGTATTGGTTGAATTATGATTTGCACGTCAGTCATTGTAAAAATGAA
CGGGATTATATGAATTCTATTGAACTGTTTCATCAATATAATGGAAAACGTCCGGTCTAT
TTCACGGCATTGCTATTTAATAAATTAACAAGCAATATTTTGTATTCTGATGATACTTGT
ATTGTCACGGGAACTGATTCAAATTTTCAAATATTGTTATATGATGCAAAGCATTTTAAT
CCGTACTTAGCGTTGGACAATCAAATGAATATGCGTGCAACGGAAATGATTCATTTGAAC
ATTAATGCCCTGGAAGAAGGAATGTATAAGATTAAACATTTTACCTTAGATAAAGAAAAC
GGTGCATTATTTAATCTTTGGCGCAAACATCATACGATACATGGTATGGACAAGGACTCT
ATAGATTACGTTAATCGAATGAGTTTTCCAAAATTAGAAGTGTACGATATAGATGTGACG
GATACGCTGGCATTAAATATTAAAATGATTACAAATGGAATTCACTTAATTGAAGTAAAA
CGTTACCCAAGTTCATAA
>>0076|Teg15as_(antisense RNA)_[pos.: 66823 to 67066, length: 244]
GATAAAGAAAACGGTGCATTATTTAATCTTTGGCGCAAACATCATACGATACATGGTATG
GACAAGGACTCTATAGATTACGTTAATCGAATGAGTTTTCCAAAATTAGAAGTGTACGAT
ATAGATGTGACGGATACGCTGGCATTAAATATTAAAATGATTACAAATGGAATTCACTTA
ATTGAAGTAAAACGTTACCCAAGTTCATAAAATGATCACAAATCACAATTTATGTTATAC
ATAA
>>0077|Q8NYT5_(Mn2+ binding amidohydrolase)_[pos.: 67183 to 68361, length: 1179, dir.: FORWARD]
ATGAATCAACAATTAATTGAAGCTTTAAAATCAAAAGAAGACAAAATGATTGAGATCAGA
CGTTATTTACATCAGCATCCAGAATTATCTTTTCATGAGGATGAAACGGCGAAATACATC
GCTGAATTTTACAAAGGTAAAGATGTAGAAGTAGAAACGAATGTCGGACCACGTGGAATT
AAAGTAACGATTGATTCAGGGAAACCTGGTAAAACATTAGCAATCCGTGCAGACTTTGAT
GCATTACCTATTACTGAAAATACAGGATTATCTTTTGCATCACAAAATAAAGGTGTTATG
CACGCATGTGGTCACGATGCACATACAGCATATATGCTTGTATTAGCAGAGACGCTTGCT
GAAATGAAAGATAGTTTTACAGGAAAAGTCGTTGTGATACATCAACCAGCTGAAGAAGTA
CCACCAGGTGGTGCTAAAGCAATGATTGAAAATGGTGTATTAGACGGTGTTGATCATGTA
TTAGGTGTACACGTCATGAGCACAATGAAAACAGGTAATGTGTATTACAGACCTGGTTAT
GTTCAAACAGGACGCGCATTCTTCAAATTGAAAGTTCAAGGTAAAGGTGGTCATGGTTCA
TCACCACATATGGCCAATGATGCCATTGTTGCAGGTAGCTACTTCGTCACAGCGTTACAA
ACAGTTGTATCTAGACGACTAAGTCCATTTGAAACCGGTGTTGTCACAATCGGTTCATTT
GACGGTAAAGGTCAATTCAATGTCATTAAAGATGTTGTTGAAATTGAAGGTGATGTACGT
GGATTAACAGATGCTACAAAAGCAACAATTGAAAAAGAAATTAAACGTTTATCAAAAGGA
TTAGAAGCATTGTATGGTGTAACTTGCACATTAGAATATAACGATGATTATCCTGCATTA
TATAATGATCCAGAGTTTACTGAGTACGTGGCTAAGACGCTAAAAGAAGCAGATCTTGAA
TTTGGTGTCGAAATATGTGAACCACAACCACCTTCAGAAGACTTTGCATACTATGCTAAG
GAACGACCAAGTGCCTTTATTTATACAGGTGCAGCTGTGGAAGATGGTGAAATTTACCCA
CATCATCATCCTAAATTTAACATTTCAGAAAAATCATTACTTATTTCGGCAGAAGCTGTA
GGGACAGTTGTTTTAGATTACCTTAAAGGAGATAACTAA
>>0078|norC_(multidrug efflux pump)_[pos.: 68363 to 69751, length: 1389, dir.: FORWARD]
ATGAATGAAACGTATCGCGGGGGCAACAAGTTAATCTTAGGTATTGTATTAGGTGTTATT
ACATTTTGGTTGTTTGCACAATCACTTGTAAATGTTGTACCAAATTTACAACAAAGTTTT
GGTGCAGACATGGGAACAATTAGTATTGCGGTAAGTCTAACCGCACTATTTTCAGGCATG
TTTGTTGTTGGAGCAGGCGGCCTAGCAGATAAAATTGGACGCGTGAAAATGACAAATATC
GGCTTATTATTAAGTATTATTGGTTCAGCATTAATTATTATTACAAATTTACCAGCATTG
CTAATTTTAGGTCGTATTATACAAGGCGTATCAGCAGCGTGTATTATGCCGTCCACATTG
GCCATTATGAAAACTTATTATGAGGGTGCTGAACGTCAGCGTGCCTTAAGCTACTGGTCT
ATCGGTTCTTGGGGTGGAAGTGGTATCTGTTCACTCTTCGGTGGGGCAGTTGCGACAACT
ATGGGTTGGAGATGGATTTTCATCTTCTCAATTATCGTTGCCGTACTTTCAATGTTACTC
ATCAAAGGGACGCCTGAAACGAAATCAGAAGTTACCAATACACATAAATTTGACGTTGCA
GGTCTAATTGTTCTAGTAGTTATGTTGCTAAGTTTAAACGTTGTCATTACTAAAGGTGCA
GCACTTGGTTATACATCATTATGGTTCTTTGGTTTAATTGCGGTTGTTGTTCTAGCATTC
TTTATTTTCTTAAATGTTGAGAAAAAAGTAGACAATCCGCTTATTGATTTTAAATTATTT
GAAAATAAACCATATACAGGTGCAACGATTTCGAACTTCTTATTAAACGGAGTTGCAGGT
ACATTAATTGTAGCGAATACATTCGTGCAACAAGGTTTAGGTTATACAGCATTGCAGGCA
GGATACTTATCAATTACTTATTTAATCATGGTGTTATTGATGATTCGAGTTGGTGAAAAA
TTATTACAAAAAATGGGTTCTAAGCGACCAATGTTATTAGGTACATTCATTGTGATCATT
GGTATTGCACTTATTTCATTAGTATTCTTACCAGGCATATTTTATGTTATCAGTTGTGTC
GTAGGATATTTATGTTTCGGACTAGGCTTGGGTATTTATGCAACACCTTCTACAGATACA
GCTATTTCAAATGCACCGTTAGATAAAGTTGGCGTTGCTTCAGGTATTTATAAAATGGCT
TCATCACTTGGTGGTGCATTCGGTGTCGCAATTAGTGGTGCAGTATATGCCGGTGCAGTT
GCTGCAACGAGCATTCATACAGGTGCGATGATTGCACTTTGGGCTAACGTATTAATGGGA
ATCATGGCATTTATCGCAATTTTATTCGCGATTCCTAATGATGATAAACGTGTCAAAGAT
GCGAAATAA
>>0079|nptA_(putative sodium:phosphate symporter)_[pos.: 70239 to 71900, length: 1662, dir.: REVERSE]
TTAAATTTCAGTTGTTGCAATTTCTTCATCTGTAGGTACATCATCGTTAAGACCAACAAG
TGCTTCAGAAACATTTCGTGAATGATAACCGATACGTTCAAGAACACCAATCATATCGAT
ATATAGTAATCCGCCTTTTGTTGTACATTCACCACGATTAAGGCGTTTAATATGACCTTT
GCGTAGTTTATGTTCAATATTAAATGATTCTCTACTACGTTCTACAATTTCATCTTTTTT
CGTTTTGTCATAAACATCTAACATGTCGATGGCTTTATCAAATGACTCAGCAACATGGTT
GAATAATTTATCCATACCGCGTTGTGCATCTTCTGTAATGCGAATATCTTCATCATGTTG
GCGTTTTAATTGAGCGACATACTCTTCTGTTAGCTCTGCTACTTTTAAAATAGAGCGATT
GACATCAAACATAACTGCTAAACGCTCAACGTCTGCCTTCGTAATGGCTTTTGTAGAAAT
TCTAACTAAATAATTTCGAATACTATCATTGATTGTTTCAACAGCTTGATGCTTTTGTTC
AAGCTTTTTGATTAATTTTTTGTCGTCTTTTGTAATTTCGCGAATGTCTTCAAACATTGA
TAAGACAATCTGACCCACATTTTGTAATTCTTTTTGAGTTTCTTGTAATGCAACACCAGG
TGCGTGATAAACAAGATCTTTGTTTAAGTGCTGAGGTTTATAGTCATCAGCAATATCTTT
ACCTGGGACAAGCTTTGTAACTATCCATGCTAAACCTGCTACAAATGGTAATTGAATCAA
AGTATTTGTTATGTTGAAGATACCATGTGATACTGCAATCGTCATCGCTGGTTTTAAGTG
CCATACATCTTGTAACAAACTAATCAAATGAATCACAACTGGCAAGAAAATTGTGAAGAT
AATTACCCCGATTAAGTTAAAGATGACGTGTACAAGCGCCGCACGTTTTGCAGCGATTGA
GCCGGCTAAACTAGCTAAGATAGCTGTAATCGTTGTACCAATATTATCGCCTAGTAACAC
AGGGATTGCTGCGTTTAAGCTAATTAAATCTTGTTGATAAAATTCTTGTAAAATACCAAT
CGTCGCACTTGAACTTTGAACTAGTGCTGTTAACCCTGCGCCGACAATGACAGCGAGTAT
TGGATTTGTAGACATATCAAGCATTAATTGCTTAAATCCATCTAATGATGCTAAAGGTTT
AACGGCATCACCCATAAATTCTAGACCGAAGAATAGAGAACCGAAACCGAATAGTATGCG
GCCAATGTTATTAATTTTAGAGCGTTTAAAGAAAAAGATTAAAAATGCACCTAATGCTAA
AATTGGCATTGCATATTCGCCTAAATCTATACCGATAATAAATGCTGTTACCGTTGTTCC
GATATTAGCACCCATTATCACTCCAATGGCTTGTTTCAATGTCATAAATCCAGCTGTTAC
CAGTCCGATTGTGATAACTGTCGTACCTGAACTACTTTGTATTAAAATAGTTACAACGAT
ACCTGCAATAACACCTAATACTGGATTTGATGTAAATTTGTTTAAAATATCTCGTAGCCT
GTCTCCTGCTGATGCTTGAAGCCCGTCTCCCATGATTTTTAAGCCGTAAAGGAAAATACC
TAAACCACCTAAAAAGGAGAAAATGACTTCTGTAACCGACAT
>>0080|Q2YUS5_(67 kDa myosin-crossreactive streptococcal antigen homologue)_[pos.: 72225 to 74000, length: 1776, dir.: REVERSE]
TTATAACAATTTGTGTTCTTTTAATAATGACTCAATGTACGTACCTTTTATCTTTTTAAG
GAATCCTGCTAATGCGAGTTTTTGCATTTTCGAATCTTTAGTAATCTCGCGCAAATCTTG
ATGGTCATTCAGTTCGTATACGGCATCCAATAAGACGCGAAGATCAAATGTACTATTGAT
GACCTCTGGAATACCACGATCTATATTTAGTAATTGATAAACAGCTTCCATGGCAGTACG
AACCGAATATTCTGTTGTAAATACAGTATCTCGCTCTGTTTCTGCAAAGTTACCAATAAA
TGCTAAATTTTGTGATTGATGCGGGACGACTAAAGGTCTGTCGCCGATAGCACGCGTCAT
GAAATAAGAGGTAATATATGGCATATAAACAGGAATCGTATTAGATGCATGTTTTGCTAA
GTCTTCAATTTTGTCAGTTGGTACACCTAAGTGATATAGCCATTCTTGACATATTTCATT
ACCACTACATTCTGTGATTGGCTTTTTAATATAATCGCCGTTTACATCTGAATATAAGGC
ATAAATCCACGTAGATATTTCATTTTTAGGTTGGTCTTTAAACTGTTGCTGACGATTGAT
TGTAAAACTGATTTGCCATGCAGAATCATTGATTGTAATAATACCGCCAGTAACCGTTTT
ACCTGCAAGTGGATCACGTTTACAAATTCTTTCTATTGTATCGATAATATTTTTATTGTT
TGTTGTCGATGTTGCTGAAACAAACCAACTTTTTTGAGGAATATTTTGGCAAAACTTATC
AGGATTACCAAATTCAGGACTTTGTCGTGCTAAATTTTTCCATAGTGTCCAACTACCACC
TAATTCGTCAGTTGGTGGCGCTGGTGTATCATTATCACCATACGTAGAGCTTTCTGTAAT
ACTACCGTTTGTCACAAAGACGAGATCGTTTATAGTCAGTTTAATTGACTCTGCTTTGCC
ATTACGGTCAATTAATATTTCTCGGGCAATTTTTTGACTTGTCGTAACATCTACTTTAAT
ATCTTTTACTTTTACATCGTATTCAAATTGAACCCCATGCGATTTTAAATATTCAACCAT
AGGTAATACTAAAGATTCATATTGATTATATTTAGTGAATTTTAAAGCTGAAAAGTCTGC
GAGACCACCAATATGATGAACGAATCGCATTAGATAGCGACGCATTTCCATAGCAGAATG
CCACGGTTCAAATGCAAACATCGTTTTCCAGTAAATCCAAAAGTTTGAATTAAAGAAGTC
ATCGGAAAATACATCTGTTATTTTGACATCATCTAAATCTTCTTCATTCGTTAAGCATAA
ATCTAAAATTTCTTTAATTGCCGTTTTAGTCAAAGTGAAGTCTCCATCTGTGACTAAACG
TTGACCCTGTTTCTCAATAACACGACAACGAGAATAGTTAGGGTCTTCTTTGTTTAACCA
ATAGAATTCATCTAATACTGACGCATGATCAATTTCAAGCGAAGGGATAGATCTGAATAA
ATCCCACAAACATTCAAAGTGGTTCTCCATTTCACGACCACCTCGGACAACATAGCCTTT
TAAAGGCATATTTTCACCATCAAGACTACCGCCCGCTTTGGGTAACTCTTCTAAAATATG
AATCTTAGAACCTTCCATTTGACCATCCCTTATTAAAAAACAAGCTGCAGCAAGTGAAGC
TAGACCAGATCCGATTAAGTAAGCGGATTTGTTTTCTACATTTTCAGGTTTTTTAGGGCG
CGCAAATGCTTCATAATTTCCATAACTGTAATACAT
>>0081|Q5HJR2_(putative drug/metabolite exporter protein)_[pos.: 74174 to 75046, length: 873, dir.: REVERSE]
TTATGTATTTTGAAAGAAGTTACTTAAACTAACGCCTAGTAGAGTGATAATTCCGCCTAT
AATAGCAAGGGTTGTTGGTAGCTCGTCTAATAACAGATAAGATAATAATAAAGAAACGAT
AGGTGTTAAATAAAGAGACATTGTTGCATCAGAGACACCAACTGACTTCACGATATAAGC
AAGCAAAACGTATGGAATTATAGTAGGGAATATAGCTAAATAAAGTACCGATACTATTGA
TGTAAAAGTGGCGCCGTGTATATCGTTGATGATTTCAGGAATAAAAATAAGCATAAATGG
TGAGCTTGCCATTATTGTATATAGTGTGAAAGCAATGAAGCCGTATTTTTCTATGTATTT
TTTCTGGAAAGTAAAATACAAACTTTCACTAAAAGATGCAAGTAAAATAATAAGAACACC
TAATACATTAATAGTTGTGTAATCATCTTTACTTATTGAAATAATGGATATTCCTATAAA
TGCGACGAGTGAACTTAACCAATTCCATTTTGAAAAATGCTCTTTTAAAAATATATAAGC
TAAAGCACTAGAAAAAATAGGCGTTGTAGAGACTAGAATTCCAGATATACCTGCACTAAT
CAAAGTTTCACCAAAATTTAAAGCTGTGTGATATATCACAAATCCACAAAATCCTAAAAT
AAAAATAACAGGGATATCTCTTAGTTCTGGGGTAGGCAATTTCTTTATAATTACGAACGG
CAAGAGAATTATTGTTGCTAAAATTAAACGAAATGCCGACAATGATTCTGCACTAAAATC
ATTTAACGCAATCTTTATCATTGGAAATGCAGATCCCCACAATATGATAGTAAATAAATA
TGATAGAAAAGTAGTGTCTCGAAGCTTATTCAT
>>0082|norG_(bifunctional GntR family transcriptional regulator with aminotransferase domain)_[pos.: 75160 to 76557, length: 1398, dir.: FORWARD]
ATGACGAAATATAAAGATATTGCTAGTGACATCAGAGATAAAATAATCGCAGGGGATTGG
TTTTATGGAATGAAGATACCTTCACAGAGGCAGTTGGCGATACAATACAACGTAAATAGA
GTGACGATTATTAAAAGTATTGAGTTATTAGAGGCTGAAGGATTTATCTATACTAAAGTG
GGGAGTGGAACATATGTTAATGACTATTTGAACGAAGCACATATTACAAATAAATGGTCT
GAAATGATGTTATGGTCCTCTCGACAAAGAAGTCAGTATACGGTGCAATTAATTAATAAA
ATTGAGACAGATGACTCGTATATACATATAAGTAAAGGTGAATTGGGTCAACCATTAATG
CCACATATTCAATTGAAAAAAGCCATGTCTAATACAGCCAGTCAAATTGAAGACTTATCT
TTTGGTTATAATAATGGCTATGGTTATATCAAGTTAAGAGATATCATCGTTGAACGAATG
TCAAAGCAAGGTATAAATGTAGGTAGAGAAAATGTAATGATCACTTCAGGCGCTTTACAT
GCCATTCAACTTTTATCTATTGGGTTTTTAGGTCAAGATGCCATAATAATTTCAAATACA
CCATCATATATTCACTCTACAAATGTTTTTGAGCAATTGAATTTTAGACATATTGATGTT
CCTTATAATCAAATTAATGAAATTAATACCATCATTGATAGATTTATTAATTTTAAAAAT
AAAGCGATTTATATAGAACCTAGGTTTAATAACCCGACAGGTTGTTCTTTAACGAATGAG
CAAAAGCAAAATATAATTACTTATAGCGAAAGACATAATATACCTATCATTGAAGATGAT
ATCTTTAGAGATATTTTCTTTAGCGATCCAACTCCTGCTATCAAAACTTTTGATAAATTG
GGAAAAGTTATACATATAAGCAGTTTTTCAAAAACGATTGCACCAGCAATAAGAATAGGT
TGGATTGTTGCTTCTGAAAAAATAATAGAGCAATTGGCAGATGTAAGAATGCAAATTGAC
TATGGATCCAGTATTTTGTCACAAATGGTTGTATATGAGATGTTGAAAAATAAGTCTTAT
GATAAACACTTAGTAAAGTTAAGGTATGTTTTAAAAGATAAACGAGACTTTATGTTAAAC
ATCCTCAATAATTTATTTAAGGATATAGCACATTGGGAAGTTCCAAGTGGAGGTTATTTT
GTATGGTTAGTCTTTAAAATAGATATAGATATTAAATATTTATTCTACGAATTGTTAAGT
AAAGAAAAAATACTAATCAATCCGGGTTACATTTATGGCAGTAAAGAAAAGAGTATAAGG
CTATCTTTTGCCTTTGAATCAAATGAAAATATTAAGCATGCGCTCTATAAAATTTATACA
TATGTGAAAAAGGTTTAA
>>0083|DUF1648_(putative protein)_[pos.: 76747 to 77220, length: 474, dir.: FORWARD]
ATGTCTAAAATCAGGTCTTTTACAATATTAAGTCTACTTATTTACTTAGCTATGATGTGC
TACACAGTAGTGACCTATTCAAAATTACCAACCAAAGTACCTATTCACTATAATTTAGCA
GGGGATGCTGATAACTTTGCTGATAAATGGGTGCTGCTTTTGATTAATAGCGCATTTATA
GTGATTTGGCTTATATTTTTCATTGCAGGTAGATACTATGAACGATTTGCCAAATGGTCA
CATTATAATCATACACCACGTGAAATTCGAGCGATTAAATTATTTTTAAGTACGTTAAAT
TTAGAGATTATGAGCTATATGTCTATCTTCACAGTATTAGAAATTTGGCAAATACAACAC
CATCATCAATTCAATTTACTATGGTTTAATATGATATTTATCATTATCATTGGTTTGACG
CTTGTCATATTTTGTTTACTTCCTACAATTCATAAAATGAGAGATTCTCAATAA
>>0084|lctP-locus1_(L-lactate permease)_[pos.: 77482 to 79074, length: 1593, dir.: FORWARD]
ATGACACTACTTACTGTAAATCCATTCGATAATGTTGGATTATCAGCCTTAGTTGCAGCA
GTACCTATTATTTTATTTTTATTATGCTTAACCGTTTTTAAAATGAAAGGCATTTATGCA
GCATTGACAACTTTGGTTGTTACATTGATTGTGGCTTTATTTGTATTTGAATTACCAGCG
CGTGTATCAGCAGGTGCGATTACAGAAGGCGTTGTTGCCGGTATTTTCCCAATAGGATAT
ATCGTTTTAATGGCAGTTTGGTTATATAAAGTTTCTATTAAAACAGGACAATTTTCTATT
ATTCAAGATAGTATTGCAAGTATTTCAGAGGACCAAAGAATCCAACTATTATTAATTGGA
TTTTGTTTCAACGCATTTTTAGAAGGTGCAGCAGGATTTGGTGTGCCAATTGCGATTTGT
GCAGTATTATTAATTCAACTTGGATTTGAACCATTAAAAGCAGCGATGTTATGTTTAATT
GCTAATGGTGCGGCGGGTGCCTTTGGTGCAATTGGTTTACCAGTTAGTATTATTGATACG
TTTAACTTAAGTGGAGGCGTTACAACATTAGATGTTGCGAGATACTCAGCATTAACACTT
CCAATTTTAAACTTTATTATTCCATTTGTTTTAGTATTCATTGTAGATGGTATGAAAGGT
ATTAAAGAAATTTTACCTGTCATTTTAACAGTGAGTGGTACATATACTGGATTACAATTA
TTATTAACAATATTCCATGGTCCAGAACTAGCAGACATTATCCCATCACTAGCAACAATG
GTGGTGTTAGCATTTGTTTGTCGTAAATTTAAACCGAAAAACATTTTCAGATTGGAAGCG
TCTGAACATAAAATTCAAAAACGAACGCCTAAAGAAATTGTCTTTGCTTGGAGTCCGTTC
GTCATTTTAACTGCCTTTGTATTAGTATGGAGTGCACCATTCTTCAAAAAATTATTCCAA
CCTGGAGGTGCACTTGAAAGTTTAGTAATAAAATTGCCAATTCCAAATACTGTGAGTGAT
TTATCGCCTAAAGGAATTGCGTTGCGTCTCGATTTAATTGGTGCAACTGGGACAGCGATT
TTATTAACAGTAATTATTACAATTTTAATTACGAAGTTAAAATGGAAAAGTGCAGGTGCT
TTATTGCTCGAAGCAATTAAAGAATTATGGTTACCTATCCTTACAATTTCAGCTATCCTA
GCTATTGCTAAAGTTATGACATACGGTGGTTTGACTGTAGCAATTGGACAAGGTATTGCT
AAAGCGGGAGCAATTTTCCCATTATTCTCTCCAGTATTAGGTTGGATTGGTGTGTTTATG
ACTGGTTCAGTTGTAAATAACAATACTTTATTCGCACCTATTCAAGCGACAGTAGCACAA
CAAATTTCAACAAGCGGTTCATTACTTGTGGCAGCTAACACTGCAGGTGGTGTAGCAGCG
AAACTTATTTCACCACAATCAATTGCCATTGCGACTGCAGCTGTTAAAAAAGTTGGTGAA
GAATCTGCATTATTAAAAATGACGTTAAAATACAGTATTATATTTGTTGCCTTTATTTGT
GTTTGGACGTTTATACTAACGTTAATATTCTAA
>>0085|txbi_lctP_(bidirectional rho-independent terminator of lctP)_[pos.: 79118 to 79189, length: 72]
CTAATTATTCATGAATCGAACTAGTACGAAATGCATTGAGCATCTTGTCTAGTTCGATTT
TTTAATGTCTAA
>>0086|txbi_proteinA_(bidirectional rho-independent terminator of protein A)_[pos.: 79253 to 79314, length: 62]
AAGTAAAATAAAAAATGCACTGAGCAACAAAAGATGTTACTCGTGCATTTAGATGATTCT
TA
>>0087|spa_(staphylococcal protein A)_[pos.: 79403 to 80854, length: 1452, dir.: REVERSE]
TTATAGCTCGCGACGACGTCCAGCTAATAACGCTGCACCTAACGCTAATGATAATCCACC
AAATACAGTTGTACCGATGAATGGATTTTCTTCACCAGTTTCTGGTAATGCTTGAGCTTT
GTTAGCATCTGCATGATTTGCTGGTTGCTTCTTATCAACAACAAGTTCTTGACCAGGTTT
GATCATGTTTTTATCAGCTAATTTGTTATCTGCAGCAATTTTGTCAGCAGTAGTGCCGTT
TGCTTTTGCAATGTCATTTACTGTATCACCAGGTTTAACGACATGTACTCCGTTGCCGTC
TTCTTTACCAGGCTTGTTGCCGTCTTCTTTACTAGGCTTGTTGCCGTCTTCTTTACCAGG
TTTTTTGTTGTCTTCTTTACCAGGCTTGTTGCCGTCTTCTTTACCAGGTTTTTTGTTGTC
TTCTTTACCAGGCTTGTTGTCTTCTTTGCCAGGTTTGTTGTTGTCTTCCTCTTTTGGTGC
TTGAGCATCGTTTAGCTTTTTAGCTTCTGCTAAAATTTCTTTGCTCACTGAAGGATCGTC
TTTAAGGCTTTGGATGAAGCCGTTACGTTGTTCTTCAGTTAAGTTAGGTAAATGTAAAAT
TTCATAGAAAGCATTTTGTTGTTCTTTGTTGAATTTGTTGTCAGCTTTTGGTGCTTGTGC
ATCATTTAGCTTTTTAGCTTCTGCTAAAAGGTTAGCGCTTTGGCTTGGGTCATCTTTTAA
GCTTTGGATGAAACCATTGCGTTGTTCTTCATTTAAGTTAGGTAAATGTAAGATTTCATA
GAAAGCATTTTGTTGTTCTTTGTTGAATTTGTTATCCGCTTTCGGTGCTTGAGATTCATT
TAACTTTTTAGCTTCTGACAATAGGTTAGCACTTTGACTTGGATCATCTTTTAAGCTTTG
GATGAAACCATTGCGTTGTTCTTCGTTCAAGTTAGGCATGTTCAAGATTTCATAGAAAGC
ATTTTGTTGTTCTTTGTTGAAATTGTTGTCAGCTTTCGGTGCTTGAGATTCGTTTAATTT
TTTAGCTTCACCTAAAACGTTAGTGCTTTGGCTTGGATCGTCTTTAAGACTTTGAATGAA
ACCATTGCGTTGCTCTTCATTTAAGTTAGGCATGTTCAAAATTTCATAGAAGGCGCTTTG
TTGATCTTTGTTGAAGTTATTTTGTTGCGCATCAGCTTTTGGAGCTTGAGAGTCATTAAG
TTTTTTAGCTTCACCTAAAACGTTAGCACTTTGGCTTGGATCATCTTTAAGGCTTTGGAT
AAAACCATTACGTTGATCAGCGTTTAAGTTAGGCATATTTAACACTTGATAAAAAGCATT
TTGTTGAGCTTCATCGTGTTGCGCAGCATTTGCAGCAGGTGTTACGCCACCAGATATAAG
TAATGTACCTAAAGTTACAGATGCAATACCTACACCTAGTTTACGAATTGAATAAATGTT
TTTCTTTTTCAA
>>0088|tx_sarS_(rho-independent terminator of sarS)_[pos.: 81216 to 81278, length: 63]
TTAAAAAATAGAAAACACAAGTGCACTTTAGAATACAGCACACTTGCGTAATAGAGATAT
TAT
>>0089|sarS_(HTH-type transcriptional regulator)_[pos.: 81275 to 82027, length: 753, dir.: REVERSE]
TTATTCAAAAACAAGATGTAAATGATCTTTATCTGCTAATAATTGATTCACTTGAGCTAA
TAATTGTTCAGCATGGTCTTGCTGCGCGTCATCCATATGAATTAAAATTTTTCTTTCATC
TTCAGTTGAGCGTTCTTTTATTAGATAGCCTTGCTTTTTTAAATTATTGAGAGCTCTAAC
AGTTTGAGGGTATTTATGGTGGATTGTTTCAATTAAATCTTTAAGAAGAACGATGTTTTT
ATTTTGAGAAGTGATAATAGCTAGAATTGTGAATTCTACAAAACTTAATGTTAGATGCTT
TTTGATAATATTCTTGAAATACATTGTATACATCATCAAGTTTAGAAATTCTTTACTATC
TTTTGGTATCATCTGTGATTCACTTTGATCTGCAAGGTTAAATTGTTTAATGATTTGATC
AAACAATTTAACACGTTCTGCAATTTTCTCTCGTTGTTCTTCAGATATTGAAATGTAAGT
ATTACGCTCATCAATTTTACTTCGAACTTTACTAATATATGAATGTTTCACAAGTACTTT
TATATGCTGTACTAAATCCGATTGTTTATAACATAAATCTGAAACAATCTTCTTAAATGG
AAGTGTGTTTTCTTGCTGATGAAATAAATAAGTCAGTAATATAAATTCTTTTATAGTCAT
ATCGACTTCAGGCTTGACTTTTTTCTTAAAACGAAACATATATGCTTCAATGATTATAAA
ATCTCTAATTTTGTCATGGTTATTATATTTCAT
>>0090|sirC_(siderophore 'staphylobactin' ABC transporter, transmembrane permease subunit)_[pos.: 82396 to 83394, length: 999, dir.: REVERSE]
TTATAACTTTTTCACGGTTAATAATAAGTATATGAAGAATGGGGCACCAAATGCAGCAAT
AAATACACCTGCTGGCACTTCTTTAGGCAAGAATAAGGTACTCCCAATTAAGTCTGCAAT
AACAATTGATATTGCACCAATCATTGCTGACATTAGTAACTTTTTAGCATAACTTCCGCG
AACGATTGTTTTCGCGATATGTGGTGCGATTAAACCGACAAACCCAATGTTACCTACTAA
ACTGATTGCCATAGATACGAGTATAGTAGAAGTGATTAATTGGATTAGTTTCATACGTTG
CACATGTAAGCCTAAGCCAATCGCTACAGGGTCATCAAGTATAGATATTTTCATTTTTGG
TATAACAAGAAATAACAACGGCACAACAGCTAAAATAACCATACCCAAGATGATTGTATC
TTTAAACGTAGCACCGTAGAGACTTCCGACTAGCCATGTATAAGCTTTGGCAGCAGATAA
TTGCTTCGTTGTAATGAGTAATCCTTGGACAAGCGCAATAAACAACGTTTGCATCGAAAT
ACCGATGATTATGAGTGTTGTCGGGCGTATTTGTCCTTTCGCTTGAAACACTAATAGTAT
CATCATTGCAACTGCGCCACCTAATACTGCAAATAGTGGAAGTAAATGTATCGTTAAATG
GCTGAAAAATGCAATAAAGACAACAGCACTTAAGCTAGCACCACCTGTGATTCCGATAAT
ATCTGGTGAGGCAATTGGATTTTTCAATACATTTTGTAACATTAAACCACTCATCCCAAG
TGCGGCACCAGCTAATATCGCAAGTGTAATGCGAGGTAAGCGTAATACTTCTAAAGTGAA
TTGATCTATACTGTCATTTGGATTTATAAAGTACATCAGTACGCGTTGTAATGGTATAAA
GCTTGAACCAATCATCATACTTACCACTGAAACGATGGCTAAAAAGATTAACGCGAAGAT
GAGATGGTAATTGTCTTTTTTATTAATCTTTTCGGTCAT
>>0091|sirB_(siderophore 'staphylobactin' ABC transporter, transmembrane permease subunit)_[pos.: 83391 to 84386, length: 996, dir.: REVERSE]
TCATAAGCGTTGACGTCCTTTCTTCATAATATAGATTAAGACAATAGCGCCAATGACAGC
GGTAATGACACCGATAGGCAACTCTAGTGGCTTAATTATTATACGAGCAACAATGTCTGA
AATGATCATTAGGATTGCTCCAGCTAATGCAGTAAAAGGAATTAAATACTTATAGTTTGG
TGGTAATAATCGTTTGCTAATATTCGGTACGATAAGACCCACAAAGACGATTGATCCAGC
TACGGCTACCGAAATACCGGCTAACATACTGATAAGCATAATAATCATCCATTTGATTAA
TTTTATGTTTTGACCGAGGCCGGTTGCAATGTCGTCACTTGTCATCAAGATGTTGATGTG
TGCAGCCATGCTAAATGCAATTAAAATAAGTATCAATACAAGCGGAATAATCCATGGGAT
ATCCCAAATGTTACGTAATGAAACGGAGCCACTCAACCAAAATAATAGGCCTTGTAAGTC
TGTTTCGTTCATAATAAGTATGCCTTGAGTAAAGGCTGTAAATAGCATCGCAATCGCAGC
ACCTGCCAAAATGACACGATGAGGTGAAAATAGGGTTTGTCTAAACATACCTAGTGCAAC
GACTAAGACTGTAACAACAATAGCCCCCAAAAATGCGATGACAACAATCATTTTAAAAGA
TTGAATTTGGATAAATGTAATACTAAAGATGACAAAAAATACTGCGCCTGCATTGACACC
GAAAAGCCCTGGTGATGCTATTGGGTTTCGTGTAAGTGCTTGCATCAACAAACCTGAGAC
AGCAAGGGCAGCACCAGTCAATAACGCAATGATTGTTCTCGACGCCCGTGCACCAGTGAC
AACATCATGTAAATCGTTTTCACTATCAAAGTTGAATAACGCCTGTATCACCGTACCTGG
TGACACAAGCGTATTTCCAATCATTAAACTTAAGATAGCTACTATTGCAAGACATAAACC
AGCAATAACGATTTGGTATTTTGGTTTAAGTAGCAT
>>0092|sirA_(siderophore 'staphylobactin' ABC transporter, substrate-binding protein)_[pos.: 84402 to 85394, length: 993, dir.: REVERSE]
TTATTTTGATTGTTTTTCAATATTTAACTTTTCATATAAATCGTCAATAAGTTTTAATGA
TGATTTATATCCGCCAGCTAAGTTCCAAGTGATTTCATCTAAATCATCAGATACTTGGTT
GTTTTTAACTGCGTCTAAATTTTTCCACTCTTTACTTGAAGTCCATTCGCTTTCAGTCTT
TTTAACTAATGCAGCATCTTTCGCATTTGGATCTGATTTTACTACAAAAATATGATCAGC
GTTCATTAATGGAATGCTTTCTTTAGATGTAAGTTGGATAATATCTTTACCATTATCAAC
TTGTTTTTGTAAGTCTTTATTACGTTTGAATCCTAAATCATTTAAGATTTCACCAGCATA
TCCACCAGCATAAATTCTTGTATGATCAGCACGGAAGTTAACAACTGAAGCTTTCAATGG
CCATGCATCTTTATACTTTGCTTTTGCATCTTTTTGGAATGCAGCTACTTTATCATCGTA
CTTTTTAAGTAAATCTTCAGCTTCTTTTTCTTTCCCTAAAGCTTTCCCCATTAACTTAGT
TGTATCTTTGAATTTGAAAACTGTATCAGTAGAAACTGTTGGTGCGATTTTAGATAATTG
ATCGTAAACTTTTTCATTTCTAACTTTTGACGCGACAATTAAGTCCGGTTTTAATTTAGA
GATTTCCTCTAAGTTAGGTGCAGGTTCTTGACCTACAATCTTAGTATCTTTTAAATCATT
TTTTATGTATTCGAATTTCGGTTTTTGTGTCCATGATTCTACAGCACCTACAGGTTTAAC
ACCTAAAGATACAGCGACGTCAGTGGCACCTTGATATAGCGTAACAACACGCTTTGGTTT
CCCTTTAATTTCAGTTGTACCCATTGCATGTTTAATTGAAGTTGTTTCCTTATCTTTGTT
ATCAGATGATTGTTTATTTGAATTCCCACTACATCCTGCTAAAACAAGTAGGAAAGCAAG
CGTAACAACAAGCATTTTAATTACTTTATTCAT
>>0093|sbnA-cysK1_(siderophore biosynthesis protein A)_[pos.: 85625 to 86605, length: 981, dir.: FORWARD]
TTGATTGAAAAAAGTCAAGCATGTCACGATTCATTGTTAGATTCTGTAGGGCAAACACCT
ATGGTTCAACTTCATCAACTATTTCCGAAACATGAAGTGTTTGCAAAGTTAGAGTATATG
AACCCTGGAGGCAGCATGAAAGATCGACCTGCCAAGTACATCATTGAACATGGTATTAAA
CATGGTTTAATCACTGAGAATACACATTTAATTGAAAGTACTTCTGGTAATTTAGGCATT
GCGTTGGCAATGATAGCTAAAATCAAGGGATTAAAACTCACGTGTGTTGTTGATCCTAAA
ATATCACCAACAAATTTGAAAATTATTAAAAGTTATGGTGCCAATGTAGAAATGGTTGAA
GAACCTGATGCACATGGGGGTTATTTAATGACTCGTATTGCAAAGGTGCAAGAACTGTTA
GCCACTATTGACGATGCATATTGGATTAATCAATATGCGAATGAGTTAAATTGGCAATCC
CATTATCATGGTGCAGGCACAGAGATTGTTGAAACAATTAAGCAACCTATAGATTATTTT
GTCGCGCCAGTCAGCACGACAGGTAGCATTATGGGTATGAGTAGAAAAATAAAAGAAGTG
CATCCAAACGCACAAATTGTTGCTGTTGATGCGAAAGGGTCAGTCATTTTTGGTGACAAA
CCTATTAATAGAGAATTACCTGGTATCGGTGCTAGTCGTGTACCCGAAATATTGAATAGA
TCAGAAATTAATCAAGTGATCCATGTAGATGATTATCAATCTGCTTTGGGCTGTCGAAAA
CTGATTGATTATGAAGGCATATTTGCTGGAGGTTCAACAGGTTCGATTATTGCAGCGATT
GAGCAGTTGATAAAGTCAATTGAAGAAGGTGCAACAATTGTCACGATTTTACCAGATCGA
GGCGATCGTTACTTAGATTTAGTTTATTCAGATACATGGTTAGAAAAAATGAAATCAAGA
CAAGGAGTTAAATCAGAATGA
>>0094|sbnB_(siderophore biosynthesis protein B)_[pos.: 86602 to 87612, length: 1011, dir.: FORWARD]
ATGAATAGAGAGATGTTGTATTTAAATAGATCAGATATTGAACAAGCGGGAGGAAATCAT
TCACAAGTTTATGTGGACGCATTAACAGAGGCATTAACAGCGCATGCGCACAATGATTTT
GTACAACCGCTTAAGCCGTATTTAAGGCAGGATCCTGAAAATGGACACATCGCAGATCGA
ATTATTGCAATGCCAAGTCATATCGGTGGTGAACACGCAATTTCAGGTATTAAGTGGATA
GGTAGTAAGCACGACAATCCATCGAAACGTAATATGGAGCGTGCAAGTGGTGTTATTATT
TTGAATGATCCAGAAACGAATTATCCAATTGCAGTTATGGAAGCAAGTTTGATTAGTAGT
ATGCGTACTGCAGCAGTTTCAGTGATTGCAGCTAAGCATTTGGCTAAAAAAGGATTTAAA
GATTTAACAATCATTGGTTGCGGGCTAATCGGAGACAAGCAATTACAAAGTATGTTAGAG
CAATTCGATCATATTGAACGCGTGTTTGTTTACGATCAATTCTCTGAAGCATGTGCACGC
TTTGTTGATAGATGGCAACAACAGCGTCCGGAAATTAATTTTATTGCGACAGAAAATGCT
AAAGAAGCAGTATCAAATGGTGAAGTAGTCATTACATGTACCGTAACGGATCAACCATAC
ATTGAATATGATTGGTTACAAAAGGGTGCATTTATTAGCAACATTTCTATCATGGATGTG
CATAAAGAAGTCTTTATTAAAGCTGACAAAGTCGTAGTAGATGACTGGTCACAATGTAAT
CGAGAAAAGAAAACTATTAACCAATTAGTGTTAGAAGGTAAATTCAGCAAAGAAGCACTT
CATGCTGAACTAGGACAACTTGTGACAGGTGACATACCAGGACGTGAAGACGATGATGAA
ATCATATTACTTAATCCGATGGGTATGGCTATCGAAGATATTTCAAGTGCTTACTTTATT
TATCAACAGGCACAACAACAAAATATTGGGACAACATTGAACCTATATTAA
>>0095|sbnC_(siderophore biosynthesis protein C)_[pos.: 87633 to 89387, length: 1755, dir.: FORWARD]
TTGCAGAATCATACAGCAGTCAATACAGCACAAACGATAATATTAAGGGATTTAGTTGAT
GCATTATTATTTGAAGATATAGCCGGTATTGTATCGAATAGTGAGATTACTAAAGAAAAT
GGACAAACCATTTTGATATACAAACGTGAAACACAACAAATAAAGATACCTGTTTATTTT
AGTGCTTTAAATATGTTTCGTTATGAAAGTTCACAACCAATTACGATAGAAGGAAGGACG
TCTAAGCAACCTTTAACGGCAGCTGAATTTTGGCAAACAATCGTCAAAATGAATCGTGAT
TTAAGTCATGAATGGGAAGTGGCTCGCGTTGAAGAAGGACTGACTACTGCTGCCACACAG
CTTGCTAAACAATTATCAGAATTAGATTTAGCGTCACATCCTTTTGTGATGTCAGAGCAG
TTTGCAAGTTTAAAAGATCGTCCATTTCATCCATTAGCTAAAGAAAAAAGAGGATTAAGA
GAAGCGGATTATCAAGTGTATCAAGCTGAATTAAATCAATCATTTCCTTTAATGGTTGCA
GCAGTTAAAAAGACACATATGATTCATGGCGATACTGCAAATATTGATGAATTAGAAAAT
TTGACAGCACCTATAAAAGAACAAGCGACAGACATGTTAAATGATCAAGGGTTATCAATA
GATGACTATGTACTATTTCCGGTACATCCTTGGCAATATCAGCATATTCTGCCGAACGTC
TTTGCGAAAGAAATTAGTGAAAAATTGGTTGTACTATTACCGTTAAAATTTGGAGATTAT
CTGTCATCTTCAAGTATGCGTTCATTAATTGATATTGGCGCACCGTATAACCATGTCAAA
GTACCATTTGCAATGCAGTCATTAGGCGCATTAAGGCTAACGCCTACGCGTTACATGAAA
AACGGAGAACAAGCAGAACAATTATTACGTCAGCTTATAGAAAAAGATGAAGCACTAGCT
AAGTATGTCATGGTTTGTGATGAAACAGCTTGGTGGTCATATATGGGTCAAGATAATGAT
ATTTTCAAAGATCAATTAGGTCATTTAACTGTTCAGTTAAGAAAATATCCCGAAGTGCTA
GCCAAAAATGATACGCAACAGCTAGTGTCAATGGCAGCACTCGCGGCAAATAATCGCACC
TTATATCAAATGATTTGTGGAAAAGATAATATTTCTAAAAATGATGTCATGACGTTATTT
GAAGATATCGCACGAGTCTTTTTAAAGGTAACACTATCATTTATGCAATACGGCGCATTA
CCAGAGTTGCATGGTCAAAATATATTGTTGTCATTTGAAGATGGACGTGTACAAAAATGC
GTGTTACGTGATCATGATACTGTCAGAATTTACAAACCATGGCTAACAGCACATCAGCTT
TCATTGCCGAAGTATGTCGTCAGAGAAGATACACCTAATACGCTAATTAATGAAGATTTG
GAAACATTCTTTGCTTATTTTCAAACATTAGCTGTATCGGTAAATCTATATGCCATTATT
GATGCAATTCAAGATTTATTTGGTGTAAGTGAGCATGAACTTATGTCGTTGTTAAAACAA
ATTTTAAAAAATGAAGTGGCAACTATTTCCTGGGTTACAACTGATCAGCTAGCTGTCAGA
CACATTTTATTTGATAAACAGACGTGGCCATTTAAACAAATTTTATTACCATTGCTATAT
CAACGTGATAGTGGTGGAGGTAGTATGCCTTCAGGTTTAACTACCGTACCAAATCCAATG
GTGACATATGATTAA
>>0096|sbnD_(siderophore biosynthesis protein D)_[pos.: 89380 to 90636, length: 1257, dir.: FORWARD]
ATGATTAATCAGTCTATATGGCGCAGTAACTTTCGCATTTTATGGCTCAGTCAGTTCATA
GCGATTGCTGGACTGACAGTACTTGTGCCATTATTGCCAATTTATATGGCATCACTACAA
AATCTATCAGTCGTAGAAATACAGTTGTGGAGTGGTATAGCGATTGCTGCTCCAGCTGTA
ACGACGATGATAGCTTCGCCGATATGGGGGAAGCTAGGTGATAAGATCAGCCGAAAATGG
ATGGTGTTAAGAGCGTTACTTGGTTTGGCGGTATGCTTATTTTTAATGGCATTGTGTACT
ACACCATTACAGTTTGTACTTGTGAGGTTATTGCAGGGACTATTTGGTGGTGTTGTTGAT
GCATCAAGTGCGTTTGCGAGTGCAGAGGCGCCAGCTGAAGATCGTGGAAAGGTATTAGGA
AAACTGCAAAGTTCAGTCAGCGCAGGGTCTCTTGTGGGGCCATTAATTGGCGGTGTTACA
GCTTCGATATTAGGTTTTAGTGCGTTACTGATGAGTATTGCCGTTATTACTTTTATTGTC
TGTATTTTCGGTGCATTAAAATTGATTGAAACGACACATATGCCAAAATCACAAACACCA
AATATTAATAAAGGTATTCGCCGTTCATTTCAATGTCTATTATGCACACAACAAACATGT
CGATTTATTATCGTTGGCGTTTTAGCAAACTTTGCTATGTATGGCATGCTAACTGCATTA
TCACCACTTGCTTCATCAGTGAATCATACAGCGATAGATGACCGTAGTGTGATTGGATTT
TTACAGTCCGCATTTTGGACGGCTTCGATATTAAGCGCGCCTTTATGGGGTCGCTTTAAT
GATAAATCATATGTTAAATCAGTATATATATTTGCCACGATTGCATGTGGTTGTAGTGCG
ATACTGCAAGGTTTAGCGACGAATGTAGAGTTTTTAATGGCTGCAAGAATACTTCAAGGA
TTAACATATAGTGCATTGATTCAAAGTGTTATGTTTGTCGTCGTGAATGCGTGTCATCAA
CAACTTAAAGGCACATTTGTTGGTACGACAAATAGTATGTTAGTTATTGGTCAAATTATT
GGTAGTCTTAGTGGCGCTGCCATTACAAGTTATACTACACCAGCTACTACGTTTATCGTT
ATGGGCATAGTATTTGCTGTAAGTAGTTTATTTTTAATTTGTTCAACCATCACTAATCAA
ATCAACGATCACACATTAATGAAATTATGGGAGTTGAAACAAAAAAGTGCAAAATAA
>>0097|sbnE_(siderophore biosynthesis protein E)_[pos.: 90626 to 92362, length: 1737, dir.: FORWARD]
GTGCAAAATAAAGAATTAATACAACATGCAGCGTATGCGGCTATCGAACGCATTTTAAAT
GAATATTTTAGAGAAGAAAATTTATATCAAGTACCACCTCAAAATCATCAATGGTCTATA
CAATTATCAGATCTCGAAACGTTAACAGGTCAATTCGCTTATTGGTCTGCGATGGGGCAT
CATATGTATCATCCAGAAGTATGGCTTATTGATGGTAAAAGTAAGAAATTAACAACATAT
AAAGAAGCAATTGCGCGTATTTTACAACATATGGCTCAAAGTGCAGATAATCAAACGGCA
GTGCAACAACATATGGCGCAAATTATGTCTGACATCGATAATAGCATTCATCGCACGGCG
CGTTATTTGCAAAGTAACACAATAGACTACGCAGAGGATCGCTATATCGTTTCAGAACAA
TCTTTATATTTAGGTCATCCATTTCACCCGACTCCTAAGAGTGCAAGTGGGTTTTCAGAA
GCAGATTTAGAGAAATATGCACCCGAATGTCATACGTCATTCCAATTGCATTATTTAGCT
GTGCATCAAGATGTTCTGCTCACGCGCTATGTAGAAGGTAAAGAAGATCAGGTTGAGAAA
GTGTTGTATCAATTAGCAGATATAGACATATCAGAGATACCCAAAGATTTTATTTTATTA
CCAATACATCCTTATCAAATCAATGTGTTGCGAGAGCATCCACAGTATATGCAATATAGT
GAACAAGGTTTAATAAAAGACCTTGGTGTTTCCGGTGATTCAGTGTACCCGACGTCTTCG
GTTAGAACTGTATTTTCAAAAGCATTAAACATTTATTTGAAATTACCGATACATGTTAAA
ATTACTAATTTTATACGTACGAATGATCTTGAACAAATTGAACGGACAATCGATGCCGCA
CAAGTTATCGCATCAGTCAAAGATGAGGTTGAAACACCCCATTTTAAATTGATGTTTGAA
GAAGGCTATCGTGCATTGTTACCGAATCCATTAGGACAAACAGTTGAACCTGAAATGGAT
TTATTAACTAATAGCGCCATGATTGTTCGTGAAGGGATACCAAATTACCATGCTGATAAA
GATATTCATGTATTGGCGTCATTATTTGAAACGATGCCTGATTCACCGACCTCTAAGTTA
TCACAAGTGATTGAGCAAAGTGGTTTAGCACCAGAAGCATGGCTTGAATGTTATTTGGAT
CGTACATTATTGCCGATATTAAAGCTGTTTAGTAACACAGGCATTAGTCTAGAAGCACAT
GTACAAAATTCATTAATTGAATTAAAAGATGGCATACCCGACGTATGCTTTGTCAGAGAT
CTTGAAGGCATTTGTCTATCTAGAACGATTGCTACTGAAAAACAGCTTGTGCCAAATGTT
GTGGCAGTATCAAGCCCTGTTGTATATGCACATGATGAAGCATGGCATCGTCTTAAATAT
TATGTTGTAGTAAATCACTTAGGACATTTAGTATCAACTATTGGTAAAGCGACTAGAAAT
GAAGTTGTGTTATGGAAACTTGTAGCGCATCGTCTTATGAATTGGAAAAAAGAATACGCG
AATAACGCAGTATTTGTTGACTGTGTAGAAGATTTATATCAAACGCCGACCATTGCGGCT
AAAGCGAATTTGATGAGTAAATTGAATGATTGTGGTGCAAACCCTATTTATACACATATA
CCAAATCCAATTTGTCATAACAAGGAGGTATCGTATTGTGAATCAAACAATTCTTAA
>>0098|sbnF_(siderophore biosynthesis protein F)_[pos.: 92382 to 94121, length: 1740, dir.: FORWARD]
ATGCACCAACTGGTATCATCACTTATTTATGAGAATATCGTTGTTTATAAGACGTCATAT
CAAGACGGTGTCGGTCATTTTACAATAGAAGGACAAGATTCAGAGTATCGTTTTACTGCT
GAAAAGACACATAGCTTTGATCGTATACGTATCACATCACAAATTGAGCGTGTCGTAGGA
GATGAGGCAGATACAACAACAGACTATACACAATTATTGAGAGAGGTTGTATTTACATTT
CCTAAAAATGATGAAAAGCTAGAACAATTTATTGTCGAGTTATTACAGACAGAAATAAAA
GATACACAAAGTATGCAGTATCGAGAATCAAACCCACCAGCAACACCTGAGACATTTAAC
GACTATGAATTTTATGCGATGGAAGGTCATCAGTATCATCCAAGTTACAAATCACGTTTA
GGATTTACGTTGAGTGATAATTTAAAATTTGGTCCTGACTTTGTACCAAATATTAAACTG
CAATGGTTAGCTATCGACAAAGATAAAGTAGAAACGACGGTATCAAGAAATGTTGTAGTT
AACGAAATGTTACGTCAACAAGTTGGCGATAAGACTTATGAACATTTTGTACAGCAAATT
GAAGCGTCTGGCAAACATGTAAATGATGTTGAGATAATACCTGTACACCCATGGCAGTTT
GAACATGTCATCCAAGTTGATTTGGCTGAAGAAAGGCTTAATGGCACAGTACTATGGTTA
GGGGAAAGTGATGAGCTATATCACCCTCAACAATCGATTCGTACGATGTCGCCAATAGAC
ACGACAAAATATTATTTAAAGGTACCAATAAGTATAACGAATACTTCAACGAAACGAGTG
TTGGCGCCTCATACAATTGAAAATGCAGCGCAAATTACGGATTGGTTAAAGCAGATACAG
CAACAAGATACGTATTTAAAAGATGAATTAAAGGCAGCTTTTCTAGGGGAAGTCTTAGGA
CAGTCTTATTTAAATACACAACTTTCGCCTTATAAACAAACTCAAGTTTATGGTGCGTTA
GGTGTTATATGGCGTGAAAATATATATCATATGTTAATCGATGAAGAGGATGCGATACCA
TTTAATGCACTTTATGCGAGTGATAAGGATGGTGTACCATTCATTGAAAAGTGGATTAAA
CAATATGGTTCTGAAGCTTGGACAAAGCAATTTTTAGCTATAGCGATTCGTCCAATGATT
CATATGCTTTATTATCACGGTATTGCCTTTGAATCGCATGCACAAAATATGATGCTCATT
CATGAAAATGGTTGGCCTACACGTATTGCCTTAAAAGATTTCCATGATGGTGTTCGTTTT
AAGCGTGAGCATTTAAGTGAAGCTGCTTCACACCTGACATTAAAGCCAATGCCAGAAGCA
CATAAAAAAGTGAATAGTAATTCATTTATTGAAACAGATGACGAACGTTTAGTACGCGAC
TTTTTACATGATGCATTTTTCTTTATTAATATCGCCGAAATCATCTTATTTATTGAAAAG
CAATATGGTATCGATGAGGAGCTGCAATGGAAATGGGTTAAAGGCATCATCGAGGCGTAT
CAAGAAGCATTTCCAGAGTTGAATAACTATCAACATTTCGATTTGTTTGAACCTACGATT
CAAGTTGAAAAGTTAACGACACGTCGATTATTAAGTGACTCCGAGTTAAGAATTCATCAT
GTTACAAATCCATTAGGTGTAGGAGGCATTACTGATGCAACAACTATCTCTGAAACATAG

>>0099|sbnG_(siderophore biosynthesis protein G)_[pos.: 94096 to 94872, length: 777, dir.: FORWARD]
ATGCAACAACTATCTCTGAAACATAGATTAAACAATGGTGATTCAGTTTATGGCATTTTT
AATTCTATACCGGACCCATTAATGATAGAGGTTATCGCAGCAAGCGGGTATGACTTTGTT
GTGATTGATACAGAACACGTGGCGATTAATGATGAGACACTAGCGCATTTAATTCGTGCA
GCTGAAGCAGCGCATATTATACCAATTGTACGTGTCACTGCAGTGATAGATAGAGATATC
ATTAAAGTGTTGGATATGGGTGCGAGAGGTATTATTGTGCCACACGTTAAAGATCGTGAG
ACAGTTGAGCATATTGTGAAATTAAGTCGTTATTACCCGCAAGGATTAAGAAGTTTGAAT
GGTGGTCGCATGGCAAGATTTGGACGTACACCATTACTTGATGCAATGGAGATGGCTAAT
GAGCATATTATGGTGATTGCCATGATAGAAGATGTTGAAGGGGTTATGGCCATTGACGAT
ATAGCACAAGTCGAAGGTTTAGACATGATAGTCGAAGGTGCCGCAGATTTATCCCAGTCA
CTTGGCATACCATGGCAAACGCGTGATGATCAAGTAACATCACATGTTCAACATATTTTT
GAAGTTGTGAATGCACATGGTAAACATTTTTGTGCATTACCACGTGAAGATGAAGATATT
GCAAAATGGCAGGCACAAGGTGTACAAACATTTATTTTAGGTGATGATCGTGGAAAAATA
TATCGCCATTTAAGTGCATCTCTAGCGACGTCTAAACAGAAGGGGGATGAAGACTAA
>>0100|sbnH_(siderophore biosynthesis protein H)_[pos.: 94872 to 96074, length: 1203, dir.: FORWARD]
ATGCGTATAGTTCAACCCGTTATTGAACAATTAAAAGCACAATCTCATCCAGTTTGTCAT
TATATCTATGATTTAGTTGGACTGGAACATCATTTGCAACATATTACATCGTCATTGCCT
AGTAATTGTCAGATGTACTATGCAATGAAAGCAAATAGTGAACGAACAATACTAGATACA
ATTAGTCAGTATGTTGAAGGATTCGAAGTTGCATCTCAAGGTGAAATAGCAAAAGGTCTT
GCTTTTAAACCAGCAAATCATATTATTTTTGGTGGCCCTGGTAAGACAGACGAGGAACTA
AGATATGCAGTAAGTGAAGGTGTTCAGCGTATTCATGTTGAAAGTATGCATGAATTACAA
CGGCTAAATGCCATCTTAGAAGATGAAGATAAGACACAACACATTTTATTGCGTGTTAAT
TTAGCAGGACCATTTCCCAATGCAACGTTGCATATGGCAGGACGCCCAACACAATTTGGT
ATTTCTGAAGACGAAGTTGATGATGTCATTGAAGCTACGCTAGCAATGCCAAATATTCAT
TTAGATGGATTTCATTTTCATTCTATTTCTAACAATTTAGACTCGAATTTACATGTCGAT
GTAGTGAAACTTTATTTTAAAAAAGCAAAGGCATGGTCTGAAAAACATCAATTTCCTCTC
AAACATATCAATCTTGGTGGTGGCATAGGTGTTAACTATGCAGATTTAACTAGCCAATTT
GAGTGGGATAATTTTGTAGAAAATTTTAAAACACTTATCGTTGAGCAAGAAATGGAAGAT
GTGACATTGAACTTTGAATGTGGGCGCTTTATTGTGGCACACATTGGTTACTATGTGACA
GAAGTGCTAGACATTAAGAAAGTACATGGTGCTTGGTATGCCATTTTAAGAGGAGGTACG
CAACAATTTAGACTGCCGGTATCTTGGCAGCATAACCATCCTTTTGACATTTATCGCTAT
AAAGACAATCCATATTCATTTGAAAAAGTTTCAATTTCGAGACAGGACACAACGTTAGTC
GGTCAATTATGTACACCGAAAGATGTCTTTGCTAGAGAAGTACAGATAGATGCAATCAGT
ACAGGCGACGTTATTGTTTTCAAATATGCAGGTGCATACGGATGGTCTATTTCACATCAC
GATTTCTTAAGCCATCCACATCCTGAATTTATTTATTTAACGCAAACAAAGGAGGATGAA
TAA
>>0101|sbnI_(siderophore biosynthesis protein I)_[pos.: 96078 to 96842, length: 765, dir.: FORWARD]
TTGAATCATATTCATGAACATTTAAAATTGGTACCAGTAGATAAGATTGATCTTCACGAA
ACATTCGAACCTTTAAGATTGGAAAAGACGAAAAGTAGTATTGAAGCAGATGATTTTATA
CGTCATCCTATTTTAGTGACAGCGATGCAACATGGTAGATATATGGTTATAGATGGTGTG
CATCGGTATACAAGTTTGAAAGCGTTAGGATGTAAGAAAGTTCCAGTGCAAGAAATCCAT
GAAACACAATATTCAATTAGTACATGGCAACATAAAGTTCCATTTGGTGTGTGGTGGGAA
ACGTTACAACAAGAACATCGCTTGCCATGGACTACTGAGACAAGACAAGAAGCGCCATTT
ATTACGATGTGTCATGGTGATACAGAACAATATTTGTATACAAAAGATTTAGGCGAAGCA
CATTTTCAAGTATGGGAAAAGGTTGTCGCAAGTTATAGTGGTTGTTGTTCTGTAGAGAGA
ATTGCACAAGGTACATATCCTTGTCTTTCTCAACAAGATGTACTCATGAAGTATCAGCCA
TTGAGTTATAAGGAAATTGAAGCGGTTGTTCATAAAGGGGAAACTGTGCCAGCAGGTGTG
ACACGCTTTAATATTTCAGGACGATGTCTTAATCTTCAAGTACCACTGGCATTACTTAAA
CAAGATGATGATGTTGAACAACTGCGCAATTGGAAGCAGTTTTTAGCAGATAAGTTTGCC
AATATGAGATGCTATACTGAAAAAGTATACTTGGTGGAGCAATAG
>>0102|Q5HJP4_(putative membrane protein)_[pos.: 97038 to 97465, length: 428, dir.: FORWARD]
ATGAACATGAATTTAATTATAGGAAAAATCGCTATTTGGATAGGCATCGTAGTTCAAATA
TTTTATAGCGTCGTTATTGTTAGTATAACAACCTTCATCCTTTTTATAAATGCTAAAGGA
GCAAGCCCGGAAATAGCTGTTTTAATAGCATTAGTAATCATTCTTATCTTAACTTTACCA
CCTATCCTAACCGCGATTAACTTAGAGATAAAATGGAAGTAAAAGGTACGCTTTTTATTG
TTTATGCGATTGTGGCATTTTGTATGTTTAATTACCTTTCATCAATTTTATGGGTGGTTT
GCGGCATTTTTCTTATTTGGACTAAATATTCAAAAGATGGGTCAACAGGTAAGAATGAAA
ATAAAAAAGTTGATATTGAAAGTACAGAGAATCAATTTGAATCTAAAGATAAAATTACTA
AAGAATAA
>>0103|WT19_000081_(hypothetical protein)_[pos.: 97515 to 97928, length: 414, dir.: FORWARD]
ATGAGCTCAATTATAGGAAGAATAACAATTTGGATAGGCATCGTAGCTCAAATATATTTT
AGTGTCGTTTTTGTTAGGATGGTATCTATTAATATTGCTGGAGGCTCTGATTACGAAACA
ATTTTTTTATTAGGATTAATATTGACTCTTTTCACTGTTTTACCAACCATCTTTACTGCG
ATTTATATGGAAAGTTACTCCGTAATCGGAGGTGCACTTTTTATTGTTTATGCGATTATT
GCACTGTGTTTATATAATTTTCTTTCGTCAATTTTATGGCTGATTGGTGGTATTTTTCTT
ATTTGGACTAAATATTCAAAAGATGGGTCAACAGGTAAGAATGAAAATAAAAAAGTTGAT
ATTGAAAGTACAGAGAATCAACTTGAATCTAAAGATAAAATTACTAAAGAATAA
>>0104|Q5HJP3_(putative protein)_[pos.: 97978 to 98604, length: 627, dir.: FORWARD]
ATGGAAAAAAATGTAGAAAAATCATTTATAAAGATAGGTTTGTATTTTCAAATAGCTTAT
ATAGTACTCATGGCTATAACTTTATGTGGGTTTGTAATTTGCTATGGAGTAACTTTCGGC
CTTTTCTATTTATTATCAGGTAGCACAGCTGATTATTTAATAGTAACAATAGTTATATCG
GCAATAATTTCTATATTTGTAATTATACTTTCAATCGTACCTGTCATCGTATTGGCATCT
GACTTATTTAAAGAAAGGATTTCAAAAGGTGTCATATTAATTGTATTGGCTATTATCGCT
TTAGTATTATGCAACTTTGTATCTGCAATACTCTGGTTTGTTTCAGCCATATCTATTTTA
GGTAGAAAAAAATTAGTAGCTGCAGCAGATACTACCACTATTCAAAAAAGTAAAGGGAAC
GCAAATCAAGCATCACATAAAGACACGTGTAAAAAGGAACTTGATAGTCAAGACATGATG
GAACATCCTGAGTTTAAAAATCCCACGACTAAAAACCTAGAAGGATTAAACGAAGAAATA
CATAAAGATGAAGCTACAACTATAGTTGACAGTGATAACACGGAACCGCCGATTGAATCA
AAAGAACATGTCTCGAAAAAAGATTGA
>>0105|butA_(acetoindiacetyl reductase)_[pos.: 98816 to 99592, length: 777, dir.: FORWARD]
ATGACAAACAACAAAGTAGCATTAGTAACTGGCGGAGCACAAGGGATTGGTTTTAAAATT
GCAGAACGTTTAGTGGAAGATGGTTTCAAAGTAGCAGTTGTTGATTTCAATGAAGAAGGG
GCAAAAGCAGCTGCACTTAAATTATCAAGTGATGGTACAAAAGCTATTGCTATCAAAGCA
GATGTATCAAACCGTGATGATGTATTTAATGCAGTAAGACAAACTGCAGCTCAATTTGGC
GATTTCCATGTTATGGTTAACAATGCCGGCCTTGGACCAACAACACCAATCGATACAATT
ACTGAAGAACAGTTTAAAACAGTATATGGCGTGAACGTTGCAGGTGTGCTATGGGGTATT
CAAGCCGCACATGAACAATTTAAAAAATTCAATCATGGCGGTAAAATTATCAATGCAACA
TCTCAAGCAGGCGTTGAGGGTAACCCAGGCTTGTCTTTATATTGCAGTACAAAATTCGCA
GTGCGAGGTTTAACACAAGTAGCCGCACAAGATTTAGCGTCTGAAGGTATTACTGTGAAT
GCATTCGCACCTGGTATCGTTCAAACACCAATGATGGAAAGTATCGCAGTGGCAACAGCC
GAAGAAGCAGGTAAACCTGAAGCATGGGGCTGGGAACAATTTACAAGTCAGATTGCTTTG
GGCAGAGTTTCTCAACCAGAAGATGTTTCAAATGTAGTGAGCTTCTTAGCTGGTAAAGAC
TCTGATTACATTACTGGACAAACAATTATTGTAGATGGTGGTATGAGATTCCGTTAA
>>0106|WT19_000084_(hypothetical protein)_[pos.: 99736 to 99858, length: 123, dir.: FORWARD]
ATGCATCAGTTGAAAGCATTACTAGTATTAACACACTCAAGATATTATAAAATATCACAA
AAACCCCACTATCTAATTTATCTCAATAAAAATTCACAAAGTTATCTCATTTTATTTTTA
TAA
>>0107|galE_(UDP-glucose 4-epimerase)_[pos.: 99937 to 100908, length: 972, dir.: FORWARD]
TTGGAAAGAGTTTTGATAACTGGTGGGGCTGGTTTTATTGGGTCGCATTTAGTAGATGAT
TTACAACAAGATTATGATGTTTATGTTCTAGATAACTATAGAACAGGTAAACGAGAAAAT
ATTAAAAGTTTGGCTGACGATCATGTGTTTGAATTAGATATTCGTGAATATGATGCAGTT
GAACAAATCATGAAGACATATCAATTTGATTATGTTATTCATTTAGCAGCATTAGTTAGT
GTTGCTGAGTCGGTTGAGAAACCTATCTTATCTCAGGAAATAAACGTCGTAGCAACATTA
AGATTGTTAGAAATCATTAAAAAATATAATAGTCATATAAAACATTTTATCTTTGCTTCG
TCAGCAGCTGTTTATGGTGATCTTCCCGATTTACCTAAAAATGATCAATCATTAATCTTA
CCATTATCACCATATGCAATAGATAAATATTACGGCGAACGGACGACATTAAATTATTGC
TCGTTATATAACATACCAACAGCGGTTGTTAAATTTTTTAATGTATTTGGGCCAAGACAG
GACCCTAAGTCACAATATTCAGGTGTGATTTCAAAGATGTTCGATTCATTTGAGCATAAC
AAGCCATTTACATTTTTTGGTGACGGACTGCAAACTAGAGATTTTGTATATGTATATGAT
GTTGTTCAATCTGTACGCTTAATTATGGAACACAAAGATGCAATTGGACACGGTTATAAC
ATTGGTACAGGCACTTTTACTAATTTATTAGAGGTTTATCGTATTATTGGTGAATTATAT
GGAAAATCAGTCGAGCATGAATTTAAAGAAGCACGAAAAGGAGATATTAAGCATTCTTAT
GCAGATATTTCTAACTTAAAGGCATTAGGATTTGTTCCTAAATATACAGTAGAAACAGGT
TTAAAGGATTACTTTAATTTTGAGGTAGATAATATTGAAGAAGTTACAGCTAAAGAAGTG
GAAATGTCATAA
>>0108|wcaJ-tuaA_(capsular polysaccharide biosynthesis glycosyltransferase)_[pos.: 100871 to 101563, length: 693, dir.: FORWARD]
TTGAAGAAGTTACAGCTAAAGAAGTGGAAATGTCATAAAAATAACATTGAAGATGTTCAT
ATAAATAAAAATTATAATTATCAAAGAAAATTAGATGCACTCGAAGAAGTGAGAAAAGGC
TATTACCCAATTAAACGTGCGATTGACTTAGTATTAAGTATCGTTTTATTATGTTTAACA
TTTCCGATTATGTTCATATTCGCCATTGCTATTGTCATAGATTCGCCAGGAAATCCTATT
TATAGTCAGGTTAGAGTTGGGAAGATGGGTAAATTAATTAAAATATACAAATTACGTTCG
ATGTGTAAAAACGCAGAGAAAAATGGTGCGCAATGGGCTGATAAAGATGATGATCGTATA
ACAAATGTCGGGAAGTTTATTCGTAAAACACGCATTGATGAATTACCACAACTAATTAAT
GTTGTTAAAGGGGAAATGAGTTTTATTGGACCACGCCCGGAACGTCCGGAATTTGTAGAA
TTATTTAGTTCAGAAGTGATAGGTTTCGAGCAAAGATGTCTTGTTACACCAGGGTTAACA
GGACTTGCGCAAATTCAAGGTGGATATGACTTAACACCGCAACAAAAACTGAAATATGAC
ATGAAATATATACATAAAGGTAGTTTAATGATGGAACTATATATATCAATTAGAACATTG
ATGGTTGTTATTACAGGGGAAGGCTCAAGGTAG
>>0109|epsF_(capsular polysaccharide biosynthesis glycosyltransferase)_[pos.: 101773 to 102939, length: 1167, dir.: FORWARD]
TTGAAAATTATATATTGTATTACTAAAGCAGACAATGGTGGTGCACAAACACATCTCATT
CAACTCGCCAACCATTTTTGCGTACACCATGATGTTTATGTCATTGTAGGCAATCATGGA
CCAATGATTGAACAACTAGATGCAAGAGTTAATGTAATTATTATCGAACATTTAGTAGGT
CCAATTGACTTTAAACAAGATATTTTAGCTGTCAAAGTGTTAGCACAGTTATTCTCGAAA
ATTAAACCTGATGTTATCCATTTACATTCTTCCAAAGCTGGAACGGTCGGACGAATTGCG
AAGTTCATTTCGAAATCGAAAGACACACGTGTAGTTTTTACAGCGCATGGATGGGCTTTT
ACAGAGGGTGTTAAACCAGCTAAAAAATTTCTATATCTAGTTATCGAAAAATTAATGTCA
CGTATTACAGATAGCATTATTTGTGTTTCAGATTTCGATAAACAGTTAGCACTAAAATAT
CGATTTAATCGATTGAAATTAACCACAATACATAATGGTATTGCAGATGTTCCCGCTGTT
AAGCAAACGCTAAAAAGCCAATCACATAACAATATTGGCGAAGTAGTTGGAATGTTGCCT
AATAAACAAGATTTACAGATTAATGCCCCGACAAAGCATCAATTTGTTATGATTGCAAGA
TTTGCTTATCCAAAATTGCCACAAAATCTAATCGCGGCAATAGAGATATTGAAATTACAT
AACAGTAATCATGCGCATTTTACATTTATAGGCGATGGACCTACATTAAATGATTGTCAG
CAACAAGTTGTACAAGCTGGGTTAGAAAATGATGTCACATTTTTGGGCAATGTCATTAAT
GCGAGTCATTTATTATCACAATACGATACGTTTATTTTAATAAGTAAGCATAAAGGTTTG
CCAATTAGCATTATCGAAGCTATGGCTACAGGTTTGCCTGTTATAGCCAGTCATGTTGGC
GGTATTTCAGAATTAGTAACTGATAATGGTATATGTATGATGAACAACCAACCCGAAACT
ATTGCCAAAGTCCTGGAAAAATATTTAATAGACAGTGATTACATCAAAATGAGTAATCAA
TCTAGAAAACGTTATTTAGAATGTTTTACTGAGGAGAAAATGATTAAAGAAGTGGAAGAC
GTTTATAATGGAAAATCAACACAATAG
>>0110|wzy_(capsular polysaccharide polymerase)_[pos.: 102920 to 104158, length: 1239, dir.: FORWARD]
ATGGAAAATCAACACAATAGTAAATTACTAACATTGTTACTTATCGGTTTAGCGGTTTTT
ATTCAGCAATCTTCGGTTATTGCCGGTGTGAATGTTTCTATAGCTGACTTTATCACATTA
CTAATATTAGTTTATTTACTGTTTTTCGCTAACCATTTATTAAAGGCAAATCATTTTTTA
CAGTTTTTCATTATTTTGTATACATATCGTATGATTATTACGCTTTGTTTACTATTTTTT
GATGATTTGATATTTATTACGGTTAAGGAAGTTCTTGCATCTACAGTTAAATATGCATTT
GTAGTCATTTATTTCTATTTAGGGATGATCATCTTTAAGTTAGGTAATAGCAAGAAAGTG
ATCGTTACCTCTTATATTATAAGCAGTGTGACTATAGGTTTATTTTGTATTATAGCCGGT
TTGAACAAGTCCCCTTTACTAATGAAATTGTTATACTTTGATGAAATACGTTCAAAAGGA
TTAATGAATGACCCTAACTATTTCGCGATGACACAGATTATCACATTAGTACTTGCATAC
AAGTATGTTCATAATTATGTATTCAAGGTTCTTGCATGTGGCATTCTGTTATGGTCATTA
ACTACAACCGGATCTAAGACTGCGTTTATCATATTAATCGTCTTAGCCATTTATTTCTTT
ATTAAAAAGTTATTTAGCAGAAATGCGGTAAGTGTTGTGAGTATGTTAGTGATTATGCTG
ATATTACTTTGTTTTACCTTTTATAATATCAACTACTATTTATTCCAATTGAGCGATCTA
GATGGCTTACCATCTTTAGATCGAATGGCATCAATTTTTGAAGAGGGATTTGCATCATTA
AATGATAGTGGGTCTGAGCGAAGTGTTGTATGGATAAATGCCATTTCAGTAATTAAATAT
ACACTAGGTTTTGGTGTCGGATTAGTGGATTATGTACATATTGGCTCGCAAATTAATGGT
ATTTTACTTGTTGCCCATAATACATATTTGCAGATTTTTGCGGAATGGGGCATTTTATTC
GGTGCATTATTTATCATATTTATGCTTTATTTACTGTTTGAATTATTTAGATTTAACATT
TCTGGGAAAAATGTAACCGCAATTGTTGTAATGTTGACGATGCTGATTTACTTTTTAGCA
GTATCGTTTAATAACTCAAGATATGTCGCTTTTATTTTAGGAATTATCGTCTTTATTGTT
CAATATGAAAAGATGGAAAGGGATCGTAATGAAGAGTGA
>>0111|wzx_(capsular polysaccharide extrusion protein)_[pos.: 104148 to 105578, length: 1431, dir.: FORWARD]
ATGAAGAGTGATTCACTAAAAGAAAATATTATTTATCAAGGGCTATACCAATTGATTAGG
ACGATGACACCACTGATTACAATACCCATTATTTCACGTGCATTTGGTCCCAGTGGTGTA
GGTATTGTTTCATTTTCTTTCAATATCGTGCAATACTTTTTGATGATTGCAAGTGTTGGC
GTTCAGTTATATTTTAATAGAGTTATCGCGAAGTCCGTTAACGACAAACGGCAATTGTCT
CAGCAGTTTTGGGATATCTTTGTCAGTAAATTATTTTTAGCGTTAACAGTTTTTGCGATG
TATATGGTCGTAATTACTATATTTATAGATGATTACTATCTTATTTTCCTACTACAAGGA
ATCTATATAATAGGTGCAGCACTCGATATTTCATGGTTTTATGCTGGAACTGAAAAGTTT
AAAATACCTAGCCTTAGTAATATTGTTGCGTCTGGTATTGTATTAAGTGTCGTTGTTATC
TTTGTCAAAGATCAATCAGATTTATCATTGTATGTATTTACTATTGCTATTGTGACGGTA
TTAAACCAATTACCTTTGTTTATCTATTTAAAACGATACATTAGCTTTGTTTCGGTTAAT
TGGATACACGTCTGGCAATTGTTTCGTTCGTCATTAGCATACTTATTACCAAATGGACAG
CTCAACTTATATACTAGTATTTCTTGCGTTGTTCTTGGTTTAGTAGGCACATACCAACAA
GTTGGTATCTTTTCTAACGCATTTAATATTTTAACGGTCGCAATCATAATGATTAATACA
TTTGATCTTGTAATGATTCCGCGTATTACCAAAATGTCTATCCAGAAATCACATAGTTTA
ACTAAAACGTTAGCTAATAATATGAATATTCAATTGATATTAACAATACCTATGGTCTTT
GGTTTAATTGCAATTATGCCATCATTTTATTTATGGTTCTTTGGTGAGGAATTCGCATCA
ACTGTCCCATTGATGACCATTTTGGCGATACTTGTATTAATCATTCCTTTAAATATGTTG
ATAAGCAGGCAATATTTATTAATAGTGAATAAAATAAGATTATATAATGCGTCAATTACT
ATTGGTGCGGTAATGAATTTAGTATTATGTCTTGTTTTGATATATTTTTATGGAATTTAC
GGTGCTGCTATTGCGCGTTTAATTACAGAGTTTTTCTTGCTCATTTGGCGATTTATTGAT
ATTACTAAAATCAATGTGAAGTTGAATATTGTAAGTACGATTCAATGTGTCATTGCTGCC
GTTATGATGTTTATTGTACTTGGTGTGGTCAATCATTATTTGCCCCCTACAATGTACGCT
ACGCTGCTATTAATTGCGATTGGTATAGTAGTTTATCTTTTATTAATGATGACTATGAAA
AATCAATACGTATGGCAAATATTGAGGCATCTTCGACATAAAACAATTTAA
>>0112|sodA-L1_(superoxide dismutase, locus 1)_[pos.: 105846 to 106445, length: 600, dir.: FORWARD]
ATGGCATTTAAATTACCAAATTTACCATATGCATATGATGCATTGGAACCATATATAGAT
CAAAGAACAATGGAGTTTCATCACGACAAACATCACAATACGTACGTGACGAAATTAAAC
GCAACAGTTGAAGGAACAGAGTTAGAGCATCAATCACTAGCGGATATGATTGCTAACTTA
GACAAGGTACCGGAAGCGATGAGGATGTCAGTCCGTAATAATGGCGGTGGTCATTTTAAC
CATTCATTATTCTGGGAAATACTATCACCTAATTCTGAAGAAAAAGGTGGCGTAATAGAC
GACATTAAAGCGCAGTGGGGCACTTTAGATGAATTTAAAAATGAATTTGCAAATAAAGCA
ACAACATTATTTGGATCAGGTTGGACTTGGTTAGTTGTTAATGATGGAAAATTAGAAATT
GTGACAACGCCAAACCAAGATAATCCATTAACAGAAGGCAAGACACCAATCTTACTATTT
GATGTTTGGGAGCATGCCTACTATCTGAAATATCAAAATAAACGTCCAGACTATATGACT
GCATTTTGGAATATTGTTAACTGGAAAAAAGTTGATGAATTATACCAAGCAGCAAAATAA

>>0113|sasD_(Staphylococcus aureus surface protein D)_[pos.: 106814 to 107539, length: 726, dir.: FORWARD]
ATGAAAAAATTAGCAACAGTAGGTTCTTTAATTGTAACAAGCACTTTAGTATTCTCAAGT
ATGCCTTTTCAAAATGCGCATGCCGACACAACTTCAATGAATGTGTCGAATAAACAAAGC
CAAAATGTACAAAATCATCGCCCTTATGGCGGAGTAGTACCACAAGGAATGACGCAGGCA
CAATATACTGAATTAGAGAAAGCTTTACCCCAATTAAGCGCTGGCAGTAATATGCAAGAC
TATAATATGAAATTGTATGATGCGACGCAAAATATTGCTGATAAATACAATGTGATAATT
ACAACTAATGTAGGGGTATTTAAACCACATGCTGTTAGAGATATGAATGGACATGCTTTA
CCTTTAACAAAAGATGGCAATTTTTATCAAACGAATGTAGATGCAAATGGTGTTAATCAT
GGTGGTAGTGAAATGGTGCAAAATAAAACAGGTCATATGAGTCAACAAGGTCATATGAAT
CAGAACACACACATGAACCAACAGCCACACATGCAACAAGGTCATATGCAATCATCAAAC
CATCAAATGATGAGTCCAAAAGCAAATATGCATTCATCAAATCATCAAATGAACCAAAGT
AACAAAAAAGTTTTACCAGCTGCTGGTGAAAGTATGACATCAAGTATTCTTACTGCAAGT
ATTGCCGCACTACTATTAGTATCTGGGTTATTCTTAGCATTTAGACGACGTTCAACAAAT
AAATAA
>>0114|Q5HJN3_(GntR family transcriptional regulator)_[pos.: 107730 to 108485, length: 756, dir.: REVERSE]
TTAATAATCCGATTGTCTTATACGTGTCAGTGTTAATTCAGAGATTTCCTGTGGAATATA
CCACTTATTAATCATAATTGGATAAGGTGTTTGTGCGTACAATGTTTCAATAATCAGCCA
ACAATGTGTATCACCATCAAACACGTGACTATGATTTTTGAAGTGGGGCGCTTTGGTAAT
AGACATTTTTAAATCTGATTGATATGCATTGCTATAAATCGTTTGCTCAACGAACGTCTT
CATGTCGTCTTCGTTTTGTGTATTCAATTTAAATGTGTCAATGACATTTAACGGTATAAA
GGTAAAGCAAAATGCATCAGCTTGCTTAGAATGATTATCCTTTTTTTGATAATAGCGTTC
CATTGCAATGACGGCAGAAGGATGGTTTGCAAACAAATGATTTGTATATTCACTTTCTAA
ATCAACACGATAATTAATTGATGACATAGATACGCGAGCTAGCAATATTTGATCAAGTGG
ATGCTTAAATTGATCCATACTTGAAGCGTGTTGGGCATTTGTTTGTGGAATAACAAAGTG
TCCCTTCCCTCTTGTACTCTCTACGATGCCATCTTCGGCTAACAATTTTATAGCTTGGCG
CAAAGTCATACGACTGACATCAAAGCGCGCACAAAGTTCCTTTTCAGTAGGTAATGCATG
GCCACTCGGATATTTTCCTATTTGAATTTCTTTATATAACGTATTATAAATCGTTAAAAA
TTTTGGTTGTGTTTGCGTCACGTAAACAACCTCCAT
>>0115|deoD-L1_(purine nucleoside phosphorylase locus 1)_[pos.: 108721 to 109428, length: 708, dir.: FORWARD]
ATGAAATCAACACCACACATTAAACCAATGAATGACGTCGAAATTGCAGAAACGGTTCTA
TTGCCAGGAGATCCGTTAAGAGCTAAGTTCATTGCAGAAACATATTTGGACGATGTGGAA
CAGTTCAATACAGTGCGAAACATGTTTGGTTTTACCGGAACATATAAAGGTAAAAAAGTT
TCTGTCATGGGTTCAGGAATGGGTATGCCATCTATTGGCATTTACTCTTATGAATTAATT
CATACATTTGGTTGTAAAAAATTAATTCGCGTTGGTTCTTGTGGCGCGATGCAAGAAAAC
ATTGATTTATATGATGTGATTATTGCACAAGGTGCCTCTACTGATTCAAATTACGTTCAA
CAATATCAATTACCAGGTCATTTTGCGCCAATTGCTTCTTATCAGTTATTAGAAAAAGCA
GTTGAAACAGCACGTGACAAAGGTGTACGTCATCATGTAGGTAATGTGTTATCAAGTGAT
ATTTTCTATAACGCGGATACAACAGCGAGTGAACGTTGGATGCGTATGGGTATTTTAGGT
GTAGAAATGGAATCAGCCGCATTATACATGAATGCAATTTACGCTGGTGTCGAAGCATTA
GGTGTGTTCACAGTGAGCGATCATTTAATTCATGAAACGTCAACAACACCTGAGGAAAGG
GAACGTGCATTTACAGATATGATTGAAATTGCACTGTCATTGGTGTAG
>>0116|tet38_(major facilitator superfamily permease)_[pos.: 109435 to 110787, length: 1353, dir.: FORWARD]
ATGAATGTTGAATATTCTAAAATAAAGAAAGCAGTACCTATTTTATTATTCTTATTTGTA
TTCAGTTTGGTTATAGACAACTCATTTAAATTGATTTCTGTAGCCATTGCTGATGACTTA
AACATTTCTGTAACGACAGTAAGTTGGCAAGCGACATTAGCCGGTTTAGTAATTGGTATT
GGCGCTGTAGTATACGCTTCTTTATCTGATGCCATTAGTATACGCACACTATTTATTTAT
GGCGTGATATTAATCATTATCGGATCAATTATTGGTTACATTTTCCAACATCAATTCGCA
TTACTTTTAGTTGGACGTATTATTCAAACTGCAGGTTTAGCTGCTGCAGAGACATTATAT
GTGATATATGTTGCAAAGTATCTTTCTAAAGAGGACCAGAAGACTTACCTTGGCTTAAGT
ACGAGCAGTTATTCCTTGTCATTAGTTATCGGTACATTATCAGGTGGATTTATTTCTACG
TATTTACACTGGACAAATATGTTTTTAATTGCATTAATCGTAGTATTTACGTTGCCATTC
CTATTTAAATTATTACCAAAAGAAAATAATACAAATAAAGCTCATTTAGATTTTGTTGGC
TTAATTCTAGTGGCAACTATCGCTACAACAGTCATGCTGTTTATTACGAACTTTAATTGG
TTATATATGATTGGTGCCTTAATTGCGATTATCGTTTTTGCGCTATATATTAAAAATGCT
CAACGTCCATTAGTAAACAAATCATTTTTCCAAAATAAACGTTATGCTTCATTTTTATTT
ATAGTATTTGTAATGTATGCCATCCAATTGGGTTATATTTTTACGTTCCCATTCATAATG
GAACAAATTTATCATCTTCAACTAGACACAACATCACTGTTATTAGTACCGGGTTATATT
GTAGCAGTCATCGTTGGTGCACTAAGTGGTAAAATCGGCGAATATCTTAATTCAAAACAA
GCGATTATCACAGCAATTATTTTAATCGCACTGAGCTTGATTTTACCTGCATTTGCAGTA
GGTAATCACATTTCAATCTTCGTCATTTCTATGATATTCTTTGCAGGTAGCTTTGCTTTA
ATGTATGCACCTTTACTTAACGAAGCCATTAAAACAATAGATCTTAATATGACAGGTGTG
GCTATTGGTTTTTATAATTTAATTATTAATGTGGCGGTATCTGTAGGTATTGCGATTGCT
GCGGCTCTAATCGATTTTAAAGCATTAAATTTCCCAGGCAATGATGCATTAAGTTCACAT
TTCGGTATTATTTTAATTATTTTAGGTTTAATGAGTATTGTCGGATTAGTTTTATTCGTC
ATCTTAAATCGTTGGACACAATCTGAAAAATAA
>>0117|deoC-L1_(deoxyribose-phosphate aldolase locus 1)_[pos.: 110868 to 111530, length: 663, dir.: FORWARD]
ATGAAATTTGAGAAATATATAGATCACACTTTATTGAAGCCTGAGTCAACACGTACGCAA
ATCGATCAAATCATCGATGAAGCGAAAGCATACAATTTTAAATCTGTATGTGTGAATCCA
ACGCATGTTAAATATGCAGCAGAGCGACTAGCTGATTCAGAGGTGCTAGTTTGTACGGTA
ATAGGATTCCCATTAGGAGCGTCGACAACGGCAACGAAAGCATTTGAAACAGAAGATGCA
ATTCAAAATGGTGCAGATGAAATTGACATGGTCATCAACATCGGCGCATTAAAAGATGGA
CGTTTTGATGATGTACAACAAGACATTGAAGCAGTGGTTAAAGCTGCGAAAGGTCACACA
GTAAAAGTGATTATTGAGACGGTATTGTTGAACCATGACGAAATCGTAAAAGCGAGTGAA
TTAACAAAAGCGGCTGGTGCGGACTTCGTTAAAACTTCAACAGGTTTTGCAGGTGGCGGT
GCGACTGCAGAAGACGTTAAATTAATGAAAGATACAGTAGGTGCAGATGTAGAAGTAAAA
GCATCAGGTGGTGTACGTAATTTAGAAGATTTCAATAAAATGGTTGAAGCAGGTGCGACA
CGTATTGGTGCGAGCGCAGGTGTTCAAATTATGCAAGGTTTAGAAGCAGATTCAGATTAC
TAA
>>0118|deoB_(phosphopentomutase)_[pos.: 111558 to 112736, length: 1179, dir.: FORWARD]
ATGACAAGACCATTTAATCGTGTACATTTAATCGTAATGGATTCAGTAGGTATTGGTGAA
GCGCCAGACGCAGCTGATTTTAAAGATGAAGGTTCACATACTTTAAGACATACCTTAGAA
GGCTTCGATCAAACTTTACCAAACCTTGAAAAGTTAGGTCTAGGGAACATCGATAAATTA
CCAGTAGTAAATGCAGTTGAACAACCAGAAGCATACTATACTAAATTGAGTGAAGCTTCA
GTTGGTAAAGATACAATGACTGGTCACTGGGAAATTATGGGATTAAATATTATGCAGCCT
TTTAAAGTATACCCTAATGGATTCCCTGAAGAGTTAATTCAACAAATTGAAGAAATGACA
GGTCGTAAAGTTGTTGCTAACAAACCGGCATCGGGTACGCAAATTATCGATGAGTGGGGC
GAGCACCAAATGAAAACTGGTGACTTAATTGTTTATACAAGTGCAGACCCAGTATTGCAA
ATTGCTGCACATGAAGACATTATCCCATTAGAAGAGTTATATGATATTTGTGAAAAGGTT
CGTGAGTTGACAAAAGACCCTAAATATTTAATTGGTCGTATTATCGCACGTCCATATGTT
GGTGAACCAGGAAACTTTACACGTACATCTAATCGACATGACTATGCGTTAAAACCTTTT
GGTAAAACTGTCTTAGATCATTTGAAAGACGGTGGTTATGATGTTATTGCCATCGGTAAA
ATTAATGACATTTATGATGGTGAAGGTGTAACAGAAGCGGTTCGTACGAAGAGTAACATG
GACGGTATGGATCAATTGATGAAAATTGTTAAGAAAGATTTCACAGGTATTAGCTTCTTA
AACTTAGTAGACTTTGATGCATTATACGGTCATCGTCGTGATAAACCGGGTTATGCACAA
GCAATTAAAGATTTCGATGATCGCTTGCCAGAACTGTTTAGCAACTTAAAAGAAGACGAT
TTAGTAATTATTACAGCAGACCATGGTAATGACCCGACAGCGCCAGGTACGGACCATACG
AGAGAATATATCCCAGTAATTATGTACAGTCCGAAATTTAAAGGTGGTCATGCACTAGAA
AGTGATACTACATTCAGTTCTATCGGTGCAACTATAGCAGATAATTTCAACGTAACATTA
CCAGAGTTCGGTAAAAGTTATTTAAAGGAATTAAAATAG
>>0119|phnE2_(phosphonate ABC transporter, transmembrane permease)_[pos.: 112866 to 113681, length: 816, dir.: REVERSE]
TTAAACAATACGTTTTCGGATTGCACCGGAAATTAAATCGACAATTGCGACCATTAGTAC
TAAACCGATTAATATAATACCTACACGGTCCCAAGAACGTGTTTGAATGGCAAATATGAG
TGGTGTCCCGATACCACCAGCTCCAATTAGCCCTAGTATAGAAGCTGAACGTAAGTTTAG
TTCAAAGCGATAAAGTATGAGTGATAGAAAGGCAGGCATAATTTGTGGTATGACTGCAAA
TACGAGTGTTTTAATCTTATTCGCACCACTGGCCTTTAATGATTCTACAGCACTGAAATC
TAGACCTTCAATATCTTCAGCTAAAAGTTTCCCAAGCATACCTACGGAATGGATACCTAA
AGCTAATACACCTGAAAATGAACCTGGGCCAACAGCTTTGATAAATATAAGTGCCATTAC
AATTTCTGGGAAGACACGTATAACACTTAAAATAAATTTGCTAACACCTGAAACTGGGCG
TAGCTTTACCATATTATTTGCACCTAGAAATGCTAATGGAATACAGATAATTGCGGCGAT
GAAAGTACCTACAACGGCTATCGCAAAGGTTTCAAGTAAACCACGTAATAAGTCTTCGCC
ATCTGGTATATAGATATAGCTGATATCAGGATGGAATAATCCGCTGAATATGGATTTTAA
GATTTCTAATGATTTACTTTTAAGTTCTAAACTTGGTACACCTGCAAATGCCCAGATGAT
AATAGCTAAGACGACAATTGCAATAAGCCATCTTTTAATCAATTTTCGTTTGTGTGCTTT
TGTGTGAACATTATATTTTGCTATTTCCTGTGTCAT
>>0120|phnE1_(phosphonate ABC transporter, transmembrane permease)_[pos.: 113678 to 114478, length: 801, dir.: REVERSE]
TCATGCGAGATGTGCCCTCACTTTCGTACTGATGTAATCAATGACGACGACGATAACTAA
AGTAAATAAAATAATCGTTGCTGTTTTTGGATATTGAAATAAACCAAGTGTTTGATCATA
AAACAATCCAATACCGCCAGCGCCGACTAATCCAAGAACAGCTGAAGCACGTATATTTAC
TTCAAATGCATATAATACGTATGACATAAATGACGATATGGCTTGTGGTACAACACCGAA
AACAATCCATTTTATTTTATTAGCGCCAACAGCCGTCATTGCTTCCATTGGACCTGGATC
TATCGTTTCCAATGATTCATATAATAATTTTCCAATAATACAGATAGTTAAAATAAACAA
TGCTAATATCCCTGGAATTTGACCGATTCCAAATACAGCCACAAAGATTGCTGCTAATAG
CAAATCCGGTATAGTACGAACTATATTTAAAATAAAACGCGAGGGTATTGAAATCCACTT
TTGATGAACGATATTGCTAGCACATAATAACGCAATTGGTATTGAAACGATGCTACCTAA
TACTGTACTTACGATAGCCATTCGAATGGTATCTAACATTGGCGTTGTAATTTGTTGTAA
ATACTCGAAATCAGGTGGAATCATTTGTTTGAATAGATCACCTATTTGAGGTATTCCTAT
CATTAAATCTCCAAAATTAAACCCCGTATAAATGAAGCTCCAAATGATAAGCACAATGAT
TAACATGAAGGTAAAACTCGTTTTTAAAGAAACCTTTTTCTTTAAAAGGGAGTCATACTT
TGTAGGTATTTCTAAAGGCAT
>>0121|phnC_(phosphonate ABC transporter, ATP-binding protein)_[pos.: 114480 to 115253, length: 774, dir.: REVERSE]
TTAGTTCACTCCTAGCTTTTCATCTTCTTTAATTGTACGTCCATATATTTCACTAAATAC
GTCATCTGTTGCTTCAGATGCAGGACCATCATAGACAACCTCACCATCACGTAAACCAAT
GATGCGTGTGCCATATTCTTTTGCTAAGTCAACAAAATGTAAATTAATTAAAATTGTGAT
GCCTAATTCTTGGTTGATTTTTCTTAAATCATCCATAACCTGTTTCGTAGTTAATGGGTC
TAATGAAGCAACTGGCTCATCTGCAAGAATAATTTCAGATTCTTGGCATAGTGCACGTGC
AATAGATATACGTTGTTGTTGACCTCCTGATAATTCATCAGAGCGTTGATTATATTTATC
TAAGATATTGACGCGTTCTAGTGCATCCATTGCTTTAATTTTGTCTTCTTTTGGGAATAA
ACCTAATACCATTTTCCAAGTAGGGTGATAACCTACACGTCCACTTAGTACATTTCGTAA
TACACTTGACCGTTTAACTAAATTAAAATGTTGGAAAATCATACCTATATTTCGGCGCAT
TTCTAATAATGCTTTACCATGGGCTTTAGTGATGGATTTGCCTTGGATGAAAATTTCACC
TGACGTGATATCATGCAAACGATTTACAGATCTTAATAACGTGGATTTCCCAGCACCAGA
TAGTCCAACAATGACTGCAAATTCACCTTTTTCAATATTTAAGTTAATATTTTTCAAGCC
TACATGACCGTTAGGATAGACTTTACTGACGTTTTTAAATTCGATTTGACTCAT
>>0122|phnB_(phosphonate ABC transporter, substrate-binding protein)_[pos.: 115467 to 116423, length: 957, dir.: REVERSE]
TTATTTCATATCTTTAACTAATTTTTCGTATTCTCTTACAATGTCGAAATTTGAATCTTT
CGTTTCTGTGTATCCTTCATGTGAATAAACTTCGCTAATAATTTTGTGACCTTCTTTTGA
TTTAGCAATGTCTATAAAAGCTTTTTTCAATTTCTCTTGGAAATCTTTATCCATATCTGG
TCTTACTGAAATTGTGTCATTCGGAATAGCTTGTGTTAATTTTAAAATTCGTGTGTCTTT
AAATACATTTGGCTGGTCTTTTTTCACAGTATTACGTGCATCGTTAAATACAGCCGCAGC
ATCTACATCTCCATTTAATAATGAGATAACTGCTTGGTCATGACCTTTAACATTCACAAT
TTTCATATCTTTAGTTGCATTAATACCTGCTTCGTTTTTTAACATCGCAAGTGGGAATGT
ATATCCAGCAGTTGATGTTACATCTTGTAAGGCAATTTTCTTACCTTTTAAATCTTTCAA
GCTTTTAATTTTTGAGTCTTTTTTAACAAGAATTTCTGATTTATAACTATCTACAAGTTC
TTTACTTGCTGAACCATCTTCTTTTACACCAAAACGTTGTGCTTGTAATAATAAATCAGC
TGCTTTTTGATCATGTGCTAATGTGTATGCCGTTGGTGGTAAGAAACCAACATCAACTTT
TTTAGACTTCATAGCTTCAACAATTGTATTGTAGTTAGTTGATACAGACACTTTAACTGG
AATTCCTAATTCTTTAGATAGTAATTTTTCTAATGGTTTTGCTTTAGCCTCTAATGTTCC
AGCATTTTGCGAAGGTACAAATTGTACTGTTAATTCTTTAGGTTTGTATCCTCCTGATTT
AGAATCCGAATCATTACTAGCGTTCTTTTGATTATCTAAAGAACTTGAATTTCCACATGC
TGCCGCAAAAACAATGACTGCTAACATTAATACAAATAAACACTTAAATTTTTTCAT
>>0123|Q5HJM4_(putative exported protein)_[pos.: 116652 to 118196, length: 1545, dir.: FORWARD]
ATGAAAAAAATATATAAGTCATTAACTGTCTCTGCAATTGTTGCAACGGTATCATTAAGT
GCTTTACCGCAATCTTTAGCTATAACGCATGAATCGCAACCTACAAAGCAACAGCGAACG
GTATTATTCGATCGTTCTCATGGTCAAACAGCTGGTGCTGCAGATTGGGTTAGTGATGGT
GCATTTTCAGATTATGCGGATTCAATACAAAAACAAGGTTATGACGTTAAAGCTATTGAT
GGTCATTCGAACATAACAGAAGCAAGTTTGAAAAGTTCCAAAATATTTGTAATTCCTGAG
GCTAACATTCCTTTCAAAGAATCAGAACAGGCAGCAATTGTTAACTATGTGAAACAAGGG
GGAAATGTTGTCTTTATTTCAGATCATTACAATGCTGACCGAAATTTAAATCGTATTGAT
TCATCAGAGGCAATGAATGGTTATCGACGTGGAGCGTATGAAGATATGTCAAAAGGTATG
AATGCAGAAGAAAAAAGTTCTACTGCAATGCAAGGTGTGAAAAGTTCAGATTGGTTATCT
ACAAACTTTGGCGTACGTTTTCGATATAATGCACTAGGTGATTTAAATACGAGCAATATT
GTTTCTTCAAAAGAAAGTTTCGGTATTACTGAAGGTGTGAAATCTGTATCTATGCATGCT
GGATCGACATTAGCAATTACTAATCCAGAGAAAGCAAAAGGTATTGTGTATACACCAGAA
CAATTGCCAGCGAAAAGTAAATGGTCACATGCTGTAGATCAAGGTATTTATAATGGGGGC
GGTAAAGCAGAAGGTCCCTATGTAGCAATTTCTAAAGTTGGAAAAGGTAAAGCAGCATTT
ATCGGTGATTCATCACTTGTGGAAGATAGTTCGCCCAAATATGTAAGAGAAGATAATGGA
GAAAAGAAGAAAACATATGATGGTTTTAAAGAACAAGACAACGGTAAGCTATTAAATAAT
ATAACGGCTTGGATGTCTAAAGATAATGATGGGAAATCACTTAAGGCGAGTGGCCTAACA
TTAGATACAAAGACTAAGTTGCTTGATTTTGAACGACCAGAGCGTTCAACTGAGCCTGAA
AAAGAGCCATGGTCACAACCGCCGAGTGGTTATAAATGGTATGACCCAACAACATTTAAA
GCAGGTAGTTATGGCAGTGAAAAAGGCGCGGATCCTCAGCCAAACACACCAGATGATCAT
ACGCCACCAAATCAGACCGAAAAAGTATCATTTGATATCCCGCAAAATGTTTCTGTAAAT
GAGCCATTTGAAGTGACAATACATTTAAAAGGATTTGAAGCAAATCAAACACTTGAAAAT
CTTAGAGTTGGTATTTACAAAGAAGGCGGACGTCAAATCGGACAATTTTCAAGTAAAGAT
AACGATTATAACCCGCCAGGTTACAGTACTTTGCCAACAGTTAAAGCAGATGAAAACGGA
AATGCCACAATTAAGGTCAATGCTAAAGTACTTGAAAGTATGGAAGGTTCAAAGATCCGT
TTAAAACTCGGTGACAAAACCTTGATTACAACAGACTTCAAATAA
>>0124|cpdB_(putative 5' nucleotidase)_[pos.: 118247 to 119782, length: 1536, dir.: FORWARD]
ATGTCAAACATAGCATTTTATGTCGTGAGTGACGTACATGGTTATATTTTCCCAACAGAT
TTTACGAGTAGAAATCAATATCAACCTATGGGATTGTTACTAGCGAATCATGTTATAGAA
CAAGACAGAAGGCAGTATGACCAAAGTTTTAAAATAGATAATGGTGATTTTTTGCAAGGG
TCACCATTTTGTAATTACTTAATCGCGCATAGCGGCAGTAGCCAGCCTTTAGTTGATTTT
TATAATCGAATGGCATTCGACTTTGGTACGCTTGGTAATCATGAATTTAATTATGGATTA
CCATACTTAAAAGACACTTTACGCAGACTCAATTATCCAGTTTTGTGCGCTAATATTTAT
GAAAATGATAGTACATTGACTGATAACGGTGTGCAGTATTTTCAGGTTGGAGATCAAACG
GTTGGTGTGATAGGTTTAACGACACAATTTATTCCCCATTGGGAACAACCAGAGCATATT
CAGTCACTTACGTTTCATAGTGCTTTTGAAACACTTCAACAACACTTGCCTGAAATGAAG
CGACATGCAGATATCATTGTGGTTTGTTACCATGGTGGATTTGAAAAGGATTTAGAAAGT
GGTACGCCGACCGAAGTGTTAACGGGTGAAAATGAAGGATATGCCATGTTAGAAGCGTTT
TCTAAAGATATAGATATCTTTATTACGGGTCACCAACATCGACAAATTGCTGAAAGGTTT
AAGCAAACGGCTGTGATTCAACCTGGTACGAGAGGTACAACTGTAGGCAAAGTTGTCTTG
AGTACTGATGAATATGAAAATCTATCCGTTGAATCATGTGAATTACTTCCTGTTATAGAT
GATTCCACATTTACTATTGATGAAGATGACCAACATTTACGAAAGCAGTTAGAGGACTGG
TTAGATTACGAAATTACTACATTGCCATATGATATGACGATTAATCATGCATTTGAGGCA
CGTGTGGCACCGCATCCTTTTACTAATTTTATGAATTACGCTTTATTAGAAAAAAGTGGT
GCAGATGTTGCCTGTACAGCTTTGTTTGATTCTGCTAGTGGTTTCAAGCAAGTCGTGACG
ATGCGAGATGTTATTAACAATTACCCATTTCCAAATACATTTAAAGTTTTAGCTGTAAGT
GGTGCCAAACTTAAAGAAGCCATTGAACGATCAGCAGAATATTTTGACGTGAAAAATGAT
GAAGTAAGTGTGAGCGCAGACTTCCTTGAACCCAAACCCCAACACTTTAATTATGATATA
TATGGTGGCGTAAGTTATAACATTCATGTTGGAAGGCCAAAGGGACAACGTGTGAGCAAT
ATGATGATTCAAGGGCACGCAGTTGATTTAAAGCAGACATATACAATTTGTGTAAATAAT
TATCGTGCAGTTGGCGGTGGTCAGTATGATATGTATATCGACGCGCCAGTTGTAAAAGAT
ATTCAAGTTGAAGGCGCACAATTACTTATTGATTTTTTATCAAATAATAATTTGATGCGT
ATCCCGCAAGTTGTTGATTTTAAAGTTGAAAAGTGA
>>0125|A5IP16_(putative protein)_[pos.: 119939 to 120707, length: 769, dir.: FORWARD]
TTTGGAAACAATTAAACAAGAAGTAAGAGAATCTATTGTTAAAGGAATTATCGCGGGATA
TAAGGACTATGTTAATGAGAGAAATGAAGTCAAGAAACGTATGGTGATTAGTGATGCCTA
TGTGTACACCAAATCTAATCATATTGAAAATCAAGTTGCTAAGCATTTGGAAAATTTTGT
TAAGTATATTAAAGAAAATGCTGGACCATCATGGAAGTATTTAAAGTTTATATTTAATAA
AGATGAAGAGAAAAATAATATCATGTTTATATTGAAAAATGAAGATTACTTTGATGAAAA
AAATGTAAGCGTAGGGAAGAGTTTAGTTGCTGATAAAAATCAAAAAAGTAAAAACTACCT
AGAGGTACTTATGGCTAAGAATAGGGACATTAATTTTGGTACTGTTGAAGAAGATTTTGA
AATTGGGCATCAAATGACTGCAGATAGTATATTATTTAATATAAAAGAAGGCAGTAATAG
AGATATTAATTCTTATTTTTTAATTATTACATATCGTATTGATAAAGAATCAAAGCAATT
AGCTGCAATCAAACAATGGTTACCAAATCCAGAAACAAATTCTGCAATTATGGTTGATGA
TTTGACAGAGTTAATAGAAAAAGTAATAGTAGAAAGAGAAGATTATCATATTGACGAAGA
AGAGTTAGAAGTACTTAAAAACGATGAAGAGTTAGAATTCATAGATGTGGAACATGCATT
TGGTATCAGTATCGATGAAGATAACGATATGATTGAAAGCGAAAGGTGA
>>0126|Q1Y4B9_(putative DNA-binding protein)_[pos.: 120713 to 121888, length: 1176, dir.: FORWARD]
ATGTTTATTGGCAAGAATTTAGAATACGTGAGAAAGCTTAATGCTCTAAGTAGAAAAGAA
TTATCAGAAAAAATAAATGTAAGTGAACAAGCAATTTGGCAATATGAAACAAAAAATATG
ATGCCAGAAATTAATAAAATTTATGATATGACATCTATTTTTAATGTTAAATCTAGCTAC
TTTATTAGCGAGCAGCCCGAAGAGCTCCTAATAAATTCTGTCGATAAACATAGTATAGCT
TTTAGAGCAAAAAATTATAAAGTATCTACGAAACTATTAAATAAGCAATATTATCAAGCA
ATGTATTTATCTAATTTAACTAACTACTTATTTTCCTTTGTAAAGATACCGGATAATATT
ATTTTATCGTTAATAAATAATTTAGATGACTTGTTGAATGGCAATTTAGAATCACTAAAT
AAAAAAGAAAGCATAAAAGAAACTGCTAAAGTTGTGAGGGCTAAAATTCTTCAAGACGAA
AGCAATGAAGCACTATTATTTATGCTTGAAAAAGCGGGTATAGTTATATACGAAAAGCGA
ATTAATGATAGCATAGACGCATATAGTTTTTGGAGTAAAGATCTGACACCTTTTATTATA
CTGGGTACAAATAAGGGGGTAGCAGTTAGAAGGAATTTTGATCTTGCACATGAGCTGGGA
CATCTTGTTCTACATCGTCATATTCAATTCGACTTATTATCTCCTGAAGAATATAAGACA
ATTGAACATGAGGCAGATATTTTCGCCTCTGAATTTTTACTACCTGAAGAAGCGTTTAAA
AAGGACTTTGATCAAATGACAAAAAAATCAAATCCTGATTATTTAGCTGTATTGAAAGAA
AAATGGTATGTTTCTATACAAGCAATTGCAATGAGAGCCTATTATCTAGGTCTAATGTCT
AGTACTCAGTACAGATATTTTTGGGCATCATTAAATAAAAAAGGCTATAAAAGTAAAGAG
CCTTTAGACGACGTGATTGAAATGTCACGTCCTGTCAAAATGAATAGTTTATTAAAGTTG
TATTTTGATAGAAATATACTGACACCACAAAAATTATTGAATTATTTAAAAGTTGATGAA
ACATTTTTGAATCATCTAGCAGGTATTAATTTAAAACTCTTTAAGGATTATGTTAATGAA
AATAGAGAATATAATATAACGAATCTATATAAATAA
>>0127|txbi_Q1Y4B9_(bidirectional rho-independent terminator of Q1Y4B9)_[pos.: 121890 to 121953, length: 64]
GCACCAATATTTAAACCTCGAGCTGAAAAGATCATCATTTCAGTTCGAGGTTTTTATTTG
TAAC
>>0128|adhE_(alcohol-acetaldehyde dehydrogenase)_[pos.: 122274 to 124883, length: 2610, dir.: FORWARD]
ATGTTAACTATACCTGAAAAAGAAAATCGTGGATCGAAAGAACAAGAAGTGGCAATTATG
ATTGATGCTCTAGCTGACAAAGGGAAAAAAGCATTAGAAGCATTATCTAAAAAGTCACAA
GAAGAAATTGATCATATTGTTCATCAAATGAGTTTAGCAGCTGTTGATCAACATATGGTG
CTAGCAAAATTAGCACATGAAGAAACTGGAAGAGGTATATACGAAGATAAAGCGATTAAA
AATTTATACGCTTCTGAATATATATGGAATTCAATAAAAGACAATAAGACAGTAGGGATT
ATTGGTGAAGATAAAGAAAAAGGATTAACGTATGTAGCGGAACCAATTGGTGTTATTTGT
GGTGTTACGCCAACAACAAATCCTACGTCGACAACTATTTTTAAAGCGATGATTGCAATT
AAGACAGGAAATCCAATCATTTTTGCATTCCATCCAAGTGCGCAAGAATCGTCGAAGCGT
GCAGCAGAAGTTGTATTAGAAGCGGCAATGAAGGCAGGTGCACCTAAAGATATTATTCAA
TGGATTGAAGTGCCTTCTATCGAAGCAACAAAACAATTAATGAATCACAAAGGTATTGCA
TTAGTTCTAGCAACAGGTGGTTCGGGCATGGTTAAGTCTGCATATTCAACTGGTAAACCG
GCATTAGGTGTGGGACCAGGTAACGTGCCGTCTTACATTGAAAAAACAGCACACATTAAG
CGTGCAGTAAATGATATCATTGGTTCAAAAACATTTGATAATGGTATGATTTGTGCTTCT
GAACAAGTTGTAGTCATTGATAAAGAAATTTATAAAGACGTTACTAATGAATTTAAAGCA
CATCAAGCATATTTTGTTAAAAAAGATGAATTACAACGCTTAGAAAATGCAATTATGAAT
GAACAAAAAACAGGTATTAAGCCTGATATTGTCGGTAAATCTGCAGTTGAAATAGCTGAA
TTAGCAGGTATACCTGTCCCCGAAAATACAAAACTTATCATAGCTGAAATTAGCGGTGTA
GGTTCAGACTATCCGTTATCTCGTGAAAAATTATCTCCAGTATTAGCCTTAGTAAAAGCC
CAATCTACAAAACAAGCATTTCAAATTTGTGAAGACACACTACATTTTGGTGGATTAGGA
CACACAGCCGTTATCCATACAGAAGATGAAACATTACAAAAAGATTTTGGACTAAGAATG
AAAGCTTGTCGTGTACTTGTAAATACACCATCAGCAGTTGGAGGTATTGGTGATATGTAT
AACGAATTGATTCCGTCTTTAACATTAGGTTGTGGTTCGTACGGTAGAAACTCAATTTCA
CATAATGTTAGTGCGACAGATTTATTAAACATTAAAACGATTGCTAAACGACGTAATAAT
ACTCAAATTTTCAAGGTGCCTGCTCAAATTTATTTTGAAGAAAATGCAATCATGAGTCTA
ACAACAATGGACAAGATTGAAAAAGTGATGATTGTCTGTGACCCTGGCATGGTCGAATTC
GGTTATACAAAAACAGTTGAGAATGTATTAAGACAAAGAACGGAACAGCCTCAAATTAAA
ATATTTAGCGAAGTCGAACCGAACCCATCAACGAATACAGTATATAAAGGTCTGGAAATG
ATGGTTGATTTCCAACCGGATACAATCATTGCACTTGGTGGTGGTTCAGCGATGGATGCT
GCAAAAGCAATGTGGATGTTCTTTGAACACCCTGAGACATCATTCTTCGGTGCTAAACAA
AAGTTCCTAGACATCGGTAAACGTACTTATAAAATAGGCATGCCTGAAAATGCGACGTTC
ATTTGTATCCCTACGACATCAGGTACAGGTTCAGAAGTAACACCATTTGCAGTTATCACA
GATAGTGAAACAAATGTAAAATATCCGTTGGCTGATTTTGCTTTAACACCTGATGTTGCA
ATTATTGACCCTCAATTTGTGATGAGTGTGCCAAAAAGCGTTACAGCAGATACAGGAATG
GATGTACTAACGCATGCAATGGAATCATATGTATCTGTAATGGCTTCAGATTACACAAGA
GGTTTGAGTCTACAAGCGATTAAATTGACGTTCGAATATTTAAAATCATCTGTTGAAAAA
GGTGATAAAGTTTCAAGAGAGAAAATGCATAACGCATCAACTTTGGCTGGTATGGCATTT
GCAAATGCATTCTTAGGCATTGCACACTCAATTGCGCATAAAATTGGTGGGGAATATGGT
ATTCCGCATGGTAGAGCGAATGCGATATTACTACCGCATATTATCCGTTATAATGCCAAA
GACCCGCAAAAACATGCATTATTCCCTAAATATGAGTTCTTCAGAGCAGATACAGATTAT
GCAGATATTGCCAAATTCTTAGGATTAAAAGGTAATACGACAGAAGCACTCGTAGAATCA
TTAGCTAAAGCTGTCTACGAATTAGGTCAATCAGTCGGAATTGAAATGAATTTGAAATCG
CAAGGTGTGTCTGAAGAAGAATTAAATGAGTCAATTGATAGAATGGCAGAGCTCGCATTT
GAAGATCAGTGTACAACTGCTAATCCTAAAGAAGCGCTAATCAGTGAAATCAAAGATATC
ATTCAAACATCATATGATTATAAGCAATAA
>>0129|capA-L1_(capsular polysaccharide biosynthesis protein A, locus 1)_[pos.: 125228 to 125896, length: 669, dir.: FORWARD]
ATGGAAAGTACATTAGAATTAACAAAAATTAAAGAAGTATTACAAAAAAACTTGAAGATT
TTAATTATTTTACCGCTATTATTTTTAATTATTAGCGCTATTGTTACATTTTTCGTCTTA
TCACCTAAATATCAAGCTAATACTCAAATTTTAGTGAATCAAACTAAGGGAGACAATCCT
CAGTTTATGGCGCAAGAGGTTCAAAGTAATATTCAACTTGTAAATACGTATAAAGAAATT
GTTAAAAGTCCTAGAATTTTAGATGAGGTGTCAAAGGACTTAGATGATAAGTATTCACCA
TCTAAATTATCGAGTATGTTGACAATTACAAACCAAGAAAATACACAACTTATCAACATC
CAAGTTAAAAGTGGTCATAAACAAGATTCGGAAAAAATTGCGAATAGCTTCGCTAAAGTT
ACAAGTAAACAAATTCCGAAGATTATGAGTGTGGATAACGTATCAATTTTATCTAAAGCA
GACGGTACAGCAGTTAAAGTCGCACCAAAAACTGTAGTGAATCTAATCGGTGCATTCTTT
TTAGGATTAGTTGTCGCGCTTATATATATCTTCTTCAAAGTAATTTTCGATAAGCGAATT
AAAGATGAAGAAGATGTAGAGAAAGAATTAGGATTGCCTGTATTGGGTTCAATTCAAAAA
TTTAATTAA
>>0130|capB-L1_(capsular polysaccharide biosynthesis protein B, locus 1)_[pos.: 125912 to 126598, length: 687, dir.: FORWARD]
ATGTCAAAAAAGGAAAATACGACAACAACACTATTTGTGTATGAAAAACCAAAATCAACA
ATTAGTGAAAAGTTTCGAGGTATACGTTCAAACATCATGTTTTCAAAAGCAAATGGTGAA
GTAAAGCGCTTGTTGGTTACTTCTGAAAAGCCTGGTGCAGGTAAAAGTACAGTTGTATCG
AATGTAGCGATTACTTATGCACAAGCAGGCTATAAGACGTTAGTTATTGACGGCGATATG
CGTAAACCAACACAAAATTATATTTTTAATGAGCAAAATAATAATGGACTATCAAGCTTA
ATCATTGGTAGAACGACTATGTCAGAAGCAATTACGTCGACAGAAATTGATAATTTAGAT
TTACTAACAGCTGGTCCTGTACCTCCAAATCCATCTGAGTTAATTGGGTCTGAAAGGTTC
AAAGAATTAGTTGATATGTTTAATAAACGTTACGACATTATTATTGTCGATACACCGCCA
GTTAATACCGTGACTGATGCACAACTATATGCGCGTGCTATTAAAGATAGTCTGTTAGTC
ATTGATAGTGAAAAAAATGATAAAAATGAAGTTAAAAAAGCTAAAACACTTATGGAAAAA
GCAGGCAGTAACATTCTAGGCGTCATTTTAAATAAGGCAAAAGTAGATAAATCTTCTAGT
TATTATCACTATTATGGAGATGAATAA
>>0131|capC-L1_(capsular polysaccharide biosynthesis protein C, locus 1)_[pos.: 126601 to 127365, length: 765, dir.: FORWARD]
ATGATTGATATTCATAACCATATATTGCCTAATATCGATGACGGTCCGACAAATGAAACA
GAGATGCTGGATCTTTTAAGACAAGCGACAACACAAGGTGTTACAGAAATCATTGTAACA
TCACATCACTTACATCCTCGATATACCACACCTATAGAAAAAGTGAAATCATGTTTAAAC
CATATTGAAAGCTTAGAGGAAGTACAAGCACTAAATCTAAAGTTTTATTATGGACAGGAA
ATAAGAATTACCGATCAAATCCTTAATGATATTGATCGAAAAGTTATTACCGGTATTAAT
GATTCACGCTATTTACTAATAGAATTTCCATCAAATGAAGTTCCACACTATACTGATCAA
TTATTTTTCGAATTACAGAGTAAAGGCTTTGTACCGATTATTGCACATCCAGAGCGGAAT
AAAGCAATAAGTCAAAACCTTGACATACTATACGATTTAATTAACAAAGGTGCTTTAAGT
CAAGTGACAACGGCGTCATTAGCGGGTATTTCCGGTAAAAAAATTAGAAAATTAGCAATT
CAAATGATTGAAAACAATCTGACACATTTCATCGGTTCAGATGCGCATAACACAGAAATC
AGACCGTTCTTAATGAAAGACTTATTTAATGATAAGAAATTACGTGATTATTATGAAGAT
ATGAACGGATTTATTAGTAATGCGAAGTTAGTTGTTGATGATAAAAAAATTCCTAAACGA
ATGCCACAACAAGATTATAAACAGAAAAGATGGTTTGGGTTATAA
>>0132|capD_(capsular polysaccharide biosynthesis protein D)_[pos.: 127385 to 129208, length: 1824, dir.: FORWARD]
ATGGCACATTTATCTGTGAAATTGCGGCTTTTAATACTAGCTTTAATCGATTCACTGATA
GTGACATTTTCAGTATTCGTAAGTTATTACATTTTAGAACCGTATTTCAAAACATATTCT
GTCAAATTATTAATATTGGCAGCTATATCACTATTCATATCGCATCATATTTCAGCTTTT
ATTTTTAATATGTATCATCGAGCGTGGGAATATGCCAGTGTGAGTGAATTGATATTAATT
GTTAAAGCTGTGACGACATCTATCGTTATTACGATGGTGGTCGTGACAATTGTTACAGGC
AATAGACCGTTTTTTAGATTGTATTTAATTACTTGGATGATGCACTTGATTTTAATAGGC
GGCTCAAGGTTATTTTGGCGTATTTATCGGAAATACCTTGGAGGTAAGTCATTTAATAAG
AAGCCAACTTTAGTTGTTGGTGCTGGTCAAGCAGGTTCAATGCTGATTAGACAAATGTTG
AAAAGTGACGAAATGAAACTTGAACCGGTATTAGCAGTCGATGATGACGAACATAAACGC
AATATCACAATTACTGAGGGTGTAAAAGTCCAAGGTAAAATTGCGGATATTCCAGAACTA
GTGAGGAAATATAAGATTAAAAAAATCATCATTGCAATTCCAACTATTGGTCAAGAGCGT
TTGAAAGAAATTAATAATATTTGCCATATGGATGGCGTTGAGTTATTGAAAATGCCAAAT
ATAGAAGACGTCATGTCTGGTGAGTTAGAAGTGAACCAACTGAAAAAAGTTGAAGTAGAA
GATTTACTAGGCAGAGATCCTGTTGAATTAGATATGGATATGATATCAAATGAATTGACG
AATAAAACTATTTTAGTTACGGGTGCAGGTGGTTCAATAGGATCAGAAATTTGTAGACAA
GTTTGTAATTTCTATCCAGAACGTATTATTCTACTTGGCCATGGTGAAAACAGTATTTAT
TTAATCAATCGTGAATTGCGAAATCGCTTCGGAAAAAATGTTGATATCGTTCCTATTATA
GCGGATGTGCAAAATAGAGCGCGTATGTTTGAAATTATGGAAATGTATAAACCATACGCA
GTTTATCATGCAGCAGCACACAAGCACGTGCCGTTAATGGAAGACAACCCTGAAGAAGCA
GTACGTAATAATATTTTAGGTACGAAAAATACTGCTGAAGCTGCTAAAAATGCAGAGGTA
AAGAAATTCGTTATGATTTCTACGGATAAAGCCGTTAATCCGCCTAATGTCATGGGAGCT
TCAAAGCGAATTGCAGAAATGATTATTCAAAGTTTAAATGATGAAACGCATCGAACAAAT
TTTGTTGCAGTGAGATTTGGTAATGTACTTGGATCGAGAGGATCTGTGATTCCACTTTTC
AAAAGTCAAATTGAAGAAGGTGGGCCAGTTACTGTGACACATCCTGAAATGACACGTTAC
TTTATGACAATTCCTGAAGCTTCTAGACTAGTTTTGCAGGCAGGGGCATTAGCAGAAGGT
GGCGAAGTATTTGTGCTAGACATGGGAGAACCAGTGAAAATTGTAGATTTGGCACGTAAT
TTAATTAAGCTAAGTGGTAAAAAAGAAGACGAGATACGCATTACTTATACAGGGATTAGA
CCCGGTGAAAAAATGTTTGAAGAGCTTATGAATAAAGATGAGGTTCATCCTGAACAAGTA
TTTGAAAAAATTTATCGTGGCAAAGTACAACATATGAAATGTAATGAAGTTGAAGCGATT
ATTCAAGACATCGTCAATGACTTTAGTAAAGAAAAAATTATTAACTATGCCAATGGCAAA
AAGGGAGATAATTATGTTCGATGA
>>0133|capE_(capsular polysaccharide biosynthesis protein E)_[pos.: 129198 to 130226, length: 1029, dir.: FORWARD]
ATGTTCGATGACAAAATTTTATTAATTACTGGGGGCACAGGATCATTCGGTAATGCTGTT
ATGAAACGGTTTTTAGATTCTAATATTAAAGAAATTCGTATTTTTTCACGCGATGAGAAA
AAACAAGATGATATTCGAAAAAAATATAATAATTCAAAATTAAAGTTCTACATTGGTGAT
GTGCGTGATAGTCAAAGTGTAGAAACAGCAATGCGAGATGTTGATTACGTATTCCATGCA
GCAGCTTTAAAACAAGTGCCGTCATGTGAATTCTTTCCAGTTGAGGCAGTGAAGACAAAT
ATTATTGGTACAGAAAATGTCTTACAAAGTGCTATTCATCAAAATGTTAAAAAAGTCATA
TGTTTATCTACAGATAAGGCAGCGTATCCTATTAATGCTATGGGTATTTCGAAAGCAATG
ATGGAAAAAGTATTCGTAGCCAAATCAAGAAATATTCGTAGTGAACAAACGCTTATTTGC
GGTACAAGATACGGCAATGTGATGGCTTCAAGAGGGTCAGTAATTCCTTTGTTTATCGAC
AAAATCAAAGCTGGAGAACCTTTAACGATTACAGATCCTGATATGACAAGATTTTTAATG
AGTTTAGAAGATGCGGTAGAACTAGTTGTTCATGCATTTAAGCATGCAGAGACAGGCGAT
ATTATGGTTCAAAAAGCACCAAGCTCAACGGTAGGGGATCTTGCGACCGGATTATTAGAA
TTGTTTGAAGCTGATAATGCAATTGAAATCATTGGTACGCGACATGGAGAGAAAAAAGCA
GAAACATTGTTGACGAGAGAAGAATACGCACAATGTGAAGATATGGGTGATTATTTTAGA
GTGCCGGCAGACTCCAGAGATTTAAATTATAGTAATTATGTTGAAACCGGTAACGAAAAG
ATTACGCAATCTTATGAATACAACTCCGATAATACACATATTTTAACGGTGGAAGAGATA
AAAGAAAAACTTTTAACACTAGAATATGTTAGAAACGAATTGAATGATTATAAAGCTTCA
ATGAGATAG
>>0134|capF_(capsular polysaccharide biosynthesis protein F)_[pos.: 130239 to 131348, length: 1110, dir.: FORWARD]
TTGAATATTGTAATTACAGGAGCAAAGGGTTTTGTAGGAAAAAACTTGAAAGCAGATTTA
ACATCAACGACAGATCATCATATTTTCGAAGTACATCGACAAACTAAAGAGGAAGAATTA
GAGTCAGCGTTGTTGAAAGCAGACTTTGTCGTACATTTAGCGGGAGTCAATCGACCTGAA
CACGACAAAGAATTCAGCTTAGGAAACGTGAGTTATTTAGATCATGTACTTGATATATTA
ACTAGAAATAAGAAAAAGCCGGCGATATTATTATCGTCTTCAATACAAGCAACACAAGAT
AATCCTTATGGTGAAAGTAAGTTGCAAGGTGAACAGCTATTAAGACAATATGCCGAAGAG
TATGGGAATACGGTTTATATTTATCGCTGGCCAAATTTATTCGGCAAGTGGTGTAAGCCA
AATTATAACTCAGTTATAGCAACATTTTGTTACAAAATTGCACGTAACGAAGAGATTCAA
GTTAATAATCGGGACGTTGAACTAACGCTAAACTACGTGGATGATATCGTCGCTGAAATA
AAACGTGCTATAGAAGGAAATCCAACGATTGAAAATGGTGTACCTACAGTACCAAATGTA
TTTAAAGTGACATTGGGAGAAATTGTAGATTTATTATACAAGTTCAAACAGTCACGTCTC
GATCGAACATTGCCGAAATTAGATAACTTGTTTGAAAAAGATTTGTATAGTACGTATTTA
AGCTATCTACCTAGTACAGACTTTAGTTATCCCTTACTTATGAATGTGGATGATAGGGGT
TCTTTTACAGAATTTATAAAAACACCGGATCGTGGTCAAGTTTCTGTAAATATTTCTAAG
CCAGGTATTACTAAAGGTAATCACTGGCATCATACTAAAAACGAAAAATTTCTAGTCGTA
TCAGGTAAAGGGGTAATTCGTTTTAGACATGTTAATGATGATGAAATCATTGAATATTAC
GTTTCTGGCGACAAATTAGAAGTTGTAGACATACCAGTAGGATACACACATAATATTGAA
AATTTAGGCGACACAGATATGGTAACTATTATGTGGGTGAATGAAATGTTTGATCCAAAT
CAGCCAGATACGTATTTCTTGGAGGTATAG
>>0135|capG_(capsular polysaccharide biosynthesis protein G)_[pos.: 131352 to 132476, length: 1125, dir.: FORWARD]
ATGGAAAAACTAAAATTAATGACAATAGTTGGTACAAGGCCTGAAATCATTCGCTTATCA
TCAACGATTAAAGCATGTGATCAATATTTTAATCAGATATTAGTACACACTGGTCAAAAT
TATGATTATACATTGAATCAAATTTTCTTTGATGATTTGGAATTAAGACAACCGGACCAC
TACTTAGAGGCAGTTGGAAGTAACCTCGGAGAAACGATGGGGAATATTATTGCGAAGACG
TATGACGTTTTATTACGCGAACAACCAGATGCACTTTTAATTCTTGGTGATACAAATAGT
TGTTTAGCAGCAGTATCTGCTAAACGATTAAAGATTCCTGTGTTCCATATGGAAGCGGGT
AATAGATGCTTTGATCAGAATGTACCTGAAGAAATCAATCGTAAAATTGTTGACCATGTC
AGTGATGTGAATCTACCTTATACAGAACATAGCAGACGGTATTTATTAGATGAAGGCTTC
AATAAAGCGAATATCTTTGTGACAGGATCACCGATGACAGAAGTGATAGAAGCGCATCGA
GATAAAATTAATCACAGTGACGTTTTAAATAAACTAGGATTAGAACCGCAACAATACATT
TTAGTATCTGCGCATAGAGAAGAGAATATCGATAATGAAAAGAATTTTAAATCATTAATG
AATGCGATAAATGATATTGCCAAAAAGTATAAAATGCCTGTGATTTATTCAACGCATCCA
AGAAGTTGGAAGAAAATTGAAGAAAGTAAATTTGAATTTGATCCATTAGTTAAACAGTTA
AAGCCATTTGGTTTCTTTGATTATAATGCATTGCAAAAAGATGCATTTGTTGTGCTATCA
GATAGTGGAACATTGTCAGAAGAGTCGTCTATTTTGAAGTTCCCTGGTGTCCTTATTCGA
ACTTCCACAGAAAGACCGGAAGTACTAGATAAAGGTACGGTTATTGTAGGTGGTATTACC
TATAACAATCTAATCCAATCCGTTGAACTAGCAAGAGAGATGCAAAACAATAACGAACCG
ATGATTGATGCTATTGATTATAAAGACACTAACGTTTCGACAAAAGTAGTTAAAATTATT
CAAAGCTATAAAGATATTATCAATCGAAATACTTGGAGGAAATGA
>>0136|capH5_(capsular polysaccharide biosynthesis protein Cap5H)_[pos.: 132479 to 133105, length: 627, dir.: FORWARD]
ATGAGGATAGCGATTGAAAAGATAATTGGTTTGCTGAAAAACCAGTCCTCTAAAGAATCG
AATGTTAAGATTCATCGCTTGGCGTATATTACAAATTCAAAATTTGATGGCAATAACTAT
ATAGATAGATGGTGTAAAATCAGGAATTCTCACATTGGTGAATACAGTTATATTGGATTT
GGTAGTGATTTTAATAATGTAGAAGTAGGAAGATATTGTTCGATATCTTCGGATGTAAAA
ATTGGGTTAGGGAAACATCCTACACACTTTTTTAGCTCATCACCGATTTTTTATTCTAAT
AATAATCCATTTAACATAAAGCAAAAGTTTATAGACTTTAATGACCAACCAAGCCGTACA
ACAATTAAAAATGATGTGTGGATTGGTGCAAATGTAATTATTATGGATGGTTTAACAATA
AATACTGGTGCAGTCATAGCAGCCGGCTCAGTTGTTACTAAAAATGTAGGAGCATATGAG
GTTGTTGGTGGGGTTCCTGCAAAAGTGATTAAGAAGCGATTTGACAATAAAACAATTGAA
AAACTTTTGGAAAGCAAGTGGTGGGAGAAAACGCCTGACAAACTAAAAGGATTTTCGGTT
GAATATTTAAATAAAAAGGATACTTAA
>>0137|capI5_(capsular polysaccharide biosynthesis protein Cap5I)_[pos.: 133110 to 134219, length: 1110, dir.: FORWARD]
ATGAGAATTTTAAATATTGTATCGAGTAATATTGTTCAAGACCCAAGGGTACTTAAACAA
ATAGAAACAATTAAAGGCGTTACGAATGATTATAAAATTGTTGGAATGAATAATTCACAA
GCTACTAATAAGCGATTGGAAAACTTAGATTGTAATTATCGTTTGTTAGGTAGCAAGGTA
GATCCAAAAAATATTCTTTCTAAATTAATTAAGCGTATTAGATTTGCAACAGGTGTTATC
CGAGAAATTAAAGCTTATAAACCTGACGTGATTCATGCAAATGATTTCGACGTATTATTA
ATGGTCTATTTAAGCAATTATAAAAAAGCTAATATTGTTTATGATGCGCATGAAATATAT
GCGAAAAATGCCTTTATTAATAAAGTTCCACTTATTTCAAAGTTTGTAGAAATTATAGAA
AAACACATTGTAAAACATCGTGTTAATGCCTTCGTAACAGTAAGTCATGCAGCAAAAGAA
TATTATCAATCTAAAGGATATAAGAAGGAAGCGAATGTTATTACGAATGCACCTATTTTG
AATGATAGCAGAGAATTTAAAGAAATCGAAAACTTTAAAGAAATCGTATATCAAGGTCAA
ATTGTAATGGACAGAGGATATGAAGAGTTTATTATTGCTTCATCAGCTTTTAAACAAAAT
GCTCCTTCATTCATAATTCGAGGGTTTGGTACGCATGAAGAAGTGATAAAAGAACTGATT
AGTTATAACTCGGAAAATATTAGGTTGGATAAACCAGTTGAAGTAAAAGAATTGGTTGAT
AAGTTAGCAGAAAGTAATGTTGGTGTTGTCTTGACGAAACCTGTATCTATTAATTTTGAA
TATACAGTATCTAATAAAATTTTTGAATGTATACATGCTGGTTTACCAGTGATTTTATCT
CCTGTCAAAGAGCATATTTATCTCAATGAAAAATATAAATTTGGCATTGTTCTAAAGGAA
GTTACGCCGTTAGAAATTGAAAAGGCGGTTAGAAAATTAAGAGATAATCACGATTTGTTT
AATCATTTACGTCAAAATGCAATTAAGGCGTCTAAAATTTTGAATTGGCAAATAGAAAGT
GAACGATTAGTAGAATTATATAAATTTTAA
>>0138|capJ5_(capsular polysaccharide biosynthesis protein Cap5J)_[pos.: 134233 to 135399, length: 1167, dir.: FORWARD]
ATGAAATTTTTTGTACTTTGTGCAATTATCAGCATGAACATATTTATAGTAATCTCTACA
TTTACTAAAGAAGTATTAGGGTTCCCTATAGAGCCGGTGTATTACTCAACCATGGTTGGT
ATAGCATTAATTACTACGGTGTTTGCTATTTATAAGATAATTGTCACGCAAGAAATTCCG
CGAGGGTTAATATTATTAATTGCTATATGTTTGCTTTATCTAGCTTTTTATTATTTTTCA
CCAGATAAGGAAGAGAAACTAGCTAAAAATAATATTCTATTCTTTTTAACATGGGCAGTT
CCAGCGGCAATTAGTGGTATTTATATTAAATATATAAACAAGGCTACGGTAGAAAGATTT
TTTAAATTAGTATTTTTCATATTTTCTGTTTCATTTATTTTTGTAATTTTAATACCAAAA
CTTACAGGTGAGATACCTAGCTATATCAATTTTGGACTTATGAACTATCAAAACGCTTCG
TACCTTTCAGCATTTACTGCCGGATTAGGCATTTATTTCATTATGAAAGGTTCAGTGAAA
CATAAGTGGATATATGTTCTATTTACAATAATTGATATACCTATTGTGTTTATACCAGGA
GGGCGTGGAGGTGCTATTTTATTAATTCTTTACGGCTTATTTGCATTTATACTTATTACG
TTTAAAAGAGGAATACCTATTGCAGTAAAAAGCATTATGTATATTTTTGCATTAAGCATA
TCTAGTGTATTGATTTACTTTCTTTTTACAAAAGGTTCGAATACTAGAACATTTTCATAT
TTACAAGGTGGAACACTTAATTTAGAAGGTACTTCTGGAAGAGGACCGATTTATGAAAAA
GGTATTTACTTTATTCAACAAAGTCCGTTATTAGGCTATGGGCCATTTAACTATTATAAA
CTAATCGGAAATATACCACATAACATCATTATTGAGTTGATTCTATCATTTGGCTTATTA
GGGTTTTTTATCATAATGATTTGTATTTTGCTACTAGTTTATAAAATGATTAGGAACTAT
GATCCAAACACTATAGATTTACTCGTTATGTTTATAGCAATCTATCCAATCACATTATTA
ATGTTTAGTTCAAATTATTTAGTTGTAAGTGAATTTTGGTTTATGTTGTTCTATTTTATT
ACAAAAGGACGGCGTCATCATGGCTAA
>>0139|capK5_(capsular polysaccharide biosynthesis protein Cap5K)_[pos.: 135392 to 136597, length: 1206, dir.: FORWARD]
ATGGCTAAGAAAGTTTTTATTATGGATAGCGTAAAGACAATAATTGGTACGTTGCTTATA
GCTTTAGGATTACAATTTTTAGCTTATCCAATTATTAATCAACGAGTAGGTAATGAAGCG
TTTGGTTCTATTTTAACGATTTATACAATCATAACAATCACGAGTGTTGTATTAGGCAAT
ACGCTTAACAATATACGATTGATTAATATGAATCTATACAAATCCAATCATTACTATTGG
AAATTTGCATCGATACTTTTAATTTCAATTCTGATTGAGAGTATAGCTTTAATTATTGTA
TTTCTTTACTTTTTTAATTTGAACACCATCGATATTATCTTTTTAATTTTGCTTAACATT
TTAATGTGTTTAAGGATTTATCTGAATGTATTTTTTAGGATGACTTTAAAATATAATCAG
ATTTTGTATATTGCTCTTATTCAATTTTTAGGTTTGCTGATAGGACTATTTCTATATTAT
TTAACCCAAAACTGGATTGTTTGTTTTATTACCAGTGAATTGTTTGCAACGATATATACA
TTGGTTAAATTACGGGGATTAACTATAGGCGAGTATCGAAGTGAAGATAATAATGTGGTA
AAAGATTATGTGATGCTACTGAGTACAAATAGCCTTAATAATTTGAATCTCTACTTAGAT
AGATTAATCTTATTACCAATTATAGGTGGAACAGCTGTAACTATATCATTTCTTTCAACA
TTTATTGGGAAGATGTTAGCTACATTTCTATATCCGATTAATAATGTAGTACTTTCATAT
ATTTCTGTAAATGAAAGTGACAATATAAAGAAGCAATATTTGAAAACTAATCTATTTGCT
ATAGCTGCCCTATGTTTAGTCATGATTATATGTTATCCAATTACAATAATTATTGTCTCT
TTACTGTATAACATTGATTCAAGTTTATATTCGAAGTTTATTATTTTAGGTAATATAGGT
GTTTTATTCAATGCAGTGAGTATTATGATCCAAACTTTAAATACAAAACACGCATCAATA
ACATTACAAGCGAATTATATGACGCTTCACACGATTACATTTATATTCATAACTATTTTA
ATGACAATTGCGTTTGGTCTAAATGGATTCTTTTGGACGACGCTGTTCAGCAACATTATT
AAGTATGTGATTTTAAATATTATAGGTTTAAAGTCTAAATTCATTAATAAAAAGGACGTC
GATTAG
>>0140|capL_(capsular polysaccharide synthesis protein L)_[pos.: 136598 to 137803, length: 1206, dir.: FORWARD]
ATGAGTGAAAAAAAGATTTTGATTTTATGTCAGTATTTTTATCCGGAATATGTATCTTCA
GCGACGTTACCAACACAATTGGCGGAAGATTTAATTGCGAATCACATTAATGTCGATGTC
ATGTGTGGATGGCCATATGAATATAGTAATCATAAACAGGTTTCTAAAACCGAGATGCAT
CGTGGTATTCGCATTCGACGTCTAAAGTATTCGAGGTTTAATAACAAAAGTAAGGTTGGA
AGGATCATCAATTTCTTTAGTTTATTTTCAAAATTCGTGATTAATATACCTAAAATGTTG
AAATATGATCAGATTCTTGTTTACTCTAATCCACCAATCTTGCCATTAATACCAGACGTA
CTACACAGACTGCTTAAGAAAAAATATTCTTTTGTGGTGTATGATATAGCACCTGATAAT
GCGATTAAGACAGGTGCAACACGTCCAGGTAGCATGATTGATAAACTGATGCGTTACATT
AATAAACATGTCTACAAGAATGCTGAAAATGTCATTGTCCTTAGTACGGAAATGAAAAAC
TATTTAGTAAATCATCAAATTTCTAAAAATCCTGACAATATTCATGTGATTCCTAACTGG
TATGACATGCGTCAGTTACAAGACAATCGTATCTATAATGACACATTTAAAGCTTACCGT
GAGCAATACGACAAAATTATATTGTATAGCGGTAATATGGGGCAGTTACAGGATATGGAG
ACACTTATCTCATTTTTAAAATTAAATAAGGATCAGCCTCAAACGTTAACAATACTTTGT
GGTCATGGTAAGAAATTTGCAGATGTCAAAACGGCAATAGAAGACCATCGTATTGAAAAT
GTTAAAATGTTTGAGTTTTTAACAGGTACAGACTATGCTGATGTATTAAAAATTGCGGAT
GTATGTATTGCATCGCTGATTAAAGAAGGCGTTGGTTTAGGCGTGCCGAGCAAGAATTAT
GGCTACCTTGCAGCTAAGAAGCCGTTGGTACTCATCATGGATAAGCAATCTGATATCGTT
CAACATGTTGAACAATATTATGCGGGTATCCAAATTGATAATGGCGATGCACATGCCATT
TATAACTTCATCAACACTCACTCGAGTAAGGAATTGCACGAGATGGGTGAGCGCGCACAT
CAACTGTTTAAAGATAAATATACGAGAGAAATTAATACTATGAAGTATTACAATCTGTTG
AAGTGA
>>0141|capM_(capsular polysaccharide synthesis protein M)_[pos.: 137814 to 138371, length: 558, dir.: FORWARD]
ATGAAGCGATTATTCGATGTAGTGAGTTCAATATATGGTTTAGTAGTTTTAAGTCCGATT
CTGTTAATTACAGCATTACTAATTAAAATGGAATCACCTGGACCAGCCATTTTCAAACAA
AAAAGACCGACGATTAATAATGAATTGTTTAATATTTATAAGTTTAGATCAATGAAAATA
GACACACCTAATGTTGCAACTGATTTAATGGATTCAACATCGTATATAACAAAGACAGGG
AAGGTCATTCGTAAGACCTCTATTGATGAATTGCCACAATTATTGAATGTTTTAAAAGGA
GAAATGTCAATTGTAGGTCCTAGACCAGCTCTTTATAATCAATACGAATTAATCGAAAAA
CGTACAAAAGCGAACGTGCATACGATTAGACCAGGTGTAACAGGGCTAGCTCAAGTGATG
GGGAGAGATGATATTACTGATGATCAAAAAGTAGCGTATGATCATTATTACTTAACACAT
CAATCTATGATGCTTGATATGTATATCATATATAAAACAATTAAAAATATCGTTACTTCA
GAAGGTGTGCACCACTAA
>>0142|capN_(capsular polysaccharide synthesis protein N)_[pos.: 138371 to 139258, length: 888, dir.: FORWARD]
ATGAGAAAAAATATTTTAATTACAGGCGTACATGGATATATCGGTAATGCTTTAAAAGAT
AAGCTTATTGAACAAGGACATCAAGTGGATCAAATTAATGTTAGGAATCAATTATGGAAG
TCGACCTCGTTCAAAGGTTATGATGTTTTAATTCATACAGCAGCTTTGGTTCACAACAAT
TCACCTCAAGCAAGGCTATCTGATTATATGCAAGTGAATATGTTGCTTACGAAACAATTG
GCACAAAAGGCTAAAGCTGAAGACGTTAAACAATTTATTTTTATGAGTACTATGGCAGTT
TATGGAAAAGAAGGTCAGGTTGGTAAATCAGATCAAATTGATACACAAACACCAATAAAC
CCTACGACCAATTATGGTATTTCCAAAAAGTTCGCTGAACAAGCATTACAAGAGTTGATT
AGTGATTCGTTTAAAGTAGCAATTGTGAGACCACCAATGATTTATGGTGCACATTGCCCA
GGAAATTTCCAACGGTTAATGCAATTGTCAAAGCGATTGCCAATCATTCCAAATATTAAC
AATCAGCGGAGTGCATTATATATTAAACATCTGACAGCATTTATTGATCAATTAATATCA
TTAGAAGTGACAGGAGTGTATCATCCTCAAGATAGTTTTTACTTTGATACATCGTCAGTA
ATGTATGAAATACGTCGCCAATCACATCGTAAAACGGTATTGATCAACATGCCTTCAATG
CTAAATAAGTATTTTAATAAGTTGTCGGTCTTTAGAAAATTATTCGGCAATTTAACATAC
AGCAATACGTTATATGAAAATAATAATGCGCTTGAAGTTATTCCTGGAAAAATGTCACTT
GTTATTGCGGACATCATGGATGAAACGACAACCAAAGATAAGGCATAA
>>0143|capO_(capsular polysaccharide synthesis protein O)_[pos.: 139312 to 140574, length: 1263, dir.: FORWARD]
ATGAAGTTAACAGTAGTTGGCTTAGGTTATATTGGTTTACCAACATCAATTATGTTTGCA
AAGCATGGCGTCGATGTGCTTGGTGTTGATATTAATCAGCAAACGATTGATAAGTTACAA
AGTGGTCAAATTAGTATTGAAGAACCTGGATTACAAGAGGTTTATGAAGAGGTACTGTCA
TCGGGAAAATTGAAGGTATCTACAACGCCAGAAGCATCTGATGTTTTTATCATTGCCGTT
CCGACGCCGAATAATGATGATCAGTACCGGTCATGTGACATTTCGCTAGTTATGCGTGCA
TTAGATAGTATTTTACCATTTTTAGAAAAAGGAAATACCATTATTGTAGAGTCGACAATT
GCGCCCAAAACGATGGATGATTTTGTAAAACCAGTCATTGAAAATTTAGGGTTTACAATA
GGTGAAGATATTTATTTAGTACATTGTCCAGAACGTGTACTGCCAGGAAAAATTTTAGAA
GAATTAGTTCATAACAATCGCATCATTGGCGGTGTGACTAAAGCTTGTATTGAAGCGGGT
AAACGTGTCTATCGCACATTCGTTCAGGGAGAAATGATTGAAACAGATGCACGTACTGCT
GAAATGAGTAAGCTAATGGAAAACACATATAGAGACGTGAATATTGCTTTAGCTAATGAA
TTAACAAAAATTTGCAATAACTTAAATATTAATGTATTAGATGTGATTGAAATGGCAAAC
AAACATCCGCGTGTTAATATCCATCAACCTGGTCCAGGTGTAGGCGGTCATTGTTTAGCT
GTTGATCCGTACTTTATTATTGCTAAAGACCCTGAAAATGCAAAGTTAATTCAAACTGGA
CGTGAAATTAATAATTCAATGCCGGCCTATGTTGTTGATACAACGAAGCAAATCATCAAA
GCGTTGAGCGGGAATAAAGTCACAGTATTTGGTTTAACTTATAAAGGTGATGTTGATGAT
ATAAGAGAATCACCAGCATTTGATATTTATGAGCTATTAAATCAAGAACCAGACATAGAA
GTATGTGCTTATGATCCACATGTTGAATTAGATTTTGTGGAACATGATATGTCACATGCT
GTCAAAGACGCATCGCTAGTATTGATTTTAAGTGACCACTCAGAATTTAAAAATTTATCG
GACAGTCATTTTGATAAAATGAAGCATAAAGTGATTTTTGATACAAAAAACGTTGTGAAA
TCATCATTTGAAGATGTATCGTATTATAATTATGGCAATATATTTAATTTTATCGACAAA
TAA
>>0144|capP_(capsular polysaccharide synthesis protein P)_[pos.: 140621 to 141796, length: 1176, dir.: FORWARD]
ATGTGTTTGAACTTCAGAGAGGATAATGTTATGAAAAAAATTATGGTTATTTTCGGTACG
AGACCCGAAGCAATAAAAATGGCACCATTAGTAAAAGAAATTGATCATAATGGGAACTTT
GAAGCGAACATTGTGATTACAGCACAACATAGAGATATGTTAGATAGTGTGTTAAGTATA
TTTGATATTCAAGCTGATCATGATTTAAATATTATGCAAGATCAACAAACGTTAGCGGGC
CTTACGGCGAATGCGCTTGCTAAACTTGATAGCATCATTAATGAGGAACAGCCGGATATG
ATTTTAGTACATGGTGATACTACAACGACTTTTGTAGGAAGCTTGGCAGCATTTTATCAT
CAAATTCCGGTCGGACATGTAGAAGCTGGACTTCGAACACATCAGAAATACTCACCATTT
CCTGAAGAGTTAAATCGAGTCATGGTAAGTAATATTGCTGAATTGAATTTTGCGCCAACA
GTAATTGCAGCTAAAAATTTACTTTTTGAAAACAAAGACAAAGAGAGTATCTTTATTACT
GGAAATACAGTTATTGACGCATTGTCAACAACAGTTCAAAATGATTTTGTTTCAACGATT
ATTAATAAACATAAAGGCAAGAAAGTTATTTTACTAACAGCGCATCGTCGTGAAAATATT
GGGGAACCGATGCATCAGATTTTTAAAGCAGTAAGAGATTTGGCAGATGAATATAAAGAT
GTTGTCTTCATTTATCCAATGCATCGTAATCCAAAGGTAAGAGCGATTGCCGAAAAATAT
TTATCTGGGAGAAATCGTATTGAATTAATTGAGCCATTAGATGCGATTGAGTTCCATAAT
TTTACAAATCAATCGTACCTCGTGCTGACAGATTCTGGTGGTATTCAAGAGGAGGCTCCT
ACATTTGGAAAACCTGTGTTGGTATTAAGGAATCATACAGAGCGTCCCGAAGGCGTTGAG
GCGGGAACATCGAGAGTAATTGGCACAGATTATGACAATATTGTTCGAAATGTGAAACAA
TTGATTGAGGATGATGAAGCGTATCAGCGTATGAGTCAAGCGAATAATCCATATGGTGAT
GGACAAGCATCACGACGTATTTGTGAAGTAATAGAATATTATTTTGGATTGCGTTCAGAC
AAACCGGATGAATTCGTACCTTTACGTCGCAAATAA
>>0145|isdI_(heme oxygenase)_[pos.: 141861 to 142187, length: 327, dir.: REVERSE]
TTATTTTTGATAGTGGTAGCCAATATCATATTTGAATACTTTATTTGATAATATTGGACT
TTGCTGTCCATCGTCATCACTTTTTAAACGTACATTTTTATGAGCTTCTTTAAATACATC
GGAATTCAACCAATTATTAAAGCTATCTTCAGATTCCCAAATAGTTAAGATTTTAACTTC
ATCTGTATCCTTGGTATTTAATGTTTTAGTGACAAACATTTGTTGGAAGCCTTCAATAGT
TTCAATACCTTGTCTATTGTAAAAACGTTCAATCGTTTCTTCCGCACTGCCTTTTTGTAA
TTGTAATCTATTTTCTGCCATAAACAT
>>0146|ybaN_(putative membrane spanning protein)_[pos.: 142194 to 142577, length: 384, dir.: REVERSE]
TCACTCCTCTATTTTATTATTTGATTTGGGTAATGTTTTTACAAATGTAAAGAGTACAGC
GGTTTGTATGATAACCATTATGATTAATCCTATACGGACTGCAAGAACATCCACCATATA
AATTGAAAAACCTATTACAATGTATAAGCTAATTAAAATTTTAATTTTCTGTTGTAGCGT
GTAGCCTCGATGTAAATAAAAGTTTTCTACATATTCTTTATAAATTTTTTGATTAATAAG
CCAATTGTAAAAGCGATCTGAACTTCGAGCAAAACAAAAAACTGCTACGAGTAAAAAAGG
GGTCGTTGGCAGTAAAGGTAATACGGCACCTGCAATACCAAGCGCTGTAAATATTAAGCC
AATGACGATTAAAATAAGTCGCAT
>>0147|aldA1_(aldehyde dehydrogenase, locus 1)_[pos.: 143004 to 144491, length: 1488, dir.: FORWARD]
ATGGCAGTAAACGTTCGAGATTATATTGCAGAGAATCATGGTTTATTTATCAATGGGGAA
TTTGTTAAAGGTAGCAGTGACGAAACAATCGAAGTGACTAATCCAGCAACTGGAGAAACA
CTATCACATATTACAAGAGCAAAAGATAAAGATGTCGATCATGCCGTCGAAGTGGCGCAA
GAGGCATTTGAATCATGGTCATTAACTTCTAAATCAGAACGTGCACAAATGTTGCGTGAT
ATTGGTGATAAATTAATGGCACAAAAAGATAAAATTGCAATGATTGAAACATTAAATAAT
GGTAAACCGATTCGTGAGACAACAGCAATTGATATTCCATTTGCTGCAAGACATTTCCAT
TATTTCGCAAGTGTTATTGAAACAGAAGAAGGTACAGTGAATGATATCGATAAAGACACA
ATGAGTATCGTACGACATGAGCCGATTGGCGTCGTAGGTGCTGTTGTTGCTTGGAACTTC
CCAATGCTATTAGCTGCATGGAAGATTGCGCCAGCCATTGCTGCAGGTAATACAATTGTG
ATTCAACCTTCATCTTCAACACCATTAAGTTTATTGGAAGTTGCTAAAATTTTCCAAGAG
GTATTACCTAAAGGTGTTGTCAATATACTAACGGGTAAAGGTTCAGAATCAGGTAATGCA
ATTTTCAATCATGATGGTGTAGATAAATTATCATTTACGGGCTCAACTGATGTAGGTTAT
CAAGTTGCCGAAGCTGCAGCAAAACATCTAGTACCTGCTACATTAGAACTTGGTGGTAAA
AGCGCCAATATCATATTGGATGATGCTAATTTAGACCTTGCAGTTGAAGGTATTCAGTTA
GGTATTTTATTCAACCAAGGTGAAGTATGTAGTGCAGGTTCTCGATTATTAGTTCATGAA
AAAATTTATGATCAATTGGTGCCACGTTTACAAGAGGCATTTTCAAATATTAAAGTTGGA
GACCCACAAGATGAAGCTACACAAATGGGTAGTCAAACTGGTAAGGATCAATTAGATAAA
ATTCAATCATATATTGATGCAGCAAAAGAATCAGATGCACAAATTTTAGCAGGTGGTCAT
CGTTTAACTGAAAATGGGTTAGATAAAGGATTCTTCTTTGAACCAACGTTAATTGCTGTG
CCAGATAATCATCATAAATTAGCGCAAGAAGAAATATTTGGACCAGTTTTAACAGTGATT
AAAGTGAAGGACGATCAAGAAGCAATTGATATAGCTAATGATTCAGAGTATGGTTTAGCT
GGCGGCGTATTTTCTCAAAATATCACACGTGCATTAAATATTGCTAAAGCTGTTCGTACA
GGACGTATTTGGATTAACACTTACAACCAAGTACCAGAAGGCGCACCATTTGGTGGTTAT
AAAAAATCAGGTATCGGACGAGAAACTTATAAAGGTGCGTTAAGTAACTATCAACAAGTT
AAAAATATTTATATTGATACAAGCAATGCTTTAAAAGGTTTGTACTAG
>>0148|czcD_(Co/Zn/Cd efflux potassium/proton antiporter)_[pos.: 145137 to 146096, length: 960, dir.: FORWARD]
ATGAATGGGAAAAAGGCGAATACGATAAACAGATACAAATATTTTCATCATGTCAATCAT
CAAAAAATTCAACAAAGTTCTAAAAAGACGCTGTGGGCATCACTTATCATCACATTGTTA
TTTACAGTGATTGAATTTGTCGGAGGTTTAGTATCTAATTCATTGGCATTACTGTCAGAT
TCATTTCATATGCTTAGTGATGTATTAGCACTTGGTTTATCCATGTTGGCCATTTATTTT
GCAAGTAAGAAGCCGACTGCACGATATACATTTGGATATTTAAGATTTGAGATATTAGCT
GCATTTTTAAATGGTTTAGCATTAATTGTCATTTCAATCTGGATTTTATATGAAGCTATT
GTACGTATTATTTATCCGCAACCAATTGAAAGTGGCATTATGTTTATGATTGCTAGTATT
GGTTTACTCGTCAATATTATTTTGACTATTATCCTTGTAAGGTCTTTAAAACAAGAAGAC
AATATCAATATTCAAAGTGCATTATGGCATTTCATGGGAGACTTATTGAACTCTATTGGT
GTCATCGTTGCAGTTGTATTGATTTACTTTACAGGATGGCGCATCATCGACCCAATCATT
AGTATTGTAATTTCACTCATCATTTTACGTGGTGGTTATAAAATTACGCGTAATGCGTGG
TTGATTTTAATGGAAAGTGTGCCTCAACATTTGGATACTGATCAAATTATGGCAGATATT
AAAAACATAGATGGCATATTAGATGTACATGAATTTCATTTGTGGAGTATTACAACAGAG
CATTATTCATTAAGTGCCCATGTTGTGTTAGATAAAAAATATGAGGGCGATGATTATCAA
GCGATTAATCAAGTATCATCATTGTTGAAAGAAAAATATGGCATTGCACATTCAACGTTG
CAAATTGAAAACTTGCAATTGAATCCATTAGATGAGCCATACTTCGACAAATTAACATAA

>>0149|WT19_000126_(hypothetical protein)_[pos.: 146157 to 146360, length: 204, dir.: REVERSE]
TTATGTTGCATCATTTAAATGATTTTCGTCAATTTCTTTGATGTTATCTACATCTAACAC
GACATCTTTAGGTTTCAAAATATGAATATGTTTTTCATCATTTGTATGTAAAATGCGTTC
TATGATGTACCTTTGACCGGCCATTGTTTCTACAGCAATCTTTTTGTTTCTTGCTAAACT
TGCTACGACGGATTCTTTATCCAT
>>0150|Q5HJK0-srpF_(alpha-helical coiled-coil protein)_[pos.: 146539 to 147051, length: 513, dir.: FORWARD]
ATGACATTATTTTTATTAGAAGCTAACAATCTTGATTTTGCATCAACGAAAGAAGAACTA
GAAGCAAAGGCATCATCACTATCTACGAAGACAATTCCAACATTAATTGAAGTACAAGCT
ACTGAAAATTTAACTCATGGTTATTTTATTGTGGAAGCAAATGACGAAGCAGAAGCTAAA
CAATTTTTAACAAAAGCAGGTATTAGTATTCAATTAGTCAAAGAAGTACGCTTAGTTGGT
AAAGATTTAGATGAAGTTAAAAATGGTGATGCACATGTTGATTACCTTGTAACTTGGAAC
ATTCCTGAAGGTATTACGATGGATCAGTATTTAGCACGTAAAAAGAAAAATTCTATTCAT
TATGAAGAAGTACCGGAAGTTGAATTTAAACGCACATATGTATGTGAAGATATGTCTAAA
TGTATTTGTTTATACAACGTACCTGATGAAGAAGCGGTACGTCGCGCGCGCAAAGCAGTT
GATACACCGATTGATGGCATCGAAAAACTTTAA
>>0151|tauB_(taurine ABC transporter, ATP-binding protein)_[pos.: 147392 to 148132, length: 741, dir.: FORWARD]
ATGATTAAAATACAACAATTACAACATCACTTTGGATTGCATAAAGTAATTCATAACTTT
AATTTGGACATTAGTAAGGGAGAAATAGTCACTTTTATAGGAAAAAGTGGTTGCGGGAAG
TCTACTTTACTCAATATTATCGGTGGATTTATTCATCCATCATCTGGTCGTGTCATTATT
GATAACGAAATTAAACAACAGCCGTCTCCAGATTGTTTAATGCTATTTCAACATCATAAT
CTGCTGCCATGGAAAACGATTAATGACAACATTAGGATTGGATTCCAACAGAAAATTAGT
GATGAAGAGATTAACGCACAGCTTAAATTAGTTGATTTAGAAGGCAGAGGAAAGCATTTT
CCCGAGCAACTGTCCGGAGGTATGAAACAACGTGTAGCATTATGTCGAGCGCATGTGCAT
AAGCCTAACGTTATATTGATGGATGAGCCATTAGGTGCATTAGATGCGTTTACACGCTAT
AAACTTCAAGATCAACTAGTGCAACTAAAACACAAAACGGAATCAACTATTATCTTAGTC
ACTCACGATATTGATGAAGCTATTTATCTTTCCGACCGCATTGTTCTATTAGGAGAAGGA
TGCAATATTATTTCGCAATATGATATTACAGCATCACATCCACGCAGTCGCAATGATAGC
CACCTACTTAAAATTCGTAATGATATTATGGAAACATTTGCATTGAATCATCATCAAGTT
GAACCTGAATATTATTTATAA
>>0152|tauA_(taurine ABC transporter, substrate-binding protein)_[pos.: 148146 to 149120, length: 975, dir.: FORWARD]
ATGAAAAGGTTAAGCATAATCGTCATCATTGGAATCTTTATAATTACAGGATGTGATTGG
CAAAGGACGTCTAAAGAACCGTCTAAAAATGCCCAACAGCAACAAGTGATTAAAATTGGA
TATTTGCCGATTACACATTCAGCTAATTTGATGATGACTAAAAAATTATTATCACAACAC
AATCATCCGAAATATAAGCTAGAATTAGTTAAATTCAATAATTGGCCAGATTTAATGGAC
GCATTAAACAGTGGTCGTATTGATGGTGCATCTACCTTGATAGAGCTCGCGATGAAATCA
AAGCAGAAGGGCTCGAATATAAAGGCTGTGGCATTGGGTCATCATGAAGGTAATGTCATT
ATGGGACAAAAAGGTATGCACTTAAATGAATTTAATAATAATGGCGATGATTACCATTTT
GGTATACCACATCGTTATTCAACGCATTATCTTTTACTTGAGGAATTACGTAAACAACTG
AAGATTGAACCGGGTCATTTTAGCTATCATGAAATGTCGCCAGCGGAGATGCCAGCCGCA
TTAAGTGAACACAGAATTACAGGGTATTCTGTAGCCGAACCATTCGGTGCACTGGGTGAA
AAGTTAGGCAAAGGCAAGACTTTGAAACATGGTGATGACGTTATACCTGATGCGTATTGC
TGTGTGCTAGTACTGAGAGGCGAATTGCTTGATCAACACAAGGATGTAGCGCAAGCATTT
GTACAAGATTATAAAAAGTCTGGCTTTAAAATGAATGATCGCAAGCAAAGTGTAGACATT
ATGACGCATCATTTTAAACAAAGTCGTGACGTTTTAACACAGTCAGCGGCATGGACATCC
TATGGTGATTTAACAATTAAGCCATCCGGCTATCAAGAAATTACGACATTGGTAAAACAA
CATCATTTGTTTAATCCACCTGCATATGATGACTTTGTTGAACCGTCATTGTATAAGGAG
GCATCACGTTCATGA
>>0153|tauC_(taurine ABC transporter, transmembrane permease)_[pos.: 149117 to 149878, length: 762, dir.: FORWARD]
ATGACACGTCTCACAATTAATAAAATTATATTACCCATTATCACATTTATTATTTTCTTA
GGCATTTGGGAAATGGTCATTATTATTGGGCATTACCAACCTGTATTGTTACCTGGTCCT
GCTCTTGTAGGAAAAAGCATATGGACTTTCATTGTTACTGGAGAAATTTTCCAACATTTA
GCAATTAGTTTATGGAGATTTGTAGCGGGCTTTGTTGTCGCATTGTTGGTTGCTATTCCA
TTGGGCTTCTTGCTTGGAAGGAATCGTTGGCTATACAACGCTATCGAACCGCTATTTCAA
TTGATTAGGCCGATATCTCCGATAGCATGGGCACCATTTGTTGTTCTATGGTTTGGTATT
GGTAGTTTGCCAGCGATTGCGATTATTTTTATCGCTGCTTTTTTCCCAATAGTGTTCAAT
ACCATTAAAGGCGTTAGAGACATTGAACCGCAATATTTAAAAATAGCGGCAAATTTAAAT
TTAACTGGGTGGTCATTGTATCGCAATATATTATTTCCCGGGGCATTTAAACAAATCATG
GCTGGGATACATATGGCGGTAGGAACAAGTTGGATATTTTTAGTTTCTGGTGAAATGATT
GGTGCACAATCGGGATTAGGTTTTTTAATCGTTGATGCACGAAATATGTTGAACTTAGAA
GATGTTTTAGCAGCAATATTCTTTATCGGATTATTTGGTTTTATTATTGATCGATTCATT
AGTTATATTGAGCAGTTTATACTTAGAAGATTTGGTGAATAA
>>0154|Q5HJJ8_(putative acyl-CoA dehydrogenase)_[pos.: 149891 to 150922, length: 1032, dir.: FORWARD]
ATGACTTTAGAAACGCTTATCAAAGAACAATTAGATCCTCATTTAGTAGAAGTTGATGAA
GGGACGTATTATCCGAGAACATTTATCCAACAATTATTTGTAGATGGCTATTTTGGTGAA
GCGACACTGAGAAAAAATGCTGAAGTAATCGAAGTTGTATCGCAGTCTTGTTTGACAACA
GGTTTTTGTTTATGGTGCCAATTAGCATTTTCTACGTACTTAGAAAATGCACCACAGCCA
CATTTAAATAATGACTTACAACAGCAATTGTTATCTGGAGAAATATTAGGTGCTACCGGA
TTGTCTAATCCGATGAAGTCATTTAATGATTTAGAAAAGTTGAACCTTGAACACACTTAT
GTTGATGGACAATTGGTTGTCAGTGGACGTATGCCAGCAGTAAGTAATATTCAAGAAGAC
CATTATTTTGGTGCGATTTCGAAGCATGAATCATCAGATGAATTTGTCATGTTCATTCTA
CGTGCCAATCAAGATGGTATCACTCTCGTTGAAAAAACAAATTTTTTAGGGGTAAACGGC
TCGGCAACTTATCAGATTACATTGAATCAAGTCGTAGTGCCACAATCACAAATTATCACA
CATGATGCGAAGCAGTTTGCGGCAACTATTCGCCCGCAATTTATTGCTTATCAAATTCCA
ATAGGATTAGGCTCAATTAAAAGTTCTTTAGAGTTAATTGATGCATTTTCAAATGCGCAA
AACGGAATAAATCAATATTTAGAGTATGATGTTGAAGCTTTTAAAAAACGTTATCGTCAA
CTTAGAGAGGAATATTATGCAATATTAGATGACGGTAACTTAACTTCACATTTAAATGAA
TTAATATCATTGAAGAAGGACATCGGCTATTTATTGCTAGATGTGAATCAAGCTTCTGTT
GTCAATGGTGGCTCAAGAGCATATACACCATATTCACCACAAGTTCGCAAGTTAAAAGAA
GGATTCTTCTTCGCAGCATTGACACCAACATTAAGACATTTAGGTAAACTTGAAGCAGAG
TTGAATAGCTAA
>>0155|STAR_(Staphylococcus aureus repeat element)_[pos.: 151111 to 151328, length: 218]
GAGTGGGACAGAAATGATAAAGAGCCACAAATGATTTATTATGTAGTGGTTCTTGGGAGT
GGGACAGAAATGATATTTTCGCAAAGTTTATTTCGTCGTCCCACCCCAACTTGCACATTA
TTGTAAGCTGACTTTCCGCCAGCTTCTGTGTTGGGGCCCCGCCAACTTGCATTGCCTGTA
GAAATTGTTGTTCCAATTTCTCTATGTTGGGGCCCCCG
>>0156|lmrP_(integral membrane transporter)_[pos.: 151486 to 152735, length: 1250, dir.: FORWARD]
ATGAAGCGATTAAGTACAACATTGAAAGTACGATTAATTAGTAATTTTTTACAATTGATT
ATTACGACAGCGTTTATCCCATTTATAGCATTATATTTAACTGATATGTTAAATCAATCT
ATCGTTGGTATATATCTTGTTGTCTTAGTGATTTTGAAGTTTCCGTTATCTATTATTTCT
GGCTATATTATCGAAATATTTCCAAAAAAGGCTCTCGTGCTGATTTATCAGTTGACGATG
GTTGTTATGTTAGTGTTAATGGGCATATTTAGCTCTAACCAGCTATGGCAAATCATCTGC
TTTTGCATTGCATACGCTATATTCACTATCGTTTGGGGCTTGCAATTTCCAGTTATGGAT
ACATTAATTATGGATGCAATAACGGAAGATGTTGAACATTACATTTACAAAATGAGTTAT
TGGATTACGAACTTATCGGTTGCTATCGGAGCTTTGTTAGGTGGATTAATCTATGGTCAT
AGTATGTTGATACTTTTCTTAGTCGCGGCATGTATTTTTTTAATTGTACTGGTGATTTTA
TATATTTGGTTGCCAGAAGACCAAAATCAATCAGTACGAACTGTTGCTAATGCGCAAACG
CCTTTTTATCAACAATTTCATATTTTGAAAGTGTTGCGTAGTTATAAATCAGTTTTAAAA
GATCGAAACTATATGTTAATGATTTCAGGATTCAGTATTTTAATGATGGGTGAATTCTCA
ACATCTTCGTATATTGCAATTAGATTAAAAGATCAATTTGAGACCATCAGCATAGGTCCT
TATGATATTACAGGGGCAAAGATGTTAGCAATTTTACTCATGACCAATACTGTTGGTGTC
ATTGTACTCACGTATTTTATTTCAAAAGTTGTATTAAAAATAGATTTTAAAATAGCTTTA
GTGTTCGGTTTACTATTTTATATTGTCGGTTATAGTGGAATCACGTATCTCAATCAATTT
AGCTTGCTCATCTTATTCATGATGATTGCTACTATAGGTGAAATCGTTTATTCGCCTATA
TTTGAAGAGCAACGCTTTAAAATTATTCCAGAAGATAAAAGAGGGACATATAGTGCTTTT
CATGCATTAGGTATTCATATGTCGGAAACATTAGCGAGGTTAGGGATTGTCTTGGGTGTG
TTCTTAACCTCCTTACAAATGGGGTTGTGTATGTTTATCTTGTTAGTAATGGGTGCTTTG
TTACTTGTTATAGGTGTATTTAGAGGACGAAAAAAGTAAGCATAGATTGA
>>0157|ausA_(nonribosomal peptide synthase)_[pos.: 153182 to 160357, length: 7176, dir.: FORWARD]
ATGATTATGGGTAATTTGAGATTTCAACAGGAATATTTTCGTATATACAAAAATAATACA
GAATCAACGACACACCGTAATGCGTATTGGGTTAAACTCGCTAAAAATGTTGAAGCTACT
AAAATGATGTATGCATTATCGACAATTGTGCAACAACATGCATCTATAAGACATTTTTTT
GATGTTACTACCGATGACAATTTAACAATGATACTTCATGAATTTCTGCCTTTTATTGAG
ATAAAACAAGTTCCATCTTCTTCCGCAAACTATGATTTAGAAGCTTTTTTTAAGCAAGAA
TTAAGTTCTTACCATTTTAATGATTCACCTTTATTCAAATTTAAATTGTTTCAGTTCGCT
GATGCTGCATATATACTATTAGATTTTCATGTGTCCATTTTCGATGGTAGTCAAATTGAT
ATTTTTCTTGATGATTTATGCAATGCATATCGTGGCAATACTGTTATTAACAATACTCGA
CAGCATGCACATTTAAATAGAAATGATGATAAAGACAATCAAGATGCATCGCATATAGCA
TTAGACTCAAACTATTTTCGGTTAGAGAATAACTCTGACATCCATATTGATAGTTATTTA
CCAATTAAGCATCCATTTGAGCAAGCTTTATATCAAACGTATTTGATTGATGATATGACA
TCAATAGATATGGCATCGTTGGCTGTTAGTGTGTATTTAGCTAATCATATAATGAGTCAA
CAACATGATGTCACATTAGGTATACATGTACCATCACATTTACCAAATGATTTACACGGA
AATATTGTGCCATTAACGTTAACAATCGATGCAAAAGATGTATGTCAACGTTTTACAACA
GATTTTAACAAATGTGTGTTGCAAAATATGTCGCAATTACAGTGCGCGAAGTCTTCGCTT
TCATTAGAGACTATTTTTCATTGTTATCATCAAATGATGCCTTGTTGTAATGATGTTATT
GAGGATGTACACCAAATACATGATGCACATACATCTTTAGCGGATATTGAAATTTTTCCA
CATCAACACGGGTTCAAAATTATATATAACAGTGCAGCATATGATTTGCTCTCAATCGAG
ACGCTGAGTGACTTAGTTCGTAATATTTATTTGCAAATTACTGAAGAAAATGGAAATGAA
CGAACAACTGTAGATGAACTTAATTTGATGACAGAACGTGATATTCAATTATATGACGAT
ATCAATTTAAGTTTGCCTGAGATAGATGATGCGCAAACAGTTGTTACCTTATTTGAGCAA
CAAGTTGAAGCAACGCCGAATCATGTGGCTGTGCAATTTGACGGAGTGTTTATAACATAT
CAAACATTGAATGCACGCGCGAATGATTTAGCACACCGTTTGAGAAACCAGTACGGTGTT
GAACCTAAGGATCGTGTCGCTGTCATAGCTGAAAAAAGTATTGAGATGATAATAGCGATG
ATAGGTGTGTTGAAAGCTGGTGGGGCTTACGTGCCAATTGATCCGAACTATCCAAGTGAT
CGTCAGGAGTACATTTTAAAAGATGCAACGCCTAAAGTTGTAATAACGTACCAAGCTTTA
TATGAAAATAGTAAACAAAATATTAATCACATTGATTTGAACAAGATAGCGTGGAAAAAT
ATTGACAATCTTTCTGAATGTAACACGTTAGAAGATCATGCGTATGTTATTTACACGTCG
GGGACAACTGGTAACCCTAAAGGGACACTAATTCCGCACCGAGGTATTGTTCGCTTGGTC
CATCAAAATCATTATGTACCATTAAATGAAGAGACGACGATTTTGTTATCAGGAACTATA
GCCTTTGATGCTGCTACATTTGAAATATATGGTGCATTGCTCAATGGTGGAAAACTGATT
GTTGCTAAAAAAGAACAATTATTAAATCCAATAGTGTTAGAACAATTAATCAATGAAAAT
GACGTTAATACTATGTGGTTAACCTCCTCATTATTTAATCAGATTGCTAGTGAACGAATA
GAAGTATTGGTACCGTTAAAGTATTTATTAATTGCTGGAGAAGTATTGAATGCTAAGTGG
GTGGATTTGCTTAATCAAAGACCGAAGCATCCTCAAATTATTAATGGTTATGGACCAACT
GAAAATACAACATTTACAACGACGTATAATATACCTAACAAAGTTCCAAATCGTATTCCT
ATTGGTAAACCGATTCTTGGTACTCATGTTTATATCATGCAAGGCGAGCGTCGATGTGGC
GTTGGTATTCCTGGAGAATTATGTACAAGTGGCTTTGGGTTAGCTGCAGGTTATTTAAAT
CAGCCAGAATTGACAGCAGATAAATTTATCAAAGATTCAAATATAAATCAGCTGATGTAT
AGAAGTGGTGATATCGTTCGTCTGTTACCCGATGGCAACATAGATTATTTATATCGAAAG
GACAAACAAGTTAAGATTCGAGGGTTTAGGATTGAGTTGTCAGAGGTTGAGCATGCGCTC
GAGCGTATACAAGGTATTAATAAAGCTGTTGTTATTGTTCAAAATCATGATCAAGATCAG
TATATCGTTGCTTATTATGAAGCGATGCATACATTATCACATAATAAGATTAAATCACAA
TTACGTATGACCTTACCGGAGTACATGATACCAGTTAATTTTATGCATATTGAGCAAATT
CCTATTACTATTAATGGGAAATTAGATAAGAAGGCATTGCCGATCATGGACTATGTCGAT
ACGGATGCCTATGTAGCACCGAGCACAGATACCGAACACTTGCTATGCCAAATTTTTGCA
GATATTTTACATGTGAATCAAGTAGGTATTCATGATAATTTCTTTGAATTAGGCGGCCAT
TCATTAAAAGCAACGTTAGTGGTGAATCGGATAGAGGCATCTACTGGGAAACGATTACAA
ATTGGTGATTTATTACAAAAGCCAACTGTATTTGAACTAGCACAAGCAATTGCTAAGGTT
CAAGAACAAAACTATGAAGTGATTCCTGAAGCTATAGTTAAAGATGATTATGTGTTGAGC
TCTGCACAAAAGCGTATGTATTTATTATGGAAATCAAACCATAAAGATACGGTGTATAAC
GTACCTTTTTTATGGCGGTTATCATCAGAACTTAATGTAGCTCAATTGCGACAAGCAGTT
CAGCATTTGATAGCGCGACATGAGATTCTACGAACACAATATATTGTTGTAGATGATGAG
ATTCGACAACGTATTGTGGCAGATATTGTAGCTGACTTTGAAGAAGTTAACACGCATTTT
ACGGATGAACAAGAAATCATGCGCCAATTTGTGGCACCTTTTAATTTGGAAAAGCCAAGT
CAAATTAGAGTGAGATACATTAGAAGTCCATTACATGCATACCTGTTTATAGATACACAT
CATATCATTAATGACGGTATGAGTAATATACAATTAATGAATGATCTTAACGCACTTTAT
CAACATAAATTATTGTTACCACTTAAATTGCAATATAAAGACTATAGTGAGTGGATGTCG
CATCGTGATATGACGAAACATAGACAATATTGGTTATCTCAATTCAAAGATGAAGTACCT
ATCTTAAGCTTACCGACAGACTATGTTAGACCAAATATTAAAACGACAAATGGAGCAATG
ATGTCATTTACAATGAATCAACAAACGAGACAGCTACTTCAAAAATATGTAGAAAAGCAT
CAAATTACTGATTTTATGTTCTTTATGAGTGTGGTCATGACGTTGTTAAGCAGATATGCT
CGAAAAGATGATGTTGTTGTCGGTAGTGTAATGAGTGCGCGTATGCATAAAGGCGCGGAG
CAAATGCTAGGCATGTTTGCTAATACGTTGGTATATAGAGGGCAACCGTCACCTGATAAA
ATGTGGACACAGTTTTTACAAGAAGTTAAGGAAATGAGTTTGGAGGCATACGAGCATCAA
GAATACCCATTCGAATGCTTAGTAAATGACTTAGATCAATCACATGATGCCTCACGGAAT
CCATTATTTGATGTCATGTTAGTACTACAAAACAATGAAACGAATCATGCTCATTTTGGG
CATAGTAAATTAACACACATTCAACCCAAATCGGTGACGGCGAAATTTGATTTATCTTTC
ATCATTGAAGAAGATCGCGATGACTATACAATCAATATCGAGTATAATACCGATTTATAT
CACTCAGAAACAGTTCGTCACATGGGTAATCAATGTATGATTATGATTGATTATATTTTG
AAGCATCAAGATACACTACAAATTTGCGATATACCAAATGGCACGGAGGAACTTCTAAAT
TGGGTCAATACGCATGTTAACGATCGAATGCTTAATGTCCCGGGAAATAAATCTATCATA
AGTTACTTTAATGAAGTTGTCTCACGACAAGGTAATCATGTTGCGCTAGTCATGAATGAT
TTGACAATGACATATGAAACATTAGGCAACTATGTGGATGCCATTGCGCACATGCTCCTA
TCAAATGGTGTGGGCAATGGTCAACGGGTTGCCTTGTTTACAGAACGTAGTTTTGAAATG
ATTGCGGCGATGTTGGCGACAGTTAAAGTAGGTGCATCTTATATACCTATCGATATTGAT
TTTCCGAAAAAGCGACAAGGCGCAATTTTGGAGGATGCTAAAGTAACTGCAGTCATGTCT
TACGGCATTGAAATTGAAACGACATTACCAGTCATTCAATTGGAAAATGCTAAAGGTTTT
GTTGAATCAAAGGAAAATGAACAATATGATGATTTACATGGCGATCAACTTGAAAACACA
GCGATGTTAGATAATGAGATGTATGCTATTTACACATCTGGTACGACCGGGATGCCTAAA
GGGGTTGCCATACGACAACGAAATTTGTTGAATTTAGTGCATGCATGGTCAACTGAATTG
CAATTAGGCGACAATGAAGTATTTTTGCAACATGCAAATATTGTTTTTGATGCATCAGTT
ATGGAGATTTATTGTTGTTTGTTAAATGGTCATACGCTTGTGATTCCAGATAGAGAGGAA
CGTGTTAATCCAGCACAGTTACAACAACTCATTAATAAGCATCGTGTGACGGTGGCGTCG
ATTCCATTACAGATGTGTAGTGTTATGGAAGACTTTTATATTGAAAAATTGATTACAGGT
GGGGCAACTAGTACGGCATCCTTTGTTAAATATATTGAGAAGCATTGCGGCACGTATTTC
AATGCCTATGGACCATCTGAGTCAACAGTCATCACATCGTATTGGTCACATCAATGTGGT
GATTTGATACCTGAGACGATTCCAATTGGCAAACCCTTATCTAACATCCAAGTGTATATT
ATGTCAGAGGGTTTGTTATGCGGTATTGGTATGCCAGGCGAGTTGTGTATTGCAGGTGAT
AGTTTAGCGATAGGATATATTAACCGTCCAGAATTAATGGCTGATAAATGGCAAAATAAT
CCATTTGGTAAAGGAAAGTTGTATCATAGTGGTGATTTAGCACGTTATACATCTGATGGT
CAAATTGAATTTTTAGGAAGAATAGATAAACAAGTGAAAGTTAACGGGTACCGTATTGAA
CTTGATGAAATTGAAAATGCAATATTAGCTATTCGTGGTATATCTGATTGTGTTGTCACA
GTAAGTCACTTTGATACGCATGATATATTGAATGCTTATTATGTCGGAGAGCAACAAGTG
GAGCAGGATTTGAAGCAATATTTAAATGATCATCTGCCTAAGTATATGATTCCTAAGACT
ATAACGCATATCGATTGTATGCCATTAACCACGAATGACAAGGTGGATACTACGCGTTTG
CCAAATCCATCACCTATACAACAGTCTAATAAAGTGTATAGCGAACCATCTAATGAAATT
GAGCAGACATTTGTTGATGTATTCGGAGAGGTATTGAAACAAAATGATGTCGGTGTTGAC
GATGATTTCTTTGAACTTGGTGGTAACTCATTAGAGGCGATGTTAGTTGTCTCGCATTTA
AAACGATTTGGCCATCATATTTCAATGCAGACATTATATCAATATAAAACCGTGCGACAG
ATTGTTAATTATATGCACCAAAATCAACAATCATTAGTTGCATTACCGGATAATCTTTCG
GAATTACAAAACATAGTTATGACTCGTTATAATTTGGGTATTTTAGAGGATAGTCTAAGT
CATCGACCTCTAGGAAATACACTATTGACTGGTGCTACAGGGTTTTTAGGTGCTTATCTG
ATTGAAGCACTACAAGGATACAGTCATCGCATTTATTGTTTCGTACGTGCTGATAATGAG
GAAATAGCATGGTATAAGTTGATGACGAATTTAAATGATTATTTTTCAGAAGAGACGGTT
GAAATGATGTTATCAAACATTGAAGTCATTGTTGGTGATTTTGAGTGTATGGATGATGTT
GTTTTACCAGAAAACATGGATACGATTATTCATGCAGGTGCTCGTACAGATCATTTTGGT
GATGATGATGAATTTGAAAAAGTAAATGTTCAAGGTACTGTTGATGTCATACGTTTGGCA
CTACAACATCATGCAAGGTTAATATATGTGTCTACGATAAGTGTGGGAACTTATTTTGAT
ATAGACACAGAAGATGTGACATTTTCAGAAGCGGATGTCTATAAAGGACAACTACTAACA
TCACCATATACACGGAGTAAATTTTATAGTGAATTAAAAGTATTAGAAGCTGTAAATAAT
GGCTTAGATGGTCGGATTGTACGTGTTGGTAATTTGACGAGTCCTTACAATGGGAGATGG
CATATGAGAAATATAAAGACTAACCGTTTTTCAATGGTAATGAATGATTTGTTACAACTG
AATTGTATCGGGGTTAGCCTCGCTGAAATGCCTGTAGATTTTTCTTTTGTGGATACGACT
GCCAGACAAATTGTCGCATTAGCACAGGTCAACACACCACAAATCATTTACCATGTGCTA
TCACCTAATAAAATGCCGGTGAAATCTTTGTTAGAATGCGTTAAGCGCAAAGAAATTGAA
CTCGTCAGCGATGAATCATTTAATGAAATTTTACAGAAACAAGACATGTACGAAACAATT
GGATTAACTAGTGTTGACCGTGAACAACAACTAGCAATGATAGATACAAAATTAACATTA
AAAATAATGAATCACATCAGTGAAAAATGGCCAACGATAACTAACAATTGGCTGTATCAT
TGGGCGCAATATATCAAAACAATATTCAATAAGTAA
>>0158|ausB_(holo-[acyl-carrier-protein] synthase)_[pos.: 160370 to 161014, length: 645, dir.: FORWARD]
ATGACAGTATTTGTAATGCAATTACAGAGTAACTTGAAAAGTATTGAAGAATTAATATCA
CAAAGTCGTTGGTCATATAAAAAACCGCGTACAGTCAACTATAGATACAATCAAGATAAA
CTCATGCACAGATTGGGAGATATTTTAGTGCAATATGGAATTCAACATGACACAGGGTTA
TTACCACATGAATGGCATTATCACATTTCGCCACGAGGTAAGGCAGATATAGTTCAACAC
AATCGTGATGGACAGCCCATCTATGTGAGCTTATCATATAGTTATCCTTATATCGTGTGT
GTTGTCGATAAAGAACCAGTTGGTATTGATATCGAAAAGATATCACAACGTTTAGACTGG
CGTACATTAGTGACGTGTTTCTCTACAAACGAAGCACATCAAATATGTAGTTTAAATGAT
TTTTATCAAATATGGACACAAAAAGAAAGTTTTACAAAATTGATTGGTGAAGGTTTAATC
AAAGGGTTGGACATTTATGATATGACGCAATCACACTTTTATCAATCACGTGAAGTGAAG
TTCAAACAATTTATTTTTGATCAGTTTATGGTACAGGTATGTTTCTTAGGACAGGCACCC
TGGGGGTATAAAAAAGTGTCTGTATTTCAGTTATTGAGTAGTTAA
>>0159|Q5HJJ2_(putative YagU family protein)_[pos.: 161341 to 161835, length: 495, dir.: REVERSE]
TTAATTTAATTTATAGCGATAGACAAAATGTTGTCGTACTAATTCAATAGTCATCATCCA
GACGACATGTCCAAATAATTCTGATATGTGCTCTTGGAATGGTTGATCCCACACAGCAGG
TACAGTATGCATAATCGGCATAATGATAAGGTGGAATAACACCCATATTACAATACCAAA
TACAGCACCTTGTCCCATTGCTAAGTAAGCGTATTTTTTAACTAATATGCAATAAATAAT
TGCAATGACGATAGAAAAACTAAAGTGAACAATGAAGCTTACCCAAGGTAATTCCATATT
TGAAAATGTATACGTCTGATGTGTAAATTCACTACTAAATCCTAATTGTTGCAATAACTC
TTGAGGTGGGTTTGTTGCATTTCGTTCTGGTGTACGAGGTGGAAACATGACCTCCCAACC
TAATTTTACAATTCCAGACAACAAGCCACCAATGATTCCGGCATAAATGAATATTATCAT
TTGTCGTTTCGTCAA
>>0160|argB_(acetylglutamate kinase)_[pos.: 162105 to 162875, length: 771, dir.: REVERSE]
TCATACTAATGATTTTAGTATCGTTGTCCCAACAAAATCATTATTGTAAATAGCTTCGAT
AATATTTGGCTTGTTTCCTGATGCAATGATAACTTTAGGACAGCCATTTTCAATAGCATT
TTTAGCATCAAGCACTTTGGGAATCATACCTCCATAAATATCACCATGCTCAATATACTG
ATTAATATCGGCTAAGGGTAGTTGAGGTATAACAACATCGTTGATTAGCACGCCAGCAAT
ATTACTTAGTACATAAATGGGTGCTTCCAATGATGCTGCAATAAAATAGGCGAGTGTGTC
TGCATTTATGTTGTAAAATTCTCCATCATGGTTATTGAAACCAATCGAATTGATGATAGG
TACAAATTTAGTACATAAATAAGACAATGAGTCTATATTTAAAGTGGTTGGAACCCCGAC
ATATCCATATTGTTGATCAAAACGTTTAATTTCAAATAATTGAGCATCCAAACCACATAA
GCCTATTGCAGAACATTGGTGCTGGTTAAATTGAGCTACTAATGCAGTGTTAACGTCTGC
AATGAGCGTGTGTTTAGTAATAGTCATAGTTGCTTTATCAGTCACTCTTAGGCCATTAAC
AAAGTGTGGCTCGATTTGCTGGTTTGATAATGCTTCATTAATAAATGGGCCACCGCCATG
AACGATAATGGGGTAGATGTTGTTTGATCGTAAATGCTTAATGTTGTTAATAATTGATGG
ATGCATGTCACTTAGTGTACTGCCACCAATTTTAATGACAATAAATTTCAT
>>0161|argJ_(arginine biosynthesis bifunctional protein)_[pos.: 162891 to 164132, length: 1242, dir.: REVERSE]
TTATGTTCGATATGATGCGTTAATACGCACATAATCATAGGATAAATCACAACCGTATGC
AGTCGCTGCAGCGTTACCTAAACCAAGCTGAACGTCAATTGTGACATTTTCATGAGTTAA
TGTATTCGACATAGCTTGCTCATCAAATAGTACAGCCATACCTTTATCCACGACAGGTAT
TTGGTTCAGTTGAACATATGTGCAGTTAGGATCAATTTCACATCCGCTGTAGCCAATAGC
TGTAATGATTCGACCAAAATTGGCATCTTCGCCAAAAATAGCTGATTTTACTAGATTTGA
ACTTACGATCGTTTTACCGATTTTTCTTGCGTCTGATATTGATTTAGCGCCTGAAACATT
GACACTGATTAACTTTGTTGCGCCTTCGCCATCTCTGGCTATAGCTTTAGCTAAAAATGT
ACAGACAAAATTGAATGCATCAACAAATGTTTCCCATTGTGGATGGTCTTGATTAAGTAT
TTGGTGTTCAACTTGCTGATTTGCCATGACTAATACCATGTCATTTGTACTTGTATCGCC
ATCAACAGTAATCATATTAAATGTATGGTCAGTCGAAGATTTTAATAATTGATGAAGTGT
ATTCGATTCAATTGATGCATCTGTTGTTATAAAAGCAAGCATGGTAGCCATATTTGGGTG
AATCATACCTGATCCTTTAGCACTGCCACCAATTGTAATGGTTTTACCATCAATATTTAG
TGATACAGCGATATGCTTTGTACATGTATCAGTTGTTAAAATTGCCTCGTTAAACGCACC
TGGTGTTGTAAAATTAGCATCATTAATATGTTCTGTACCAGTTTTAATTTTATCCATTGG
CAAATATTCTCCAATAACACCAGTTGAAGCAACAGCAACATGCTCAGATGGTATTTGAAG
TTGTTGAGCAACCCATGTTTGAGTTTGTTGTGCATCATCGATACCTTGCTGACCTGTGCA
AGAATTTGCATTAGCTGAATTAACAACAAGTGCTTGTAATTTCCCTTTAGACTTTTGTAA
AGTGTCTTCAGTGACAATAAGTGGTGCAGCTTTAAATTGGTTTAAAGTATATACGGCAGC
TGAACTTGCTAAAGACGATGAGTAAATCCAGCCAAAGTCTTTTTTGTTAGCGCGTAAACC
GATGTGCATACCACCGGCCGTGAAGCCTTGAGGTGTACTGATATCGCCATGTTTAATAAT
TGAAAAGTTATGTTGTTGTGATGTCGTTTCTTGATGTTTCAT
>>0162|argC_(N-acetyl-gamma-glutamyl-phosphate reductase)_[pos.: 164144 to 165178, length: 1035, dir.: REVERSE]
TTATGGATAAACTGGTGATTGTTTTAGGCCAGTCGTAACTTCAAAATCATATAATATATT
TAAGTTTTGAATGGCTTGACCACTTGCCCCTTTGACAAGGTTATCAATCACTGATACTAA
AATTGCTGTTTGCGTTGTTTCATCTACATAGATACCGATATCGCAGTAGTTACTACCGAG
TACTTCTTTTGTGGTTGGAAAAGTCCCAATATCTCTAATTCTGACAAATGGCTGATTAGC
ATAATAAGAGGTCATTAATTTATGTAATGATTCAGTCGTATATTCAGATGATAATTTGAC
ATATATTGTTGATAAAATACCTCGTGTCATTGGTACGAGATGTGGTGTAAATATGACTGA
TACATCTTGACCCGCAATGATAGATAAATATTGCTCGATTTCCGGTTTGTGTTTATGGTT
TCCGATTGCATAAGCGCTTAGATTTTCATTCATTTCTGAAAAATGAACACGTTGTGATAA
TGAACGACCAGCACCTGACACGCCGGTCTTAGCATCAATAATAATAGATGACAAATCTAC
AATTTTTTCGCTAATAAGTGGATGTAATGCTAATAACGTTGCTGTAGGGAAACAGCCAGG
GTTAGAAATGAGTTTCGTTCCATTGTTATCTAAAGATTGCCATTCTGAAATGCTGTAAAT
AGCATGATCCAAATCAACTTGTGCTGCAGCAGTTTCTTTGTAATATGCTTCATATATTTC
ACGATTCTTAATTCTAAATGCGCCAGATAAATCGATAACATGAATACCTTTTTCTACTAA
GGGAGGGATACATGTTTTACTTACGGGTGCTGGTGTCGCAAAGAAAATTACATCACAGTC
ATTATTGTCCACTGTAAGTGCTTCGAAATGTTGCATAATATGTTGTAAATGTGGAAATGT
TAATTTCAACGGTTCATCTACTTTTGAATGTGAGTAGATGTGTGCAATCGTTACATGAGG
ATGTGTTTGTAATAATCGAATTAGTTCAATTGCGCCATAACCGCTACCGCCAACGATACC
TACTTTAATCATCAT
>>0163|rocD1_(ornithine aminotransferase 1)_[pos.: 165214 to 166398, length: 1185, dir.: REVERSE]
TTAATTTTTAAAAACGTCTTGAAAAGCTGCAACAATTTGATTGATTTCCTCTTTATCAAT
AACTAGAGGTGGTGACAATCGAATGATAGTACGATGCGTGTCTTTGCATAAGATTCCACG
TTGAATCAGTTGATCCACAAAAGGTGCGGCATCTGTGTTAAGTTCGATGCCTATAAATAA
ACCACGACCTCTAATTTCCTTAATGCTTGGATGTTTAAGTTGTAGTAATTCTTTTAATAA
AATTGAACCTAAGCGTTCTGATCGTTCAACCAGTTGTTCATCTTTAAGTACATCAAGCGC
TGCCGTCGATATTGCAATGGCTAAAGGGTTACCACCAAATGTTGAACCATGTGTACCTGG
TGTTAGAACACGCATGACATCATTATTTGCAAGTACAGCAGATACAGGGTATAAGCCGCC
ACCCAATGCCTTACCTAAAATATAAATGTCTGGAACAACTTGCTCCCATTCCATAGCAAA
CCATTTCCCAGTTCTACCAAGACCAACTTGAATTTCATCTGCAATCAATAATATTTGATG
TTTATCACATAGTTGACGCACAGCTTGAATATATCCTTTCGGTGGTATATTAACGCCACC
TTCACCTTGAATTGGTTCCAAAATAATTGCTGCTGTATTCGGTGAAATAGCTTGTGTTAA
TTGTTCAATGTCTCCAAAATCTACTGTTGTAGTGCCTTGAAGTAGGGGGTGAAATCCTGC
TTTATATGCGTCGTGGTTAGATAGTGATAATGAGCCAAGTGTACGACCGTGAAAATTGTT
ATTCATAGCGATGATTTCAACTTGTCCGTCAGTAATGCCTTTAACTTCAGAGCCCCATTT
TCTAGCAATTTTAATGGCTGCTTCAACAGCTTCAGTACCAGAGTTAAGGGGGAGTACTTT
GTCTTTCTTAGCAAGATGACAAATTTTTTCTTCCCATTTCCCGAGATTGTCACTATAAAG
GACACGTGAAATGATAGACAACTTTGAAGCCTGTTCTGTCATCGCTTTAACAATTGTTGG
ATGGCAATGGCCTTGGTTAGCAACTGAAAAACCCGAAATGCAATCTATATATTGTTTGCC
ATCAGTATCCCAAACTTTGGCACCTTTACCTTTAGTAATTACAAGCTTAAGTGGTGCATA
ATTATTAGAACTATAATAATCAGTTAATTCAATGATTGAATTCAT
>>0164|brnQ1_(branched-chain amino acid transport system II carrier protein)_[pos.: 166647 to 168002, length: 1356, dir.: REVERSE]
TTATGCTTGTGGAATTTTACGATGCTTAATTTTATAAATAATGAAGCCGATAATGAAACC
AATCAAACTGAGAACAACCCAGCCCATACCAATGTCTGATAATGGTAAATATTTTTGGCT
GAAATTAATCAAAGTTTGTGAGAATGATGTGCTTGAAATGAACTCTGGACTAGCTTTTAA
TCCATCTACTAATGCAGCAATCATTGTAAAGAAAATGGTACATTGATAAATAATTTTTGA
ATGATGGAATTTGCTGCTAAATAATGTTAGTACAATCAAGGCAATTGCTAATGGATATAA
GAACATTAACACTGGGACTGAGTACATAATAATTTTAGTTAAGCCAACATTCGCGAATAA
GAATGAGATAAAGCTCACAACTGTTGCAATCGCTAGGTAATTCATTTTAGGGAAAAGGTG
TTCAAATGTTTCTGAAAATGCCGTAATTAAACCGATAGCTGTTTTTAAACAAGCAACCAT
AACGATGAGTGATAACAAGACGATACCGTAGTTACCTAAGTAGTATTGCGTAATTTGCGC
TAAGGCAATACCACCATTTTCACTAAGTTTGAAATGACCAATACTTAATGTACCCATGAT
TGCTAGTAGGGTATAAATGATCCCCATCATAATGATACTGATAGTACCAGACTTAATTGT
TTCTTTAGCGATATCAGTTGGATTTTCGATACCTAACTTTTTAATCGTTGCAACAATGAT
GATACCAAATGCCAATGACGCTAGCGCATCTAAGGTATTGTATCCATCTAAAAAGCCGTT
AAATAAGGCGTTTGATTGATATTGTTTACTAATAGGTGCATCAGATATGCCACCTAATGG
ATGGATAAAAGCAAATAATAAAATAATTGCTAATAATACTAAGAATACCGGATTTAAAAA
TTTACCGATATATTCTAAAATTCTTGATGGCTTTCTCGCAAAAAACCATGCAATCACAAA
GAAGACGAAGCTAAAAATAAATAAATATAAAGTGATTTGCTTTGGTGATAAAAATGGCGA
AAATGCAATTTCAAATGATGTAGTTGCCAGTCTAGGTAAGGCGAAAAATGGTCCGATAAC
TAGATATAAGGCAATCGTGAAAATATAAGCATATGTTTTATTAACACGCGATGCAATTTC
AAATAAACCAGATGTCTTTGAAATGCCAATAGCAATGATACCTAGAAATGGTAAGCCAAT
TGCTGTAATTAAAAATCCTAAGTTAGCGATAAAAACGTTAGAACCAGCAGCTTGACCCAA
GTGTATTGGGAAGATAAGATTGCCGGCACCAAAGAATAAACCAAATAACATAGAACCTAT
AAACATGTTTTCTTTAAATGTTAGTTTCTTCTTCAT
>>0165|ywoC2_(isochorismatase)_[pos.: 168278 to 168775, length: 498, dir.: REVERSE]
TTAGTTCAATATATTTAGTAAGTCGCTTGTGGTTACTGTTTGCCCCATTATAGGGAATAA
ATTATCTATTGGGAATTGATGTAGCGTTTCGTTTTGAGCGCTCATCATGTCAGTAACAAA
ATACTGATCGTAGTTTAATTGATAGGCGTCTCGTGCTGTCGTATCTACACCAACATGTGT
TGCTACACCGCCAAGAACAATCGTATCAATTCCTCGACGTCTCAACTGTAAGTCTAAATC
CGTTCCTACAAATGCACTAAATTGTCGTTTATCTATGACAAAATCGCCATCACTCTTGTC
TAATAAATGATGGAAACGACTGTAGTCGTCGCCTTCTTTTGGTGGTAATGATACCATCGA
ATTTGGTTTCAATGCATCTTTACCATCATAGAATTTAACACGAACGAATACGATAAAACC
ATTGTTTTTTCTAAAAGCTTCAATTAACTTGTTAGCGTTTTGAACGACATTTTCAGCTGT
ATATGGGGCATAATCCAT
>>0166|ipdC_(indole-3-pyruvate decarboxylase)_[pos.: 168902 to 170542, length: 1641, dir.: REVERSE]
TTATTTATTTTGTTGCGAAAAAGCTTTAGCGATATCGATCAGTTTCTTTGGTGCATCTTC
GACAGACATTTTGACTTCGACAAAATGCATCACATCGGGATGACCATTAATTGCATTAAA
CGTGTCTTGTAAATCTTTTGATGATTCAACGTCATGAATTTCAACATTTTTACCACCAAA
TACAGCTGGTAAAGCTTTATAATCCCACATGTGAATTTCATTATAAGGTTCATACATGCC
GTGAATAAGTCGTTCTACCGTATAGCCGTCATTATTAATCACAAATAATACCGGTTTAAT
ATGCTGTCTAATCATAGTTGAAATAGCTTGAACAGTTAGTTGCAATGAACCATCGCCAAT
TAACAATAAGTTACGACGATCTTTGTCTGCTAATTGTGAACCTAATGTTGCAGGTAATGT
ATAGCCGATAGAACCCCATAATGGTTGCCCTATAAAAGTATTGTTTTTGTATAATGCTAA
ATCATAAGCACCAAAGAATGATGTACCTTGATCAGCAATAATGACATCATTTGGTTTTAA
GAAATTTTGCATCATTTTAAAATAAGTTTGTTGTGTTAATAGTTCTGTGCCAACAGTATA
ATCGGGTGATGTTGGACGATGATAAGCAGGGAACGATGCGTTATTCGTATATGATATATC
GGTCAATTGTTGTAGTAATGAAGGTAGAGATATTTCATCATTTGTAACATCATCAATTTT
GATATTGTGATGATTTAACATAACGACATCATCGATATTGAATTGGTATGAAAATCCTGC
TGTTGCTGAATCTGTTAGTTTGGCTCCAATATTTAAAATTAAATCGCTATTGTCCACATA
ATCTCGTATTTTATCTTCGGCAATTTTCCCATCGTAAATACCCATATAATATGGATTTTC
CTCATTAAAAGCACCTTTTCCTAATGAAAGTTGTGCTACTGGTATCTGTGTTTGATTTAC
AAAATCTTCTAATTCTTGATGGAGGTGAAAACTGTTAATTTCATGTCCAGTAATGATGAT
AGGCTGCTTCGATTGATGCAATTTAGATGCTAATAACTCTATATATGTTGACGCATCAGT
ATCTTTGGCTGCCGTTACTTCGAATGGTGTCGGTATTTCAATTTCAGAGATTGCGACATC
GATTGGTAAATGTAAATGAACTGGGCGTCTTTCGGCGATTGCTGTATTAATTAAGCGTGG
TATTTCAGTTGTTGCATTTTCAGGTGTGATATAACCTTGTGCAACGGTTATATGTGCAAA
CATTTTTCGGTAGTCGTCAAATGTACCTTCACCAAGTGAGTGATGTACATATTTACCGGC
TTGTTCAACAGCACGTGTCGGCGCACCTGTAATCGCAATGACAGGTATACGTTCAGCATA
CGAGCCTGCGATACCGTTGACGGCACTTAATTCGCCAACACCAAATGTAGTAACTAATGC
AGCGAGTCCATTAAGACGGGCATAACCGTCCGCTGCGTAACTTGCGTTTAATTCATTTGT
ATTTCCTACCCAATCTACATCGGGATTACTGATAATATCGTCTAGAAAAGCGAGATTAAA
ATCACCAGGAACACCAAAAATTTTATCGACGCCTGCTCGATGAATAGCGTCAATTAAGTA
AGCTCCAATGCGTTGTTTCAT
>>0167|WT19_000143_(hypothetical protein)_[pos.: 170734 to 170835, length: 102, dir.: FORWARD]
ATGATGCTGCAAAACACAATAGCAAAGAAAAAATAGGCGCGTAACCTTATGAAGGTATAC
GCACCTGTTTATAGTAAGCATTATTTAGCTTCAAATAATTGA
>>0168|glcA-ptsG_(glucose-specific PTS transporter protein II, ABC component)_[pos.: 170814 to 172859, length: 2046, dir.: REVERSE]
TTATTTAGCTTCAAATAATTGATCGCCAAATGAAATGTTGCCATGTTCACCTTGTTTGAA
ATCAAGGTTTGTAATGTTTCCTTGTGTCACGATAATAGGCGTAATATCGCTCTTTGCATG
CTTGCGGATATAGTCTAAATCAAAGTTGATTAATAAATCACCTTGTTTAACTTCTTGACC
TTCCTCAACATGTAAAGTAAAGCCTTCTCCGTTTAATTTAACAGTGTCTAAACCGATGTG
GATTAATAGTTCTAAACCACTATCTGATACAAGACCAATTGCATGTTTTGTTGGGAAAAT
CATTTGTACTTTACCGTTGAATGGTGCACGAACTTCACCTTGTGAAGGTTTGATAGCGAT
ACCGTCACCCATCATTTTTTCGCTGAACACTTGATCAGGCACTTCTGATAATGGTGTTAC
TTCACCAGTTAATGGTGCATGAACGATATGGCTCAATTCGCTTGTTGCAGATTTATCTTC
TGCAACAACAACAGTTTCGTCTTTATCGTCTTCCATAGTAGTAGGGTTTTCTACTACTTG
ACCATTCATAATCTGTTGCATTTCATGTTTGATTTGGTCAGATTTAGGACCAAAAATTGC
TTGCATATTATTGCCGACTTCTAATACACCAGATGCGCCTAAATCTTTCAAACCAGGAAC
ATCAACTTTAGATTTGTCGTTAACTTCAACACGTAGACGTGTGATACAAGCGTCTAAATG
TTTAATGTTTGCTTTGCCACCCATAGCTTCTAATACTGCATATGGTAATTCAGTTGCTGA
AGCAGTAACAGCTTGTGATTGCTTATCTTCACGACCTGGTGTTTTGTATTTTAATTTTAC
AATTAAGAATCGGAATACGAAGTAGTAAATGACTGCGTATACAAGACCTACAGGAATAAC
TAACCACCATTGTGTCTTATTAGGTAGTACGCCAAGTAAAACGTAGTCGATGAAACCACC
TGAGAATGTATAACCTAGATGAACATCCAATAAGTACAATGTTAAGAATGATAAACCATC
AAGTACTGCGTGAATAAAGAATAATAATGGTGCTACGAATAAGAATGAGAATTCTAAAGG
TTCTGTAATACCAGTTAAGAATGATGTTAAAGCAGCAGAACCCATTAAACCTGCTACTAC
TTTCTTGTTTTCAGGTTTAGCTGAGTGATAAATTGCTAAAGCTGCTGCAGGTAAACCGAA
CATCATAACTGGGAATTCACCTTGCATGAATTTACCAGCTGTCAAATGTGCGCCTTCACG
AATTTGTTCGATAAAGATACGTTGGTCACCGTGAATAATTTCACCAGCTGCATTTTTCCA
TGAACCAAACTCGAACCAGAACGGTGCGTGGAAAATGTGATGTAGACCGAATGGAATTAA
TAAACGCTTAATAAAACCAAATAAGAATACGGCAACACCAGTATTTGAGTCTAATAATCC
TGTGCTGAATGCATTTAATCCTGTTTGGATTGTTGGCCAGATTAATGCCATTGGGAATGC
TAAAATAAATGATGTTGTAGCCATCATAATAGGTACGAAACGCTTACCAGCGAAGAAACC
TAAATAAGATGGTAAGTTAATGTTATAGAACTTGTTATAACACCAAGCTGCCAGGGCCCC
GATAATAATACCGCCGAACACACCTGTTTGTAATGTTGGAATACCTAAAATGCTAGCGTA
ACCACTCGCTGGATCAGTAACATTTTTAGGTGTAACTTGTAAAAAGTCACCCATTGTTTT
GTTCATGATTATGTAACCGACAAATGCTGCGATAGCTGCTACGCCATCACCGCCAGCTAA
TCCGATTGCGACACCTAATGCGAAAATCATAGGTAAGTTTTCAAAAATAATACTACCGGC
TGCTGTCATTAATTTAGCGACATTTTGAACGCCACCATTTTGTATAAAAGGCAAGTAGTG
TTGTAATGCTTCGCCTTGTATAGCTGTACCGATAGCTAATAACAGACCCGCTGCTGGTAA
AATTGCAACAGGTAACATTAGTGCCTTACCAATACGTTGCAATTGACCGAAAAGTTTCTT
CCTCAC
>>0169|rsaK_(ncRNA of Staphylococcus aureus K)_[pos.: 172918 to 173129, length: 212]
AATAGACTGTGTTGGTAACCATCACAGCTTAATTTAACTCATGCCTAATCTTACTTAGTA
ACACGTTGGTGTATGTAATTAATGTAAAAGAAGCAATTGACTAAGTAGTATATAAAACTG
ATACGTTAGTTTATCTAGCTTACCATCACATCTTATTGAATCTTATTTGTTTGCGACTCC
TATTTTAGCATGGTGAAGTATGCGTTTTCAAT
>>0170|DUF871_(putative protein)_[pos.: 173444 to 174499, length: 1056, dir.: FORWARD]
TTGACAGGCTTTTCAGTGTATTTAGGACAACCTTTAGATGAAGCGTATATTAAGCGAATG
ATTAAACAAGGTTACCAAATGATTTTTACATCTGTACAAATACCAGAAGAAGATGACGAG
ACAAAATATCATTATTTCACAAAACTACTCAATTTATTAAAACATGAACAAGTGACTTAC
CTCATAGATGCTAATCCATCTATATTAACACCATCTTTTTATGAGCATCTTCGACAATAT
GATGCACAATTTATGATTCGTATCGATCATAGTACATCAATTGAGGCAATCGAAGCGATA
ATGGCACAGGGTTTAAAGTGCTGTTTGAATGCAAGTATTATTTCCCGGGAATTGTTAACA
AGCTTACATCAACAATTGAATGATTTTACATTACTTTCATTTTGTCATAACTATTATCCA
AGACCAGATACGGGATTATCTGTTGACTTGGTCAATAAGAAAAATGAACTCATTTATCAA
TTTAATCCAAAGGCACAAATATATGGTTTTATTGTAGGGAGTGGTTTGCGAGGTCCTTTG
CATAAAGGCTTGCCAACAATTGAAGCAACGAGACATAGTCATCCTGTCGTTGCAGCTAAA
TTATTACAAGAAACTGGTGTATCTGAAGTGTTAGTTGGAGACTCATTGATTGAAATGAGG
CAGGCAAAACAACTTATAGATTTTTGCAAGCATAGGCATTTCACGTTATGTATTGAAGAA
GTGTTTGATACGACAGTGACTTACCTTTTCGATATGTGTCATAAAGTACGTCCGGATAAT
CCGGAAAATGTCATTCGTTCGGAAACGTCAAGACAAATATGTCCACATTCGATTCAACCA
CAGTTTACGACGCAACGACGCATTGGTTCAGTAACCGTTGATAATTTGAATAACGGTCGT
TATCAAGGTGAAATGCAAATTGTGAGACAAACGCTTAGTGCACATGACAATGTGAATGTT
GTTGCACAAATTATTAAAGAAGACTTACCACTGTTAAGTTGTATCGAGCCGAATGATACA
TTTGATTTTCAAAAAACTAGGGAGTGTAAGAAGTGA
>>0171|murQ_(N-acetylmuramic acid 6-phosphate etherase)_[pos.: 174499 to 175389, length: 891, dir.: FORWARD]
ATGGAAAATAGTACGACCGAAGCGCGTAATGAAGCGACGATGCATCTTGATGAAATGACT
GTGGAAGAGGCTTTAATTACGATGAATAAAGAAGATCAGCAAGTCCCGTTAGCAGTTCAA
AAGGCAATACCACAATTGACAAAAGTAATTAAAAAAACAATTGCACAGTATAAAAAGGGT
GGACGATTGATCTATATCGGTGCAGGTACAAGTGGAAGATTGGGTGTCTTAGATGCAGCG
GAGTGTGTACCTACATTCAATACTGACCCTCATGAAATTATAGGTATTATTGCTGGTGGA
CAACATGCTATGACGATGGCTGTAGAAGGTGCGGAAGATCACAAAAAATTAGCGGAAGAA
GATTTGAAAAATATAGATTTAACATCAAAAGATGTCGTTATAGGAATTGCCGCGAGTGGA
AAAACGCCTTATGTTATAGGCGGTTTAACATTTGCTAATACAATCGGTGCTACAACAGTA
TCTATTTCATGCAATGAACATGCAGTTATAAGTGAAATTGCGCAGTATCCAGTAGAAGTT
AAAGTTGGTCCAGAAGTATTAACTGGTTCAACGCGTTTAAAGTCTGGTACAGCACAAAAA
TTAATTTTAAATATGATTTCAACCATCACAATGGTTGGTGTCGGAAAAGTTTACGATAAC
CTCATGATTGATGTTAAAGCAACCAATCAAAAACTGATCGACCGTTCAGTGCGTATTATT
CAAGAAATATGTGCTATCACATATGATGAAGCAATGGCGTTATATCAGGTATCTGAGCAT
GATGTGAAAGTTGCGACAGTTATGGGTATGTGTGGCATTTCTAAGGAAGAAGCAACAAGA
CGGTTATTAAACAATGGTGACATTGTTAAACGAGCAATCAGAGATAGATAA
>>0172|Q5HJI0_(phosphotransferase system EIIC component)_[pos.: 175407 to 176861, length: 1455, dir.: FORWARD]
ATGACCAAAGAACAACAACTTGCAGAACGAATTATTGCTGCAGTAGGTGGTATGGATAAT
ATAGATAGTGTCATGAACTGTATGACACGTGTGCGTATTAAAGTATTAGATGAGAATAAA
GTAGATGACCAAGAACTAAGGCACATTGATGGTGTCATGGGTGTTATACACGATGAACGC
ATTCAGGTTGTGGTTGGACCTGGTACAGTCAATAAAGTGGCTAATCATATGGCTGAGTTA
AGTGGTGTTAAATTAGGAGACACAATACCACACAATCACAATGATAGTGAAAAAATGGAC
TATAAATCATATGCAGCTGATAAAGCAAAGGCGAATAAAGAAGCACATAAAGCAAAACAA
AAGAATGGTAAGTTGAATAAAGTATTGAAATCAATTGCCAATATCTTTATACCGTTGATT
CCTGCATTTATTGGAGCTGGATTAATTGGTGGTATTGCAGCAGTACTGAGTAACTTAATG
GTGGCAGGCTACATTTCAGGTGCTTGGATTACGCAACTTATAACAGTATTTAATGTCATT
AAAGACGGTATGTTAGCATACTTAGCTATTTTCACTGGTATTAATGCGGCTAAAGAATTT
GGTGCGACACCAGGACTTGGTGGCGTGATTGGTGGTACAACGTTATTAACGGGTATTGCT
GGTAAAAATATTTTAATGAATGTCTTCACTGGAGAACCATTGCAACCTGGACAAGGTGGA
ATTATTGGCGTTATTTTTGCCGTTTGGATTTTAAGTATTGTCGAAAAGAGATTGCATAAA
ATTGTGCCAAATGCGATTGATATTATTGTAACGCCGACTATTGCATTGTTGATTGTAGGA
CTATTAACTATCTTTATCTTTATGCCATTAGCAGGTTTTGTTTCAGACAGTTTAGTTTCA
GTAGTTAACGGAATTATTAGTATTGGTGGCGTATTTAGTGGATTTATCATTGGTGCAAGC
TTCCTACCGTTAGTTATGTTAGGACTTCATCATATTTTTACGCCAATTCATATAGAAATG
ATTAACCAATCTGGTGCTACTTACTTATTGCCAATAGCAGCGATGGCTGGTGCTGGACAA
GTAGGTGCCGCATTAGCACTTTGGGTAAGATGTAAACGCAACACAACATTACGTAATACT
TTAAAAGGTGCATTGCCAGTTGGTTTCCTAGGTATTGGAGAACCATTAATCTATGGTGTG
ACTTTGCCATTAGGTCGACCTTTCTTAACTGCTTGTATTGGCGGTGGTATTGGTGGCGCT
GTAATAGGCGGAATTGGACATATTGGTGCTAAAGCAATAGGCCCAAGTGGTGTGTCACTA
TTACCATTAATCTCAGATAATATGTATTTAGGTTATATTGCAGGATTACTTGCTGCGTAT
GCTGGTGGATTCGTTTGTACATATTTATTTGGAACGACAAAGGCGATGCGACAGACAGAT
TTGTTGGGTGATTAA
>>0173|rpiRB_(putative phosphosugar-binding transcriptional regulator)_[pos.: 176861 to 177739, length: 879, dir.: FORWARD]
ATGATGACAAATATTTTATATCGCATTGATAAGCAGTTGAGTGATTTTACGAAGACAGAA
AAGATAATCGCTGATTACATTTTAAAGAATCCACATAAAATCATTGATATGACTGTGAAT
GATTTGGCAGATGTTACGAATGTTAGTACAGCATCAATTGTTAGATTTAGTCGGAAAATG
ACACATCAAGGTTTTCAAGAGCTAAAGATTGCGATATCTCGATACTTACCCGAAGATATT
GCAACCAATCCACATTTGGAATTGATTGAAAATGAATCTGTAGAAACTTTGAAAAATAAA
ATGATTGCTAGAGCAACGAATACGATGCGATTTGTAGCTACTAATATTATGGATGCGCAA
ATTGATGCAATTTGTGATGTGTTGAAAAATGCCAGGACAATATTTTTATTTGGATTTGGC
GCATCGAGTTTGACTATTGGTGATCTTTTTCAAAAGTTATCTCGTATTGGCTTAAATGTC
AGGTTATTACATGAAACGCATTTACTTGTGTCAACATTTGCGACGCATGATGATAGAGAT
TGCATGATTTTTGTGACGAATCAAGGTAGTCATAGTGAATTGCAGTCAATTGCACAGGTG
GCCACACATTACAGTATTCCCATCATAACTATATCTAGTACAGCTAATAATCCAGTGGCT
CAAATTGCAGACTATGCATTGATTTATGGCAGAACTGATGAAAATGAAATGCGTATGGCG
GCTACAACGTCACTATTTGCACAGTTATTCACGGTAGATATATTGTACTATCGATTTGTA
GCATTAAATTATCATGCGATTCTAGATTGTATAACCCAATCGAAAATGGCACTTGATAAT
TACAGGAAGCATCTTGCGACGATAGATTTTAAACATTAG
>>0174|D2N3Q2_(putative protein)_[pos.: 177963 to 178817, length: 855, dir.: FORWARD]
TTGGAACTTAACGAGATGATTAATTTTGTAAAAGAAAACAATAAGATAATTGTTACTTTA
TCGCTAACAATTTTCACGTCTGTAATATTTCCTGAGTTAAAAAGTTGGTATTCAAAAATC
ATTAATACTGAAAACAAATATAGAATATTCGATAGGGCAATTATTATGATTGGCACAGTG
TTACCAATGTATTTTCTTTTAGGATTTTTGAATTATAAAATATATATTAAACTGCTAGAA
AGACCTCATAGTGAATTTATTAATACAATATGGTTTTCATTAATAGGCATAAGTTATGGA
TTAATCTTAATTATAGCTATTTCAACTTACCGAAATTATTTAGCGATTGTTAATAGATTT
CAATTATATAAAATGTGTGGAAATTGTGATTACATACATCCCTATAGGTTTGTTGTAAAT
AAAGAAAGTACATTAATTAAAGATTGTTTTAAAGTTGGCAATAATGACCTTTACGAACCT
GGATCAAACTACAAAATAATTAACCTAAATCAAACCATATATGGACACTATGAAAAAGTT
GAAAGTTTTTATCAAAATAAAAACGACAAAATATTCCATATCATTACGCTAAATAGAAAA
AACTTAATAAGAAGTTGGCTTTTTATAAATAATTGGTCTACTATTTTATGTCGTTTTACA
ATGCCGATAGTGTTCACTTTATTTATTTTTTCTTTATCCTATTTTGATAATGGCATTTAT
AATGCTTTTATTCCAATTGTGATATACATTTTCACTTTTGTTTTTCAATCAATCATATTC
AATAAAATATATACAGAGAACAAACAATTGAGGACACAATATATTCAAAAGTTGAACTCT
GGCATAGAAGTATAA
>>0175|hsdR_(type I restriction-modification system endonuclease)_[pos.: 178996 to 181785, length: 2790, dir.: FORWARD]
ATGGCATACCAAAGTGAATACGCATTAGAAAATGAAATGATGAATCAACTTGAACAATTG
GGTTACGAAAGAGTAACGATACGTGATAATAAGCAATTGCTTGATAATTTTAGAACGATT
TTAAATGAGCGTCATGCGGACAAATTAGAAGGCAATCCCTTAACAGATAAAGAATTTCAA
CGTCTGTTAACAATGATTGATGGGAAAAGTATTTTCGAGAGTGCCCGTATTTTACGTGAT
AAATTACCACTTAGACGTGATGATGAGTCTGAGATTTATTTGTCATTTTTAGATACGAAA
AGTTGGTGTAAAAATAAGTTTCAAGTGACGAATCAAGTATCGGTCGAGGATACATATAAA
GCACGTTATGATGTAACGATATTAATCAATGGACTACCCCTTGTCCAAGTTGAATTGAAA
CGTCGAGGCATTGATATTAATGAGGCGTTTAACCAAGTAAAACGTTACCGTAAACAAAAT
TACACAGGCTTATTCCGCTACATACAAATGTTTATCATTAGTAATGGTGTTGAAACGCGA
TACTTTTCTAATAATGATAGCGAACTATTGAAGAGTCACATGTTTTATTGGAGTGATAAA
CAGAATAACCGAATCAATACATTGCAATCGTTTGCTGAGTCATTTATGAGACCTTGTCAA
TTAGCTAAGATGATATCGCGCTATATGATTATTAATGAAACAGATAGAATACTGATGGCA
ATGCGCCCGTATCAAGTGTATGCGGTAGAAGCACTAATTCAACAAGCGACTGAGACAGGG
AATAATGGATATATTTGGCATACAACTGGAAGTGGTAAGACGTTGACTTCTTTTAAAGCG
AGTCAGATTTTATCACAGCAAGATGACATTAAGAAAGTTATCTTTTTGGTTGACCGTAAA
GACTTGGATAGTCAAACAGAAGAGGAATTTAATAAATTTGCTAAGGGTGCTGTAGACAAA
ACTTTTAATACCTCGCAACTGGTACGCCAACTAAATGATAAAAGTTTGCCACTTATTGTA
ACGACGATTCAAAAAATGGCTAAAGCGATTCAAGGTAATGCCCATTTATTAGAACAGTAT
AAAACGAATAAAGTTGTATTTATTATTGATGAGTGTCATCGCAGTCAATTTGGTGACATG
CATCGTCTAGTTAAACAACATTTCAAAAATGCCCAATACTTTGGGTTCACTGGTACGCCA
CGATTCCCAGAAAATAGTAGTCAAGATGGTAGAACAACTGCAGATATTTTCGGTAGATGC
TTACATACGTATTTAATTAGAGATGCCATTCATGATGGTAATGTACTTGGTTTCTCAGTT
GACTATATTAATACTTTTAAAAATAAAGCTTTAAAAGCAGAGGATAACAGCATGGTTGAA
GCAATTGATACGGAAGAAGTATGGTTAGCGGATAAACGTGTGGAATTAGTAACACGACAT
ATCATCAATAATCATGATAAATATACACGTAATCGTCAATATTCAAGTATATTTACAGTT
CAAAGTATTCACGCGCTTATTAAATATTATGAGACATTTAAGCGACTTAACAAAAAGTTG
GAACAACCATTAACGGTAGCTGGTATATTTACGTTTAAACCTAATGAAGATGATCGTGAT
GGTGAAGTGCCATATCATTCGCGTGAAAAATTAGAGATAATGATTAGCGATTATAATAAA
AAGTTCGAGACGAATTTTTCAACAGACACAACTAATGAGTATTTTAATCATATTTCAAAA
AACGTTAAAAAGGGCGTTAAAGATAGTAAAATTGATATCTTAATCGTTGTTAATATGTTC
TTAACTGGTTTTGATAGTAAAGTACTGAACACTTTATATGTTGATAAGAATTTAATGTAT
CATGATTTAATTCAAGCGTATTCACGTACAAATAGGGTTGAAAAAGAATCAAAGCCATTT
GGTAAAATTGTAAACTATCGTGACTTGAAAAAAGAGACAGACGATGCACTGAGAGTATTC
TCACAAACAAATGATACGGATACAATTTTAATGCGTAGTTATGAAGAGTATAAAAAAGAA
TTTATGGACGCTTATCGTGAGCTTAAAATGATTGTGCCGACACCACACATGGTTGATGAC
ATTCAAGATGAAGAAGAGCTAAAGCGCTTTGTTGAAGCTTATCGTTTATTAGCTAAAATA
ATATTACGTTTAAAAGCATTTGACGAGTTTGAGTTTACAATTGATGAAATTGGAATGGAT
GAACAAGAGAATGAAGACTATAAAAGTAAATATTTAGCTGTGTACGATCAAGTAAAAAGA
GCGACGGCTGAGAAAAATAAAGTATCCATTTTAAATGATATTGATTTCGAAATAGAAATG
ATGCGTAATGATACGATTAATGTGAATTATATTATGAATATATTGAGACAAATTGATCTT
GAAGACAAAGCGGAACAACGTCGTAACCAAGAACAAATTAGACGTATTTTAGATCATGCA
GATGATCCGACATTGAGGTTAAAACGAGATCTAATTAGAGAATTCATCGACAATGTTGTA
CCTTCTTTAAATAAGGATGATGATATCGATCAAGAATATGTTAATTTCGAAAGTATTAAA
AAAGAAGCGGAGTTCAAAGGATTTGCTGGAGAGAGAGCTATCGATGAACAAGCCCTAAAA
ACAATTTCAAATGACTACCAGTATAGTGGTGTTGTAAACCCACATCACCTTAAAAAAATG
ATTGGTGATTTGCCATTGAAAGAAAAACGTAAAGCAAGAAAAGCCATTGAATCTTTCGTG
GCAGAAACAACTGAAAAATACGGTGTGTAA
>>0176|Q5HJH7_(putative protein)_[pos.: 181990 to 182832, length: 843, dir.: FORWARD]
ATGGATAATAGAAATATGATTAATCGTGTTTTTAGTCAAAAGATATTACATCAAATTGCA
ATCAAAAATAAAAGTGATGTTGTTGATGAGGCATATGATTTTTATATACAGGGACCTAAA
AATATCAATGTAATACAGAAGATGAAATCTTTATATAATTATCTTAAAAAGTCTTATCGT
AACGAATATTTTTACAAAAACACAATGCTTAATAAACTCCTTCTAGGACGACATTCTGTT
AATACAACTACTGCACTTTCTGAGATGCCCATAGGGAAAAGTATTGCTGATTTTATATTG
TTAAACGGCAAAGGTGTTGTCTATGAGATTAAAACAGAATTAGATAAGCTGGATAGATTA
GATAATCAAATTAATGATTATTATGAAGTGTTTAATTATGTCGTAGTCATTACAAATGAC
AAACATCTGAATAAAGTTATGGCTAGATACAAAGATACAACAGTTGGAATTTTAGTGTTA
ACTACTAGAAATACACTGAGTGAAGTTCAAAAACCTAAAGAAAACAATAGTCTCTTAAAC
ACAAAAGCGATGTACAACTTTTTACGAAAAGAAGAAAGAAAAAGAGTTATTGCACAAAAT
CATATGGATGTGCCAACTTATAATGATTTCACAGAGTATGATGTGTTATTTGACGTGTTT
AAAGAAATACCAATGACGAAACTGCATAACAATATGATTTCTGAGTTGAAAAAAAGAGGC
AACATGAAAGAATACAAAGATGAATTTTTAGCAGCTCCGACTGAAATTAAGTTCTTGTTA
TATTTCGCAAAAATGACAAAGAAAGATAAAAATAAACTATATCATTTTCTTAAGGAGGAT
TAA
>>0177|Q9RL82_(putative protein)_[pos.: 182834 to 183757, length: 924, dir.: FORWARD]
ATGTATTATCCTTATTTGCGTGGGAAACAAAATGAACTATTTGCAATTAGAGAATTGTTA
GAGAAAGGTTTGATTGGTGATTGTATTCAACCTATAATTGAACCAATTAAATATACAACC
ACATTTAAAAATACTTTGCAATACTGTGGTGAAAAAGCATTCTCTATAAATTTAGTAGTA
AATTCAAAGTTAACTGAAGAAGAGATTAGTAACGAAACTGTTGAACATTTAACTGAAATA
ATAACAAAAAACAAAAGTGTTATTCAAAAAGCTTACTTGGGTCCTTCTGATGAAGGCAAT
GATAGGTTGAAACAGCAATTTTCAAGTAATAGTTTAGCTATTTTAACAAGTGTAGATGAC
TGGGAAATGTTTGGAGATAAAAATAAACTTGAAATGGTTTTTGTACCAGATGATAGACAC
ATTAAACGTAAATTGCGTAATATTCCAAACAAAGGCATCATTATGGATCCTTTTAATAAA
CTAAGTCGTAATGTTGATTATTTAGATAATGATGACGAGTTTTATAGCGACGATCACCTT
TATTATAAGGAAGATGGATACGTAGCATTTTCAGACTATTCTGTTATAGGTGGAGAATAT
GTAGACGGTGGCTTTTCGCCATTAGCTATTGCGATACATATTGTCTATTTTGATGAGGCT
AATGAGTTAAGAGTTAAACATTTTGTCTCTGATTCTAATAACGATAGATTAAATCCAGCT
AAAAAGTTTTTTGAGGCTGTAGATAAATTAGTAACTTGGTCTAAAAACTTAGATAATAAA
AATAGATCTTATGCGATCGGACAATTTGAAGAATTAAATGAAAATAATAAGTATCCAGGA
TTAGGTTTAATTAAAAGGTTATCTATCATGCATCATCTAGAAATTATGAATAGATACTTG
GAGTCTCAAAATGAAAATATGTGA
>>0178|A6QDI2_(RES domain protein/RES family NAD+ phosphorylase)_[pos.: 183744 to 184855, length: 1112, dir.: FORWARD]
ATGAAAATATGTGAAAAATGTTTTAATAATACTGAAATCGTAGAAATCATTGTAAATGAT
AATAGCAAATTTGACAATTGTGATATTGATAACGATCATCTTGGTGTTAAAATATTTGAT
ACGACTCGACACATAGATAAATTAGAGCAGATTAGAGATTATTTAAGACCAGCGTTAGAA
TTATATGATATTAGTATAAATTTACCAGATACTTTTAGCCAAAAAGAAGGTAAAAAATTG
AAACAGCATTAAAAGATGATTGGAGTATATTTAATGTTGAAGAAGATAAAATAAGTTGTA
TTTTAAATGAACTTTTTAAAGATGATGAAAATATAGATAGACGGGTGTTGGAAGGTTTAG
TAGGCGCTAAAATCATTAAAGATAAAAAATATACAAATGAAAATCTAATTGTAGCAAATA
ATGACTGGGATGGATTTTGTGAGAGCTTGAAGTATAAAAATAGATTTCATAATAATATGA
TCAATTTAGAGAATTTAGCGTTCTTTCTCGATATCACTACTAATTACTATAGTATTGAGG
AATTTAGAGAAAGATTTGAACCATTATATAGATCTAGAATAGTTAAGTTCATTACAGAGA
AAAGTGAACTAATGTCACCACCAAAGGGATTTGCAACGGCAGGAAGATTGAATTCTAAAT
GGATAAGCGTATTATACCTTAGTACAAAAGAACAGGTCAGTATAGAAGAAGTTAAACCTA
AGCATAATGACATTATTTATATAGGTAAGGTTAAGTTACAAAAAAACGTTACAAAAGAGA
AATTGAAAATTGCGAATTTAACTAATTTAACTAGTAATGCAATCAAAGCTGGCGATGATG
GATTTAGAAAGTATTTTGTAAATTACCAAACATTAAAAAAGATTCATAAAGGAATAACAA
ATCCAAGCGATGAACAAGGAATAGATTATTTGCCATTTCAATATTTAGCTGATTATATTC
GAAGCCTTAAATATGACGGGATAATGTATGAGAGCATATTGCAAGATGGTACTTTTAACT
TTGTGTTTTTTGATCAAAATTTATTTGAATGTGTTAATTATGAAAGAAAAAGAGTAAGTG
ACGTTAAATATACATTGACTAAGCTAAGTTGA
>>0179|tx_oppF2_(rho-independent terminator)_[pos.: 184881 to 184939, length: 59]
ATAAAATGCAAATAATCCCCCTCACTTTATATAGTGGCGGGGGATTTATTATGGCGTTA
>>0180|oppF2_(oligopeptide ABC transporter 2, ATP-binding protein)_[pos.: 185120 to 186712, length: 1593, dir.: REVERSE]
TTATTTAGCAATAACTGCTACTTCTGAAATAAGTTGCTTTGCATAGTCTGATTGCGGATG
TTTGATAATATCTTCTGTGTTATTCAGTTCAACGATTTCGCCATTTTTCATAACTGCAAC
TCGATCACATATTTCATTGATAACACCCATGTCATGTGTGATGAATAAATAAGTGATGCC
GAAGTCTAACTGTAATTGTTTTAATAACTCGATGATATCTTTTTGAATTGAAACGTCTAA
AGCTGACACTGCCTCGTCGCAAACAATCACTTTAGGTTCTACAGCAAGTGCTCTTGCGAT
ACTTACACGCTGGCGTTGCCCACCAGATAATTCGTGTGGATAGCGATATAAGAAACTTTG
ATCTAGGCCAACTTTTTCTAACAACGATACGACAGTTTTAATAATGTCATCATTATCTTT
GACTTTCCCATGAATGATTAGTGGTCGTTTAATCACATCAATGACTTTAAATCTTGGATT
AATAGATGCGAATGGATCTTGGAAAATCATTTGTATCTCTTGTCGTAAAGATTTCAATTC
ATCATCTTTAAATAAACTTAATGGTAATTCGTTATACCAAATAAAGCCTTCTGACACTTC
CTTTAGACCGACGACCGTCTTAGCTAATGTCGATTTCCCTGACCCTGATTCACCGACAAT
GCCTAATGTTTCGCCTTTTCTAATAGCCAAGTTAATATCATTAACTGCTCGGTATAGGCT
GCCACTCGGTGATGTGTAATCCACGCTCACGCGATCGAATTTTAATAAAATATCATTGTT
TAACGGTCTTGGCGGACGCGTTTGATGAATATCAGGAATCGCATCTATTAAGCGTTTCGT
ATAGCTATGTTGTGGCGATTTAAAAATACTTTCAACCGTGCCACTTTCAACGACACTTCC
ATCTTTCATTACAATCACATCGTCGCAAAATTGATACACAGCGCCTAAATCGTGAGTGAT
AAAAATAATAGACGTTTCTGTGTACTCATAAAGGGACTTCATTAACTGCAGTAATTGATT
TTGTGTACTGGCATCTAATGCCGTTGTTGGTTCATCTGCGATTAAAATTTGTGGCTTTAA
AATCAATGCCATTGCTATCATGACACGTTGACGCATACCACCAGAAAGTTCATGTGGATA
AGCATCAAATTGTCGAGTTGCATGTTTTATACCTACTTTTTCTAAAATGTCTATTGTCAT
CGACTTTGCTTCAGATTTAGATACACGTTTATGTTGAAATAGTACTTCTGTAATTTGTTT
GCCAATCGTTAATCTTGGATTCAACGAAGAGAGTGGATCTTGAAAAATCATTGAAATATC
CTTACCTCGAATTTGTTGTAACGCTGAAGTTGATAAATTAGTTAACGATTGCCCATTAAA
AATAATTTCTCCTGTTAACGTGTGATCTGGATAATCTGGTAGTAGCCCTAAAATAGATTT
AGCGGTAATACTTTTTCCTGATCCTGATTCACCAACAATACCTAGGATATGTTTTTTTCG
TAATTCGAAAGAGACGTTTTTTACCGCTTGAACTGTAGTTTCATCATAATTGAATTGTAC
ATTCAGACTGTTGACTTCTAATAAATTTGACAT
>>0181|oppB2_(gsiC, Glutathione transport system permease protein gsiC)_[pos.: 186669 to 188147, length: 1479, dir.: FORWARD]
TTGAATTGTACATTCAGACTGTTGACTTCTAATAAATTTGACATGATGTTGTGCCTCCCT
ATTCACAAATGTGTAAATTTATTCTATACTTTTGTATATCATAGTAATCTACTCAAGATT
ATTTTACAAGGAGTGATTATCATAATTACTTATTTAGAATCTTTTAAGTCGTTGTATCAC
AAGGCATTTTACAAGTTTGTATTATCGGTATTAAACTTGCCAATATTTTTATATGCAGTG
ATAAAGTTTTTCTTTTCTGCTAAGAGAAAAAATTTTTACGCTAATAATTCTGAAATTTCA
GAAATTGAACAGGCGTTACATCAAAAATATAAATATTTATCGCAGCAAAAGTCATCCACA
CAAATACATAAAGAAGCATTAAAAATATTCAAGGCACAAAGTTCTAATACGAATTCAAAG
AATATTGAACAAGCACATTTTTCAACATACTTTGAAAATGTATTATTTCATAAGTTCATC
ATGATCAAAGTGATATTGGCCTTGCCGATGTTCATCTTATTGACTATTTATTTACAGCCA
TTAGTTAGATATATTTTTGAGCGAATTGTCATGGCTGTGATTGTCATCATTGGTGTTATT
GTCAGTGTGTTTACCATTCTGTATTTTTCACCGCTTGATGCGGCTTATAGCATACTGGGA
CAAAATGCAACAAAGGCACAGATACATCAATTCAATGTATTACATCATCTTAACGAACCT
TATTTTATTCAATTGTGGGATACCATCAAGGGTGTTTTTACTTTTGACTTAGGTACGACT
TACAAAGGGAATGAGGTTGTGACTAAAGCAGTTGGCGAAAGAATTCCAATTACAATAATT
GTCGCAGTATTAGCGCTAATTGTGGCATTAATTATTGCGATACCAATTGGAATTATCAGT
GCGATGAAGCGAAATAGTTGGCTTGATATCACGTTAATGATAATTGCATTAATTGGTTTA
TCTATTCCAAGTTTCTGGCAAGGGCTATTATTCATTTTAGCGTTCTCATTGAAATTGGAT
ATTTTGCCACCATCTTATATGCCAGAACATCCAATATCGTTGATTTTACCTGTACTTGTC
ATTGGAACAAGTATTGCTGCTTCTATCACGCGTATGACAAGGTCTTCTGTACTTGAAGTA
ATGCGCAGCGATTATGTTTTAACTGCTTATGCAAAAGGATTATCGACGACACAAGTAGTT
ATTAAACATATTTTGAAAAATGCCATTATTCCAATTGTAACGCTAGTTGGTCTTCTAGTG
GCAGAGTTACTAGGCGGTTCAGCAGTGACGGAACAAGTATTTAACATTAATGGTATCGGT
CGTTATATCGTCCAAAAACAACTAATACCTGATATTCCAGCAGTCATGGGTGGGGTCGTA
TATATATCAATTGTAATATCTTTAGCAAACTTAATTATTGATATATTTTATGCTTTAATC
GATCCAAAATTACGTAGTGAAATTAACGAAAGGAAGTGA
>>0182|oppC2_(oligopeptide ABC transporter 2, transmembrane permease)_[pos.: 188153 to 189316, length: 1164, dir.: FORWARD]
ATGGTAAAACTTACAACAAAGATAGCTTCCTTAAAACTATTCGCAAGTTATGCTATTGCA
ACTTATATTTTAGTTATATTAACGAGTGCATTAAATCTTTTTAAAGGTTATGTGGCCGAT
ACGTTCTATATTGCTGAAACATTGCTAATCGTTTTAACCATCATTTTAATTATCATTTTA
ACAATGGAACAAACATGGAAGCATCATGACCTATGGCGACGTATCGTCGAAGTGTTGTTA
TTGTTGATGACATTAACAGGCAACGTATTTACATTATTAATGTTTGTAAGTATTAGACGT
TACCAACGTACATCGCAAATACATAGTTATAACGGGTGGGAATCGTTTATACGAAAAACT
ACTAGACATCGTATTGCGATTATCGGGTTACTTATTTTAGTCTACATGCTGACATTATCA
ATTGTGTCACAATTTACATTTGATACGACATTGGCTACTAAAAATCAGTTCAATGCACTG
TTACATGGACCGAGTCTAGCCTATCCGTTTGGTACTGATGATTTCGGTAGAGACTTATTT
ACACGCGTAGTTGTCGGAACGAAACTGACATTTTCAATTTCAATTATTTCAGTAGTTATT
GCAGTTATTTTTGGTGTGTTACTAGGCACTATCGCAGGTTATTTTAATCATATTGATAAT
TTAATAATGCGAATTTTAGATGTAGTGTTTGCAATTCCATCATTATTGTTAGCGGTGGCA
ATTATTGCATCATTTGGAGCAAGTATTCCAAATTTAATTATTGCTTTAAGTATCGGTAAT
ATACCATCATTTGCACGGACAATGCGTGCCAGTGTTTTAGAAATTAAACGCATGGAATAT
GTAGATGCAGCACGTATCACTGGTGAAAACACTTGGAATATCATATGGCGTTATATTTTA
CCGAATGCGATTGCGCCTATGATTGTACGTTTTTCATTAAATATAGGTGTGGTTGTATTA
ACAACAAGTAGTTTAAGTTTCCTAGGACTTGGTGTTGCACCTGATATAGCTGAATGGGGC
AACATTTTACGTACCGGTAGTAACTACTTGGAAACGCACAGTAATTTAGCTATTGTACCT
GGTATTTGTATTATGTTCGTCGTTTTAGCATTTAATTTTATAGGTGATGCAGTGCGTGAT
GCACTAGATCCAAGAATTCATTAA
>>0183|oppA2_(NCTC13712_00155, antimicrobial peptide ABC transporter periplasmic binding protein SapA)_[pos.: 189333 to 191108, length: 1776, dir.: FORWARD]
GTGAAGAAAATCATTAGTATCGCAATTATAGTTTTAGCGTTGGTATTAAGTGGTTGAGGT
GTCCCTACGAAATCAGAAGTGGCTCAAAAGTCATCGAAAGTTGAAGTGAAAGGCGAGCGA
CCAACGATACATTTCCTAGGACAAGCAAGTTATGAAAATGATATGAATATCGTCAAAGAT
CAATTGGAAAATGCAGGATTTAACGTGAAGATGAATATCCAACCAGATTATGGTAGCTAT
CGTACACAACGTCAAGCCGGCAATTATGATATCCAAATCGATGACTGGATGACAGTATTC
GGTGACCCGAACTATGCTATGACGGCATTATTTAGTTCTACAGGATCAAATAGTTTATTG
AAAGATAAACATGTAGACCAGTTGTTAAATAAAGCTTCTACTCAAAATGAAGCAGATGTT
AAACAAACATATAAGCAAATTGAAGATGAAGTTGTATTTGATAAAGGGTATATGGCGCCT
TTATATGGATCAAAAAAGAATTTAGTATATGACAATAAAGTGTTAGATAAAAATAGTGTT
GGATTGCCAAATTCACGTGCATTAATATGGCAACAATTTGATTACAACAATAGTAGAGAA
CGAGATACGCGTCCACTTGTGATGACACAACAAGATGGTGAAATTCCTACATTGGATCCA
ATACGTTCAATTGCGCCGTCAGTATATTCAATTAATATGAATATGTACACAAGGTTATTA
TTATTAGATGAAAATGACCACTTAACAACGAAAGGTTCGTTAAGTCGTGATTATGCTGTG
AATAAGGACAATAAAGCGTTTTATTTCTTGTTAAGAGATGATGATTATTTTGCGAAAGTG
GTCAATGGACAAGCACGTAATACTGGAGAGCGTGTATCGGCTGAAGATGTTAAGTTTTCT
TTAGATAGAGCACGTGATAAAACGTCTGTGCCTAACAATAATACTTATAATATGCACAAA
CATATAAATGACATCAAGATATTAAAAGATGAGGACATCGATCAGTTGCGTAAAGAGAAA
GACAAGGACGATAAATCCATCTATGATAAGTTGATTAAAGCTTATAACGTCAAATCGTTA
ACGACAGATGGTCAAAGAGTAAATAATAAAGACGGTATTTATCAAATTGTTAAAATTACG
ACAGATCAATCGATGCCTCGAGAGGTAAATTACTTAACACACTCTTCGGCAGGCATTTTA
TCTAAAAAATTTGTTAATCAAGTAAATCAAGAATATCCAAAAGGATATGGGGATAGCAGT
ACAATTCCTGCAAATTCAGATGGAAAAAATGCGCTTTATGCAAGTGGCGCATACATTATG
ACACAGAAAAATGCATATCAAGCAACGTTTCAACGTAATCCAGGATTCAACGAAACAGAA
AAAGGTAGTTATGGACCAGCTAAAATTAAAAATATTACATTGAAGTTTAATGGTGACCCG
AATAATGCATTGTCAGAACTTAGAAATCATTCAATTGATATGTTGGCAGATGTGAATCAA
AAACATTTTGATTTAATTAAGTCGGATAAAAATTTAAGCATTATTCGCAAAAATGGACGC
AAGTCAGTCTTTTTAATGCTAAATATTAAAAAAGGTATATTTAAGACGCATCCAAACTTG
AGACAAGCAGTAGTTAATGCGATAGATCAGGATCAATTTATTAAGTTTTATCGTGGCGAT
AAATTTAAAATTGCATCACCGATTACACCACTTGTCGATACTGGTAACGAGCAACGTCAA
GATTTAGAAAAAGTAGAAAAAGCTATTAATCAGTAA
>>0184|ggt_(gamma-glutamyltranspeptidase)_[pos.: 191146 to 193152, length: 2007, dir.: FORWARD]
ATGGTCATTAACTTAAATGACAAACAGACAAAAACATCTAAAGAAGGGTTAATTTCCGTA
TCACATCCTCTTGCGGCTAAAATTGGTAAGGATGTATTAGATCAAGGTGGCAACGCCATG
GATGCAGTGATTGCAATTCAACTGGCATTGAATGTGGTAGAACCATTTGCATCAGGTATT
GGTGGTGGCGGGTACTTGCTATATTATGAGCAAAGTACTGGCAGTATAACTGCGTTTGAT
GCGCGTGAGACAGCCCCTGCACATGTAGACAAACAATTTTATCTAGATGATTCAGGCGAA
TATAAATCATTTTTTGATATGACTACACATGGTAAAACTGTCGCTGTGCCAGCAATTCCA
AAGCTGTTTGATTATATTCACAAGCGTTATGCTAAATTGTCATTGGAAGATTTAATTAAT
CCTGCAATTGAACTAGCCATTGAAGGTCATTCAGCCAATTGGGCTACTGAAAAATATTCG
CGCCAGCAACACGCACGATTGACAAAGTATCACGAAACGGCGCAAGTATTTACGCATGAA
AATCAATATTGGCGTGAAGGTGATTGGATTGTACAACCCGAATTAGGCAAGACATTTCAA
ATACTAAGAGAACAAGGGTTTAATGCATTTTATAAAGGTGACATTGCGAAACAATTAGTC
AATGTTGTCAAAGCATGTGGTGGGACAATCGCTTTAGAGGATTTAGCCAATTATGACATT
CAGATTAAAGCGCCAATCAGTGCGACATTTAAAGACTATGACATTTATTCAATGGGTCCA
TCTAGTTCCGGTGGTATCACGGTAATTCAAATATTGAAGTTATTAGAACACATCGATTTA
CCATCAATGGGTTCAAGATCTGTCGATTACTTGCATCATTTGATACAGGCAATGCATTTA
GCATATAGTGATCGCGCGCAATACTTGGCGGATGATAATTTTCATGAGGTGCCTGTACAG
TCATTAATTGATGACGATTATTTAAAAGCACGCAGTAAGCTCATTGATAGCAATAAAGCA
AATATTGATATAGAGCATGGTGTTGTGTCTGATTGCATTAGTCATACAGATGTTGAAGAA
AATCATACCGAAACAACTCATTTTTGTGTGATTGATAAGGAAGGTAATATTGCTTCATTT
ACGACATCAATCGGTATGATTTACGGATCGGGTATCACGATTCCAGGCTACGGCGTGTTA
TTGAATACCACAATGGATGGTTTTGATGTTGTGGCGGGTGGGATCAATGAAATTGCACCT
TATAAACGACCACTAAGTAACATGGCTCCAACGATTGTGATGCATCACGGGAAGCCAATA
TTAACAGTAGGTGCACCTGGTGCTATAAGTATCATTGCTAGTGTTGCGCAAACATTAATC
AATGTATTAGTGTTTGGCATGGATATTCAGCAGGCTATAGATGAACCTAGAATTTATAGT
AGCCATCCTAATCGCATTGAATGGGAGCCTCAATTTTCACAATCTACAATATTAGCATTG
ATTGCACGTGGACATGCAATGGAACATAAACCAGATGCCTATATTGGAGATGTACATGGA
CTACAAGTTGACCCAACAACGTATGAAGCTTCGGGTGGCAGTGATGATACTAGAGAAGGC
ACCGTAATGGGTGGCGAGGTGTTAGTGATTAGAAAACAGCCATTACCATATCGGCAAATG
TATGATAATGACGGCTTTCGTGTATATCTTAATGGCATACAGTTGCCATTATGTGCTGAA
CAAGTGCGATGGATGCATGACAAATATTGGGTTGATGAAAGTGTCGTTAGAATCATTTTC
CCTGAAGTTAGTGCACATATTGAAGATTTAAGAAGTTATGAAATCGCTGGAGAAAATTAT
ATAGATGTTGTCTGGTTAGCACGAAAGAAAGGTTATCAAGTGGCATTGAAAGATGACGGT
TTATATTTGAATGATGAAGCATATCATTCAGTGAAACGGAACACAAATGCATACTATAGA
TATGATCGAGATAGTATCACAAGATAG
>>0185|acpD_(FMN-dependent NADH-azoreductase)_[pos.: 193690 to 194316, length: 627, dir.: REVERSE]
TTAAAATGTTGTTGCCAATTTTACAGCATTATTAATACTAGTTGCTTTAATTTCTTCAGT
TTTATGCGGTTCGGCATTGTGTCCTTCAATAATGATTGTTTCATATGATGGCACACCTAA
GAAGGTCATGATTGTTCTTAAATAACGGTCGCCCATTTCGAAATTAGCAGCGGGGCCTTC
AGTATAATATCCACCACGTGATTGAATGTGTAATACTTTTTTGTCAGTTAGTAAACCTTG
TGGTCCTTCAGCAGAATATTTAAAAGTTTTACCTGCAATTGAAATAGCATCAATATATGC
TTTAACTACAGGTGGGAAAGAAAGGTTCCACATAGGCGTTACAAATACATATTTATCTGC
ACTTAAAAATTCTTCTAAAATGTCACTCAATCTTGAAACTTTCATTTGTTCATCATCAGT
TAACGTTTCGCCATTACTCATTTTTCCCCAACCAGTTAATACATCTTTGTCAATAACTGG
AATATAAGTTTCAAATAAATCAATATGTTTCACTTCATCATCAGGATGTTGTTGTTGATA
TGTTTCGATAAATGCTTTACCAGCCGCCATAGAATTTGATACCAGTTCATTAAAAGGGTG
TGCTGTAATATATAATACTTTTGCCAT
>>0186|Q5HJG7_(M23/M37 family peptidase)_[pos.: 194525 to 195103, length: 579, dir.: FORWARD]
ATGACAAAGCGACCAAAACGTATTTTGGCAACAATTATCATTTTTCTTTCACTATTATTT
ACAATTATTTATATAGATGACATTCAAAAATGGTTTAACCAATATACCGATAAATTGACA
CAAAATCATAAAGGACAAGGACACTCAAAATGGGAAGACTTTTTTAGAGGGAGTCGGATT
ACTGAGACTTTTGGTAAATATCAGCATTCACCATTTGATGGTAAGCATTATGGCATTGAT
TTTGCATTGCCAATAGGTACACCAATTAAAGCGCCGACGAATGGTAAAGTAACACGTATC
TTTAATAATGAATTAGGCGGCAAGGTATTACAGGTTGCCGAAGACAATGGAGAATATCAC
CAGTGGTATCTACACTTAGACAAATATAATGTCAAAGTAGGTGATCGAGTCAAAGCAGGT
GATATTATTGCATATTCAGGCAATACAGGTAAACAAACGACAGGCGCACATTTACATTTT
CAAAGAATGAAGGGTGGCGTAGGTAATGCATATGCAGAAGATCCTAAACCGTTTATCGAT
AAGTTACCTGATGGGGAACGTAGCCTATATGATTTGTAG
>>0187|malK-ugpC_(maltose ABC transporter, ATP-binding protei/glycerol-3-phosphate import ATP-binding proteinn)_[pos.: 195488 to 196585, length: 1098, dir.: FORWARD]
ATGGCAGAATTAAAGTTAGAGCATATTAAAAAGACGTATGATAACAACAATACTGTAGTG
AAAGATTTTAATCTACATATTACTGACAAAGAATTCATTGTATTTGTTGGACCATCGGGA
TGTGGTAAATCAACAACATTACGAATGGTTGCTGGACTAGAGTCTATCACATCTGGAGAT
TTTTATATTGATGGGGAACGCATGAACGATGTTGAACCAAAGAATAGAGATATTGCGATG
GTATTTCAAAACTATGCATTATATCCACATATGACTGTTTTTGAAAATATGGCATTTGGG
CTAAAGCTACGTAAAGTAAATAAAAAAGAGATTGAACAAAAAGTTAATGAAGCAGCTGAA
ATATTAGGATTAACTGAGTATCTTGGTCGTAAACCAAAAGCGTTATCTGGTGGACAGCGT
CAACGTGTTGCTTTGGGCAGAGCTATTGTTAGGGATGCGAAAGTCTTTTTAATGGATGAA
CCATTATCGAATCTTGATGCGAAGCTTCGAGTACAAATGCGCACAGAAATATTGAAATTA
CATAAGCGACTTAATACTACGACAATTTATGTTACGCATGATCAAACTGAAGCATTGACG
ATGGCTAGTCGAATTGTTGTTTTGAAAGATGGCGACATTATGCAAGTCGGCACACCTAGA
GAAATATATGATGCCCCTAATTGCATATTTGTGGCGCAATTTATCGGCTCACCAGCAATG
AATATGTTGAATGCTACAGTTGAAATGGACGGATTGAAGGTAGGAACACACCATTTTAAA
TTACATAATAAAAAATTTGAAAAGTTAAAAGCTGCTGGCTACTTAGACAAGGAAATTATT
TTAGGTATTCGAGCTGAAGATATTCATGAAGAACCAATATTTATTCAAACTTCTCCAGAG
ACACAATTTGAATCTGAAGTAGTTGTATCCGAACTGTTAGGTTCAGAAATTATGGTACAT
AGCACATTCCAAGGAATGGAATTGATTTCTAAATTAGATTCAAGAACACAAGTGATGGCG
AACGACAAGATTACACTAGCATTTGATATGAATAAGTGTCACTTTTTTGATGAAAAAACA
GGAAATCGTATCGTCTAA
>>0188|malE_(maltose ABC transporter, substrate-binding protein)_[pos.: 196598 to 197869, length: 1272, dir.: FORWARD]
ATGTCTAAAATTTTAAAATGTATCACGTTAGCCGTGGTAATGTTATTAATCGTAACTGCA
TGTGGCCCTAATCGTTCGAAAGAAGATATTGATAAAGCATTGAATAAAGATAATTCTAAA
GACAAGCCTAACCAACTTACGATGTGGGTGGATGGCGACAAGCAAATGGCGTTTTATAAA
AAAATTACAGATCAATATACTAAAAAAACTGGCATAAAAGTAAAGCTTGTAAATATTGGT
CAAAATGATCAACTAGAAAATATTTCGCTAGACGCTCCTGCTGGAAAAGGTCCAGATATC
TTTTTCTTAGCACATGATAATACTGGAAGTGCCTATCTACAAGGCTTAGCTGCTGAAATC
AAATTATCAAAAGATGAGTTGAAAGGTTTCAATAAGCAAGCACTTAAAGCGATGAATTAT
GATAATAAGCAACTAGCACTGCCAGCTATCGTTGAAACAACCGCACTTTTTTATAATAAA
AAATTAGTGAAAAATGCACCGCAAACGTTAGAAGAAGTTGAAGCTAATGCTGCCAAGCTA
ACTGATAGTAAAAAGAAACAATACGGTATGTTATTTGATGCTAAAAATTTCTATTTTAAT
TATCCGTTTTTATTCGGCAATGATGATTATATTTTCAAGAGAAATGGCAGTGAATATGAT
ATTCATCAGCTAGGACTAAATTCAAAACATGTCGTCAAGAATGCTGAACGATTACAAAAA
TGGTGCGACAAAGGGTATCTTCCTAAGGCAGCAACACATGATGTCATGATTGGTCTTTTT
AAAGAAGGAAAAGTAGGACAATTTGTCACTGGACCATGGAACATTAATGAATATCAAGAA
ACGTTTGGTAAAGATTTAGGAGTAACAACATTACCTACAGATGGTGGCAAACCTATGAAA
CCATTTCTCGGTGTACGTGGTTGGTATTTATCTGAATATAGTAAGCATAAGTATTGGGCT
AAAGATTTAATGCTGTATATCACTAGTAAAGATACATTACAAAAATATACAGATGAAATG
AGCGAAATTACTGGACGTGTTGACGTGAAATCATCTAATCCAAATTTAAAAGTGTTTGAA
AAGCAAGCACGTCATGCTGAACCGATGCCTAATATTCCTGAAATGCGACAAGTTTGGGAA
CCGATGGGCAATGCAAGCATATTTATCTCAAATGGTAAGAATCCTAAACAAGCGTTAGAT
GAGGCGACGAATGATATAACGCAAAATATTAAGATTCTTCATCCGTCACAAAATGATAAG
AAAGGAGATTAG
>>0189|malC_(maltose ABC transporter, transmembrane permease)_[pos.: 197872 to 199140, length: 1269, dir.: FORWARD]
ATGACGAAACGTAACCCTAAATTAGCGGCATTATTATCTGTTATACCTGGTTTGGGACAG
TTTTATAATAAAAGACCCATTAAAGGGACGATATTTTTTATCTTTTTCATCAGTTTTATT
TCTGTATTTTATAGCTTTTTAAATATTGGTTTTTGGGGATTGTTCACATTAGGGACAGTA
CCTAAGTTAGACGATTCTCGTGTCTTACTTGCACAAGGTATTATTTCTATCTTACTCGTT
GCTTTTGCAATCATGCTATATATCATTAATATTTTAGATGCATATCGTAATGCTGAACGA
TTTAATCGTAATGAGGAAATAAAGGATCCGAAGGCACGTATGGTTGCAACATGGGACAAG
ACGTTCCCATACTTACTAATCTCACCAGGTACATTCTTATTGATATTTGTAGTTGTATTT
CCATTAATATTTATGTTTGGAGTAGCATTTACAAACTACAATTTATACAACGCGCCTCCG
AGACACACATTAGAATGGGTTGGTTTAGATAACTTTAAAACGTTATTCACAATTGGCGTT
TGGCGTAAAACATTTTTTAGTGTTATTACTTGGACATTAGTATGGACGCTTGTTGCAACG
ACACTTCAAATTGCATTAGGGCTGTTTTTGGCAATTATTGTAAATCACCCTGTCGTCAAA
GGTAAGAAATTTATCCGTACTGTGTTAATCCTACCTTGGGCTGTACCATCATTTGTGACA
ATTTTAATATTTGTAGCGTTATTTAATGATGAATTTGGTGCGATAAATAATGATATATTG
CAACCTTTATTAGGTGTTGCACCAGCATGGTTAAGTGATCCATTTTGGGCAAAAGTGGCA
TTAATTGGCATTCAAGTATGGCTTGGTTTCCCATTTGTCTTTGCACTGTTCACTGGTGTA
CTGCAAAGTATTTCATCAGATTGGTACGAAGCAGCAGATATGGATGGTGCGTCTAGTTGG
CAAAAGTTTAGAAACATCACATTCCCGCATGTCATTTACGCCACAGCGCCATTGTTAATT
ATGCAATATGCAGGTAATTTCAATAATTTTAATCTTATTTATCTATTTAATAAAGGTGGT
CCACCAGTGTCAGGGCAGAATGCTGGTAGTACAGATATCTTGATATCTTGGGTGTATAAT
CTGACATTTGAGTTTAACAACTTTAACATGGGTGCAGTTGTGTCATTAATTATTGGATTT
ATTGTTGCTATTGTCGCATTTATTCAATTCAGACGTACAAGTACGTTTAAAGATGAGGGA
GGTTTATAA
>>0190|malD_(maltose ABC transporter, transmembrane permease)_[pos.: 199142 to 199981, length: 840, dir.: FORWARD]
ATGACAAAGAAGAAAAACATATTAAAAGTAATCGGTATTTACAGTTTTATAGCGATGATG
TTTGTCATCATTTTATATCCACTACTGTGGACATTTGGCATTTCCCTTAATCCAGGTACG
AACTTGTATGGTGCCAAAATGATACTAGACAATGCAACATTTAAAAATTATGCATTCTTA
CTATTCGATGACAGTAGTCAATACCTGACTTGGTATAAAAATACGCTTATCGTAGCATCT
GCAAATGCACTGTTTAGTGTGATATTTGTCACGTTAACAGCATATGCTTTTTCTAGATAT
CGCTTTGTTGGTCGTAAATACGGGCTGATTACATTTTTGATTTTACAAATGTTCCCTGTA
TTAATGGCAATGGTCGCAATCTATATTTTGCTAAATACAATTGGATTATTAGATTCTTTA
TTTGGACTAACACTTGTATATATTGGTGGGTCAATACCGATGAATGCCTTTTTAGTGAAA
GGTTACTTCGATACGATTCCAAAAGAACTTGATGAATCTGCCAAAATTGATGGTGCTGGC
CATATGCGTATTTTCTTACAAATTATGCTTCCATTAGCTAAGCCGATTTTAGCAGTTGTT
GCTTTGTTCAATTTTATGGGGCCATTTATGGACTTTATATTACCTAAAATACTATTAAGA
AGTCCTGAAAAATTCACATTAGCAGTTGGATTGTTCAACTTTATTAATGATAAGTATGCA
AATAATTTCACAGTGTTTGCAGCAGGGGCAATTATGATTGCAGTACCTATAGCAATCGTA
TTCTTGTTCTTGCAACGCTACTTAGTATCAGGTTTAACAACAGGTGCGACAAAAGGTTAG

>>0191|yrbE_(putative NAD-binding oxidoreductase)_[pos.: 200252 to 201328, length: 1077, dir.: FORWARD]
ATGACGATTAAAGTTGGAATCATTGGGTGTGGTGGTATTGCGAATGGCAAGCACATGCCA
AGTTTACAAAAAGTTGAAAATGTTGAAATGATCGCATTTTGTGACGTAGACATTTCGAAA
GCAGCGTGTGCGGCAGAAGCATACGGTACTGACAATGCAAAGGTTTATGATGATTACAAA
GCATTGTTAAAAGAAGACACGATTGATGTTATCCATGTTTGTACGCCAAATGACTCGCAT
TGTGAAATTACTGTAGCAGGGTTGCATGCCGGTAAACATGTGATGTGTGAAAAACCAATG
GCTAAAACGACAGCAGAAGCTCAAAAAATGATAGATACAGCTAAATCAACAGGTAAAAAG
TTAACAATAGGTTATCAAAATCGCTTCAGACCAGATAGTCAATTTTTATATAAATCAGCG
CAACGTGGCGACTTAGGTGACATTTATTTCGGAAAGGCACATGCTATTCGTCGTCGAGCA
GTACCAACATGGGGGGTCTTTCTAGACGAAGAAGCTCAAGGTGGCGGACCATTAATCGAT
ATCGGTACACACGCTTTAGATTTAACGTTATGGATGATGGATAATTATGAACCAGAATCA
GTGATGGGTTCAACATTCCATAAATTAAATAAACAGCATGATGCGGCAAACGCTTGGGGT
TCATGGAATCCAGATGAATTTACAGTTGAAGATTCTGCGTTTGGCTTTATTAAAATGAAG
AATGGAGCGACGATTATTTTAGAATCCGCTTGGGCGATTAATTCTTTAGAAGTGGATGAG
GCAAAATGTTCATTATCAGGAACGAAAGCAGGTGCTGATATGAAAGATGGTCTACGTATT
CATGGTGAAGATATGGGCACACTTTATACCAAACACGTTGAATTGGAAAACAAAGGCGTC
GACTTTTATGAAGGTAATGAAGTGGATGAAGCTGAAGAAGAAGCAAAAGCTTGGATTGAT
GCAGTTGTAAATGATACTGAACCAGTTGTGAAACCGGAACAAGCAATGGTAGTTACAAAA
ATTCTTGAAGCAATTTATCAGTCTGCAAAATCAGGCAAAGCAATTTACTTTGAATAA
>>0192|mviM_(NADH-dependent dehydrogenase)_[pos.: 201353 to 202393, length: 1041, dir.: FORWARD]
ATGACAAAATTAAAAGTTGGTGTGATAGGTGTTGGTGGTATTGCACAAGACCGTCATATT
CCAGCATTGCTGAAACTCAAAGACACAGTCTCATTAGTTGCAGTACAAGATATTAATACA
GTGCAGATGATTGATGTTGCGAAGCGCTTTAATATACCTCATGTAGTTGAGACACCTAGC
GAGCTGTTTAAACTTGTTGATGCGGTGGTCATTTGTACACCTAATAAATTCCATGCTGAT
CTTTCTATAGAAGCATTGAATCATGGCGTCCATGTATTGTGTGAAAAGCCAATGGCGATG
ACGACGGAAGAGTGTGACCGCATGATTGAAGCGGCTAATAAAAATTGTAAGTTACTAACT
GTCGCTTATCATTATCGCCATACGGATGTCGCTATGACTGCTAAAAAAGCAATTGAATCA
GGTGTGGTTGGTAAACCTTTAGTAGCACGTGTACAAGCGATGCGTAGGCGTAAAGTGCCT
GGCTGGGGCGTTTTTACCAATAAAGCGTTGCAAGGTGGCGGTAGTTTAATCGATTATGGT
TGCCACTTGTTAGACTTATCTTTGTGGCTACTAGGTAAAGATATGGTGCCGCATGAAGTT
CTAGGAAAAACATATAATCAATTGAGCAAACAACCGAATCAAATTAATGATTGGGGAACA
TTTGATCACACTAAATTTGATGTCGATGATCATGTGACTAGTTATATGACATTTGCCAAT
CGAGCAAGCATGCAGTTTGAATGTTCGTGGTCTGCAAATATAAAGGAAGATAAGGTACAC
GTTAGTTTATCAGGTGAAGATGGCGGTATCAATTTATTTCCATTTGAAATATATGAGCCC
CGCTTTGGAACTATTTTTGAAAGCAAAGCTAATGTTGAGCATAACGAAGACATTGCTGGT
GAGAGACAGGCGCGTAACTTTGTCAATGCGTGTTTAGGGATAGAAGAGATTGTGGTGAAA
CCGGAAGAAGCACGCAATGTAAATGCCCTTATAGAAGCGATTTATCGTAGCGATCTTGAT
AACAAGAGCATACAACTTTAA
>>0193|iolE_(sugar phosphate isomerase/epimerase)_[pos.: 202448 to 203416, length: 969, dir.: FORWARD]
ATGAAAATAGGTGTATTTTCAGTATTATTTTACGATAAAAATTTCGAAGATATGTTAGAT
TATGTCGCAGAATCTGGATTGGATATGATTGAAGTTGGAACAGGTGGTAACCCAGGAGAT
AAATTTTGTAAGTTAGATGAGTTGTTAGAAAATGAAGACAAGCGACAAGCATTTATGAAG
TCAATCACAGACAGAGGCTTACAAATAAGTGGTTTCAGTTGTCATAACAATCCAATTTCT
CCAGATCCGACAGAAGCGAAAGAAGCGGATGAAACGTTACGTAAAACAATCCGTTTAGCA
AATCTATTAGACGTGCCAGTTGTTAATACATTTTCTGGCATTGCAGGATCAGATGATACC
GCTAAAAAGCCTAATTGGCCTGTTACACCTTGGCCAACAGCTTACTCTGAAATTTATGAT
TATCAGTGGAATGAAAAGTTGATACCATATTGGCAAGATTTAGCTGAGTTTGCAAAAGAG
CAAGATGTAAAAATTGCCATAGAGTTGCATGCAGGATTTTTAGTTCATACACCATATACG
ATGTTGAAGTTGCGTGAGGCTACAAATGAATATATCGGTGCTAACTTAGATCCTAGTCAT
TTATGGTGGCAAGGTATTGACCCAATTGCTGCGATTCGCATATTAGGCCAAGCAAATGCA
ATTCATCACTTCCATGCTAAAGATACGTATATTAATCAAGAAAATGTAAATATGTATGGT
CTAACTGATATGCAACCATATGGTAACGTTGCAACAAGAGCATGGACATTCCGTACAGTT
GGTTATGGACATAGTCCATATGTATGGGCAGATATCATAAGTCAACTTATTATTAATGGA
TATGATTATGTATTAAGTATTGAACATGAAGATCCTATTATGTCAGTAGAAGAAGGTTTT
CAAAAAGCTTGTCAAACTTTGAAATCTGTTAATATTTACGACAAGCCAGCAGACATGTGG
TGGGCATAA
>>0194|Q7A1X1_(isoprenylcysteine carboxyl methyltransferase)_[pos.: 203776 to 204270, length: 495, dir.: REVERSE]
TTAAATATTCATTAATTTCTCTTCTTGTTTAATACGTACATATAAGAAATACGCATACGG
TACTAATAAAATAGTTGTATATGTTGCATGTGTTAATAATAATACACCGATTAATTCAGG
AATGATGTTTAAGAAGTAATTTGGGTGTTTTGTAATTTTATATAATCCAGATTTAATAAT
AGGATGGTTAGGTAAAATGAATAATTTTAATGTCCAAATACCACCTAAAGTTTTAATAAC
CATAAATAACATGATATAAGCAAAGATTAATATAACTAAGCCAATACCATTTGCAAAGCT
AAATGTATCTTTATTAATAAATGCCTCTACACCAGCCAATACATAAATTAAAACGTGTGT
TATTGCTAAAAACTTCGAATTTTTAACGCCATATTCAACTGCACCGTCTGCTTTTAATTG
TTTTGAGTGATTAATAGATATCTTTAAGCTGACAAGTCTGATACAGAAAAAGATAAGTAA
TATAGATAGAATCAT
>>0195|uhpT_(hexose phosphate transporter, major facilitator superfamily)_[pos.: 204503 to 205882, length: 1380, dir.: FORWARD]
ATGAACTTTTTTGATATCCATAAGATTCCGAACAAAGGCATTCCATTATCGGTACAACGT
AAATTATGGCTTAGAAACTTCATGCAAGCTTTCTTCGTAGTGTTCTTTGTTTATATGGCT
ATGTATTTAATTCGAAACAACTTTAAGGCGGCACAACCGTTTTTAAAAGAGGAAATTGGA
TTATCTACATTAGAACTTGGTTATATCGGATTAGCATTTAGTATCACGTACGGTTTAGGG
AAAACATTACTTGGATATTTTGTCGATGGACGTAACACAAAACGTATTATCTCATTCTTA
CTTATCTTATCTGCGATTACAGTTTTAATTATGGGATTTGTTTTAAGTTACTTTGGTTCT
GTAATGGGATTATTAATTGTACTTTGGGGACTTAACGGGGTGTTCCAATCAGTTGGTGGA
CCTGCAAGTTATTCAACGATTTCAAGATGGGCGCCAAGAACGAAACGTGGCCGATATTTA
GGATTCTGGAATACATCACATAATATCGGTGGTGCCATTGCAGGTGGTGTTGCACTTTGG
GGTGCTAATGTATTCTTCCATGGAAATGTTATAGGAATGTTCATTTTCCCATCGGTGATT
GCATTACTTATTGGTATCGCAACATTATTTATCGGAAAAGATGATCCAGAAGAATTAGGA
TGGAATCGTGCTGAAGAAATTTGGGAAGAGCCGGTCGATAAAGAAAATATTGATTCTCAA
GGTATGACGAAATGGGAGATCTTTAAAAAATATATCCTGGGAAATCCTGTTATATGGATT
CTATGTGTTTCAAACGTCTTTGTATACATTGTACGAATCGGTATTGATAACTGGGCACCG
TTATATGTGTCAGAGCATTTACACTTTAGTAAAGGCGATGCAGTTAATACGATATTCTAC
TTTGAAATTGGTGCTTTAGTTGCAAGTTTATTATGGGGCTACGTATCAGACTTATTAAAA
GGTCGTCGTGCAATTGTAGCTATTGGCTGTATGTTTATGATTACATTTGTTGTTTTATTC
TACACAAATGCTACAAGTGTAATGATGGTTAACATTTCATTGTTTGCATTAGGTGCGTTA
ATCTTTGGTCCGCAATTATTAATTGGTGTATCATTGACTGGTTTTGTTCCTAAAAATGCC
ATCAGTGTAGCAAACGGAATGACAGGTTCATTCGCGTATCTATTCGGTGACTCAATGGCA
AAAGTTGGTTTGGCGGCTATTGCTGATCCAACACGTAACGGTTTAAACATCTTTGGATAT
ACATTAAGTGGATGGACAGATGTTTTCATCGTCTTCTATATTGCATTATTCCTAGGCATG
ATTCTATTAGGAATCGTTGCTTTCTATGAAGAAAAGAAAATTAGAAGTTTAAAAATCTAA

>>0196|rsaG_(ncRNA of Staphylococcus aureus G)_[pos.: 205937 to 206130, length: 194]
CCCCGACGGCATGTGCGTGAAGAGATGAAAGATACTGCTTCTACCCTTGCAAATATATCA
TCTCTATGTCTCGGGGCAGATCATAATTCCCTGTTATGAAGTATCCTTATTTGCCCGACT
TAGGGTGACTCAATGAATTTACTCCTTACAATAAAGACATATAGCGGTGTCAATATTGTA
GGGAGTATTGTTTT
>>0197|txbi_rsaG_(bidirectional rho-independent terminator of rsaG)_[pos.: 206136 to 206205, length: 70]
TAAACTCTCTAAAAAGCGGACTGAAAGAAAAGTGAAAACTTCTCTATCAGTCCGCTTTTT
CATAGAACAA
>>0198|yesN_(two component sensor/regulator, transcriptional regulator)_[pos.: 206241 to 206999, length: 759, dir.: REVERSE]
CTATTTTGCTTGCTTACAATAATCACTTGGCGACATTTGTAAATATTTTTTAAAATGATA
GCTAAACATTTTATACTCTGAAAAGCCTACTTTGTCTGCAATTTCATAGTGCTTATAATG
TCGATCTAACAATTGCAGAGATTGTAAAATACGATAGCGATTTAAATAGTCGACAATTGT
AATACCAACATGATCTTTAAATGTTCGCATCGCATACGATTCACTAACATCGATATGTTG
AATTAAATCTGAAACAGTCACTTTCGTTTGATAAGATTGCTTAATTTGATCAACAATCTG
ATTTACATAATAATCATCGTATTCTACTTTTAATAATGGTTGGAAGGCATCATGACAAGA
TGCTAAGCTACGGCCGTTCTGTGATTGTTGCTCTAATAAGGTACGGACAAGTCTTCCTAA
AATAACTTCTAATTGCGCATGGTCCACTGGTTTTAATAAATAATCAAGAACATTATGTTG
AATGCCGGCTTTCATATATTCAAAGTCATCGTAACTCGATAATATGATGACATTACAATC
TAGATGCGCAATATCATTGAGTAAATCGACGCCATTTTTACGTGGCATACGAATATCAGT
AATTACTAATTCTGGCTGATGTTGTTGAATTAGTGATAATGCTTCAACACCATCTTTAGC
AGTGTATATTGTATTGAAATGATAGTCTCCCCAAGGAATGATTTGCTTTAAACCTTCTCG
AATAATTCGCTCATCATCACAAATAACTACCTTAAACAT
>>0199|yesM_(two component sensor/regulator, sensor histidine kinase)_[pos.: 206992 to 208548, length: 1557, dir.: REVERSE]
TTAAACATCTACATTCCCCCTTGAAAGTGGTATTTTATAACAAATTAACGTACCTTGATT
ACGCTTTGAATAAATATGGAGTCGTGCATGTGAACCATATTGAATCATTGCTTTATTGTG
TAAATGATTTAATCCCAAATGCTTAGTATCAAATACATCATTATTAAGAGATTGGCGTAC
ATATTGCAGGCGAGATGACGACATCCCAATACCATTGTCGCAAACTAAAACATGTAAATT
CTGACGTGACAATGTCAGGCGTATAGTAATGTCCAATGACTCAGTATCTCTACCATGTTT
AATAGCATTTTCTATGAGTGGCTGAAGCATCATTTTACCAATTGTCTGGTGACGCGCTTC
TTCAGAACTTTCGATATGGAGCTTAATCATGTCATCAAAACGGATGTTTTGTATCGCAAC
ATACTGTTCAATGTAGTTCAACTCTTCGTTTAATTCCACTGTATGTGAGTTTGTACGTAA
TGAGTAACGTAACATTTGCGATAATTGTTGGACCACAGTTTGTGCTAATTTCGGAGATAA
CGTAATTAAATATTGTATTGTTTGCATCGTATTGAATAGGAAATGAGGCTGGAATTGGCG
TTCTATTTCCTTTAACTGAATATCACGCAAGCGACGTTCTGTATGCTCGATAGAATGGAT
CAGTTGCTCATTTGATTCAAATAAATCGTAAATATAATTATTAATTTCTTCTAGTTCACT
GTTGTTTTTTAAAGGCGTATATGTACCTAGATGACGATTTTTGGCATAGTAAATTTTTTG
AATAATCGTTTCGATATCTTTTGTTTGTCGTTTAGCCATATTATCTGCACTAATGAAACC
AAATATTACTAGTAAAACAAGAACTACAGCCATAACAATTAACAACGTGATACCATCTTC
AATGTTTTCATGGATATCTTTATAAATAATGAGACGATGGTCAGCATGGTTTAATTTTAC
AGATTCATTCATAAATCCGAATTGTTGTGGTCTATACTTTTCACCTATAGTAAAACGGTC
ATCGTTGGCGTATAAAATATTGTCATACTGATCAACGATAAGTGCGAATTGTCGGCTATC
TTTCTTGATTTCACTTAAACGTGGGGTGTTAGCCATATAAATTTTAAGCATATATGTACT
ATTTTTGAATTTAAGCCGATGCGTTGAAAATAAATACATATTTTTAGTGTTTAAATGTTC
ATAATTATTGGTTATAAACTGATTTGGTCCAGATAACTCATAATAAAGTGTTGCGGGCTG
TTGGTGTATTAATTTTAATAATTCACGTTTTGTAGCGGTAACATCATGATGATTTGTTAA
ATCGAGCTCTTGAAACGAATTATTATGCTGTGTAATAAATGTCTGAATCTGCTTTTCAGT
ATGATGTAAAGATGACTGACTTTCATCAACATGTTGATGAATCGTACGATGCTCAATCCA
AATATAAATGGCATAGAAGCTTACTAGTCCAATAATAATGACTAGAAATACTGGAAAAAT
AGTAGACGCAAATAACGATCGTCTCAACTGATGTCTATAAGGTTTGTATGCCGTCAT
>>0200|hptA_(phosphate sensing protein)_[pos.: 208545 to 209513, length: 969, dir.: REVERSE]
TCATTGAATCATCTCCAAAAATTTATGATGTGGAATGTCCGGTAATTTAGATTTCGGTAT
TAAAGGTATGTTCTTAAGATTTTCGATAGACTGATCGCTTTGTTCACTAACATCCTTTCG
AATTGACTTGGCATCGAACTCTGCAACTAATCGCTGCTGTACTGAGCGGCTTGTTAAATA
TTGTACTAACTTTTTACGCTTAGGATGAGGGTGTGCATTTTTAACTAAAGCAATACCATC
AACATTTAACATTGTTCCTTCAATTGGATAAACGATTGATACAGGATAACCTTTGTTTTT
CCATGTGCGTGCATCTTGTTCGTAGCTTAGACCTGCGTAATATTTACCTTTAGCAACATC
TTCAATGACTTTAGACGTCTTTGACAGTTGCATCGCGTGGTCTTGGAATTGATGCACATC
ACTTACTCGATGATGCATGCTATAAATAGCACGCATATGTTGATAGCCTGTCGTTGTTGT
ATTTGGATTTGAGTACGCAATTTTACCTTTAAGTATAGGTTGTAATAAATCTTGATAACC
TCGAATCTTAATATCTCCTTGTAAATCTGAATTAACTACTATAACTGTTGGCATTAATAG
AAAACTAGTAACATATTTATTGTTCGAGCGATAATCCTCTAATTGCTGTGTTACAGATAT
ATCTTGATAGGGAACAAAATCTTCTGGATGATCAATTGTTTCTGACAACACACCACCCAT
AAAGACATCACCACGCTCCGAAAGATCTTCATTATGCAAGTTTGAAAGCAGTACTTGAGT
AGATCCGTGTTTGATTTCAATTTTGACATGCTCTTGTTTTTCAAAATCATTTAAAATTGG
ACGAATCAAGTTTGATTGATACGGAGAATAAACTGTTAATACATTTTTATCTGATTCAGA
GTGACGCGTATTAGCGCATGCTGATAAAAAAATGAGAAATAATAGCAAGATATAAATTTT
TGATTTCAT
>>0201|pflB_(formate acetyltransferase)_[pos.: 210101 to 212350, length: 2250, dir.: FORWARD]
ATGTTAGAAACAAATAAAAATCATGCAACAGCTTGGCAAGGATTTAAAAATGGAAGATGG
AACAGACACGTAGATGTAAGAGAGTTTATCCAATTAAACTACACTCTTTATGAAGGTAAT
GATTCATTTTTAGCAGGACCAACAGAAGCAACTTCTAAACTTTGGGAACAAGTAATGCAG
TTATCGAAAGAAGAACGTGAACGTGGCGGCATGTGGGATATGGACACGAAAGTAGCTTCA
ACAATCACATCTCATGATGCTGGTTATTTAGACAAAGATTTAGAAACAATTGTAGGTGTA
CAAACTGAAAAGCCATTCAAACGTTCAATGCAACCATTCGGTGGTATTCGTATGGCGAAA
GCAGCTTGTGAAGCTTACGGTTACGAATTAGACGAAGAAACTGAAAAAATCTTTACAGAT
TATCGTAAAACACATAACCAAGGTGTATTCGATGCATATTCTAGAGAAATGTTGAACTGC
CGTAAAGCAGGTGTAATCACTGGTTTACCTGATGCATACGGACGTGGACGTATTATCGGT
GACTATCGTCGTGTAGCTTTATATGGTGTAGATTTCTTAATGGAAGAAAAAATGCACGAC
TTCAACACGATGTCTACAGAAATGTCAGAAGATGTAATTCGTTTACGTGAAGAATTATCA
GAACAATATCGTGCATTAAAAGAATTAAAAGAACTTGGACAAAAATATGGTTTCGATTTA
AGCCGTCCAGCAGAAAACTTCAAAGAAGCAGTTCAATGGTTATACTTAGCATACCTTGCT
GCAATTAAAGAACAAAACGGTGCAGCAATGAGTTTAGGTCGTACATCAACATTCTTAGAT
ATCTATGCTGAACGTGACCTTAAAGCAGGTGTTATTACTGAAAGCGAAGTTCAAGAAATT
ATTGACCACTTCATCATGAAATTACGTATTGTTAAATTTGCTCGTACACCTGATTACAAT
GAATTATTCTCTGGAGACCCAACTTGGGTAACTGAATCTATCGGTGGTGTAGGTATTGAC
GGACGTCCACTTGTTACGAAAAACTCATTCCGTTTCTTACACTCATTAGATAATTTAGGT
CCAGCACCAGAACCAAACTTAACAGTATTATGGTCAGTACGTTTACCTGACAACTTCAAA
ACATACTGTGCAAAAATGAGTATTAAAACAAGTTCTATCCAATATGAAAATGATGACATT
ATGCGTGAAAGCTATGGCGATGACTATGGTATCGCATGTTGTGTATCAGCGATGACAATT
GGTAAACAAATGCAATTCTTCGGTGCACGTGCGAACTTAGCTAAAACATTACTTTACGCT
ATCAATGGTGGTAAAGATGAAAAATCTGGTGCACAAGTTGGTCCAAACTTCGAAGGTATT
AACAGCGAAGTATTAGAATATGACGAAGTATTCAAGAAATTTGATCAAATGATGGATTGG
CTAGCAGGTGTTTACATTAACTCATTAAATGTTATTCACTACATGCACGATAAATACAGC
TATGAACGTATTGAAATGGCATTACATGATACAGAAATTGTACGTACAATGGCAACAGGT
ATCGCTGGTTTATCAGTAGCAGCTGACTCATTATCTGCAATTAAATATGCACAAGTTAAA
CCAATTCGTAACGAAGAAGGTCTTGTAGTAGACTTTGAAATCGAAGGCGACTTCCCTAAA
TACGGTAACAATGACGACCGTGTAGATGATATCGCAGTTGATTTAGTAGAACGCTTTATG
ACTAAATTACGTAGTCATAAAACATATCGTGATTCAGAACATACAATGAGTGTATTAACA
ATTACTTCAAACGTTGTATACGGTAAGAAAACTGGTAACACACCAGACGGACGTAAAGCT
GGCGAACCATTTGCACCAGGTGCAAACCCAATGCATGGCCGTGACCAAAAAGGTGCATTA
TCTTCATTAAGTTCTGTAGCTAAGATCCCTTACGATTGCTGTAAAGATGGTATTTCAAAT
ACATTCAGTATCGTACCAAAATCATTAGGTAAAGAACCAGAAGATCAAAACCGTAACTTA
ACTAGTATGTTAGATGGTTACGCAATGCAATGTGGTCACCACTTAAATATTAACGTATTT
AACCGTGAAACATTAATAGATGCAATGGAACATCCAGAAGAATATCCACAGTTAACAATC
CGTGTATCTGGTTACGCTGTTAACTTCATTAAATTAACACGTGAACAACAATTAGATGTA
ATTTCTCGTACATTCCATGAAAGTATGTAA
>>0202|pflA_(pyruvate formate-lyase-activating enzyme)_[pos.: 212373 to 213128, length: 756, dir.: FORWARD]
ATGCTTAAGGGACACTTACATTCTGTCGAAAGTTTAGGTACTGTCGATGGACCGGGATTA
AGATATATATTATTTACACAAGGATGCTTACTTAGATGCTTGTATTGCCACAATCCAGAT
ACTTGGAAAATTAGTGAGCCATCAAGAGAAGTCACAGTTGATGAAATGGTGAATGAAATA
TTACCATACAAACCATACTTTGATGCATCGGGTGGCGGTGTAACAGTCAGTGGTGGCGAA
CCATTGTTACAAATGCCATTCTTAGAAAAATTATTTGCAGAATTAAAAGAAAATGGTGTG
CACACTTGCTTAGACACATCGGCTGGATGTGCTAATGATACAAAAGCATTTCAAAGGCAT
TTTGAAGAATTACAAAAACATACAGACTTGATATTATTAGATATAAAACATATTGATAAT
GACAAACATATTAGATTGACAGGAAAGCCTAATACACACATCCTTAACTTCGCGCGCAAA
CTGTCAGATATGAAACAACCTGTATGGATTCGACATGTCCTTGTGCCTGGTTATTCTGAT
GATAAAGACGATTTAATTAAACTAGGGGAATTTATTAATTCTCTTGATAACGTCGAAAAG
TTTGAAATTCTGCCATATCATCAGTTAGGTGTTCATAAGTGGAAAACATTGGGTATTGCA
TATGAATTAGAAGATGTCGAAGCGCCCGATGATGAAGCTGTTAAAGCAGCCTACCGTTAT
GTTAACTTCAAAGGGAAAATTCCCGTTGAATTATAA
>>0203|Q2YV51_(putative protein)_[pos.: 213118 to 213412, length: 295, dir.: FORWARD]
TTGAATTATAAATACAATTCAGACCGAAAAGAAAGCATATGTAACTTCAAGAGTGAAGGG
GCATATGCTTCTTTTTCAATTGAGTATAGAGTATTAGCAAGACGTAGTAGGTATATGAGA
CAACTTCTACAATGGTTGAAGGAAGACGTTTTTGTAAGTAGCTATGCTGATAAAGAATGT
GAAGCCTTGTTAAAGGTGGGGTTCCAATATCATCGAATGGGTTATTAATTGCTACTTGCA
TATGAATATGAGTCTTTTCAAATTTTTATTGACCCTGAGTAATGAAAAATATTAA
>>0204|glpQ1_(glycerophosphoryldiester phosphodiesterase)_[pos.: 213450 to 215213, length: 1764, dir.: FORWARD]
ATGAAGAGAATTAGTAAAGATATATGGGCAGTATTTAAATTACTGTATCAAAATAAAGGG
CGTTTTAGCATTAATGCCTTACTATTGCAGTTAATCATGATTTTTATTAGTAGTACATAC
TTAATTTTACTATTTAATATGATGTTAAAAGTAGCTGGGCAAAGCCAACTTACGATTAAC
AATTGGATGGAAATCGTAAGTCACCCTGCCAGTGTGATACTTCTTATTATATTCATATTA
AGTGTTGCCTTTCTGATTTATGTAGAGTTTTCATTGTTAGTTTATATGGTTTATGCCGGC
TTTGATCGACAGATTATTACATTTAAATCCATTTTTAAAAATGCCTTTGTAAATGTGCGT
AAACTCATAGGTGTACCAGTTATTTTCTTTGTCATTTATTTAATGTTAATGATACCCATT
GCCAACCTAGGACTAAGTTCAGTATTAACAAAAAATATTTACATACCTAAATTTTTAACG
GAAGAACTTATGAAAACGACGAAAGGTATAATCATTTACGGTACCTTTATGATTGCTGTA
TTTATATTAAACTTTAAATTAATATTTACCTTACCGTTAACGATTTTAAACCGCCAGTCG
TTATTTAAAAATATGAGACTAAGTTGGCAAATTACGAAGCGAAATAAGTTTCGACTTGTT
ATAGAAATAGTTATATTGGAACTCATCATTGGTGCGATTTTAACATTAATTATTTCAGGA
GCAACATATCTTGCTATTTGTGTAGATGAAGAAGGAGATAAGTTTTTAGTCTCATCAATT
TTATTTGTTGTATTGAAAAGCTCATTGTTCTTCTATTATTTATTTACGAAATTATCATTA
ATCAGTGTGTTAGTACTGCACTTAAAACAAGAGAATGTATTAGACCAACCGGGCTTAGAA
TTTAAATACCCAAAACCGAAACGGAAGTCTAGGTTTTTTATAATTTCAATGGTGCTTGCA
GTCACATGTTTTATCGGTTATAACATGTATTTACTTTACAATAATACTATCAATACAAAT
ATCTCCATTATTGGCCATCGTGGTTTCGAAGATAAAGGCGTTGAAAATTCTATTCCGTCA
TTGAAAGCTGCTGCAAAAGCGAATGTCGAATACGTTGAGTTAGATACAATTATGACGAAA
GATAAACAATTTGTTGTTAGTCATGATAACAATTTGAAACGTTTAACAGGTGTTAATAAA
AATATTTCTGAATCTAATTTCAAAGATGTCGTCGGTTTGAAAATGCGTCAAAATGGACAT
GAAGCAAAACTTGTATCCTTAGACGAATTTATTGAAACGGCCAAACAATCAAATGTGAAG
CTACTAGTAGAGTTAAAGCCACATGGTAAAGAACCAGCAGATTATACACAACGTGTTATT
GATATTTTGAAAAAGCATGGTGTTGAACATCAATATCGTGTGATGTCATTGGATTATGAT
GTGATGACTAAGTTAAAAAAAGAAGCGCCATATCTCAAGTGTGGTTATATTATTCCGTTA
CAGTTTGGTCATTTTAAAGAAACATCATTAGATTTCTTTGTCATCGAAGATTTTTCTTAT
TCGCCAAGACTTGTTAATCAAGCACACTTGGAAAATAAAGAAGTCTATACTTGGACCATT
AACGGCGAAGAAGATTTAACGAAATACTTACAAACTAATGTTGATGGTATTATCACAGAT
GACCCAGCATTAGCTGATCAGATTAAAGAAGAAAAGAAAGACGAAACATACTTCGATCGT
TCTATAAGAATTTTGTTTGAATAA
>>0205|Q2YV49_(putative protein)_[pos.: 215377 to 215721, length: 345, dir.: REVERSE]
TTAATTGTTTTGTGAATGCAAAGGGTTAGAAATTGAATCGTAAATACTTTCTAATCTATG
TTTCGCTTTAGTCATTTGATCCAAATTTTTAGTGCGTATAGCGGATTTTGCAATGTAGTG
CGCAGCTAAAATATCGCGCTTTTGATACGCATCTAAATTTAGGTACGATAATTTATTTAA
GTCAGTGTTTGCTATTAATTCATGTAATTGATCTACAAGCGCTTGATGTTGATACGTATG
TGATGTAGTTTCAGATTTGCTTGCTAATTTAATACCAGTCGTATCAAGGAGCGCCGCTTT
AATACCAGCAACTAAATATGTTTTGATTTTCATTTGTGTTGTCAT
>>0206|coa_(staphylococcal coagulase)_[pos.: 215911 to 218109, length: 2199, dir.: FORWARD]
ATGAAAAAGCAAATAATTTCGCTAGGCGCATTAGCAGTTGCATCTAGCTTATTTACATGG
GATAACAAAGCAGATGCGATAGTAACAAAGGATTATAGTGGGAAATCACAAGTTAAAAAA
GAGAGTAAAAATGGAGCGCTTATAGATAGCAGATATTATTGGGAGAAAATAGAAGCTTTA
GAAAAGCAGTTCTCAAGTGCATTGGCATTAACAGATGAGTATCAATATGGTGGAAATGAA
TATAAAGATGCAAAAGATAAATTAATGGAAAGGATATTAGGGGAAGACCAATATTTATTA
AAGAAAAAGATTGATGAATATGACTATTATAAAAAATGGTATAAAGCAACGTACCCTAAC
GATAATTCGAAAATGTATTCATTTCATAAGTACAATGTTTATTATTTAACAATGAATGAA
TATAATGAAATTTCCAATTCATTAAAAGACGCTGTGGAAAAATTTAAGAATGAAGTAAGT
GATATTCAATCTAAAAATGAAGACTTAAAGCCTTATGACGAAAATACTGAAAAACAAGTA
ACTGATAAAATATATGAATTTGTTAGTGAAATAGATACAATTTTTGCAGCGTATTATGGA
CATGAAAAATTTGGTATACATGCTAAAGAACTACGAGCAAAATTAGATATAATACTAGGT
GATGCGCAAAACCCGAATAGAATAACTAATGAACGTATTAAAAAAGAAATGATGGAAGAC
TTAAATTCAATTGTTGATGATTTCTTTGTGGAAACAAATCAGAATAGACCTTCAACTATA
AAGAAATATGACCCTAATATTCATGATTATACAAAGAAAAAAGAGAACAAAGAAAACTTC
GATGCTCTAGTCAAAGAAACAAGAGAAGCAGTCGCAAAGGCTGACGAATCTTGGAAAAAT
AAAACTGTCAAAAAATACGGGGAAACTGAAACCAAATCTCCAGTTGTAAAAGAAGAGAAG
AAAGTTGAAGAACCTCAAGCACCTAAAGTTTCTGAAAAAGTAGGTGTTCAGGAAACAGTT
GGTACAACTGAAGAAGCACCATTACCAATTGCTCAACCACTAGTTAAGATTCCAGAAGGT
ACAATTCAAGGTGTAACTGCAGAAGCACCAAAATACCCAACGATGGAACAGCACACAATC
TATGGTGAAACTGTAAAAGGTCCGGAATATCCAACTATGGAAAATAAAACGTTACAAGGT
GAAATTGTAAAAGGTCCAGATTTTCCAACAATGGAACAAAGCGGCCCATCATTAAGCAAT
AATTATACAAACCCACCGTTAACGAACCCTATTTTAGAAGGTCTTGAAGGTAGCTCATCT
AAACTTGAAATAAAACCACAAGGTACTGAATCAACGTTGAAAGGTATTCAAGGAGAATCA
AGTGATATTGAAGTTAAACCTCAAGCAACTGAAACAACAGAAGCTTCTCAATATGGTCCG
AGACCGCAATTTAACAAAACACCTAAGTATGTGAAATATAGAGATGCTGGTACAGGTATC
CGTGAATACAACGATGGAACATTTGGATATGAAGCGAGACCAAGATTCAATAAGCCATCA
GAAACAAACGCATACAACGTAACGACAAATCAAGATGGCACAGTATCATATGGGGCTCGC
CCGACACAAAACAAGCCAAGTAAAACAAACGCATACAACGTAACGACAAATCAAGATGGC
ACAGTATCATATGGGGCTCGCCCGACACAAAACAAGCCAAGCAAAACAAACGCATACAAC
GTAACGACAAATCAAGATGGCACAGTGTCATACGGAGCTCGTCCGACATACAAGAAACCA
AGTAAAACAAACGCATATAACGTAACAACACATGCAAACGGCCAAGTATCATACGGTGCT
CGCCCGACACAAAACAAGCCAAGCGAAACGAACGCATATAACGTAACAACACACGGAAAT
GGCCAAGTATCATATGGCGCTCGTCCGACATACAAGAAGCCAAGTAAAACAAATGCATAT
AACGTAACAACACATGCAAACGGCCAAGTATCATACGGTGCTCGCCCGACACAAAACAAG
CCAAGCAAAACAAACTCATATAACGTAACAACACATGCAAATGGTCAAGTGTCATACGGT
GCTCGTCCGACATACAACAAGCCAAGTAAAACAAATGCATACAATGTAACAACACATGCA
GATGGTACTGCGACATATGGTCCTAGAGTAACAAAATAA
>>0207|tx_coa_(rho-independent terminator)_[pos.: 218377 to 218422, length: 46]
CAAGTCTAGTTCGAACACACTGATGTGAGTGGTTTTCTTTATTTTA
>>0208|fadA_(3-ketoacyl-CoA transferase)_[pos.: 218694 to 219878, length: 1185, dir.: REVERSE]
CTAACGCACATATTCAAATATAGCAGCTGCACCCATACCGACACCAATACACATCGTAAC
CATGCCGTAACGGCTATCGGGACGTCTACCCATTTCATTAAGTAAACGCGCGGTTAACAT
TGCGCCTGTAGCACCTAATGGATGACCTAAAGCAATAGCGCCACCATTCACATTCGTACG
TGATATATCTAGACCTACTTCTTTAATAGATGCAATCGTTTGAGAAGCAAATGCTTCGTT
CAATTCGATCAAATCAATATCTTCAACAGATAGATTGCTGAGTGACAATACTTCAGGAAT
CGCATATGCAGGCCCAATACCCATAATTTTCGGGTCAACGCCTACTGCCTTATAACCAAC
GAATCGTGCAATAGGTGTCACGCCGAGTTCTTTCACTTTATCTCCAGACATTAAAACTAC
AAATCCTGCACCATCAGAAAGTGGGGCAGATGTTCCCGCAGTCACAGTGCCGTCAGCTTT
AAATACTGTACGTAATTTGGCTAATGCCTCTATCGTGGTGTCAGGTCGTATAAATTCATC
TTGGTCAAAGATATTTGTGTGTACTTTTGGTCCTGCGTTTGTATATTCAACTGAGTTTAC
TTGTATTGGAATAATTTCATCTTTGAACCGACCATTAAGTTGTGCGTCATAGGCACGTTG
ATGACTTCTGACAGCATAAGCATTTTGATCTTCGCGTGATACGTCAAATTGGGATGCTAC
ATTTTCAGCAGTTAAACCCATAGGATATGACGCACCTATATCATCATATTGTAAGGTAGG
ATTGTTTGTGGGCTCGTTGCCACCCATTGGTACGGCACTCATCAATTCAACGCCACCAGC
TACAAGTATATCTCCTTGACCAGCCATAATTTGATTGGCTGCAATCGCGATGGTTTGTAA
TCCTGATGAGCAGTAGCGATTCACTGTTTGACCCGGTACCGTGTCAGATAATCCCGTACG
CAATGCAATCGTTCGTGCAATGTTTTGTCCTTGTAATCCTTCTGGAAAAGCCGTACCAAC
AATGACATCTTCAATCATATTCTTATTGAATTTTCCGTCAATACGTTTCAATACGCCTTG
TAATACTTTGGCTGCGACATCATCAGGTCTTTCGTGGAATAATGCGCCTTGCTTTGCTTT
CGCTGCGGCTGAACGCCCATAAGCTACAATGTATGCTTCTTGCAT
>>0209|fadB_(NAD binding 3-hydroxyacyl-CoA dehydrogenase)_[pos.: 219908 to 222169, length: 2262, dir.: REVERSE]
TTAATTACGTAATGGCTTACCAGTTTTTAACATATGCGCAATTCTTTCATATGATTTTTT
AGATTTTAGTAAGTCAATAAAGCCAATTTTCTCCAACGATTGAATGTAACGTTGATTGAT
AAATGTATTTCTTGGTAAATCACCACCTGCTAAAATTGTGGCGATATTTAAGGCGATATG
ATAATCATGGTCGCTAATAAAATGACCCCGTCTTTGCGCATCTAATTGTCCTTGGATCAA
TGCTTTGAAGTCTTCGCCTAAAGCGATATATTGATGTCTAGGATTCGGAATATAGTTTGT
TTCTGCTTCATATTTCGCACGTTTGAGCGCAACTTCGACACGTTGTGCTGTATTGAAAAT
AATCGTATCTGTATCACGTAAATAACCATAACGGCGTGCCTCAAAGGCATTTGTAGAGAC
TTTCGCAAATGCGATATTCGTCAGTACTTTTGTCATGGAAGCTTGTTTGTCATCAAACTT
ATGCGATGTGCGTAATATGCGATCAGCCATTTCTGCAAGGCCACCGCCACTCGGTAATAA
GCCAACACCTGCTTCAACAAGACCGATATATGTTTCACTTGCAGCGACAACAATAGGTGA
GTAAAGTACAAGCTCACAGCCACCGCCTAAGGCACGACCTTGAACAGCTGTGACTACTGG
TTTCAAACTATACTTCAAACGATTAAAGCTATAATGCAATTTATCAATTGATTGTGCAAC
GACATCATCTACAAGACCGTCTTCATGTGCCTTTTTCATTAAGAAAAGGTTAGCACCCAC
ACTGAAATTATTACCATCTGCATAAATAACCATACTTGTGTAATGTTCATTTTCCAGTAA
ATCAATCGCATCAACTAACGCATCGTTGAATTCATCGGTAATGACATTATTTTTACTTTG
TAATTTCAGTAGCAGTTGATCATCATGAGTCACGGAAAGTTTGGCATCACCTTTATCCCA
AAGTTCATCTTTTACGAAGTGAGAAACAGGTGTTGCATATTCAATGGTCTCATCTTGTTT
ATAAAAGCCACCGTCTAAATCACTAATCCATTGTGGTAAGTCTCCAAGTTCGTCTTCCAT
ACGTGTTTTAACACGTTCATATCCCATTGCATCCCATAATTGGAATGGACCAAGTTTCCA
GTTGAACCCCCAGACAAGCGCGCGGTCTATGTCTCGGAAATCATCGGTAGCTTTAGGTAC
ATTGATAGCAGAGTAATAGAAATTATTACGTAATGTCTCCCATAAAAATAGTCCCGCTTC
GTCTTGCGCATTGAATATGACATCAAGGTTATGCACTAAATCTTTATTAAATTCATTTAA
AATTGGTAATTGTGGTTGCGATACAGGTACATAATCTTGTTTTTCAACATCGTAAACAAG
TCGAGCTTTAGTTTCTTTATCCTTTTTGTAAAATCCTTGTTTCGTTTTACGTCCGAGTGC
GCCATTTTCAAACAACGTATTTACAATTTTGACATCATGAAAATAAGGTGTTTCTTCAGA
TACTTGTTGCATGCCTTTAATTACAGACACTGCAATATCTAAACCGACTAGGTCAGATAG
GGCATATGTACCTGTTTTAGGACGACCAATCGCTTGCCCAGTTAAAGCATCCACATCTAC
AATGCTTAACTTGTGTTGCTCGGCGCGATACATAATATCATTCATTGTTTGCGTGCCGAC
TCTATTTGCGACAAAGCCAGGCACATCATTGACGACAATGACACCTTTACCTAACACATT
TTGCGCGAAATTTTTTACATCTAATATAATAGATTCCTTCGTGTGTGACGTAGGTATTAA
CTCCACTAATTTCATAATACGTGGTGGGTTAAAGAAATGTAGACCAAAGAATCGTTCTTG
ATCCTTCTCGTTAAATGCTTGAGCAATCGCATTAATTGGAATACCTGATGTATTTGTAGC
GAATAAAGCATCTTCTTTAGCATGTTGTAGAACTTGTTGCCAAACAGCATGCTTAATTTC
AATATCTTCTTTGACTGCTTCGATATATAAATCAGCATCATCATTTACCAAGTCATCATC
AAAATTACCATATGTTAAATGACTCGCTAGATTTAAGTCGAATAGTAGCGGCCGTTTCTT
ATCTGTAATTTTATCGTAAGATTTTTTCGCAATGAGATTTGGATCGTTTTTGTCCACTAC
AATATCTAATAGTTTTACTTTAAGTCCAGCATTCACAAAGAGTGCTGCCAGTTGAGCGCC
CATTGTGCCTGCGCCAAGAACGGTTACTTTATTAATTGTCAT
>>0210|fadD_(putative acyl-CoA dehydrogenase)_[pos.: 222356 to 223567, length: 1212, dir.: REVERSE]
TTATACGAAAGCAGAATCTCCAGTCAAAGCGCGTCCAATTACTAAGGCATTAATTTCATG
TGTACCTTCGTACGTGTAAATCGCTTCTGCATCAGAGAAGAAACGTGCAATATCATAATC
GTCAGCTAGTATGCCATTACCACCTGTAATACCTCGGCCCATAGCTACTGTCTCACGTAA
ACGTAAGGCATTCATCATCTTCGCCGTTGAAGTTGCAACCTCATCATATTCACCATGTGC
TTGCATATTAGCTAATTGAGCACATGTTGCCATTGCTTGAGCTAAATTACCTTGCATCAT
TGCTAGCTTTTCTTGTATTAACTGATATTTACTAATTGGTTTGCCGAATTGCTTACGCTC
AGTGACATAATCTAATGTGGCACGTAAAGCGCCAGCCATACCACCTGTAGCCATATAAGC
AACGCCTGCTCTCGTTGAATAAAGAATTTTAGCAATGTCTTTAAAGCTTGTTATGTTTTG
TAAGCGATCCGCTTCATCTACTTTGACATTAGTTAATTTAATTAGTGCGTTAGGAACAAT
GCGAAGTGCGATTTTATTATCAATGACTTCAATATCGACGCCATCTTGTTCTGGTCTGAC
TACAAAGCAATGGGGTTTGCCAGTTTCTTTATTTACTGCGAATACTGGAATGACATCAGA
TACATGTGCACCACCAATCCATTTCTTTTCACCATTGATAACCCAAGTATCGCCCTGGCG
TTCAGCTACTGTTTCAAGACCTCCCGCAACGTCCGAACCGTGTTCTGGTTCAGTTAAAGC
AAAGCATGTACGCAGTTCATGTGACTGTAATTTAGGTACATATTTCGCAATTTGTTCTTT
GCTACCTCCGAAATAGAAAGTGTTATGCCCTAAACCTTGGTGAACACCGAGTAGGGTAGC
TAAGGAAATATCAAATCGCGCGAGTAGGTAAGACATGAAAAACTGAAATAGTTGACTAGG
CATTTTGGCGTTTGGACGATCCTTGTATAGTAATGGATTGTTAAAATAATTTAATTCTCC
CAGATCTTTAAAATAGTCCTCGGGTACAGTAGCGTCTATCCAATGTTGATTAATATTTTC
ACGGTACTTACTTTCTAGCAATGAATCTACTTGTTGTAAAAATTCGACTTCACCGTCTGT
TAAACCTTTAGCAATACTAAGTACATCTTCAGGAAATAATGTTTTTAAGACTGTTTCTTT
TTCAAATGTCAT
>>0211|fadE_(putative long-chain-fatty-acid--CoA ligase)_[pos.: 223679 to 225184, length: 1506, dir.: REVERSE]
TTAAAGTGTTTGTGAGACTTTGTCATTCATCATTTGTCGAATCGCAAGTTTATCTGGTTT
CTGCGTACTGTTTAACGGCATATGTGTCACTGGTACATACATTCTTGGGACTTTATAACC
TGCTAAACGACTTCGCATATGTTGATCTAAAATTTCAGCGTAATGAGGTTCATCTTCGCG
AAGTATAATGGCTGCAGCAATTGACTCACCATATTTTGGATGATCATAGCCAACGACCAC
ACACCGGTCTACTAGTTGATGCTCAGCTAAAGCATTTTCGACTTCGGATGGTAAGACATT
TTCGCCACCAGTTATGATTAATTCTTTTTTGCGGTCAATAATAAATATATCGCCATCGTC
GTCCATTTTTGCTAAATCTCCTGTCAATAAGTAACGACCATGAAACGCTTTGGCAGTCTC
TGCTGGTTTATTCCAATATCCTGGCGTGACATTTTTAGCCTTAATTGCAAGTTCGCCAAT
CTCACCAGTAGGTACTTCTTCACCGTTATCATCAAGGATACGTGCATCAACAAACATGAC
TGCTTTACCAATACTCATTGGTTTACGTTTTGAATTTTCCGGTGTATTAACAAGTACAAG
CGGTGCTTCAGTTAAGCCATAGCCGTTAATAATGTTTATGCCATATTGTTTAAAAGCTGC
TTGGATACTTGGTAATGGTTGTGAACCACCTTGGATGATATAATCCATAGCTTTAAAATT
TTCAGGATTAAAATTACTAGCACGTAGCGTACTATAATACATTGTCGGAATCATGATAAT
AAATGTAGGGTGATATTGTGCAATCATGTCATTCAATTCTTCGCCATTAAAGTAACGTTG
AAGAATAAGTGTGCCACCTGACATTAATACTGGTAATACAGTATCGTTAAACCCTAAAAC
ATGGAACATTGGTGTTGATACAATCGTAATATAGTTTGAATTGAACTTATACGTCAGCTC
TAAGTTTGCGCCGTTATGAACAAATGATTCATATGAGAACATCACACCTTTAGGTGATCC
AGTTGTACCACTTGTATAAATTAATGCTGCAAGATCTTGTGGTTCAACAGGTGTTGCTTG
AAAAGGTTGGTGATAGTCTGGATTTACGATTTCATCATATTGCGCTACATCAATATCCAT
ATGCAATAAGTTTTGGTCAATATCGGTGAGTGAACTTAAATGTTTTTCAGCATAGAAGAG
CAGTTTTAATTGTGCATCTTCCACAATGGCTGCAATTTCTTTTGGGTTAAGCCGCCAATT
CAATGGTAAAAAAACCGCACCTGTTTTAAAACAAGCAAATAATAAATCTAATATTGCAAT
ATCATTTGGCGCAAAAATACCGATAACATCGCCTTTTTTAACACCTTGAGATGTTAAATA
ATGTGCCATATTATCAGCGCGTGCATTGAGTTGTTGGTATGTCCAAGATGTTTGTTTTGC
GTGATCAATAACGGCAGGCTTGTCATCATCGAAGTCTGAGCGCGTTTTTATCCAATCGAA
ATTCAT
>>0212|fadX_(putative acetyl-CoA/acetoacetyl-CoA transferase)_[pos.: 225210 to 226772, length: 1563, dir.: REVERSE]
TCATACTTTATGAATTGATTGTTTAAGTTCTCCCCATTTTTCTTTGTAAATGCTGGTATC
AATTAATTTTAAATGATCAGCAATAATTGGTTTAAAAGCCATTTGATTCAAAATATCTTT
ATGCAAATCAAGACCTGGTGCAATTTCAATTAGTTTCAAGCCTTGATTGGTGAGCTCGAA
TACTGCACGATCAGTAACAAAATAGACTTCTTGCTCGAGTGATTGTGAATATTGTGCATT
AAAGTCGATATGGCTCACATCTGATACAAATTTCTGGTTTTGCCCTTCAGTTTCAATGTT
TAATCGTTGATTATGACATGTGACATGACTGCCAGCTACAAAAGTACCTGAAAAGATAAT
TTTATTTACAGATTGCGTAATGTCTATAAAGCCACCACATCCATTTAGCCGGTCATTGAA
GTAAGACACGTTGACATTGCCGTATTGATCAACCTCAGCAAAGCTAAGATAGGCAACTGA
TACACCATTGTTATAAATAAAATCCCATGCTCGATCATGAGGCATGCGCACATCTGCATT
GTAATTCATACCAAAATGTTCACGACTCCCAACGAATCCACCGAAAATGCCAACATCTAG
AATCGGTTGCACATCATGTTCAACACATTCTTCATGCAATAAATTAGAGAGTTCATTATT
GATGCCATAACCGATGCTAATTGTATCGCCATAAGTTAAAAACTGAGCAGCACGTCGGAT
AATCAATTTGCGACTATTAAAAGGTAATACGGGTTCAGGTATTCCATCAATTCGTTCTTC
TCCAGACAAGGCTGGTAAATAATGACTCTGAATTACTTGGCGGTGATTCTTTTCATCTTC
TGTGACGTATACATAATCGACAAGATTTCCTGGGATAACAACTTCATTCGGTTTTAGTTG
ATAGTCGTCAACTAAAGATTTAACTTGTACAATAACTTTCCCATGATTGGCTTTCGTGTT
TAATGCGACATGATAACACTCGCTCAAGTACGCTTCTTGAGTTAAATAAATGTTACCTTG
TTGATCTGCGTATGTTCCTCTCAGTAGTGCCACATCAACGCTAGGGAATGTGTAGTGTAA
GTATGTTTCATCGTTGATGGTTACTAATGAAACTAAATCATCAGTTGTTCGTGTATTTAC
TTTACCGCCACCGTATCTAGGATCAACAGCTGTGTTTAATCCGATTTTAGTAATAACTCC
AGGTAATAATTGATTACTCTGACGATAATGAGTTGCAATGATACCTTGTGGTAAAAAATA
AGCTTCAATGTCATTATTTTTCATTGCTTGTGCCGTTTTGGAAGAAGCCGTTAAAATGCT
CATAATGACACGTTTAATCATACGACGTTCTATAAAATCATCTAAATCCGGTGCGGCACC
TAAACTATGAATATCATTCGCTAATATAAACGTTAAATCATTGGGCGTATGATATGTGTC
ATGTTGCGCTAACACAGCACGTAGAACTTCGGCGGGTAAGTTGGCTACAGCTAATGCTGG
TAAACCAATCACATCACCATCCTTAATGATATGTTGTAAGTCGTGCCATGTGATTTGTTT
CAA
>>0213|prsW-prsS_(protease responsible for activating sigma-S)_[pos.: 227228 to 228370, length: 1143, dir.: FORWARD]
ATGTCATCAGCAATTACACAATCAACTAAGACGTCCGACATACATAATGAATCTATCGAT
AAACAAATGGAAGCCAAAGCGCATGAAACAGCTCAAAATGCAGATTTAAAAAATGAAGCA
AGAAGTTTATTTGATAATGCAACCAAATCAATCGGTAGACTAGCGGGCAATGATGAAAGC
TTAAATCTTAATTTAAAAGATATGTTTTCTGAAGTATTTAAGCCACATACTAAAAACGAA
GCAGATGAAATATTTATAGCGGGTACTGCTAAAACTACGCCAGCAATTTGTGATATATCA
GAAGAATGGGGGAAGCCATGGCTCTTTTCTCGAGTATTCATCGCTTTCACAGTAACATTT
ATTGGATTATGGGTCATGGCAGCGATTTTTAATAACACTAACGCGATTCCGGGTCTCATT
TTTATAGGAGCTTTAACAGTACCATTATCGGGTTTGTTCTTCTTTTATGAATCAAATGCG
TTTAAAAATATTAGCATTTTTGAAGTTATTATCATGTTCTTTATTGGCGGCGTATTTTCA
TTACTAAGTACGATGGTATTATATAGATTTGTCGTTTTTAGTGATCAATTCGAAAGGTTT
GGTTCTTTAACATTTTTCGATGCATTTTTAGTAGGATTAGTTGAAGAAACTGGAAAAGCG
CTCATTATTGTTTATTTCGTCAATAAATTGAAAACAAATAAGATTTTGAATGGATTATTA
ATCGGTGCTGCTATTGGTGCAGGGTTCGCAGTTTTTGAATCAGCAGGTTATATTTTGAAT
TTCGCTTTAGGGGAAAATGTCCCATTATTAGATATTGTCTTCACACGTGCGTGGACTGCG
ATTGGTGGTCATTTAGTTTGGTCAGCGATTGTTGGTGCTGCAATAGTTATTGCGAAAGAA
CAGCATGGCTTTGAATTCAAAGATATTTTTGATAAACGCTTTTTAATATTCTTTTTATCA
GCCGTTGGTTTACATGGCATTTGGGATACATCTTTAACTATACTTGGCAGTGATACGTTG
AAAATATTTATTTTAATCGTTATTGTGTGGATACTTGTATTCATTTTAATGGGGGCAGGT
TTAAAACAAGTGAATTTATTGCAGAAAGAATTTAAAGAACAACAGAAAAAAGTAGACGAA
TAA
>>0214|nikA_(nickel ABC transporter, substrate-binding protein)_[pos.: 228684 to 230159, length: 1476, dir.: REVERSE]
TTATCGTTCAATCGTTGTTCGATAATCGATTAAATAGATACCTTCAGGTGTTACTTTATA
ATTTTTAACCTTAGAGTTAGCAGCGACTATTTGATCGTTGTAAGCAATATAACTGTTTGG
TACATCTCGACTTGATAATTTAATAATATCATTAGAAATATTGTGACGTTCCTTAACATC
TACAGTGTGATTCAATTGATTAATTAAAGCATCAACGTTGCTATTATTGTAGTCTCCTTT
ATTAATAGCACCATCTTTTTTATATGCTTGATTAAAGAAATAGCCTGTATCTCCACGAGG
AATCGTTCCGAAACTATACATCGTTGCATCCCATGCAGAACGGTCTGTTAAGTAACCTTC
TATGTCATCAACACTTTTAATGTCGATTTCAATATTAGCTTTTTTAGCATCTGATTGTAA
TACTTGCGCAATTTTCGATAGCTCTGGACGACCGTCATACGTAATTAACTTAATTTTTAA
AGGGTGTTCTTTTGTATAACCATCTTTAGCTAATAACGTTTTTGCTTGTTCGATATTTTG
TTTGGTTAACTTAGGTTCTTTAATATATGGAATTTTATCATTAAATGGACTCGTTGCAGG
TTTCGCGTAACCTTGATAAATATGATCTGCAATACCTTGTCTATCAATGATATGATCTAA
TGCTTCACGAACGGATTTAGTCATTTTTTTATTAGTATGATTATACATAAGTAAAGAAGT
TCTAAATCCAGATTCTTTTGACACTTTTAAATTTTGATTGTTTTCTATGTCTTGAACTTT
ATTAACTGGGACATCAGTTATTAAATCATCTTTTTGAGATTCTAAATTTCTGACGCGATT
ATTGCCGTCTTCTTGGTACGTCACAGTAATATGATCAAGTTTCGGTTTACCTTGCCAATA
GTCCTTAAAATTCGACAATGATATTTTTCGAGATTGCTTATAATCTTTTATTTGGTAAGG
GCCTGTACCAACAGGAGTTTGATTAACATCTGATTTAGCATCTGTATCATAAATTGCCAT
AAAAGGATTAGCTAATTCAGATACAAGTTCAGGGTAAGCGGAGCTGGTTTTAATTGTCAG
TTTTTGACCTTTAGCGGTAATTGATGATATTGGTAATGAATATTTGACCAAGTCGCTTTT
TTTCATGCTATTTTCAAGGCTAGATTTCACTTTTTCTGCAGTCAATTTTTGACCGTTTTG
AAATTTAATATTATCTTTTAATTCTATATCTAACGTTGTATCATTTGGTTGATGATACGA
TTTCACTAATACTTTTTCTATTTTTCCTTGATCATTTGTTTTAAATAATGATTCTGCAGC
ACCAATCTTAACTGGTACATCTGTTTCATAAGGTGCAATAGACTTTGTTTTTAACGGTAA
CGAAATATTTAAGTCTTTGCCAGATGAATGCATTGAGCCACATCCTGATAATACTAATAC
TGCTGAAAATATAGTTGCTAGTCTTTTAAACTTCAT
>>0215|DUF488_(putative protein)_[pos.: 230357 to 230713, length: 357, dir.: REVERSE]
CTAAGTATTGAGCAACTGCTGTAGTACTACAGCTTGGTTATGTTTAGTATCTTTTGCTGC
ATATAACAATAGAACATGATTATGCTGATTTACAATATCCTTTAATTTTTCAAAAGCATC
TTTTTGCGCATCCTGATCACGTAATTCTTTTTCATATTTTTCTTTAAAAGCTCCAAAAAG
TTTAGGATCATGTTGGAACCATTGTCGCAACTCAGTAGATGGAGCAATGTCTTTTAACCA
ATAATCTAGGTTAGCAGTTCTTTTCGAAATACCTCTCGGCCAGACTCTATCGACTAGGAT
ACGTATAGCGTCGGTATTATCTTTATTGTCATAAATCCGTCCAATATCTACGGTCAT
>>0216|Q5HJD9_(putative protein)_[pos.: 230869 to 231042, length: 174, dir.: REVERSE]
TCATTTATTTTTACGTTTAGTTAAATACTTCAAACCAATTGCAAAGACCGTGTACCCGGC
TATGGTTTGTATCAATGTTTTAATTAAATTATTATTTTTAACAATAATATTTGCAGTAAC
AATACTTACGAAATATAATGCAAATACTTTTACGTAACGTTGATTAAGTTTCAT
>>0217|hmp_(radical nitric oxide-detoxifying flavohemoglobin)_[pos.: 231068 to 232213, length: 1146, dir.: REVERSE]
TTATACTGCAACGCTTAGTCTTGGAATAAATGTTTCGTAGTGTACGCGATCCATATCGTA
ATTTAAAGATTTAAGTGCTTCGATCATAGATTGTAAGAATTTTGTACCACCACAGATATA
AATTTCAGGTTTATTTGCTAAAAATACTTGTAATTCTTCAGCGCCAATATAGCCTTGTTT
ATCTTTTAAGTGAGTATATAACTTAGCGTTGTCATGATGGCTTGCGATACTGTTGAAATT
GTCTGTGAAAGGTAAATGTTGTTCATTTTCAGCAACTTGAACCATCTGTGTATCTAAACC
TTTGGCAGAGGCAGCTTCATACATAGCTACTAAAGGTGTAACACCAATACCTGAACCTAA
GAAAAGTTGTGGTTCAGTCGTATTCTCTAATACGAATCCACCTACAGGCGCAGCTAGATT
AATCATATCGCCTTCTTTAATCTCATCGTGTAAAATTGTTGAAACTTCGCCTTCATGTTC
TGTTGTGACATCACGTTTAACGCCAAAAGTTAAATGATTTTTATCACCTGATACGATAGA
ATAGTGACGTTTAGCTCTATATGGAAGTTTATCACTAGAAACATCAACTGTGATGTATTG
GCCTGGTGTAAATTCACTAAAGTCATATTCTTCAGTTTCAACTGTAAATGATTTAATGTC
TTCAGATTCTTGTTTAATATTGGTAATTTTGAATGGTTTAAAACCAATCCACATCATTTG
ATCATAAATTTCTTTTTCAATTTGGATGAACACATCCGCAATAACGCCATATGCTTTCGC
CCAAGCTTGAATGACAGGGTCATTTTCTTCTAATTCTGTCACGTCTTGAATGGCTTTTAA
TAAATTTTCCCCCACAATTGGATAATGTTCAGCATAAACTTGTAGTGCGCAGTGTTTATA
TGCAACTGGCATAATGACTGGTTTAATAATACTTAAATTATCGATGTTAACAGCTGCAGC
CATTACTGCTTGTGCTAATGCTGAAGATTGCATGCCTCTTTTTTGGTTCGTTTGATTAAA
CATATTTAAAAGTTCAGGATGTGCCTTAAACATTTTCGGATAAAAAGTTGACGTAATTTC
TGTTCCTTTTTCTTTAAGCAATGGCACCGTTTGTTTGATTATGTCTTTCTCTTGTTCTGT
AAGCAT
>>0218|WT19_000189_(hypothetical protein)_[pos.: 232368 to 232475, length: 108, dir.: FORWARD]
TTGTCTGTTTGCACACCGACGATTGCGCGCATTTATTTGACTAATTCAAAAAACATTGTT
GTTTTCTTAGAAAAAAGTAAACATGATAATAAAAATGTGAAAGTGTAA
>>0219|lctE_(L-lactate dehydrogenase 1)_[pos.: 232786 to 233739, length: 954, dir.: FORWARD]
ATGAACAAATTTAAAGGGAACAAAGTTGTATTAATTGGTAATGGTGCAGTAGGTTCAAGC
TACGCATTTTCATTAGTGAACCAAAGCATTGTTGATGAATTAGTCATCATTGATTTAGAC
ACTGAAAAAGTTCGAGGAGATGTTATGGATTTAAAACATGCCACACCATATTCTCCAACA
ACAGTTCGTGTGAAAGCTGGCGAATACAGTGATTGTCATGATGCGGATCTAGTTGTTATC
TGTGCTGGTGCTGCACAAAAACCTGGAGAAACACGTTTAGATTTAGTATCTAAAAACTTG
AAAATATTCAAATCAATTGTTGGTGAAGTAATGGCATCAAAATTTGATGGTATTTTCTTG
GTAGCTACAAATCCTGTTGATATTTTAGCGTATGCAACATGGAAATTCTCTGGTTTACCT
AAAGAACGTGTTATAGGTTCTGGTACAATTTTAGACTCTGCACGCTTTAGATTATTGTTA
AGCGAAGCGTTCGATGTTGCGCCACGTAGCGTCGATGCTCAAATTATTGGTGAACATGGT
GACACTGAATTACCAGTATGGTCACACGCTAATATTGCGGGTCAACCTTTGAAGACATTA
CTTGAACAACGTCCTGAGGGCAAAGCGCAAATTGAACAAATTTTTGTTCAAACACGTGAT
GCAGCATATGACATTATTAAAGCTAAAGGTGCCACTTATTATGGTGTTGCAATGGGATTA
GCTAGAATTACTGAAGCGATTTTCAGAAATGAAGATGCCGTATTGACTGTATCAGCATTA
TTAGAAGGCGAATATGATGAAGAAGATGTTTATATTGGTGTTCCAGCAGTCATCAATAGA
AACGGTATTCGCAACGTCGTAGAAATCCCATTAAACGACGAAGAACAAAGCAAGTTCGCA
CATTCAGCTAAAACATTAAAAGATATTATGGCTGAAGCAGAAGAACTTAAATAA
>>0220|ptsIIBC_(putative PTS transport system, IIBC component)_[pos.: 234060 to 235589, length: 1530, dir.: REVERSE]
TTAATCCCCGAGCAATTCTTCAATTTCATTTTTGATAACTGTAACGTGAGGCCCATAAAT
TACTTGCACACCAGTGCCTTGCTGGATTACACCTTTGGCACCAGTACTTTCGAGTAATAC
TTTATCGACTTTGTCATTTTGATGAAGTGTGACGCGTAGTCTCGTTGCACAACAGTCAAC
GATTTCAATGTTATCTTCGCCTCCCAAACCAGCAACAATAGTTTGTGCTCTTTCAGTAGC
CTCAACTTGTTGTGCTGCAACTTTATCTTCACGACCAGGTGTTTTGAAATTAAATTTCGT
AATTAAGAATCTGAAAACGATGTAATACAAACAGAACCACACAATTCCAATAGGTATGAC
GTATAGGTAGTTTGTTTTACTATTACCTTGTAGCACACCAAAAAGTAAGAAATCGATAAA
GCCTCCACTGAAGGTTTGACCAATTGTAATGTTGAAAATGTCTGCCATCATAAATGCTAA
TCCATCAAAGAAGGCATGGATTACATAAAGAATAGGTGCGACAAACAAGAAACTAAACTC
TAAAGGTTCGGTAATACCTGTTAAAAATGAAGTGAGTGCAGCGGATAACATTAAACCGCC
GACAACTTTTTTATGTTCAGGTTTAGCCGTGTGATAAATTGCAAGTGCGGCACCACATAA
GCCGAACATCATCGTAATAAAACGGCCTGACATAAAGCGTGACACACCTGAATAATACTT
CGTCACATCTGGATCACCAAGTTGAGCAAAGAAGATGTTCTGCGTACCTTGAACTAAGTG
CCCTTTGACTTCTAAAGTACCACCAAGTGCCGTCTGCCAAAACGGTAAGTAAAAAATATG
ATGTAAACCGAGTGGACCTAACAATCTTAAGATGAAGCCATAAACAAAAGTACCGATGGC
ACCTGTTTTCGTTACAAATCCACCAACATGATAAATGCCGGCTTGTATGCTTGGCCAATT
GAAAAACATCAATACACCTAAAAAGATTGCGGCAAATGCTGTGACAATAGGGACAAACCT
AGAGCCACCAAAGAAACCTAAATACGGTGGTAATACCACTTTGTGATATTTGTTGTGAAG
TATTGCGGTCATAATACCTGTGATAATCCCGCCAAAAACACCAGTTTCAACCGTTTGTAT
ACCGAGCACCATGCCTTGTCCATTTTGTGCAAGCTGATCTTTTGCCAATGTGCCCGTGAT
AGTTAATAAGCCATTCATAGTTGCATTCATAATTAAGAAACCGAGCAGTGCAGCTAAACC
TGCAGTACCTTTATCGCTTCTAGATAATCCGATTGCGACACTAATTGCAAAGATGACTGG
TAAATTTTGGAAAACAATACTACCTGCAGCTGACATTAATGTAAAAATATTTTGTAATAA
GGTAATATCTAAAATAGGGTATGCTTTAACGGTGTTTGGATTACTTAATGCACCACCGAT
ACCCAACAATAGACCTGCAGCTGGTAAGATTGCGATAGGTAACATAAAGGACTTGCCGAA
CTGCTGTGCTTTTTCAAATAAAGATTTCAT
>>0221|rihA_(inosine-uridine preferring nucleoside hydrolase)_[pos.: 235952 to 236887, length: 936, dir.: FORWARD]
ATGAAAAGAAAGATTATTATGGATTGTGATCCAGGACACGATGATGCAATAGCATTAATT
TTAGCGGGGGCAATTGACAGTCCACTAGAGATATTAGCTGTAACCACAGTCGCAGGTAAT
CAATCAGTTGACAAGAATACGACAAACGCCTTGAACGTATTGGATATTATGGGACGCCAA
GATATAGCAGTAGCGAAAGGTGCGGATAGGCCGTTAATTAAACCAGCTGCCTTTGCTTCT
GAAATACATGGGGAATCTGGATTAGATGGTCCGAAACTACCGTCGACACCATCACGTCAA
GCAGTTGCAATGCCAGCATCAGATGTGATTATTAACAAAGTGATGACGAGTGATACACCT
GTAACAATTGTAGCGACAGGTCCTCTTACGAATGTAGCAACGGCATTGATTCGTGAGCCA
AGAATCGCTGAGCATATTGAATCTATTACTTTGATGGGTGGTGGTACATTTGGAAATTGG
ACGCCTACAGCAGAATTCAATATTTGGGTAGATGCTGAAGCAGCGAAGCGTGTTTTTGAA
AGTGGGATTACTATAAATGTGTTTGGTTTAGATGTAACACATCAAGTTTTAGCCGACGAT
CACGTGATTGAACGCTTTGAAAGTATCAATAATCCTGTTGCACAGTTCGTCGTAGAATTA
TTGCAATTCTTTAAGAAGACATACAAGACTCACTTTAATATGGACGGTGGTCCAATACAT
GATGCTTGTACAATTTTGTATTTGTTACAGCCAGAATTGTTTACAATGGTACCCGTTAAT
ATCGACATTGAACATCAAAGTCCACTAACTTATGGCACTATGGCTGTAGATTTAACTCAT
GTTACAGGTAAGCCTGCTAATGCTTATTTTGCTACAGCAGTTGATGTTGAAGAAGTGTGG
AACTTGATAGATCATAAGTTACGTACATACGAATAA
>>0222|WT19_000193_(hypothetical protein)_[pos.: 236997 to 237094, length: 98, dir.: FORWARD]
ATGTATGTTAAAAATGCTTCAAAAAACACAAAATACAAAAATATATGCAAAAATTTCAAT
TGCTTTATTTTAAAAGATTAAAACCACAAAAAATATAG
>>0223|bglG_(transcriptional antiterminator, PTS regulator)_[pos.: 237225 to 239321, length: 2097, dir.: FORWARD]
ATGAACGGGGATAATCAGCAAATACTCAGAGAAATTGTATTGAATCCTACTATTCATGGT
AAAGAACTTGAATCGATATTTGGTTTGTCTCGTAGACAACTTGGATATCGCATTCAAAAA
ATCAATTTGTGGCTTGAACAAGAGGGTTATCCAAAACTTGAAAGAACAAGCCAAGGGAAT
TTTATTGTAAGTTCTGAAATCATGACGTTATTCAAGCGAGATGTATCAGAGCAGCAAATG
TTAAACGGCAACAATGTCATTTTTAGCATAGAAACACGTCGTTATTATTTAATGCTCATG
CTTTTTAGTAAGGAAAACGCAATGTCTCTAAACCATTTTTCAATTGATTTACAAGTCAGT
AAAAATACTGTCATTCACGATATAAATCATGTGAAAGAGCAATTGGAAAATCATGGTTTG
TCACTTAAGTATTCTCGAAAACATGGTTATGAAATTGTTGGTGATGAATTTGAAGTTCGC
CGTTTCTTCATTAAGTTGATTGATCAAAGGTTGAATCATGATATTACTAAAAGTGAAGTT
TTAAAGGCGCTCAACTTAACATTCGAAGATATCGCATATCAAAAAGACAAGATCAAACAG
GTAGAACAATTTTTGAAGAGTCGCTTTATAGACAAATCACTTAGTTCATTGCCTTATGTC
CTTTGTGTGATTCGTAGACGAATTCAAAGTGGTCATGTGATTAATTCATTAAATATTAAT
TATCAGTATTTGAGGGATACGAAAGAATATCAAGCAACGGAGATTATGACGCAACATGAG
CCGGATTTGCCAGAAGCGGAAAAGTTATATTTGACATTACACTTACTTTCAACAAGTGTG
CAATGGACTGATTTGCAGGAATCAGATAACATATCGAATTTAACGATGGCCATCGCTCAA
ATGATTCACCATTTTGAACAAATCACTTTTATTAACATTGAAGATAAGGAGAAATTATCA
CAGCAACTCTTGTTATATTTAACGCCTGCTTTTTATAGGATTAAATATAACTTAACGGAT
CGTGATGAATTAATAAATCCTTTACAAGGAAATTATCAATCCTTATTTCATATGGTGAAA
CAATCATGTCAATCGTTAACTGAATATTTCGAAAAATCGTTGCCTGATAATGAAATAGCA
TATTTAACCATGTTGTTCGGAGGTAGTTTGAGACGTCAAGATGAAAACTTCGATGGCAAG
ATAAAAGCTATTATCGTGTGTACACAAGGCACATCAGTATCACAAATGATGTTATACGAG
TTGCGAAACTTATTTCCAGAAATTATTTTCTTAGATGCGATTTCACTTAGAACATTTGAA
AATTACACATTAGATTATGACATCGTCTTTTCACCAATGTTTGTCCTAACACATAAAAAA
TTATTTATCACAAAAGTAGCTTTATCTGAAAATGAGCAACGAAAGTTACGTAAAGATGTG
ATGAAGTACATTAATAAGGAATCGGCTGACATTGATAAGGAAATAAACAAGTTAATGGCA
TTAATTGAACGCACAACGACAGTTAATGACATTACAGAACTACGTGATGGTTTAGAAGAT
TTTATTGCGAATTATAATTCAATTTCAACCATTAATGGATCGATTGTCACACAAAATAAG
ACATTAGATTTAGCTGACTTGATACCAGCAAGGCACGTGAAAAGAATACATCATGTTGAA
AATATTGATGAAGCTATTGCTAAAGCAAGTGATGTGTTAGTTGCTAATCATTTTATTGAT
ATTAAATATATTCATGAGATGCAACAGGTATTTGATGATTCGTATATGGTTATCATGCAA
AATATTGCCATTCCACATGCATACTCTGAAAAGCATGTACATAAAACAGCGATGAGTATG
TTGATATTACAAGAACCAATATACATGTCAGATGGCACAGCAATCCATATTATTGTACCT
ATTGCTGCTGTTGATAAAGTGACACACTTAAGAGCGTTACTACAATTGAGAGATGTGGCG
CAAGACAATGACGCAATTAAACGCATCATACAAAGTCGCAAAAATTCTGACGTTAATGAG
ATTTTAAAAAATTATTCAAATAAAGAAGCGAGGGAAAATGGATGGGACAGCAATTAG
>>0224|Q5HJD2_(phosphotransferase system sugar-specific component IIA)_[pos.: 239306 to 239773, length: 468, dir.: FORWARD]
ATGGGACAGCAATTAGTGCATAAAGAAAATATAATGCTCAATTTGTCGGCAACTGATAAA
GAATCCGTATTGTCACAAATGTCAGATGTGTTATTTCAAAATGGGTTCGTGAAGTCAACG
TTTAAAGATGCAGTCATCGACAGAGAAAAAGAATTTGCTACTGGTTTACCAACGCATCTA
TGTTCGGTCGCTATACCGCATACAGATGTCGAACATATTAACCATAGAACGATAGGTGTG
GCTGTTCTAGAAAAAGAAGTGCCGTTTATTGAAATGGGAACACTTGATCAACAGACAGAA
GTGAAAATCGTTTTTATGTTAGCAATGGATAAAGTTGATGATCAACTTAAGCTATTACAA
CAGTTGATGCAAATTTTTCAAAGTGAAGAAAAATTGGAGCAGATTCTGCGAACGAAAGAT
GAAACAATTTTAGCAACACTAATCAATGATTATTTGGAATATAACTAA
>>0225|Q5HJD1-gatB1_(phosphotransferase system sugar-specific component IIB)_[pos.: 239796 to 240074, length: 279, dir.: FORWARD]
ATGAAACAAGTATTAGTAGCGTGTGGTGCAGGTATTGCAACGTCAACAGTAGTAAATAAT
GCAATTGAGGAAATGGCAAAGGAACACAATATTAAAGTAGATATTAAACAAATCAAAATT
ACAGAAGTTGGACCTTATGAAGACACTGCAGATTTATTAGTTACAACTGCAATGACAAAG
AAAGAATATAAATTCCCAGTTATCAACGCACGTAATTTCTTAACTGGTATTGGTATTGAA
GAAACAAAACAACAAATCTTAACAGAGTTACAAAAATAA
>>0226|Q2G2C8-gatC1_(PTS system transmembrane permease)_[pos.: 240301 to 241560, length: 1260, dir.: FORWARD]
ATGAGTTACTTCACTGATTTTGTAAGGGGATTTTTAGATTTAGGTGCAACTGTTATTTTA
CCGGTTGTCATATTCTTGCTTGGCCTATTCTTTAGGCAGAAAATTGGAGCGGCATTTAGG
TCTGGTTTAACAATAGGTGTGGCTTTTGTAGGGATTTTCTTAGTCATCGATTTATTAGTT
AAAAATTTAGGGCCAGCAGCACAAGCGATGGTTAAAAATTTAGGCGTCAGTCTGAATGTG
ATTGATGTAGGTTGGCCAGCAACATCATCTATCGCGTGGGCATCATCTGTCGCAGCATTT
ATTATTCCACTCGGAATCATAGTTAACGTTGTATTGCTAGTAACTAAAGTGACAAAGACG
ATGAATGTAGATATTTGGAATTTTTGGCATTATACGTTTACAGCAGCAATGGTTTATGCC
GTATCAGGCAGTATTTGGCAAGCGTTATTAGCAGCAGTTATTTTCCAAGTTATCTGTTTG
AAAGTAGCAGATTGGACAGCGCCGATGATGAGTGAGTTCTTTGATTTACCAGGTGTATCG
ATTGCTACAGGAAGTACAATTTCTTATGCACCAGGTATTTACTTAGTTAAATTGCTACAA
AGAGTACCCGGTCTGAATAAGTTAGATGCTGATCCTGAAACAATTCAAAAACGTTTTGGC
GCATTTGGAGAGTCTATCTTTGTCGGATTAATTTTAGGTTTAGGTATTGGTGTGTTAGCA
GGTTACAAACCTGGAGACATTATTAATTTAGGAATGTCAATGGCTGCAGTAATGGTATTA
ATGCCTAGAATGGTAAAAATCTTGATGGAAGGTTTAATGCCAGTTTCAGAGTCTGCAAGA
ACATGGCTAAATAAACGTTTTGGCGAACGTGAAATTTATATTGGATTGGATGCGGCTGTA
GCATTAGGTCATCCAGCGGTTATTTCGACAGCATTAATTTTAGTACCTATCACTGTTTTA
TTAGCCGTTATTTTACCAGGAAACCAAGTACTACCTTTTGGTGACTTAGCAACTATACCA
TTTGTTGTCGCGTTTATTGTTGGTGCAGCAAGAGGAAACATTATTCATTCTGTCATTGTG
GGTACGATTATGATTGCAATTTCACTATATATTGCAACAGACGTAGCACCTATTTTCACA
GATATGGCGAAAGGTACGAATGTACAAATGCCAAAAGGTTCATCTGAAATTTCAAGTATT
GATCAAGGTGGTAATATCGTTAACTATCTTATCTTTAAACTATTTAGTCTATTCAATTAA

>>0227|gutB_(L-iditol 2-dehydrogenase)_[pos.: 241578 to 242633, length: 1056, dir.: FORWARD]
GTGAAAGCTTTAGTAAAAACAAGAGAAGGACATGGCAACTTAGAACTTCTTGATAAAGAA
GTTGCAACACCGCTAGATGATAAAGTAAAGATTAAAGTACATTATGCAGGAATTTGTGGC
ACAGATATTCATACTTATGAAGGTCATTATAAAGTTAATTTTCCAGTGACATTAGGTCAT
GAATTTTCTGGTGAAATCGTTGAAGTTGGAGCAGACGTTAAAGATTTTAAAGTTGGTGAC
CGTGTCACTTCTGAAACGACATTCTATGTTTGTAATGAGTGTGAATACTGTGAATCAAAA
GACTATAATTTATGCAACCATCGAAAAGGTATTGGAACACAAGTTGATGGCGCATTTACT
AATTATGTCATTGCACGTGAAGAAAGTTTGCATCATATTCCAGATGAAGTATCGTACCAG
TCTGCAGCTATGACAGAACCATTAGCATGTGCACATCATGGCGTTTCTAAGATTCAAGTG
AACTCTGGCGATGTAGCAGTTGTAATGGGACCTGGGCCAATCGGATTACTTGTAGCACAA
GTGTTAAAAAGTAAAGGCGCAATTGTTGTGGTAACTGGATTGGACAATGACAAAGTCAGA
TTAGATAAAGCAGAAGCATTGCACATGGATTATGTAGTCAATTTACAACAAACAGACTTA
AAAACGTATATCAATGGAATTACAGACGGTTACGGTGCAGATGTTGTTGTTGAATGTTCA
GGTGCAGTTCCAGCAGCACGACAAGGTTTGGATATTTTACGCAAAAAAGGTTTCTACAGT
CAAATAGGTATTTTTAAGGATGCTGAAATTCCATTTGATATGGAAAAAGTGATTCAAAAA
GAAATAACAGTTGTTGGTAGTAGAAGTCAAAAGCCAGCAGATTGGGAACCTTCATTGCAA
CTTATGGCGGATGGTTTAGTAAATGCTGAAGCTTTGGTGACAAAAATATATGATATTTCG
AAATGGGACGAGGCGTATCAACATTTAAAATCTGGCGAAGGTATTAAAGCATTACTTAAG
CCGCTCGATTTAGATGAAAATGAAGGAGAGAATTAA
>>0228|Q5HJC7_(putative protein)_[pos.: 242635 to 242781, length: 147, dir.: FORWARD]
ATGGTAGAATCAATGCTAACTTTTATGCTTGGACCATTGAGACAAATCACTGATTTTTAT
ATGGAACATTTACTCGTAAGTAATTCCATCGTCATTGCAGGTTATTTTGCGACAGGTATT
TTTAAAAAGAAAAAAGTTGTGAATTAA
>>0229|Q5HJC6_(putat sugar-phosphate dehydrogenase galactitol-1-phosphate 5-dehydrogenase, Sorbitol dehydrogenase gutB2)_[pos.: 242805 to 243848, length: 1044, dir.: FORWARD]
GTGAAAGCTTTGAAATTATATGGCGTTGAAGATTTACGATATGAGGTTAATGATAAGCCA
GTCATTGAAAGTGCGAATGACGTTATTGTTAAAGTGCGCGCAACGGGTATATGTGGTTCA
GACACGTCACGATACAAAAAAATGGGGCCATACATTAAAGGTATGCCATTTGGTCATGAA
TTTTCAGGTGTTGTAGATGCCATTGGAAGTGATGTTACGCATGTTAATGTAGGCGACAAA
GTGACAGGTTGCCCAGCAATACCTTGTTATCATTGCGAGTATTGTTTAAAAGGTGAATAT
GCACGATGTGAAAAGTTGTTCGTCATTGGCTCATATGAACCTGGATCGTTCGCGGAATAT
GTCAAATTGCCAGCGCAAAATGTTTTAAAGGTTCCAGACAATGTTGATTACATTGAAGCA
GCAATGGTTGAGCCATCAGCCGTTGTTGCGCATGGGTTTTATAAATCGAATATACAACCT
GGTATGACTGTTGCAGTAATGGGGTGTGGCAGTATAGGATTGTTAGCTATTCAATGGGCA
CGAATATTTGGTGCTGCACATATCATCGCTATAGATATAGATGCGCATAAACTAGATATT
GCAACATCATTGGGCGCACATCAAACAATCAATTCAAAAGAAGAAAATCTTGAGAAATTC
ATCGAAAATCATTACGCCAATCAAATAGATTTAGCTATAGAATCATCAGGTGCTAAAGTT
ACGATTGGTCAAATATTGACGCTACCTAAAAAAGGTGGCGAGGTGGTATTACTCGGAATA
CCATATGATGATATTGAGATTGATCGCGTTCATTTTGAAAAAATTCTGCGTAACGAGTTG
ACAGTATGTGGCTCTTGGAACTGTTTGTCCAGTAATTTTCCGGGGAAAGAGTGGACGGCA
ACCTTACATTATATGAAGACGAAAGATATTAATGTAAAGCCTATTATTTCTCATTTTTTA
CCGTTAGAAAAAGGCCCGGAGACATTTGATAAATTAGTTAACAAGAAAGAACGATTTGAT
AAAGTCATGTTTACGATTTATTAG
>>0230|tarI1_(2-C-methyl-D-erythritol 4-phosphate cytidylyltransferase 1)_[pos.: 244376 to 245092, length: 717, dir.: FORWARD]
ATGATTTATGCAGGTATTTTAGCAGGAGGTATTGGTTCGAGAATGGGAAACGTGCCATTA
CCAAAACAATTTTTAGATATTGATAATAAACCGATTTTAATCCATACAATTGAGAAGTTC
ATTTTAGTGAGTGAATTTAATGAGATTATTATTGCAACGCCAGCACAGTGGATTTCCCAT
ACACAGGATATTTTAAAAAAATATAACATTACAGATCAACGTGTCAAAGTAGTTGCAGGT
GGTACGGATCGAAACGAAACAATCATGAACATTATCGACCATATTCGCAATACGCAGGGT
ATCAACGATGATGATGTGATTGTAACTCATGATGCCGTAAGACCATTTTTAACTCAACGT
ATTATTAAAGAGAACATTGAAGTAGCAGCAAAATATGGTGCAGTAGATACAGTCATTGAA
GCAATTGATACGATTGTAATGTCTAAAGATAAACAGAACATACACAGTATCCCTGTAAGG
AATGAAATGTATCAAGGCCAAACACCACAATCATTTAATATTAAATTATTACAAGATAGT
TATCGCGCCTTAAGTAGTGCACAAAAAGAAATCTTATCAGATGCATGTAAAATCATTGTC
GAATCTGGACATGCAGTTAAATTGGTACGCGGAGAACTATACAACATTAAAGTGACAACA
CCGTATGATTTAAAAGTAGCAAATGCCATTATTCAAGGTGATATTGCCGATGATTAA
>>0231|tarJ1_(CDP-ribitol synthase)_[pos.: 245085 to 246110, length: 1026, dir.: FORWARD]
ATGATTAATCAAGTATATCAACTCGTTGCACCGAGACAGTTCGACGTCACATATAATAAT
GTTGATATTTATGGTAATCATGTCATCGTAAGACCTTTATACTTGTCTATTTGTGCAGCT
GATCAAAGGTATTACACAGGTCGAAGAGATGAAAATGTACTGCGCAAAAAATTACCAATG
TCACTAGTTCATGAAGCTGTTGGTGAAGTTGTATTCGATAGTAAAGGAGTATTTGAAAAA
GGTACGAAAGTAGTAATGGTACCGAATACACCTACAGAGCAACATCATATTATTGCGGAG
AATTACCTAGCCTCTAGTTATTTTAGATCTAGTGGTTATGATGGTTTTATGCAAGACTAC
GTTGTGATGGCACATGATCGTATTGTGCCTTTACCAGATGACATTGATTTGAGTACGATT
TCATACACAGAGTTAGTGTCAGTAAGTTATCATGCTATACAACGATTTGAACGTAAATCT
ATACCTTTGAAAACCAGTTTTGGTATTTGGGGTGATGGTAACTTAGGTTATATTACTGCT
ATTTTGCTACGTAAGTTGTACCCAGAAGCTAAAATTTATGTATTTGGTAAGACAGACTAT
AAATTAAGTCATTTTTCATTTGTAGATGACATCTTTACAGTAAATCAAATACCAGATGAT
CTTAAAATTGATCATGCATTTGAGTGTGTTGGAGGTAAAGGAAGTCAAGTTGCACTTCAA
CAAATAGTTGAACATATTTCACCAGAAGGCAGTATTGCTTTGTTAGGCGTAAGTGAATTA
CCCGTGGAAGTGAATACACGATTAGTACTTGAAAAAGGATTAACGTTGATTGGTAGTAGT
CGAAGCGGATCTAAAGATTTTGAGCAAGTTGTTGATTTATATCGTAAGTACCCAGACATT
GTTGAAAAGTTAGCATTATTAAAAGGACATGAAATTAATGTATGTACGATGCAAGATATC
GTCCAAGCGTTTGAAATGGATTTATCGACATCTTGGGGAAAAACAGTATTGAAATGGACG
ATTTAA
>>0232|tarL1_(glycosyl/glycerophosphate transferase)_[pos.: 246132 to 247826, length: 1695, dir.: FORWARD]
ATGACAAAAACGAAACAAGCAATACATATTGATAACATATACTGGGAACGTGTTCAGTTA
TATATTGAAGGACATAGTGAAGGCGTAGATTTAACATCAGGACAATTTGTTCTGAGGAAT
TTAACCGAAACAAAAACATTAGAAGCAAATGAAATGAAAATAGACGGTAATACATTTATA
TGTAGATTCAACGTCGCAATATTAGACGATGGGTATTATTTACCAATGGATAAATATTTA
TTTGTTTATCATGACCAGTTAGAGTATATTGGACAACTTAATCCAAATATTATTGATCAA
GCTTATGCGGCATTAAATGAAGAGCAAATTGAAGAATACAATGAGCTGACTACACAAAAT
GGAAAAGCAAACTATGTGTTAGCCAACGAAGCTAAAGTTTTCCGCAAAGGTGGCGTATCA
CAACATACGGTTTATACCATTACTCCAGAAATAGCAAGTGACGTTAACGAATTTGTATTT
GATATTGAAATCACCTTACCTCAAGAGAAATCAGGAGTCATTGCGACAAGCGCACACTGG
CTTCATAAACAAGGACATAAAGCTTCATTTGAAAGTAGAAGTTTCTTATTTAAAGCTATT
TTTAATATTACAAAGTTACTACATATTAAAAGAAGCAAAACAATATTATTCACATCAGAT
TCGCGTCCGAATTTATCAGGGAATTTCAAGTATGTATATGATGAGTTGCTACGCCAAAAA
GTAGATTTTGATTATGATATTAAAACGGTATTTAAGGCGAATATTACGGATAGACGTAAA
TGGAGAGACAAGTTTAGATTGCCATATTTACTTGGTAAGGCTGATTATATTTTTGTCGAT
GATTTCCATCCATTAATTTATACGGTTCGCTTTAGACCATCACAAGAAATTATTCAAGTC
TGGCATGCCGTTGGTGCTTTTAAAACAGTTGGCTTTAGTCGTACAGGTAAAAAAGGTGGT
CCGTTTATCGATTCATTAAACCATCGTAGTTACACGAAAGCATATGTATCATCAGAAACC
GATATTCCATTTTATGCTGAAGCATTTGGAATTAGAGAAGAAAATGTTGTACCAACAGGT
GTACCACGTACTGATGTACTATTTGATGAAGCTTATGCAACACAAATTAAACAAGAGATG
GAAGATGAATTGCCTATTATAAAAGGTAAGAAAGTTATTCTATTCGCACCGACATTTAGA
GGTAATGGTCACGGTACGGCACATTATCCATTTTTTAAAATTGATTTCGAACGTTTAGCA
AGATACTGCGAGAAGCATAATGCAGTTGTGTTATTCAAAATGCATCCGTTCGTAAAAAAT
AGACTTAATATTTCACGTGAACATAGACAATACTTTATCGATGTGTCAGATCATCGTGAA
GTTAACGATATTCTCTTTGTTACAGACTTGTTGATTAGTGATTATTCATCTTTAATATAT
GAATATGCAGTATTTAAAAAGCCAATGATTTTCTATGCATTTGACTTAGAAGATTATATT
ACGACGCGTGATTTCTATGAACCATATGAATCATTTGTTCCAGGTAAAATTGTACAATCA
TTTGACGCATTAATGGATGCTTTGGACAATGAAGATTATGAGGTTGAAAAAGTTGTGCCA
TTCTTAGATAAACATTTTAAATATCAAGATGGTCGCTCAAGTGAACGTTTAGTCAAAGAT
TTGTTTAGACGCTAA
>>0233|tx_universal2_(rho-independent terminator)_[pos.: 248032 to 248070, length: 39]
TAGAATTGAAAAAAGCTTGTTACAAGCGCATTTTCGTTC
>>0234|tarF_(CDP-glycerol:polyGlycerophosphate glycerophosphotransferase)_[pos.: 248393 to 249562, length: 1170, dir.: FORWARD]
ATGATTAAAACTACAATTAAAAAATTGATAGAACACAGTATATATACGACTTTTAAATTA
CTATCAAAATTGCCAAACAAGAATCTAATTTATTTTGAAAGCTTTCATGGTAAACAATAC
AGCGACAATCCCAAAGCATTATATGAATACTTAACTGAACATAGCGATGCCCAATTAATA
TGGGGTGTAAAAAAAGGATATGAACACATATTCCAACAGCACAATGTACCATATGTTACA
AAGTTTTCAATGAAATGGTTTTTAGCGATGCCAAGAGCGAAAGCGTGGATGATTAACACA
CGTACACCAGATTGGTTATATAAATCACCGCGAACGACGTACTTACAAACATGGCATGGC
ACGCCATTGAAAAAGATTGGTTTGGATATTAGTAACGTTAAAATGCTAGGAACAAATACT
CAAAATTACCAAGATGGCTTTAAAAAAGAAAGCCAACGTTGGGATTATCTAGTGTCACCT
AATCCATATTCGACATCGATATTTCAACATGCATTTCATGTTAGTCGAGATAAGATTTTG
GAAACAGGTTATCCAAGAAATGATAAATTATCACATAAACGCAATGATACTGAATATATT
AACGGTATTAAGACAAGATTAAATATTCCATTAGATAAAAAAGTGATTATGTATGCGCCA
ACTTGGCGTGACGATGAAGCGATTCGAGAAGGTTCATATCAATTTAATGTTAACTTTGAT
ATAGAAGCTTTGCGTCAAGCGCTGGATAATGATTATGTCATTTTATTACGCATGCATTAT
TTAGTTGTGACACGTATTGATGAACATGATGATTTTGTGAAAGACGTTTCAGATTATGAA
GACATTTCGGATTTATACTTAATCAGCGATGCGTTAGTTACCGACTACTCATCTGTCATG
TTCGACTTCGGTGTATTAAAGCGTCCGCAAATTTTCTATGCGTATGACTTAGATAAATAT
GGCGATGAGCTTAGAGGTTTTTACATGGATTATAAAAAAGAGTTGCCAGGTCCAATTGTT
GAAAATCAAACAGCACTCATTGATGCATTAAAACAAATCGATGAGACTACAAATGAGTAT
ATTGAAGCACGAACGGTATTTTATCAAAAATTCTGTTCATTAGAAGATGGACATGCGTCA
CAACGAATTTGCCAAACGATTTTTAAGTGA
>>0235|tarI2_(2-C-methyl-D-erythritol 4-phosphate cytidylyltransferase 2)_[pos.: 249838 to 250554, length: 717, dir.: FORWARD]
ATGAAATACGCTGGTATTCTAGCTGGAGGTATAGGCTCAAGAATGGGTAACGTACCTTTA
CCTAAACAATTTTTAGATTTAGACAACAAACCGATTTTAATCCATACATTAGAAAAATTT
ATTTTAATTAATGATTTTGAAAAAATTATTATCGCGACGCCACAACAATGGATGACGCAT
ACGAAAGATACACTTAGAAAATTCAAAATTTCTGATGAAAGAATTGAAGTCATTCAAGGT
GGTAGCGATCGTAACGATACAATTATGAATATCGTTAAACATATTGAATCAACAAATGGT
ATTAACGATGACGATGTCATTGTGACACATGATGCAGTTAGACCATTTTTAACGCACCGT
ATTATTAAAGAAAATATTCAAGCTGCTTTAGAGTACGGTGCAGTAGATACAGTGATTGAT
GCTATAGATACGATTGTTACATCTAAAGATAATCAAACGATTGATGCAATTCCAGTGCGT
AATGAAATGTACCAAGGTCAAACACCTCAATCGTTTAATATTAATTTATTAAAAGAAAGC
TATGCACAGTTGAGTGATGAGCAAAAGAGTGTTTTATCTGATGCTTGTAAGATTATTGTA
GAAACAAACAAACCGGTTCGACTTGTAAAAGGTGAGTTATATAACATTAAAGTAACAACA
CCTTACGATTTAAAAGTAGCGAATGCTATTATTCGAGGTGGTATTGCCGATGATTAA
>>0236|tarJ2_(CDP-ribitol synthase)_[pos.: 250547 to 251572, length: 1026, dir.: FORWARD]
ATGATTAATCAAGTATATCAATTAGTTGCACCTAGACAATTTGAAGTTACGTATAACAAC
GTAGATATTTACAGTGACTATGTCATTGTACGTCCTTTATATATGTCAATTTGTGCTGCC
GATCAAAGATATTATACTGGTAGCCGTGATGAGAATGTCTTATCTCAGAAATTGCCAATG
TCTTTAATTCATGAAGGTGTTGGTGAGGTCGTATTTGACAGTAAAGGTGTGTTTAATAAA
GGTACAAAAGTAGTTATGGTACCGAATACGCCGACAGAAAAAGACGATGTCATTGCTGAA
AACTATTTAAAATCGAGCTACTTCAGATCAAGTGGACATGATGGGTTTATGCAAGATTTT
GTGTTGCTAAATCATGATAGAGCTGTACCACTACCTGATGATATTGATTTAAGTATTATT
TCATATACAGAGCTTGTAACAGTAAGTTTGCATGCTATTCGTCGTTTTGAAAAGAAATCT
ATTTCAAATAAAAATACATTTGGTATTTGGGGTGATGGTAACTTAGGTTACATTACAGCC
ATTTTGTTACGTAAATTATATCCAGAGTCTAAAATATATGTCTTTGGTAAAACAGATTAT
AAATTGAGTCACTTCTCATTTGTTGATGATGTCTTCTTTATTAATAAAATACCTGAAGGC
TTAACATTTGATCATGCATTTGAGTGCGTTGGTGGGCGTGGTAGCCAATCAGCAATAAAT
CAAATGATTGATTATATTTCACCAGAAGGAAGCATTGCACTGTTAGGTGTAAGTGAGTTC
CCAGTAGAAGTTAATACACGTCTAGTATTGGAAAAAGGACTAACGTTGATTGGTAGTAGT
CGAAGTGGTTCAAAAGATTTCCAAGATGTTGTAGACTTATACATTCAATACCCAGATATT
GTAGATAAATTAGCGTTGTTAAAAGGTCAAGAATTTGAAATTGCAACAATTAATGATCTT
ACAGAAGCTTTTGAAGCAGACCTGTCTACATCTTGGGGTAAAACAGTATTAAAATGGATT
ATGTAA
>>0237|tarL2_(glycosyl/glycerophosphate transferase)_[pos.: 251594 to 253282, length: 1689, dir.: FORWARD]
TTGGTTAAAAGTAAGATATATATAGATAAAATCTATTGGGAACGTGTTCAGTTATTCGTT
GAAGGACATAGTGAAAACCTAGATTTAGAAGATAGTAATTTTGTATTAAGAAATTTAACT
GAGACACGTACAATGAAAGCGAATGATGTCAAAATAGATGGGAATCAATTCGTTTGTCGT
TTCAATGTAGCTATCTTAGATAATGGTTATTACTTACCTGAAGATAAGTACTTATTAGTG
AATGAGCAAGAACTTGATTATATTGCACAGTTAAACCCAGATGTGATTAATGATGCATAT
CAAAATCTAAAGCCAGAACAAGAAGAAGAATACAACGAATTAGAAACACAAAATGGTAAA
ATCAATTTCTTATTGCAGACTTACCTAAAAGAATTTAGAAAAGGCGGCATTTCAAAGAAA
ACGGTTTATACTGTTACACCTGAAATTTCTAGCGATGTTAATGAATTTGTCCTTGATGTT
GTTGTAACGACTCCGGAAGTTAAAAGTATTTATATCGTTCGTAAATATAAAGAATTACGT
AAGTATTTCCGCAAACAATCATTTAATACAAGACAATTTATTTTTAAAGCGATATTTAAT
ACGACGAAATTTTTCCACTTGAAAAAAGGGAATACGGTGTTGTTCACATCAGACTCTAGA
CCAACGATGTCTGGAAACTTTGAATACATCTATAACGAAATGTTACGTCAAAATTTAGAT
GAAAAGTATGATATTCACACTGTTTTTAAAGCGAATATTACAGATAGACGTGGCATCATC
GACAAGTTTAGATTGCCATATTTACTTGGGAAGGCAGACTACATCTTTGTTGATGACTTT
CACCCATTGATTTATACAGTGCGTTTTAGACGTTCTCAAGAAGTTATTCAAGTATGGCAT
GCCGTTGGTGCCTTTAAAACAGTTGGCTTTAGTCGTACAGGTAAAAAGGGTGGACCATTT
ATTGATTCATTAAATCATCGTAGCTATACAAAAGCTTATGTATCATCTGAAACCGATATT
CCATTCTACGCTGAAGCATTTGGTATTAAAGAGAAAAATGTAGTGCCTACAGGTGTTCCA
CGTACTGATGTACTATTTGATGAAGCTTATGCGACACAGATCAAACAAGAGATGGAAGAT
GAATTACCAATTATTAAAGGTAAGAAAGTCATTCTTTTCGCACCAACATTTAGAGGTAGT
GGTCATGGTACAGCACATTACCCATTTTTCAAAATTGATTTCGAACGTTTAGCAAGATAT
TGCGAAAAAAATAACGCGGTTGTATTATTTAAAATGCATCCATTTGTGAAAAATAGACTT
AATATTGCAGACAAACATAAACAATATTTTGTTGACGTTTCTGACTTTAGAGAAGTTAAT
GATATACTGTTCATAACAGATTTATTAATTAGTGACTATTCATCTTTAATATATGAATAT
GCAGTATTTAAAAAGCCAATGATTTTCTATGCATTTGATTTAGAAGATTATATTACGACG
CGTGATTTTTATGAGCCATATGAATCATTTGTTCCAGGTAAAATTGTGCAATCATTTGAC
GCATTAATGGACGCCTTGGACAATGAAGATTATGAAGGAGAAAAAGTCATTCCATTCTTA
GATAAACATTTTAAATATCAAGATGGCCGATCAAGTGAGCGTTTAGTCAGAAATTTATTT
GGTAGCTAA
>>0238|tarS_(beta-GlcNAc appending glycosyltransferase)_[pos.: 253315 to 255040, length: 1726, dir.: FORWARD]
ATGATGAAATTTTCAGTAATAGTTCCAACATACAATTCAGAAAAGTATATAACAGAATTA
CTCAATAGCCTTGCGAAACAAGATTTTCCGAAAACTGAATTTGAAGTGGTTGTAGTTGAT
GACTGTTCAACAGATCAAACGTTACAAATAGTTGAAAAGTATCGTAATAAATTGAACTTG
AAAGTAAGTCAACTCGAAACAAATTCTGGTGGTCCAGGTAAACCTAGAAATGTGGCGTTA
AAACAAGCAGAAGGTGAATTTGTATTATTTGTGGACTCCGATGACTATATAAACAAAGAG
ACTTTAAAGGATGCAGCAGCATTTATTGATGAACATCACTCAGATGTTTTATTGATTAAA
ATGAAAGGTGTTAATGGTCGTGGTGTACCACAATCTATGTTTAAAGAAACAGCACCTGAA
GTTACTTTGTTAAATTCAAGAATTATCTATACTTTAAGCCCGACTAAAATCTATAGAACA
GCATTACTAAAAGATAATGACATTTATTTTCCAGAAGAATTAAAGAGTGCAGAAGATCAA
TTATTTACAATGAAAGCATATTTGAATGCAAATCGAATCAGTGTGTTAAGTGATAAAGCG
TATTATTATGCTACAAAGCGTGAAGGGGAACATATGAGTAGTGCGTATGTTTCACCTGAA
GACTTTTACGAAGTCATGAGATTGATTGCTGTAGAAATATTAAATGCAGATTTAGAAGAA
GCCCATAAAGATCAAATCTTAGCAGAATTTTTAAATCGTCATTTTAGTTTTTCTCGTACG
AATGGCTTCTCACTTAAAGTTAAACTAGAAGAGCAACCACAATGGATTAATGCTCTAGGA
GACTTTATACAAGCAGTTCCAGAACGTGTAGATGCATTGGTGATGAGTAAATTACGACCA
TTGTTGCACTACGCGAGAGCGAAAGATATAGACAACTATAGAACTGTAGAAGAAAGTTAC
CGTCAAGGTCAATACTACCATTTTGATATTGTAGATGGTAAATTAAACATTCAATTCAAT
GAAGGCGAACCATACTTTGAAGGCATTGATATCGCTAAGCCAAAAGTGAAAATGACAGCA
TTTAAATTTGATAATCATAAAATTGTTACAGAGCTAACGCTAAATGAATTTATGATTGGC
GAAGGACATTATGATGTCAGACTTAAATTACATTCACGAAACAAGAAGCACACAATGTAT
GTACCATTAAGTGTCAATGCGAATAAACAATATCGTTTTAGCATTATGTTAGAAGATATT
AAAGCGTATTTACCTAAAGAAAAAATTTGGGATGTTTTCTTAGAAGTCCAAATAGGTACG
GAAGTATTTGAAGTGCGTGTTGGTAATCAACGTAATAAATATGCATATACTGCAGAAACA
AGTGCATTAATTCATTTGAATAATGATTTTTATAGATTAACACCGTATTTCACAAAAGAC
TTTAATAACATTTCGTTATACTTTACAGCTATTAAATTAACGGATTCAATCTCAATGAAG
TTAAAAGGTAAAAACAAAATCATTTTAACTGGTCTGGATCGTGGATATGTATTTGAAGAA
GGTATGGCTAGTGTCGTGCTAAAAGACGACATGATTATGGGAATGTTAAGCCAAACGTCA
GAAAACGAAGTGGAAATCTTACTTAGTAAAGATATTAAGAAGCGAGACTTCAAAAATATT
GTTAAGTTAAACACTGCACATATGACTTACTCGCTAAAATAAATAA
>>0239|tx_universal3_(rho-independent terminator)_[pos.: 255067 to 255129, length: 63]
AGGCAATGTAAAAAAGCTGATTTCTATTAATTATTTGATAGAAATCAGCTTTTTGATATG
CAT
>>0240|WT19_000209_(transposase)_[pos.: 255196 to 255624, length: 429, dir.: REVERSE]
GGCACTAGCTTCTACTTTGGTACCATCAATAAAAATTGAATTATCATCAATAAGATTTTG
CTTTAAACATTGGCTATGGAACTGAATAAATAAAGCTTCAATTAACGCATCAGTGTTAGG
ATTCGCTCTAAAACGATTAATAGTTTTATAAGAAGGTGTTTGATTTTGAGCTAACCACAT
CATTCGAATACTGTCATGAAGTAATTTTTCTATTCTACGACCAGAAAATACAGATTGAGT
ATATGCATATAAGATAATTTTTAACATCATTTTTGGATGATAGGATGTTGCGCCACGATG
ATGTCTGAATTCATCAAATTCACTATCAGGTATCGTTTCAACAATTTCATTAACATATCG
CGAAATATCATTTTGAGGAATTCTAACAGAAGTTTCTATTGGTAGTGTAAGTTGGGCAAA
GTGTCTTAT
>>0241|txbi_universal1_(bidirectional rho-independent terminator)_[pos.: 255875 to 255946, length: 72]
TGTATAAATAGAGAACAGCAGTAAGATATTTTCTAATTGAAAATTATCTTACTGCTGTTT
TTTAGGGATTTA
>>0242|scdA_(iron-sulfur cluster repair protein)_[pos.: 256058 to 256732, length: 675, dir.: FORWARD]
ATGATAAATAAAAATGATATAGTAGCAGATGTAGTAACAGATTATCCGAAAGCAGCAGAT
ATTTTTAGAAGCGTAGGTATAGACTTTTGCTGTGGTGGACAAGTAAGTATAGAAGCAGCA
TCCTTAGAAAAGAAAAATGTAGATTTGAACGAATTATTACAGCGTCTCAACGACATTGAA
CAAACGAATACACCAGGTTCGCTTAACCCTAAATTTTTAAATGTTTCGTCACTTATTCAA
TATATTCAAGCAGCATATCATGAACCTCTTAGAGAAGAATTTAAAAATTTAACACCTTAT
GTGACGAAATTATCGAAAGTACATGGACCTAATCATCCATATTTAGTCGAGTTAAAAGAA
ACATATGATACATTTAAAAATGGCATGTTAGAGCATATGCAAAAAGAAGATGATGTTGAT
TTTCCAAAACTAATTAAATATGAACAAGGTGAAGTAGTAGACGATATTAATACAGTGATT
GATGATTTAGTATCTGATCACATTGCAACGGGACAATTGTTAGTGAAAATGAGCGATTTA
ACATCAAGCTATGAACCACCGATAGAGGCATGTGGTACTTGGCGACTCGTTTATCAGAGA
TTAAAAGCACTTGAAGTGTTAACACATGAGCATGTTCATTTAGAGAATCATGTTTTATTT
AAAAAAGTATCATAA
>>0243|lytS_(two component sensor/regulator, sensor histidine kinase)_[pos.: 256978 to 258732, length: 1755, dir.: FORWARD]
GTGCTATCGCTAACAATGTTATTACTTGAGCGTGTAGGTTTAATTATTATTTTGGCCTAT
GTGTTGATGAATATTCCATATTTTAAAAACTTAATGAATCGTCGACGTACATGGAAAGCA
CGTTGGCAATTATGTATTATTTTCAGTTTGTTTGCCTTAATGTCTAATTTAACTGGTATC
GTCATCGATCATCAACATAGTTTGTCAGGAAGTGTGTACTTCCGTTTAGATGATGATGTA
TCTTTAGCTAACACTCGTGTATTAACGATAGGTGTCGCAGGATTAGTTGGTGGCCCTTTT
GTAGGTCTATTTGTTGGCGTTATTTCAGGTATTTTCAGAGTGTATATGGGTGGGGCGGAT
GCACAAGTTTATCTTATCTCATCTATATTTATCGGTATAATTGCTGGTTATTTTGGCTTA
CAAGCTCAAAGACGCAAGCGTTACCCGAGTATTGCGAAAAGTGCCATGATTGGAATTGTT
ATGGAAATGATTCAAATGTTGAGCATTTTAACATTTTCCCACGACAAAGCATATGCGGTT
GACCTCATATCATTAATTGCACTACCAATGATTATTGTTAATAGCGTTGGTACGGCGATT
TTTATGTCTATTATCATTTCAACATTAAAGCAAGAGGAGCAAATGAAGGCTGTTCAAACA
CATGATGTACTGCAATTGATGAACCAGACATTGCCGTATTTTAAAGAAGGATTGAATAGA
GAATCGGCACAGCAAATTGCGATGATTATTAAAAATTTAATGAAAGTATCTGCCGTAGCA
ATTACAAGCAAAAATGAAATCTTATCGCATGTAGGTGCAGGTAGTGATCATCACATACCA
ACAAATGAAATATTAACAAGTCTGTCTAAAGATGTATTGAAATCAGGGAAGTTGAAAGAA
GTTCATACTAAAGAAGAGATTGGTTGTAGTCATCCGAATTGCCCGCTTAGAGCAGCTATC
GTGATACCACTTGAGATGCATGGTTCTATCGTCGGTACATTGAAGATGTATTTTACAAAC
CCTAATGATTTAACTTTTGTGGAACGTCAACTTGCAGAAGGATTGGCAAATATTTTTAGT
AGCCAAATTGAACTTGGTGAAGCCGAAACGCAAAGTAAGTTATTGAAAGATGCTGAGATT
AAGTCATTACAGGCACAAGTGAGTCCACATTTTTTCTTCAATTCAATTAACACGATTTCA
GCTTTAGTTAGAATAAATAGCGAAAAGGCACGAGAGTTACTATTAGAATTGAGTTATTTT
TTCAGAGCGAATTTACAAGGCTCAAAGCAACATACGATTACTTTAGATAAAGAGTTAAGT
CAAGTGCGTGCATACTTATCGCTCGAACAAGCACGTTACCCAGGAAGATTTAATATCAAT
ATTAATGTTGAAGACAAATATCGCGATGTGCTTGTACCACCATTTTTAATTCAAATTTTA
GTTGAAAATGCCATCAAACATGCGTTTACGAATCGAAAGCAAGGTAACGATATTGACGTG
TCAGTGATTAAAGAAACTGCAACACATGTACGTATTATTGTACAAGATAATGGTCAGGGT
ATTTCTAAAGATAAAATGCATTTGTTGGGAGAAACATCTGTAGAATCAGAATCTGGAACT
GGTAGTGCTTTAGAAAATTTAAACTTACGCCTAAAAGGATTATTTGGAAAATCCGCAGCA
TTACAATTTGAATCGACATCGAGCGGTACCACTTTTTGGTGTGTACTTCCTTATGAAAGA
CAAGAGGAGGAATAA
>>0244|lytR_(two component sensor/regulator, transcriptional regulator)_[pos.: 258735 to 259475, length: 741, dir.: FORWARD]
ATGAAAGCATTAATCATAGATGATGAGCCATTAGCACGTAATGAATTAACATATTTATTA
AATGAAATTGGTGGTTTTGAAGAAATTAATGAGGCAGAAAATGTAAAAGAAACATTGGAA
GCACTACTAATAAATCAATATGACATTATATTTTTAGATGTCAATTTAATGGATGAAAAT
GGTATCGAATTAGGAGCTAAAATTCAAAAGATGAAAGAGCCACCTGCGATTATTTTTGCA
ACTGCACATGACCAATACGCAGTACAGGCATTTGAATTAAATGCGACAGACTATATTTTG
AAACCGTTTGGTCAAAAACGTATTGAACAAGCAGTCAATAAAGTTCGTGCGACTAAAGCC
AAAGATGATAATAGCGCAAATGCAATTGCGAATGATATGTCGGCGAATTTTGATCAAAGT
TTACCTGTTGAAATTGACGATAAAATTCACATGTTAAAGCAACAAAATATTATTGGGATT
GGCACACATAATGGTATTACAACCATACATACAACGAATCATAAATACGAAACAACAGAG
CCATTGAATCGTTATGAAAAACGATTGAATCCCACTTATTTTATACGTATTCATCGTTCA
TATATTATTAACACGAAACACATTAAAGAAGTGCAACAATGGTTTAACTACACTTATATG
GTAATATTGACAAATGGTGTCAAGATGCAAGTTGGACGTTCATTTATGAAAGATTTTAAA
GCGTCGATAGGATTACTTTAA
>>0245|lrgA_(antiholin-like protein)_[pos.: 259588 to 260031, length: 444, dir.: FORWARD]
ATGGTCGTGAAACAACAAAAAGACGCATCAAAACCAGCACACTTTTTTCACCAAGTCATT
GTAATTGCTTTAGTACTCTTTGTATCGAGAATAATTGAATCATTTATGCCAATTCCTATG
CCTGCATCAGTAATCGGTTTAGTATTATTATTTGTATTATTATGTACTGGTGCTGTTAAG
TTAGGCGAAGTCGAAAAAGTAGGAACGACACTAACAAATAACATTGGCTTACTCTTCGTA
CCAGCCGGTATCTCAGTTGTTAACTCTTTAGGTGTCATTAGCCAAGCACCATTTTTAATC
ATTGGACTAATAATCGTCTCAACAATACTATTACTTATTTGTACTGGCTATGTCACACAA
ATTATTATGAAAGTTACTTCGAGATCTAAAGGTGACAAAGTCACAAAAAAGATCAAAATA
GAGGAGGCACAAGCTCATGATTAA
>>0246|lrgB_(antiholin-like protein)_[pos.: 260024 to 260725, length: 702, dir.: FORWARD]
ATGATTAACCACTTAGCACTAAACACACCATACTTCGGAATACTGTTATCCGTTATACCA
TTTTTCTTAGCGACCATATTATTTGAAAAAACAAATCGTTTCTTCTTATTCGCACCGCTA
TTTGTCAGTATGGTATTTGGTGTGGCCTTCCTCTATTTAACAGGCATTCCGTATAAGACT
TACAAAATAGGTGGAGACATTATTTACTTCTTCTTAGAACCAGCAACAATATGTTTTGCG
ATTCCGTTATATAAAAAGCGTGAAGTGCTTGTTAAACATTGGCATCGTATCATCGGAGGT
ATTGGTATCGGTACAGTTGTAGCGTTATTAATTATTTTAACTTTTGCGAAGTTAGCACAA
TTTGCCAATGATGTTATTTTATCAATGTTACCTCAAGCAGCAACTACAGCGATTGCGTTA
CCAGTATCAGCTGGTATCGGTGGTATAAAAGAATTAACATCATTAGCAGTTATTTTAAAT
GGTGTCATTATTTATGCCCTAGGTAATAAATTCTTGAAGCTTTTCCGAATTACTAACCCT
ATTGCCCGAGGATTAGCACTTGGAACAAGTGGTCACACATTAGGTGTAGCACCAGCCAAA
GAATTAGGACCTGTAGAAGAATCAATGGCAAGTATAGCTTTAGTGTTAGTTGGTGTAGTT
GTTGTAGCAGTTGTGCCTGTCTTTGTAGCAATATTCTTCTAA
>>0247|nor_(nitric oxide reductase from CC10, 22, 30, 121, 130, 133, 140, 239, 291, 398, 425, 772)_[pos.: 261066 to 263357, length: 2292, dir.: FORWARD]
ATGAGTATGCAAAGTTCATATAAACGTTTAGTTAAAGTGCTACTAACGATTTTAGTGATT
GTGTTTTCAATTCTACTAGTAGGTGGTTGGTATATTTTTAAAAATGAAGCACCTCGTCCA
ACAAAGATAGTAGATCAACAAGGTCATACGCTTGTTACAAAAGGCGAGCTAATCAGTGGG
CAAGCGATATATGAGAAATATGGGTTAACAGATTATGGCTCCTACCTGGGCAATGGTTCC
TACTTAGGCCCAGATTATACAGCAGAGGCATTACATCATTACCTGATTGGTATGCGTAAA
TATTATGCACAAGATATTTATCATAAGCAACTTCATAAATTAAATCATGCAGAGTTAGCC
GTAGTTAAAGATAAAGTGATGAAAGAAATACGGATTAATCGTTATTCTGAAAAAGAAAAT
CAACTTGTATTAACGCCAGGACAAGTATACGGTCTAAAATATTTGCAAGATTATTATAAA
AAAGAGTTTGTTAATAACCCTAAACAAGTAGGATTAAATGAAAATATGATTAAACAGTTT
CAAAATGATGATTATATGGTCGCAGGAAATAAAGTTGAACATTTAAGTCAATTCTTTTTC
TGGGGTGCTTGGTTATCATCAACAGATAGACCTGGAAAAACATTTTCATATACAAATAAT
TGGCCATACGATGTGGATGCAGGAAATACGTTGCCTAGTGCAGGAATTTTATGGACTGCT
ATATCTGTAACATTACTGATTGCAGGCTTGGCATTCATTATATATATTCAAAAGCGTTAT
GAATTTGACATGAAGCCGACGTATGAGTCGGAACGGGAACTACCAAAGATTGAAGTAGAT
AGTAAAATCACTGATAGTCAGCGAAAAGTTGGGAAATATTTAGTCGTTGTCATGTTACTA
TTTTTGGTTCAAATATTATTAGGCGAATTACTGGCACATTATTATGTAGAGAATAAATTT
TTTGGTATAGAAATACAAAGGCTCTTTCCATTTAATATTGCGAAGACATGGCATGTGCAA
TTAGTTATTTTCTGGGTTGCTACGACTTGGTTAGCAGCAGGAATATACATTGTACCTAAA
GTATTGGGCAAAGAACCAAAGAAACAAGGCGTATTAGTAGATATCTTGTTTTGGGCCTTA
ATCATAGTTGTGATGGGCAGCATGATTGGAGAATGGGGTCATATTTTAGGTTGGATTGAT
TCTCATTGGTGGCTATTCGGGCACTTTGGTTGGGAATATATAGAATTAGGTAAATTTTGG
CAAATATTATTTATAGTAGGTATGGCCTTATGGGTTATCATTCTTTGTCGAGGGTTTTTA
CCAGCTATTCGCAACAAAGTACAAGCGAATCATGATAAACGTCACTTATTGACGCTATTG
TTTGTTGGAGCAATTGTAATTCCGTTATTTTATCTTGCATCATTATTTATAATGCCGAAT
TCACATGTGACGTTTGCAGATTACTGGCGATGGTGGATTGTTCACTTATGGGTTGAAGGT
ATATTTGAAGCATTTGCCGTAGTGTTGATTGGTTTCTTAATGGTTAATATGAAATTAACT
ACCATTGAAACGACGATTCGTGCATTATATTTTCAATTAATCCTATTACTAGGTACAGGT
ATTGTTGGTATGGGTCATCATTACTATTGGCAAGGTGATCATTCCATATGGCTTGCACTG
GGTTCTTGTTTTTCAGCATTAGAAGTCGTGCCACTTTGTTTATTAATTTGGGAAGCATAC
ACACACTATCGCTTATATAAGAAAAGTGACATCGCTTTTCCTTACAAAGGTACATTTATT
TTTCTTGCTTCAACAGGATTGTGGAATGCAATTGGTGCTGGAGCATTAGGCTTTTTAATT
AACACACCAGCAGTTAACTACTTTGAACATGGTACGCAATGGACTGCAGCACATGCCCAT
GGTTCTATGGCTGGCGTGTATGGTATGTTCTCAATTTCAATTGCGTTGTATGTTTTTAAA
AATATTACTAAAAAAGAATTTTGGACACCGAAAGTTGAAAAATGGATTAAAATATCATGT
TGGGCTTTAAATGTTGGCTTGGCAGGTATGGTGTTCATTACATTAATGCCAGTAGGTTAT
ATCCAACTTAAAGATGCATTAGAACATGGTTATTGGCATTCAAGACTAACGTCATTTTAT
GAACAACCACTTGTAAAAGCAATCATGTGGGGTAGAATGCCTTGGGACATTATATTCACA
GTAGGTGTCATTATATTAGTAGTTATTTTTATAAGGGGATACAGACACTTAAAACCAAAA
TACAGAGTATAG
>>0248|Q5HJB2_(putative transcriptional regulator, GntR family)_[pos.: 263583 to 264287, length: 705, dir.: REVERSE]
TTACTTTTTACTAGGAATATAAAACTGTGCATGACGATAATGAAATACGATGTCAGACGA
ATCAAAGGGTTTGCCAGTCATTGTATAAAAAGTCTGGTGGTAACGTAAACATGGTTCACC
TGTAGACAATTGTAGTAATGAAGCTTCACTTGAAGTGAGTTGATCTACATTAAAGAAAAT
ATCTGAAAAACCAATACGAAGTTTCATGTTTGATTCTAAATAATCGAAGATAGAGCCCTT
AGCAATATCATCATTTAAATATTTCACGATTTCTTTATGATAATAAGAATATTCGATACA
TAAAACATCATCGTCCACGAATCTTAATCGCTCTAAATAGTAGACGGTATCATCTGCATT
TAATTGGAGCTCATCTTGTACAGATTTAGGTGGCGTTGCAATCTCCTTAAAAACAAGTAC
CTTACTTGTCATTCGATGTTCGCCTAAACTTTTAGAAAAACCATTGGTCTTAAAAACATT
GATACGATTGGCATCTGCAATATTTCTCACATAAATACCACTGCCTTGTGCTTGATAGAT
CAAACCATCTTGTTCCAATAAGCCTAATGCTTTAATGATAGTACTCTTACTTACTTGATA
ACGTTCTTTTAATTGCGTCACGCTTGGCAATTTATCACCGGGTTTGAAATTAGATTGATG
TATAAACGCATTAAGTTGCTTAGCAATATGTTCATACTTTAACAA
>>0249|Q1YAD5-ptsG3_(PTS system, IIA component)_[pos.: 264434 to 265225, length: 792, dir.: FORWARD]
ATGGGCAATAAATATAAAGATTATGCTCAAGACATCCTTACAGCTGTAGGGGGTGTCGAA
AATATTGTTAATGTTTCGTATGATACGGTACGCATGACCATTCATATGCATCATGCAATT
CCTTCTACTGCTAATGAAGTAACACAAATAGATGGCGTGGCGTCAGTTGATGAAAATGAA
ACACAGTTAGTTATCGTATTTAATGAAGAAGTAAAATATGTATATCAACAATTACAATTG
TTAATGGACGACGCCAAGCATCAAGAAGATACGAATCATGATGCTGTGGATACTCAAGAA
ACAGAACAGAAAGCGCAAGTAAAAGTAACAACACCAATTTTAGTGAAAGCACCAATCGCT
GGTCGTCGTATTTTACTTAAAGAAGTAAGAGATTCAATTTTTAGAGAGAAAATGGTAGGC
GAAGGCTTGGCAATCAAAGCTCAGGAAGAATCCAAAGTAATCGCACCGTTCAATGGTTTA
GTATCTATGATTGTACCAACTAAGCATGCAGTTGGTATTCAATCAGAAGACGGTGTGGAC
ATAGTCATTCATATTGGTGTGAATACAGTTGACTTGGAAGGTAAAGGATTCAAGTGCTTT
GTAAAGCAAAATGATCGTGTTGAAGCAGGACAAACGTTGTTACAATTCGACCAGCAATAT
ATACAACAACAAGGCTACAATGCTGACGTTATTGTCGTTATTAGCAACTCTGCCGATTTA
GGAAAAGTAGAACTGACAATGAATGAAATCATTACGACTGAAGATGTTATTTTTAAAATA
TTTAAAAACTAG
>>0250|bglA_(putative 6-phospho-beta-glucosidase)_[pos.: 265241 to 266677, length: 1437, dir.: FORWARD]
ATGACAAAATTACCGCAAAATTTCATGTGGGGTGGCGCACTTGCCGCAAATCAATTTGAA
GGTGGATATGATAAAGGTGGCAAAGGATTAAGTGTAATTGATGTTATGACGAGTGGTGCA
CATGGCAAAGCACGTCAGATTACAGAATCTATAGATCCCAATCACTATTATCCAAATCAT
GAAGGTATTGATTTTTATCATCGTTATAAGGAAGATATTGCCTTGTTTAAAGAAATGGGA
TTGAAATGTTTACGTACGTCGATTGCGTGGACACGTATCTTTCCGAATGGGGATGAAGAT
GTGCCAAATGAAGAAGGACTCGCCTTTTATGATCGTATCTTTGATGAATTAATTGCACAA
GGTATTGAACCTGTTGTGACGTTATCACATTTTGAGATGCCACTTCATTTAGCGAAACAT
TATGGTGGATTTAGAAATAGAGAAGTTGTCGATTATTTTGTGCATTTTGCGCGTGTTGTA
TTTGAAAGATATAAAGATAAAGTGACATATTGGATGACGTTTAATGAAATTAATAATCAG
ATGGACACATCAAATCCTATCTTTTTATGGACAAATTCTGGGGTAGCATTGACAGAAAAT
GATAATCCTGAAGAAGTCTTGTATCAAGTAGCACATCATGAACTTTTAGCCAGTGCTTTA
GCAGTTCGTCTTGGTAAAGAGATTAATCCGAAGTTTAAGATTGGAACAATGATTTCACAT
GTACCCATTTATCCATATTCGTGTCATCCGAAAGATATGATGGAAGCACAAATTGCGAAT
CGCTTACGTTTCTTTTTCCCGGATGTTCAAGTAAGAGGTTATTATCCAAGCTATGCTAAA
AAAATGTTGGCACGAAAAGGATATGATTTTGGATGGCAAGAAGGGGACGACAGTATTTTA
CAGCAGGGCACGGTTGATTATATTGGCTTTAGTTATTACATGTCTACGGCTGTAAAACAT
GATGTTGATACTACAGTTGAAAACAACATCGTCAACGGTGGTTTGAATCATTCTGTGGAG
AATCCGCATATCGCAACGAGTGATTGGGGTTGGGCGATTGATCCAGATGGCTTAAGATAT
ACATTGAATGTGTTATATGATCGTTATCAGTTGCCACTTTTTATTGTGGAAAATGGTTTT
GGTGCAGTTGATGAAGTGGTAGATGGACATATTCATGATGATTATCGCATTGAATATTTA
AAAGCACATATTACAGCAGCAATAGAAGCAGTTGATCAAGATGGTGTAGATTTAATCGGT
TATACACCGTGGGGAATCATTGATATTGTTTCATTTACAACTGGTGAAATGAAGAAACGC
TATGGTTTAATATATGTTGATCGAGATAATGATGGTCATGGCACGATGGAACGCTTGAAA
AAAGATTCGTTCTATTGGTATCAACAAGTGATAGCATCAAATGGAGATAAATTATAA
>>0251|Q5HJA9_(putative methyltransferase)_[pos.: 267081 to 267841, length: 761, dir.: REVERSE]
TTAGTGATCTTTTTTAGCGACAAAAGTAATATAATTCATATCTTTACGCAATTTAGTCAT
CGTTTTAAACATTTTACAAAACATTGGTCGATTTTCTTTTTTTAAAGCATTGTTGATAAT
CTTTATAGTTCCAACAATACCTTCGTCATAAATTAAACCTTTTGGTGTCATTAAACTCAT
TGGACCAGTATGATAATGCACATGATTAAAACCAGCTTGATGATATAAATCTAACCAGCC
AAGTTTCGTCTGCGGTGAGACATTGACATTAATTGCTGCAGATAATGATTTAACTACATG
TGTGGCATGTGATTCATTAACGATGACAATATCATGTGTTAACAAGATACCCCCAGGCTT
TAAGACTCGGTAGTACTCGCGTAATCTTTTTCCTTTATGGCGATGGGTAACATTGTTAAC
ATTGCTTCATTTAAAACGATATCGAATTGATTGTCATCAAAGGGCAATTTAACAGCATTC
GCTTGTTGAACTTGAATATATGATTCAAGACCTGCTGCTGAGATATTTTCTTGTGCTTTT
TCTAATGCTTTCTTATTTATATCAACGCCTTGAATGTGACAGCCATATGTATGAGCTAGA
TAAATAGATGTTGTGCACATATTACATGCCACTTCTAACACTTGTTTATCTTGTGAAAAT
GCCCCTTGTTGTATTAACCAATCTGTTGCTTCTTTACCACCGGGGCGTAGACGAGTTTTT
CCTAATTTAGCTAAAAATGTATGACCAGCTTCTTTGGACAT
>>0252|WT19_000220_(hypothetical protein)_[pos.: 267860 to 267994, length: 135, dir.: FORWARD]
TTGATAATTATTATCATTAATATAGCATATTTATATGCGATAATTTGGAAGTTAAAAAGA
TTACAAAAAATTGTCACTTCATTTATAACTAAACATGAGTCATCAAGCATAGGTTTAGTG
GAAAATTATTTCTAA
>>0253|rbsK_(ribokinase)_[pos.: 268092 to 269006, length: 915, dir.: REVERSE]
TTAAACTTGATTTACTTCTTCTAGTAGAGGAATAGATGCTTGCGCGCCGTGTTTTTGTAC
AGTGAGTGAGCTCGCTTTATTACCAAAATCAATAGCATCTGCTAAGTTATCTTGCGACTT
GTTTAAGCGACTGACAAATGCACCAATAAATGTGTCGCCTGCAGCAGTTGTATCAATCGC
ATTTACTTTATAAGCTTCGATGTGTTGGCTTTGATTTTTAGTAGCAAAATATGTACCTTG
CTTACCTAACGTAATCAAAACAGTCTTAATGCCTAAAGATAAAAAGTAATTAGCATTGTC
TTTCATAGATTGTTCATTAGTTACTTTAATCCCAGATAACAATTCGGCTTCTGTTTCGTT
TGGCACAATAATATCGATTAGTGATAATAATTCATTAGGTAATGCTTTCGCTGGTGCAGG
ATTTAATACTGTCGTCACATCATGTGCCTTGGCAATTTCAAATGCAGATATAATAGCCGG
GATGGGCACTTCTAATTGTGCAACGACAAAGTCTGCATTGATTATAGCGTCTTTAGCGTT
AATAACATCTTCAGGTGTCATCGTCATATTCGCACCACCATAAACATAGATGGTGTTTTG
TCCTTCTGCATTCACAGTGATAAAGGCTTGGCCTGTTTTTGCTTCAGTTGTTTTGATAAT
AAATGATGTGTCAATATGAGCCGCTTTAAAATCTTCTAAGATGAAATCAGCAACGCCATC
AGTGCCAATTTTAGTAATAAATGTTGTGTCTGCTTGCATGCGTGCAGTGGCAATAGCCTG
GTTGGCACCTTTACCTCCGCCGAATGCTTTTTGTGCTTCTTCAACATGTAATGTTTCGCC
TGGTTGCGCATATCTTTCAACTGTTAAAAATTGATCGACATTCGTTGAACCTAAAATAAC
AACTTTGTTGGTCAT
>>0254|rbsD_(D-ribose pyranase)_[pos.: 269033 to 269437, length: 405, dir.: REVERSE]
TTAAAAAGTAACATTCGATTCTAATACAATATTAGAGTAGGGCGTTGTTTCACCAGTACG
AATATTACCTTTATTTAATGGGTGAGCTAAGTTACTTTTCATTTCTTCGTGAGGAATGAA
AATGATTTCGATTTCCGATGAAATCAATTGTTTAATTTGTTGCAATTGTGTAGGGTTATG
TTCTTTTATTTCTTCTGCTAAGTATATTTTTTGGATTTCCATTTCTTCTAATACTGTAGC
TAAGACATCAATAAAGCGTGGTAAGTTTTTAGTGACAGCTAGGTCGATACGGCGATGATC
ATTTGGAATTGGCATGCCAGCGTCATTAATTGTTAATAGGTCAAAATGACCAATTGTCGC
GATTGCTTTTGAAATATGTTCATTTAAAATAGCTGATTTTTTCAT
>>0255|rbsU_(ribose uptake protein)_[pos.: 269452 to 270333, length: 882, dir.: REVERSE]
TTATTTTATAAATACTGTAACAGAAGCGGCTACTAAAATGAGTACTAAGCCGATGATTGT
AATAACCATTTCTTTTGATGTTTTATGTTGTTTTAAGAAATAAATACCAGTTAATGTAGC
AAGCACAACGGATGTTTGAGAAAGAATAAATCCAGTTGCTAAACCATTCATATTAGGTTG
TGCTGAAATAAGATATGTTAAGGCACCAAATGCAAAGAAGAAACCTGAAATAATTTGTAA
CCACGTAATTTTATTACGAAATGGATTCTCTGCTTTCATATTCATAAAGCCATAAATGAC
TGCAACAATTACCATACCCATTGCTTGAGGTAAAAAGGCAGTTAAGCCATCAATAGAAGT
TGCTTGTGGTGCGGCTGAATATAACCAGTATCCAAATTCACCAATTAACAGAAGAATCAC
TGCACGACGTAAATTTTTGGCGTTACTTGCTTCTTTGCGTTCACTCCAAACTGTCATACG
CGCACCAATTAAAATAACGACTAAAGCTGTAAAGCCAATGATTTTATGACCAATGCCCGG
CCAATTTCCTAATGCAAAGACACCCCATAAAGATGCGCCTAATAATTGGAATGCTGTTGT
GACAGGCATGGCACGAGATGAACCGACTAATTCGAACGCTTTAAATGTAATGATTTGTCC
GAATCCCCATCCTGCACCTGATAATAAGGCGAATAGTAAATTTGTTCCAGTAGGGAAGCC
ACTTGATGTGACTACGGCTAATATAATAGCGAAGATTAACGTACCTATAGTAGCACCGAT
AATTTGATGTACAGGTTTACCACCAAACTTTGAAGCGACTGTTGGGAAGAAGCCCCAGCC
AATTAAGGGGCCTAACCCGATAAGTAATGCAACAATGCTCAT
>>0256|rbsR_(ribose operon transcriptional repressor)_[pos.: 270565 to 271563, length: 999, dir.: REVERSE]
TTAGTTTGAAAGATGATAGCCAGTTGTTGCACGAATTTTTAAAGTCGTTGGTAATTCAAT
TATATCAATGGATTTATCTAAGTGTTGTAATCGTTGAAGTAATAAGGTTAAAGATGTTTT
GCCAATATCAGTTATAGGTTGTGCCACAGTAGTTAAAGGTGGCGTGACATACGCGGCATA
ATCAATATCGTCATAACCTATTAATGAGATGTCTTTCGGGATACTGATGCCATGTTCAAT
TAGTCCTCGTAAAATGCCAATAGCGAGTTCATCGTTAATAGCGAAGATTGCAGTGGCAGA
TTGAACCATGATGTCATCAACAATGGTTAGCCCACCGCGCTTAGATAATTCAGTATGGAC
GATTTGTGGTTCGGGCAATTGATTCGTGCGCAAAGTATCAACAAATCCAGCGACACGAGT
CGACATATTCGCCATCATGTCATATGGTACAACAATCATCATATTGTTGTGACCGAGTTC
TATTAAATGTTGTGCTGCAAGTTGTCCGCCTTGATATTCATTTGTCCGAACAAAATCTGT
ATAGCCTTGATGGTCATTTTGATCCAGTACGACATAAGGTACATGATGTTTCTTTAGATA
GTTATTTAGGGCGTCCGGGGATGAAATGTATTGTGCGATAATTAATCCGTCAATACCTCG
CTCAATTAAATGTTTAATATTGTCATACAAATCAGTTGCTGTAGATGTTAAAAAGCATAA
ATCAACATCAGATGGTTTGTGGTCATGAATACTTTGCATCAGTGCTGAGAAAAACGGATT
TGTTAAGCTAGGCAAAATGACGCCAATAGTTTGAATTTTACTGCCGCGCAATTGTTTTGC
ATGTTTGTTAGGGGCATAGCCTAAACGTTCTGAAACAGCATGTACGTTTTTTATCGTTGT
TGCGGAAAAACGACTATCATTATGATTTAAAATATGTGACACCGTAGTAACTGATACACC
AGCTTCTCTAGCAACATCTTTAATTGACACTTTTTTCAT
>>0257|Q5HJA4_(putative protein, NADH-quinone oxidoreductase subunit L)_[pos.: 271714 to 271854, length: 141, dir.: FORWARD]
TTGAGGCGAGAGAATATATTATTAAGGTTAAATAACTTTTAATGATTATGATAACAAGAA
TTTTAAAATGTTTATTGTGATGAAAAATACAAAAGTCATTATTTTAAAGAATAAAATATT
TGTTTTTGAAAAAAGTATTAA
>>0258|Q5HJA3_(putative protein)_[pos.: 271944 to 272336, length: 393, dir.: FORWARD]
ATGCAATTCAAATTAAAAGAAGAAGAGATTATTAGTTTTTTAGAATTGAAATATCCAGAA
AAAGAGTTCGAATATGGTCGTTTGTTAGTTGGACAACATAAACGTGATGATTTAGATGTT
TATTACTTTGGTGATGCGTTTTTAATGTGCACGATTATTTCATTTAAGACATTTGAAATT
AAAGAAACAGTAGAATTATCATATGATGCTGTTAATCGTATTGTGTTAAAAGATGGATGG
TTATTTAGAAAAATGAGAATAGAAACAATGCAAAAAGTGTTAAAATACGGTACATCTAAA
TTAATGTTAACTGATTTTCAAAAGGACAATTATAATAAATATATTCAAGGTCAGAAACAA
CGCGTGATATTTGAAAATGGCCATTTTGTCTAA
>>0259|yusP_(major facilitator superfamily transporter)_[pos.: 272464 to 273840, length: 1377, dir.: REVERSE]
TTAAGATTTAACTGTTTTTGGAATAATCATGTATGCAGACAATGAGCCGAGTATCATTAA
TACAATGCTGACGATAAATGTTACAGTTGCAGCTACACTTGGTGCATAGTTTAGTTGTAA
CATACTGAAAACTGTAGTACTTAGTGCTATACCAAAGGCGCCACCTAGTGTGCCACTCAT
TTTATATAATCCTGTAGCTAAACCAACTTTTTCATTAGGCATACTGAAAATTGCAATTGT
AAGACCGGGTGTTGCGACTAAACCATTTCCGATTGCGCAAATGACAAACCCAATAACAAC
AGCAATGATATATTGTGATGGTTGAAGTGATGTCATGCTAATAATAGTGATGCCGATGAC
AGGGAACAACGGACCAATGATGAGCATCAATTTGCCACCGAAACGTAATGTTGCTTTTTC
ACCTAAACGAATCATCGCAACTGCCACAATGGCATATGGCAATGTAACAAGTCCAGATTG
CGCAGCTGATAAACCAAGGTGTGTTTGAGCATATATGAAAAAGACCACTGTTACGCCCAG
ACCACTATTTAAAACAAAGTTATTTAAAAATGCACCAATGAACGGACGGTTGCGTAATAC
TGAGAAATCAATAAAAGGTACTTCATGTCGACGTTCGATGATGATGAATATCAACGTAGT
GATGATAAAAATGCTCAGACAAATGAATGAAAATGCACTAAACCAACCTTGTTCGAATCC
TTGTGTTAACAATAATGTAAAGCTACCAATCATAACAGCGAAAATAGACATACCTTTGTA
ATCGAATGGATGACGATGGCTATGTTGACTTACTTTTTCAGGTGTGCCTTTTAGAAGCAA
TATGGCAATGAAAGCAATGACTATACTAATGATGAAATTCGTTTGCCATCCGAAATTTGT
GGCGATTAAACCGCCGATAACACCAGCTAGGCCGATGCCACCAACAGTACTAATCATTAG
ATAACTAATCGCTCGTCTTAAATGATCTCCTTTAAATTGATTATTTAAAACGCCAACTGT
TGAAGGTAACAAGATAGCTGCTGATAGACCTTGTAAAATTCTACCGATGATGAGCAGTGC
AGTGATGTCCGATATAATTAATAGAAGAGATGCAAACATACTGATTATGAGACCCATGTA
TGTCATTCTCAGTTGTCCTATTTTATCAGCAATATCACCTGCAGCCACCATGAAGATACC
TGTGGCGAAGGAAGTTAAACTAATAGATAAATTTAACACGGCAGGAGAGGTTTGATACGT
TTGACCAACGAGAGGTCCTATATTAATAAATGATTGTGCAAACAACCAATATGTTAATGC
AGACAACATAATCGCAATAATAATATTACTGCATGGTGAAGATTGTGTGTTATTCAC
>>0260|yxeI_(choloylglycine hydrolase family protein)_[pos.: 274074 to 275066, length: 993, dir.: FORWARD]
ATGTGCACAGGATTCACAATACAAACTTTAAATAATCAAGTACTTCTTGGACGCACGATG
GATTATGATTATCCATTAGATGGTTCGCCAGCAGTGACGCCTAGAAATTATCGTTGGACA
TCTCGCACTGGCACGACAGGCCAAACGCAATATGGCTTTATTGGTACAGGAACAGATATG
GAAGGTTTTATTTATGGTGATGGTGTTAATGAACATGGCGTTGCCATTTCAACACAATAT
TTCCGAGGTTATAGTTCATATGGATCAACACACAAAGCGGACGCGATGAATATTACGCAA
AATGAAATTGTGACATGGATTTTGGGATATACAACAAGCATTGAAGATATGAAACAACAA
GCATCCCAAATACATGTTGTAGCTGTATATTTAAATGATATCGGTGAAGTTCCGCCATTG
CATTATCATGTTTCCGATGCAACTGGACATTCAGTCGAAGTTTCATTTAAAGAGGGTGAA
GTGGTTATAAAAGATAACCCTATTGGTGTCTTAACAAATCATCCAGACTTAAATTGGCAT
TATAGTAATTTAAGACAATATATCAATATTTCTCCTTATCCAACAACAGCAAATTTATTG
GAAGGTGTAACGATTGAACCTTTAGGCAATGAAGCAGGTACATTTGGATTGCCAGGTGGA
TTTACTTCAACTGAGCGCTTTGTGAGAATGGCATTTATGAAAGCAAACATTGCTCAAAAC
AATGATAAAGAAATGGATTTAATGAATGCATTTTATTTATTAGATGCGGTAAATATACCG
ATTGGAATTGTACGTCCGCATGATGCTGACAATCACTATACGATGTATCAGACCGTAATA
AATTTAACTACAAGAACGTTATATATTAAGTATTATGGCAGCAATGAAATAGTAGCATTA
AAGCTCACAGATGATTTAATTAATAGAAAAGATATGACGATTTTTAAGCCTGAGAAGCAT
ATCACTATTAGAAAGTTGAATGACAATCAATAG
>>0261|lytM_(lysostaphin)_[pos.: 275392 to 276342, length: 951, dir.: FORWARD]
ATGAAAAAATTAACAGCAGCAGCGATTGCAACGATGGGCTTCGCTACATTTACAATGGCG
CATCAAGCAGATGCAGCAGAAACGACAAACACCCAACAAGCACATACACAAATGTCAACA
CAATCACAAGACGTATCTTATGGTACTTATTATACAATTGATTCTAATGGGGATTATCAT
CACACACCTGATGGTAACTGGAATCAAGCAATGTTTGATAATAAAGAATATAGCTATACA
TTCGTAGATGCACAAGGACATACGCATTATTTTTATAACTGTTATCCAAAAAATGCAAAT
GCCAATGGAAGCGGTCAAACATATGTGAATCCAGCAACAGCAGGAGATAACAATGACTAC
ACAGCGAGTCAAAGCCAACAACACATTAATCAATATGGTTATCAATCAAATGTAGGCCCA
GACGCGAGCTATTATTCACATAGTAACAACAACCAAGCGTATAACAGTCATAATGGTAAT
GGAAAGGTTAATTACCCTAATGGCACATCTAATCAAAATGGCGGTTCAGCAAGTAAAGCG
ACAGCTAGTGGTCATGCGAAAGACGCAAGCTGGTTAACAAGTCGTAAACAACTACAACCA
TATGGACAATATCACGGTGGTGGTGCGCATTACGGTGTCGACTATGCAATGCCTGAAAAT
TCACCAGTTTACTCATTAACTGATGGTACAGTAGTACAAGCAGGTTGGAGTAACTATGGT
GGTGGTAATCAAGTAACGATTAAAGAAGCGAACAGTAATAACTACCAATGGTATATGCAT
AATAATCGTTTAACTGTTTCAGCTGGTGATAAAGTCAAAGCTGGTGACCAAATTGCATAT
TCAGGTAGTACGGGTAATTCAACAGCACCTCACGTACACTTCCAACGTATGTCTGGTGGT
ATCGGTAATCAATATGCAGTAGACCCAACGTCATACTTACAAAGTAGATAA
>>0262|Q5HJ98-ybhF_(putative ABC transporter, ATP-binding protein)_[pos.: 276395 to 277054, length: 660, dir.: REVERSE]
TTAATAATAGGTATAAGCCCATTGCTTGTCCTCTAAAACATGTTGATAAAAAGGATCTTG
GCCAATTAACTTGATATCATCTGCAAGTGCTTCAACTTCATCTAAATGATGGGTAGTTAA
TATAATTAAACATTTAGATTTCATAATGTTAAGTAGTTGGTGGATGTCATGTCTAGATTT
TAAATCAATACCAACTGTCGGTTCATCTAAAATGAGAATTCGAGGTTGACCTAGTAAACC
TACTAATATATTAATTTTACGTTTATTCCCACCAGACAATGTAGATACTTTGGCAGACGT
ATCATCAAAGTTTAATTGCTGTAAATATTCGTTGATAGTTGTATCGTTAATTGGATTTTT
ACAAAGTGATTTAAAAAATTTAATGTTTTCAGCCACTGTCATGTGTTCAAATAACGCAAT
GTCTTGTGGCACATAACCGATGTGATTTTGTATTTGTCTTTGATTCCATTTTTCGCCGAA
ATAGTTGATAGTTCCATCATTAGCTTTTTCAATACCAGCAATCATACGAAGTAATGTTGA
TTTTCCAGCGCCATTATCACCAAGTAATACGGTTAATCGATTACTATCAAAGGACATGGT
TAAATGATTGAAAATCTGTTTGTTACGGTAACGCTTTGAAAGGTTATTAATTTCTATCAT

>>0263|Q5HJ97_(putative ABC transporter, transmembrane permease)_[pos.: 277068 to 277988, length: 921, dir.: REVERSE]
TTACATGAAAATGGTCAAGTATACGATACCCATAGCAAGTGCATATATAAATGTCATGAA
TAATCGATGACTTATTGTTTGAATATGGAATAAGATAAAGACGATACCTATCTCATAAAT
CAATATAAGTAACAGTGATTTTAAGTAAAATATTAAGCTGAGTGGTTGAGACAAATATAG
ACTAACTGCCAATAGTACCAACAATAACAAGATCGTATGTGTCATTACATAAGTACTATA
TAGTTTGAAACGGCTTAAATGATATTGTGATAATCGTTGCAATGCTGCTTGTTGGTTTAA
ACGATAATGCAGTACTACTTGAACAGCGCTAACAAATAAAATCACCGCAAAGATTAAGCT
AATTGAAATAGAGTGTTGTGCTTGTTTAGTAAGCGACACAAATTTGATTTTAGATTCAGG
TGTATGTTTATGATAGGACTTGTTGATAGCATCGATGGATTGATGCTGTTTCATATCCTC
AAGGTGTTCATAAATAATGTTAGGAATTTGCTGTTCATATAATGAACTACTAACAATTTC
TACAGCAATACCACCTATAAAGTCATCTCTACCATATAACTGTATCGTTTCTTTTAAACG
GTTCTCTTTTAATTTTTGAGAGAAACCTTTAGGAATTTGCATACTTAAAATAGCTTCCTT
TTTAGTAACATCATCTTCAATATAGCTTTCATCTTCATCGACTTTTTTAATAGTTACATA
GTCAGATTGTTTAATTTTATTGACGAATGATTTTGATGCAGTGGTTTGGTCTAAATCTTG
AATGGTAATCGGTATTTTGAAGTTGTCATGTGCTACACGGTAACCCATACCAATAAGTAC
GTGTGCGATGACAATGGTTGTTACGAGCAAGATGTATTGTAACCATTGCTTGAACACAAC
AAGTTGTATATAAGGCTTCAT
>>0264|Q5HJ96_(putative ABC transporter, ATP-binding protein)_[pos.: 277985 to 279151, length: 1167, dir.: REVERSE]
TCATTGACGATACCTCCAAACCAATACAGCTAAATTAATTATCAAAAGTGCGATGAAGCT
AAGATAGAAACTAGGGTGCAGTTCTAAAATGTAGTTGTTTAAAATAATTTCTAACAATTG
ATTTGTTACAACTGCGAACGGTTGAATACTGAAAACGCCATTTGCTATATGTTGTAAAAA
AATCGTAGGTATTGTTAAACCAGATAACACCAGGATGACAATAGCTAATATGACTTTACT
AATACTATTCAACAAGCCTGTTGTTAAAAGTTCGATGAGTAATAACCACAGTATTAAAAA
GGTAACATAATAGCTTAAATGAATGGCTAACGTTGGCCAATTATATAATTCAAAGGTATT
CGGAATACTGAACATAATCCAAACTACACCAACGATACTCCATAACATAGTATAAAACCA
TGTAATCAACGCACGAATGATTAACAAACGCTCTTTAGAAAAATGAAACATTTTCAATCG
CGCTTTCAATACAGTATCTTGATTCATTTTCAAAACTGTAAATAAAGATAGTGCAAAGAT
GAATACCGTTGCTAAAAATCCTGTAATTGCATAATAACTGCCCGTATCGTATAAATGAAT
CGGTTCTAAGTTAAATGCACCTGAACGGTTTAATCCTGTAATCAGCAAATCAGTCATAAC
ATTGATACTGTCAGAATGTGATGCTTTCGGTGCTAGGTCTTGAAAAGCTAAGATGCCACC
CATTGATCGCATAAGACGTTGGTAAACAGAATCTGTTAGCTGAGATAGCACGACACTTTT
CATGGATTGTTGATCATATGTATATACTGAAATTGGTAGTTCGCCTTGTTTATAAAATGC
CTTGGTCATACCTTTATCAAAGACAAAGTAGCCTTGAAGTTTATGTTTTTTTAGCAAAGT
ATGTGCTTGCTTATCATCATATGCTTTAATGCTCACATTTTTACCTAGGTTACTCCCTTT
ACCAATTGAGTTTAAGATTAATTTCGTTTCACTTGATTGATCTTTATCTACGACACCTAT
ATTAAAATGATTGTCATCTTCTGTTACATGTTGGATCGTCGTTAATGTAATAAGGAGTGC
CGCTAATATAAATAGTAAATAGATAATCAAATACCACTTTTTCAATAAAAAAGAGTGGTA
GATGCGAAACAAATGTATTGTTTTCAT
>>0265|Q5HJ95_(putative membrane protein)_[pos.: 279219 to 280742, length: 1524, dir.: REVERSE]
TTATTTAGATGCCTTTTTTAAAATTGACTCAAACATTTTGCCGCCATTTTTTTCGATTTC
TTTTTCAAGTTTTTCACGGTCTTTTGAAGATAGACTATTGAAATCTTTCGCACCACTATC
ATCAAAATCAATATCTGCTTTCAATTTTGTGCTAGATTTTAAAATGAAATTAATTGGTTC
TTCAGCATATTTGATGCCGATATTTAACGTAGATTTCTGAGTGTTATTTTTTACGTCAGA
ATCTATATTATTTTCAAAAGTGAATTCATTTTCGTCGCTATATTTATCTAATGCGACAGT
GATTTTACCTTTATCTTGACGTTTTGTGCCATCTACTTTTTCTTGGTTATCTAATTTGAT
TTTTGATTCATCATATTCTGTCTTTTTACCAAATTCGTATTTATCATTGTATTTATTGTC
TTTTTCCTTAGAAGATACGCCTTTAATTGTATATTTCGCTTCAGCATACGTGTATTTATC
TTGATCGAAATCAAGTGCGTAATCTAGTTTTAATTTATCGTCTTCTAAAGTATTAGTACC
TTTGATTTTAGTTTTATTATTTTCTTTGTCTGTAATAGTAATTTCTCGTTTTACAATCGT
ATGTTTTTCGGTATAAATTTTAGATTGAATTTTAGCAAATTCATCCTTTTTAGTTTCTTT
GACATCGTCAATTGCTTTTTTGATGTCCTTATCAAAGTCTTTTGTAGCACCTTGTTCTTC
CATTAATTTTTTAAGGTCTTTATCCTTTTTAGCTTCTTCTAATACAGCTAATGTAATTTT
TTTAGTGTCAGCTCTGCTAAGTGTTAACGTGACAGGTCTAACTTTGTACTTTTCACCATT
AACCTTAATTTCTTCTTTTTTACCTTTATCAAAATTATCGTCATCTAATTTGTCGACAAT
AAGTTCGGAATATTTTTCGGCAATTTTGCTGTAGTCACTTTGTTGTGCTTGAGCATTACT
AAAAAGAGTATTTAAATTTAGTTGTTGGTTTGTAATACCATTTTCTTTTGCTGTTTCTTC
ATCTTCACCTGTAAGTTTTGAATAAGTTGATAATAAATCAGAATTATTAACACTATATTT
CCCTTTAAATAATGGTGATTCGAAATAATGCTTATCTTTATCTGCAGCTAACTGGAATTT
CCCTAATGCAGAGTCTGCGATTGTTGGTTCAAGATTAATCATTGATTTCTCTTTTTTAGG
ATCATGTCCATATGACATTTTAATTTTCGAAGCATTAACAACAGATTTAGGAATACCAAG
CCCCTTAACAATTTCATCTGATGCATCTGCGCTTAATTCTAATGAAGATAAAAACGAATT
ATCTTTCATCTTTTCTTGGAACTTCACTTCATTTTCAAAACGGTCATTAAAATAATCTTT
ATACATTTTTGCAGTATGTTGTTCGCTTTTTAAGTATGTATTTTTCGGTGTGTTTGCAAA
AAATGCATAAACTCCCCATGCGATTCCACCTATTAATAATAAGACAATAATAATAGGAAT
TATAATTTTTAACTTTTTAGACAT
>>0266|Q2G192_(putative membrane protein)_[pos.: 281013 to 281666, length: 654, dir.: FORWARD]
ATGGAATTGAAAGTCGATGATTTTGTAAGGAATATAAAAAGACCATACTTGACTGTATTG
GGAGTATTTGTAGTTGCAGTTTCATTATTTTTTGACGCGATTATGTTTTTCTACGCTAAA
CTATATGATAAATTGCCTATGTATTTACTGGTGTTTATGGCCTTTACAGCTGTAATTTTG
ATTATGATGTACATACAAGAGAAAAATGAAAATTACAAAGTTGAAAAAAGATATGTGGTT
AGATATCTCACACTTAACGTTATTGTGGGATATACTTTGCCATTGCTTTTTGTATCTATT
TACGTTTTTGGTGTAGTCGGTTTTGGATTTGATGTTTTCAATTATTGTCTAGGTATTATC
TTGATGTTATTTATTTCTTGGTTAGGTTTATTTTTATTTTATAAAAACGAATTTGATAGT
GAAAATCCTAATCCTGCAGTTAATGCCATAGCAATTATTATAAAATTATTTGCTTTTGGA
GGAATATTTTATATAAGTCTAATAGTTCCTGTAACACAGCAAGAAGAGATTTTTATAGGG
TTAAGTATATTCATCAATATAATTGTTGATGCTCTACTTGTTAGGTCATATTTTAATTAC
GCGTTATACAAGAGTATTAAGAAAGATATCGAAAATGAAGGTAAGACAATGTAA
>>0267|Q6GK17-var1_(putative protein)_[pos.: 281700 to 282287, length: 588, dir.: FORWARD]
ATGATAATTTTTATTTTAATAACAATATTTGCTATTTATTATATAGCTATGATTGCTAGT
TTGTTTAAAAGTGAAGGTTTTTCAATAATAGGTTTAATATTAGATGTTGTTATAATGGGG
ACGTTGATTTTTTACTATTTTATAGGCGCTCGCTTTGTTGATAATGATTTAAGCAACTTT
TTAATGTTTATGGATACTGGATCATATATTTTTATGTACTTTGCAATTAAGTGTTTATGG
GTGAAACCAAAGGTAGTAAATTATTTGATTGCAAAAGAATTGGGTGAATCTAAAGAGGTC
ATTGAAGAGCAGGAATTAGATTTACAGACATCAAAGATAAGAGGTATCTACTTTTTCATT
ATTTCAGTAGTGATGTTAATTATCACTAAATTAAGAATGCAACCTGAGTTACAGGCAGAT
GCTATATCGATGAATCCTGTATTTATTTTTGTTGGTGTTATAATCATTTTAATTTGGCTA
GTACTGGATATATATCGCAAGAAAAAATACGGCATATTCTTATTCAAGACGATAGTGCCA
TTAGTTGTTACGATTTGGATTATTATAGCTACAATTATACTTTCGTAA
>>0268|ssaA_(staphylococcal secretory antigen A)_[pos.: 282430 to 283332, length: 903, dir.: REVERSE]
TTAATGGATGTAATTATATGATGAAACTTCTGAAGCAGAGATGGTTCTTGATGAAACGAT
ATATTCACCAATCCAGTTCATTTCTGAAATTAGAATACTTCCATCAATATTAACTTTCTC
AACGTAGGCTACATGACCAAATGGACCGTTTACTGTTTGTAAAATTGATCCTCGTGTTGG
GTGTCTATCTACTTTGAAGCCATTGCTTGAAGCTTGGCCTGCCCAGTTTTTAGCATCTCC
CCAAAATGTACTAATCGTGTGTCCATCTTTGGCACGTTTATCAAAGACATACCATGTACA
TTGTCCAGCAGTATATAAGTTGTTCTTACTTGTGATAAGAGGCTGATCAATGATTTTACC
GTTACCTAATGCTAAAGGTTTACCGTCAGCAGTCTTTGCTTTGTCATTAAATTCGGCGAT
TTGTAATTCGTCATACAATTCGTCTAAATCGATGCCTGTAATAAGCCCTTTGTTATCTTT
TGAAAAAGCGTTATTTAATTCATCGTCATTGTCTTCGACATTCGGTATTGCTGGTGTCAA
AGGATTGCTTGGTGACGTTTGAGGCGGTGTGTGTGAATCAATTGCGTCATTAATGTGCGT
ATACTGACCACTTAATGAAGAATGGTACTGATTGTTGTTAAGATCACGTTGATTTGCGTG
TTGATGATTGTCGTTTGTACGTGACTGGTTTTGATGATTGTTGTTTGGCGTGTTGTTTTT
GTCATATGTATAAGTATACGCGCCGGTGTCTTTATTCACTTTGAACTGTGCGTTTGGGTG
TGCTTTCTTTGCTTCTTCTAATGTTTTGCTATCATTCGTATATGCTTGAGCCGAGTTAGG
CGACATACTAAATAAAGTAAGAGTTGTCATCGTCAGTAAAATTGTTTTCTTCATAATAAC
CAT
>>0269|esxA_(virulence factor esxA)_[pos.: 283571 to 283864, length: 294, dir.: FORWARD]
ATGGCAATGATTAAGATGAGTCCAGAGGAAATCAGAGCAAAATCGCAATCTTACGGGCAA
GGTTCAGACCAAATCCGTCAAATTTTATCTGATTTAACACGTGCACAAGGTGAAATTGCA
GCGAACTGGGAAGGTCAAGCTTTCAGCCGTTTCGAAGAGCAATTCCAACAACTTAGTCCT
AAAGTAGAAAAATTTGCACAATTATTAGAAGAAATTAAACAACAATTGAATAGCACTGCT
GATGCCGTTCAAGAGCAAGACCAACAACTTTCTAATAATTTCGGTTTGCAATAA
>>0270|esaA_(protein esaA)_[pos.: 283947 to 286976, length: 3030, dir.: FORWARD]
ATGAAAAAGAAAAATTGGATTTATGCATTAATTGTCACTTTAATTATTATAATTGCCATA
GTTAGTATGATATTTTTTGTTCAAACAAAATATGGAGATCAATCAGAAAAAGGATCCCAA
AGTGTAAGTAATAAAAATAATAAAATACATATCGCAATTGTTAACGAGGATCAACCAACG
ACATATAACGGTAAAAAGGTTGAGCTGGGTCAAGCATTTATTAAAAGGTTAGCAAATGAG
AAAAACTATAAATTTGAAACAGTAACAAGAAACGTTGCTGAGTCTGGTTTGAAAAATGGC
GGATACCAAGTCATGATTGTTATCCCAGAAAACTTTTCAAAATTGGCAATGCAATTAGAC
GCTAAAACACCATCGAAAATATCACTACAGTATAAAACAGCTGTAGGACAAAAAGAAGAA
GTAGCTAAAAATACAGAAAAAGTTGTAAGTAATGTACTTAACGACTTTAACAAAAACTTA
GTCGAAATTTATTTAACAAGCATCATTGATAATTTACATAATGCACAAAAAAATGTTGGC
GCTATTATGACGCGTGAACATGGTGTGAATAGTAAATTCTCGAATTACTTATTAAATCCA
ATTAACGACTTCCCGGAATTATTTACAGATACGCTTGTAAATTCAATTTCTGCAAACAAA
GATATTACAAAATGGTTCCAAACATACAATAAATCATTATTGAGTGCGAATTCAGATACG
TTCAGAGTGAACACAGATTATAATGTTTCGACTTTAATTGAAAAACAAAATTCATTATTT
GACGAGCACAATACAGCGATGGATAAAATGTTACAAGATTATAAATCGCAAAAAGATAGC
GTGGAACTTGATAACTATATCAATGCATTAAAACAGATGGACAGCCAAATTGATCAACAA
TCAAGTATGCAAGATACAGGTAAAGAAGAATATAAACAAACTGTTAAAGAAAACTTAGAT
AAATTAAGAGAAATCATTCAATCACAAGAGTCACCATTTTCAAAAGGTATGATTGAAGAC
TATCGTAAGCAATTAACAGAATCACTGCAAGATGAGCTTGCAAACAACAAAGACTTACAA
GATGCGCTAAATAGCATTAAAATGAACAATGCTCAATTCGCTGAAAACTTAGAGAAACAA
CTTCATGATGATATTGTCAAAGAACCTGATACAGATACAACATTTATCTATAACATGTCT
AAACAAGACTTTATAGCTGCAGGTTTAAATGAGGATGAAGCTAATAAATACGAAGCAATT
GTCAAAGAAGCAAAACGTTATAAAAACGAATATAATTTGAAAAAACCGTTAGCAGAACAC
ATTAATTTAACAGATTATGATAACCAAGTTGCGCAAGACACAAGTAGTTTGATTAATGAT
GGTGTCAAAGTGCAACGTACTGAAACGATTAAAAGTAATGATATTAATCAATTAACTGTT
GCAACAGATCCTCATTTTAATTTTGAAGGCGACATTAAAATTAATGGTAAAAAATATGAC
ATTAAGGATCAAAGTGTTCAACTCGATACATCTAACAAGGAATATAAAGTTGAAGTCAAT
GGCGTTGCTAAATTGAAAAAGGATGCTGAGAAAGATTTCTTAAAAGATAAAACAATGCAT
TTACAATTGTTATTTGGACAAGCAAATCGTCAAGATGAACCAAATGATAAGAAAGCAACG
AGTGTTGTGGACGTAACATTGAATCATAACCTTGATGGTCGCTTATCGAAAGATGCATTA
AGCCAGCAATTGAGTGCATTATCTAGGTTTGATGCGCATTATAAAATGTACACAGATACA
AAAGGCAGAGAAGATAAACCATTCGACAACAAACGTTTAATTGATATGATGGTTGACCAA
GTTATCAATGACATGGAAAGTTTCAAAGACGATAAAGTAGCTGTGTTACATCAAATTGAT
TCAATGGAAGAAAACTCAGACAAACTGATTGATGACATTTTAAATAACAAAAAGAATACA
ACCAAAAATAAAGAAGATATTTCTAAGCTGATTGATCAGTTAGAAAACGTTAAAAAGACA
TTTGCTGAAGAGCCACAAGAACCAAAAATTGATAAAGGCAAAAATGATGAATTTAATACG
ATGTCTTCAAATTTAGATAAAGAAATTAGTAGAATTTCTGAAAAGAGTACGCAATTGCTA
TCAGATACACAAGAATCAAAATCAATTGCAGATTCTGTTAGTGGCCAATTAAATCAAGTC
GACAATAATGTTAATAAGCTACATGCGACAGGTCGAGCATTAGGCGTAAGAGCGAATGAC
TTGAATCGTCAAATGGCTAAAAACGATAAAGAAAATGATTTATTCGCTAAAGAGTTTAAA
AAAGTATTACAAAATTCTAAAGATGGCGACAGACAAAACCAAGCATTAAAAGCATTTATG
AGTAATCCGGTTCAAAAGAAAAACTTAGAAAATGTTTTAGCTAATAATGGTAATACAGAC
GTGATTTCACCGACATTATTCGTATTATTGATGTATTTACTATCAATGATTACAGCATAT
ATTTTCTATAGTTATGAACGTGCCAAAGGACAAATGAATTTCATTAAAGATGATTATAGT
AGTAAAAACCATCTTTGGAATAATGTCATTACGTCAGGTGTTATTGGTACAACTGGTTTG
GTAGAAGGATTAATTGTCGGTTTAATTGCAATGAATAAGTTCCATGTATTAGCTGGCTAT
AGAGCGAAATTCATCTTAATGGTGATTTTAACTATGATGGTCTTCGTACTTATTAATACG
TATTTACTAAGACAGGTAAAATCTATCGGTATGTTCTTAATGATTGCTGCATTGGGTCTA
TACTTTGTAGCTATGAATAATTTGAAAGCAGCTGGACAAGGTGTGACTAATAAAATTTCA
CCATTGTCTTATATCGATAACATGTTCTTCAATTATTTAAATGCAGAGCATCCTATAGGC
TTGGCGCTAGTAATATTAACAGTACTTGTGATTATTGGCTTTGTACTGAACATGTTTATA
AAACACTTTAAGAAAGAGAGATTAATCTAA
>>0271|essA_(protein essA)_[pos.: 286976 to 287434, length: 459, dir.: FORWARD]
ATGTTGATGAATAGCGTGATTGCTTTAACTTTTTTAACAGCATCTAGCAATAATGGCGGA
CTTAATATTGATGTGCAACAAGAAGAGGAAAAGCGAATCAATAATGATTTAAATCAATAT
GATACAACGCTATTTAATAAAGACAGCAAAGCGGTTAATGATGCGATTGCTAAGCAGAAA
AAAGAACGACAACAACAAATAAAAAATGATATGTTTCAAAATCAAGCGAGTCACTCGACT
CGCTTGAATGAAACTAAAAAAGTGTTATTTTCCAAATCTAACTTAGAAAAGACTTCGGAG
AGTGATAAAAGCCCCTATATTCAAAACAAGCAGGAGAAAAAAATATTCCCGTACATTTTG
ATGTCTGTAGGGGCTTTTTTGACTTTAGGATTTGTCATTTTTTCAATTCATAAAGGGAGA
CGAACGAAAAATGAATCAGCACGTAAAAGTAACATTTGA
>>0272|esaB_(protein esaB)_[pos.: 287406 to 287648, length: 243, dir.: FORWARD]
ATGAATCAGCACGTAAAAGTAACATTTGATTTTACTAATTATAATTACGGCACATATGAC
TTAGCAGTACCAGCATATTTACCGATAAAAAACTTAATAGCTTTAGTATTGGATAGTTTG
GACATTTCAATATTTGATGTCAATACACAAATTAAAGTGATGACGAAAGGTCAATTACTT
GTTGAAAATGATCGACTCATTGATTATCAAATCGCTGATGGAGATATTTTGAAGTTACTA
TAG
>>0273|essB_(protein essB)_[pos.: 287661 to 288995, length: 1335, dir.: FORWARD]
ATGGTTAAAAATCATAACCCTAAAAATGAAATGCAAGATATGTTAACGCCTTTAGATGCT
GAAGAAGCAGCTAAAACAAAATTACGCTTAGATATGAGAGAGATTCCTAAGTCTTCAATT
AAACCAGAATATTTTCATTTAATGTACTTATTAGAACAACATTCTCCATATTTTATAGAT
GCTGAATTAACTGAACTACGTGACAGTTTCCAAATACATTATGACATTAATGACAATCAT
ACACCTTTTGATAACATTAAATCATTTACTAAAAATGAAAAATTACGTTACTTACTCAAT
ATCAAAAATTTAGAAGAAGTAAATCGTACACGCTACACATTTGTGTTGGCACCAGATGAA
TTATTTTTCACAAGAGATGGATTACCAATTGCTAAAACAAGAGGGTTACAAAATGTTGTT
GATCCATTACCTGTGTCAGAAGCTGAATTTTTAACAAGATATAAAGCACTGGTTATCTGT
GCATTCAATGAGAAACAATCATTTGATGCTTTAGTTGAAGGAAACTTAGAACTACATAAA
GGAACGCCATTTGAAACTAAAGTTATTGAAGCGGCAACGTTAGATTTACTAACGGCATTT
TTAGATGAACAGTATCAGAAACAAGAACAAGATTATAGTCAAAATTATGCATATGTACGC
AAAGTAGGACATACCGTTTTCAAATGGGTTGCTATCGGTATGACAACGTTAAGTGTTTTA
TTAATTGCATTCTTAGCCTTTTTATATTTTTCAGTAATGAAGCATAATGAGCGCATTGAA
AAAGGATACCAAGCATTTGTAAAGGATGATTATACGCAAGTACTAAATACGTATGATGAT
TTAGATGGTAAAAAATTAGATAAAGAGGCACTTTACATTTATGCCAAAAGTTATATCCAA
ACAAATAAACAAGGTTTAGAAAAAGATAAGAAAGAAAATTTACTTAATAATGTGACACCA
AATTCAAACAAAGACTACTTATTATATTGGATGGAATTAGGACAAGGACATCTTGATGAA
GCGATTAATATTGCCACTTATTTAGATGATAACGATATTACAAAGTTAGCGTTGATTAAT
AAATTAAATGAGATTAAAAATAACGGAGATTTATCGAATGATAAACGTTCTGAAGAAACG
AAAAAGTATAACGATAAATTGCAAGATATTTTAGACAAAGAAAAACAAGTTAAAGATGAA
AAAGCGAAATCTGAAGAAGAGAAAGCAAAAGCGAAAGATGAGAAATTAAAGCAACAAGAA
GAGAACGAAAAGAAACAAAAAGAACAAGCACAAAAAGATAAAGAAAAACGCCAAGAAGCT
GAAAGAAAAAAATAG
>>0274|essC_(protein essC)_[pos.: 289017 to 293462, length: 4446, dir.: FORWARD]
ATGCATAAATTGATTATAAAATATAACAAACAATTGAAGATGCTCAATTTGCGAGATGGT
AAGACATATACTATTAGCGAAGACGAGCGTGCAGATATTACGTTGAAATCGTTAGGCGAA
GTCATTCATTTAGAACAAAATAATCAAGGTACTTGGCAAGCGAATCATACTTCTATTAAT
AAGGTGCTTGTTAGAAAAGGTGACCTTGATGACATTACATTACAGCTTTATACAGAAGAT
GATTACGCATCATTTGCGTATCCTTCAATTCAAGATACGATGACAATTGGACCAAATGCG
TATGATGATATGGTTATTCAAAGCTTGATGAATGCCATCATTATTAAAGATTTTCAATCA
ATACAAGAATCACAATACGTACGCATTGTGCACGATAAAAATACAGATGTGTATATTAAC
TATGAACTACAAGAGCAATTAACGAACAAAGCTTACATTGGTGATCATATTTATGTTGAA
GGGATATGGCTCGAAGTACAAGCTGATGGTTTAAATGTATTGAGTCAGAATACAGTGGCA
TCGTCATTAATTCGCTTAACACAAGATATGCCACATGCACAGGCAGATGATTACAATACG
TACCATCGTTCGCCAAGGATTATTCACCGTGAACCGACCGATGATATTAAGATTGAAAGA
CCACCACAGCCAATACAGAAGAACAATACAGTGATATGGCGTTCCATTATACCGCCATTA
GTAATGATTGCTTTAACTGTTGTCATCTTTTTAATGAGACCAATTGGTATTTATATTTTA
ATGATGATTGGTATGAGTACAGTAACGATAGTATTTGGTATTACAACGTATTTCTCTGAA
AAGAAAAAGTATAACAAAGATGTTGAAAAACGAGAGAAAGATTACAAAGCTTATTTGGAT
AATAAATCTAAAGAAATTAATAAAGCGATTAAAGCACAACGTTTTAGTTTGAATTACCAT
TATCCAACGGTTGCTGAAATTAAAGATATCGTTGAAACGAAAGCACCAAGAATATATGAA
AAAACATCGCATCATCACGATTTCTTACATTATAAGTTAGGTATTGCGAATGTAGAAAAG
TCATTCAAATTAGATTACCAAGAAGAAGAATTTAACCAACGTCGTGATGAACTATTCGAC
GATGCTAAAGAATTGTATGAATTTTACACAGATGTAGAACAAGCACCATTAATCAATGAT
TTAAATCATGGACCAATTGCATATATTGGTGCACGACATCTCATTTTAGAAGAATTGGAG
AAAATGCTAATCCAATTGTCAACATTCCATAGTTATCATGATTTAGAGTTTCTATTTGTG
ACACGTGAAGATGAAGTTGAAACATTGAAATGGGCACGTTGGTTGCCACATATGACATTG
AGAGGTCAAAACATTAGAGGGTTTGTTTACAATCAACGAACGCGTGACCAAATTTTAACG
TCAATTTATAGCATGATCAAAGAACGAATCCAAGCTGTGCGTGAACGCAGCAGAAGTAAT
GAGCAAATTATTTTCACACCGCAATTAGTGTTTGTCATTACAGATATGTCATTAATTATT
GATCATGTCATTTTAGAATATGTAAACCAAGATTTATCAGAATATGGTATTTCATTAATC
TTTGTTGAAGATGTGATTGAAAGTTTGCCAGAGCATGTAGATACCATTATTGATATCAAG
TCTCGTACTGAAGGCGAACTGATTACGAAAGAAAAAGAATTAGTTCAATTGAAATTTACA
CCTGAAAATATTGATAACGTCGATAAAGAATATATCGCGCGACGTTTGGCGAATTTGATA
CACGTCGAACATTTGAAAAATGCAATTCCTGATAGTATTACATTTTTAGAGATGTATAAC
GTGAAAGAAGTAGATCAGCTTGATGTGGTTAATCGATGGAGACAAAACGAAACATACAAA
ACGATGGCAGTACCTTTAGGTGTAAGAGGTAAAGATGATATTTTATCATTGAACTTACAT
GAAAAAGCACACGGGCCACATGGTTTAGTTGCTGGTACCACTGGTTCAGGGAAATCTGAG
ATTATCCAATCATACATTTTATCTTTAGCTATTAATTTTCACCCTCATGAAGTTGCATTC
CTATTGATTGACTATAAAGGTGGGGGTATGGCGAACTTATTTAAAGATTTAGTCCATTTA
GTTGGTACGATTACAAACTTAGATGGCGATGAAGCGATGCGTGCCTTAACATCAATCAAA
GCCGAATTGAGAAAACGTCAACGTTTATTCGGAGAGCATGATGTTAACCATATTAATCAA
TACCATAAGTTATTTAAAGAAGGTGTTGCGACAGAACCAATGCCACATTTATTCATTATT
TCCGATGAGTTTGCCGAATTAAAATCAGAACAACCTGATTTTATGAAAGAACTTGTATCA
ACGGCACGTATTGGACGTTCGTTAGGTATTCATTTAATACTTGCGACACAAAAACCATCG
GGTGTTGTTGATGACCAAATTTGGTCTAACTCTAAATTTAAATTGGCATTAAAAGTACAA
GATAGACAAGACAGTAATGAAATTTTAAAAACACCAGATGCAGCAGACATTACATTACCA
GGTCGTGCGTATTTACAAGTTGGTAATAATGAAATTTATGAATTATTCCAATCTGCATGG
AGTGGAGCAACATATGACATCGAAGGCGATAAATTAGAAGTTGAAGATAAGACGATTTAC
ATGATTAATGACTATGGTCAACTTCAAGCAATCAACAAAGACTTGAGTGGACTTGAAGAT
GAAGAAACGAAAGAAAATCAAACTGAGTTAGAAGCGGTTATCGATCATATAGAATCTATT
ACAACACGATTAGAAATTGAAGAAGTTAAGCGTCCATGGTTACCACCATTACCAGAAAAT
GTATATCAAGAAGATTTAGTAGAAACAGATTTCAGAAAATTATGGTCAGATGATGCAAAA
GAAGTGGAATTAACATTAGGACTTAAAGACGTACCAGAAGAACAATATCAAGGACCGATG
GTATTGCAATTGAAAAAAGCTGGGCACATCGCGTTAATCGGAAGTCCAGGATATGGTAGA
ACAACGTTCTTACACAACATTATTTTCGATGTTGCAAGACACCATCGTCCTGATCAAGCA
CACATGTACTTGTTCGATTTCGGTACCAATGGTTTGATGCCAGTCACAGATATACCACAT
GTCGCTGATTACTTTACAGTAGATCAAGAAGACAAGATTGCGAAGGCGATACGGAAGATA
CATGATATTATTTCTGAGCGAAAAAGACTATTAAGTCAAGAGAGAGTAGTTAATATAGAG
CAATATAATAAAGAAACTGGAAATTCAATTCCAAATGTTTTCTTAATTATCGATAACTAC
GACACGGTGAAAGAATCACCATTTATGGAAGAATATGAAGAAATGATGTCTAAGGTAACA
CGTGAAGGTTTAGCATTAGGGGTATACATCATTCTTTCAGGATCAAGATCAAGTGCAATA
AAATCAGCTATATTTACTAACATTAAAACAAGAGTTGCGCTGTACCTCTTTGAAAATAAT
GAATTAACAAATATTATTGGTTCTTATAAAAAAGGTGTGAAAGATGTTAAAGGTAGAGCT
GCAATAAATGATGATAACTTCACACAGTTCCAAATTGCGCAACCATTTGAATTAGCAGAA
GGACAAACATATAACGAGCGCATTAAAAATGAAGTAGCACAAATGAAAGAATTCTATGTA
GGAGATTATCCAAAACATATTCCAATGATGCCAGATAAGGTATTAATGGATGATATTCAA
GAAACATATGATTTGGAAAAAATCATTCATGAAGAACACAAATTACCATTAGGATTAGAC
TTTGAGGATGTGGAACTAGTTAGCTTAGATCTGACATCACCAAGTATATTAACAGCAAGA
ACACCAAATGATTTAGAAATAGTTAATAATCGAGTTTTAGATGGTATGAGTAAACTTAAG
GAAAGTGTAACAACAATACTAGTTGATGCAGATGAAAATATGAGTGATAAGGCAAGTATA
GTTAATTCATATTATGCATCGTCAGAGGATTTGCAATTAATAAAACAAGGTTTTATCGTT
GAAATCAAAAAAAGGTTGAATAGCGAACGAAGTAAAGAAAGTGTGAAGATTGTATTTATC
AACAATCTTAAGGCGTTTATTTCTATCACAGGACTTAATGAAAAGGATATAAGGTATATA
TTATCTGAAGGACCAAAGGTAAATGTCTATACAATAATTAGTAGTATGTACAATGACATC
TTAGGAACATTTGATAGAGAATCAAAATTAGCACGTCAAATTATTAATCAAGCAGTAATT
GTAACTAGGCTATATGATCAAGAGTTTTTACAAGCTAAAATCACGAATAGAGAGCCGTTA
TTAAAACCATATGAAATGTATTATTTTAATAAAAATGAACATATTAAAATAAAATTAATT
CAATAG
>>0275|A0A0E0VL30_(type VII secretion effector)_[pos.: 293474 to 293770, length: 297, dir.: FORWARD]
ATGGGGGAAATAAAAGTTGAAACGAGTAGTACGATAGGAAAAATTGAAAGTATTTCTAAT
GCTGGATCAAATGTTTCTTTTGATAATGTATCAGACTCGTTAGAATACACAAACATTTCA
CCATTTACAGGATTTGCTGCTGCTAGTAGTACTTTAACTACAGCTATTTCTAATTATCAT
TCTATTATCACTCAAGACACAGAAGCAATGAAAACTGCTGTAAATGATTTTAGAGATAAG
GATGCTGATATAGCTGGACAAATTGATGGAAATAATAATTTAGGAGCAGGATTATAA
>>0276|DUF5082_(putative protein)_[pos.: 293788 to 294183, length: 396, dir.: FORWARD]
ATGGCTAATAAGGAAGAGCTCAAAAAAAGAAAGGCACGATGTATAGAACAAAAACATAGC
AAGGAAAGTGAATTGAAAAGCTTACAAGGAGATAAGAAAAGGCTGCAAGATGCAGTGAAT
TCTGCACAGACCATAATAGAAGATTTCAACTCTGAAAAGAAGACTTATGATGGTATAGAA
ATTGAAAAGAATCAATGGTCTGGACAAACACGTAACAAATCGGATGATAATCGCACCAAT
TTAAATACGTCAATAGATAAATATAAAGAAAAGTTTGATAAGGCCTTAAATCAAATGAAG
AAGGATTTGGAAAATCTTGAAAGTAAAATAGAAGGCGTTGAAACGGATATTTCAAACATT
GCTGCTGAAATTCAAAATATAGACAGTCAATTATAA
>>0277|UPI0001C11B8A_(LXG domain protein)_[pos.: 294209 to 295762, length: 1554, dir.: FORWARD]
ATGGGGAATAAAATAAAAATGTCAGAAGTGAATAATTTTAATGCTTCATTACAGAAATCT
CTCAGTAGCTTATCGACCAACACAAAAACCTTAAAGAATAATATTAATAAATTGAAAGAT
GATAGTGAATTTAAAGGGAAGACAGCATCGAATATTAATAGTTATAATCAAAGTTTTCAT
ATTGAAACAATAAGTAGAATCGAAAAAATAAAGGAGGAATTTGAAAAAAAATTAAAAGAT
GCAATTGAAGATTTTCAAAATAGTGTTGATAATGACCATAATGCAATTTTAGATGAAGAT
GCAATAGAAAAATACAAAGGTGAAGTTAAAAAATCTATTGAACAAATAGAGAGTATTAAG
ACAAGAATGAATTCTACTATAGGAGGGGTTCATGATTTAACAACAGCAAAAACAATAAGT
GGTAAGGATGTTAAAGAAAAGGGAGAAACATTTAATAAGCAAATTACTGATACATTAGAT
AATTTTAATAATTTTCAAAGTTTACACTTTTTAGATGATTCCGAATTATTATCTATGATT
ACACCTGTTTCTACAATGGCCTCTAAAGTTAAAAATATGCCAAGTAATCGATCAACTATA
TCTGGAAATGCTGGATATATAAAAAGTGAGTATAAACTTCATTCAGAAAACAACCAATTT
CGTGAATTGAAAAAAGAATTGGAAAAATATGAAAGCGCAATATATGGTGGTAATAAATAT
CGAAAGACTGTTAAATCTATGATTGAAATAAAAAATGCATTAATTGTTGCATATATAGCT
GGTGACGGTAATATCTTTAAAGGTAATGAATTATTAGCTAAAAACCAGTTGGGGAAATTG
GGAAATAAAAAATTAAAATTAATAAATGCAACTATGCAAACAAATGTTGAAAATATTGAA
GGAAAAAGATTAGTTAAAGCTGCTAAATTTATACTTGATAAAAATAATAAAATGAAATTC
AGTGAGAAATTAAAAGCTGGTTTTAAAATGACCAGAAATTATAGCGATACTGAATTCAAG
CAGCTAGAAAAAGTTGCAGGAAAATACAATGGTAAATCTGCAATGAAAAGAGGTGCTAAA
GCCGCATGGGAAAGTATGAGTCAAAAACAGTTACGCGAATTTTTGAAAAATCCTAAAAAT
TTAAAAAATATATGTTTGGATGAAGTTAAGGATTTTCTAGGCAAAAACAAACTAGGAAAA
TTTTTGAAAAGTATGAGATATGCTGGTAAGCTTTTAGGGCCACTAGGAGCAGTAGCAGCA
GTAGCAAACAATGTTGTAAATGAGAAATCAGGACAGAAAAAAATTGTTGGATCTATTGTT
GATTTAGGGGCAATTGGTGGATCCACTGCAACTGGAGCAGCAATTGGAGCAGCAATTGGA
GGTCCTGTAGGTGCAGTTGTAGGCGGAATAGCTGGAATTGTAGTAGGTGCCGCGTCTGAT
TTTAAATTAGTAGGTGGCAAGTCATTAACGGATATTGCTAAAGATAAACTTAATAATACG
GTTAGTTCTATTAGAAGTAATGGTTTTGGTAAAACTTTAAGTAATGTATTTTAA
>>0278|Q1Y4R2_(putative protein)_[pos.: 295777 to 296463, length: 687, dir.: FORWARD]
ATGAATAATACTAAGGAAAATATAGATATTCTTAGAAAGCCAGGAGCACAAGCTCTAAGT
TTAATATCATTGTTTTTGATACTTTTTTCATGTCTGACTTTCTTTTTTGGTTTAGATTAT
GAAAGGTTTCCTAATTATTTAAAGATAACGACAATTATAGAATTAATAATTATTGTAATC
AGTTTACTTCAATGGATTAGATTTATAGATTTCGAAAAAGAAAGTGCACAGAAATATAAA
AAAATATATGCTCGATTTTTAGTTGTTATAAATGTGTTAACTACTATCACTGTAGTATTT
GCACTGTGTAACCTTTATTATTTTGCAGCTGTACAAAACCATTATGATTTATTCAATTAT
TGGTTAATAGGTACGATTTCAATCATAATTAGTTATTTGTTATTAGTAATTGGCGGAATG
TTTACGTTGTTAAAATTACCTAAAGTAACAAAACGTTGGGGTGGTAAAACTAAAACACAT
TTCGGTTTATTATTAACTGCGTTGAGCTCATTTATATATATTGAAAAAATTATCGAATAT
ATATTGATTCCTAATGTCGTAGAATCCAAGTTTATAATTATTGTAAGCATGTTGGTTATC
GCTGGAGCACAATTTGTGACATTTCAATTTATTATGCAATACAGTAGATTCTATATTTTT
GAATTAAACACAGAAGATGATGACTAA
>>0279|Q6GK19_(putative protein)_[pos.: 296584 to 297033, length: 450, dir.: FORWARD]
ATGGAACTTGATGCATTAGTAATGCCTAACTTAGCTAAAATGGAATTTTCTATTAATCCA
GAATATTGGAAAGACGAAATGAGCAGAATTAAATCATTTTTTATAGACAAACGTATCTAT
ACAGTTGGACCAATAGTATTTACACGAGAAGTTGTCGGGCTAGATGAAATGAAGTTTGTA
ACCTATATTTCATTAAATTCTGAAATTGACGATATACCTGAATTGAATATTAAATTTATA
CCTTCAATTGCCCTTTTACCAACTATTTCTCATAAATGCTTTGATGAAGATGAATTTGAA
AATGTTTATATGAAAATCAAAGAGTTTGCAGTAGAAAATAACATAACGCTATCAAATTCT
CCATTCTACCATGTTATGGTTGATTATTTTGGTGGTCAAGTATATGAAATTCACGCTGAA
ATCAATTTAGATGAGGATGAATTGGAATGA
>>0280|DUF5085_(NCTC13712_00238, Uncharacterised protein)_[pos.: 297030 to 297479, length: 450, dir.: FORWARD]
ATGAATGAATTAAGCTATTCTACTATAATGTTTAGAAATGTTATATCAAAAGAATATTTA
GATATAGACTTAAAAAATTTAAATGAAGTGACAACACATTTTTTAAATGAAGTAAAGCAT
TATGATTTAAATGAAAATGGACCATTAATTCTCACTATTAACCAGTTGATGAAAAATGAG
AAAGTAAATATTACAATTTATTCATCTATTAATAATATAAGTAGTTTACATGATTCTTTT
GAATTTCAATCTTACCTTTATATTGATCAAATGTTACATAATCAACTTAGACCACTAAAT
TATGAAGAAGATATTAAGAAGGGTTTAGAAGATATAGAAAGATTTGCAAAAGAAAATCAA
CTTCAACGTATATCACCATATTATTTTATACTCAATGATGTGAATGGATTTAAATGGATC
GATATTAAAGTAAAAGTTATGGAATATTGA
>>0281|Q1Y4R3_(putative protein)_[pos.: 297489 to 298100, length: 612, dir.: FORWARD]
ATGGAGTTCTTATTATTAATTGTCGTAGCCGGACTGTATTATATTATATATTTAACTGCT
GTGATGTATTCTGAAAAAATAGTAGTATTGCCTATAATCATCTATGCCATTGTGTTTGTA
GTAATTGGTATCACTTATATTTTTATAGGTGACAGCTATGATCAGTTAACAAATTTCAAT
GTGATTTTGTATATGGGGAGTTTGTTTTATGCATGGATGGCTTTTAGAAATCTTTGGAAC
AGACCATTATTATTAAAATATAAGAACATTACAGATAGTTCAAGTGGAATAGTTAATAAA
TCTGAATATAATTCAGTTGAAAGCTTACGTATAAACATTGAAATAGCTAAGTATAAAGGG
ATTATTTCTTTGATAGTAGCTATAGTACTAACGGTATTAATGACATTAAAGTCAACACCT
CAAATCACTGCAGAAACACGTGACTTAAGTATCTCATTTTTCATACTCAGCTTATTTATC
ATTATAATATTTGCAGTTTGGGATTTGATTATTAGAGTTAGAAAGGGAACGTTTGCTTTT
GTTGTAATAAGGCCAATATTATTTAGTTGCTGGTTATTTATTTTGAATATGATTTTATCA
AGATTATTATAA
>>0282|DUF600_(putative protein)_[pos.: 298298 to 298798, length: 501, dir.: FORWARD]
ATGACTTTCGAAGAAAAACTAAGTCAAATGTACAACGAGATTGCGAATGAGATCAATGGA
ATGATGCCAGTAGACTGGGAAAAGGTATATGCAATGGCATATATAGATGATGGAGGAGGA
GAAGTGTTCTACTATTACACAGAACCTGGAAGGAATGAATTATACTACTATACTAGTGTA
TTAAATAAATATGATATATCGGAATCAGAATTTATGGACTCAGAGTATGAGTTGTATAAA
CAATTTCAAAAGTTAAGAAATATATTTAAAGAAGAAGGACATGAACCATGGACATCATGC
GAATTTGATTTTACAAGAGAAGGTAAATTAAAAGTTTCATTTGATTATATAGATTGGATA
AATTCAGAATTTGGTCAAATAGGTCGACAAAATTACTATAAGTATAGAAAATTTGGAATT
TTACCAGAAACGGAATATGAAATTAATAAAGTTAAAGAAATCGAGCAATATGTTAAAGAA
CAAGAAGAAGCTGAAATATAG
>>0283|WT19_000251_(TIGR01741 family protein)_[pos.: 298809 to 299309, length: 501, dir.: FORWARD]
ATGAATTTCGAAGAAAAACTAAGTCAAAAGTACAACGAGATTGCGAATAAAATTAGTAGC
ATGATACCAGTAGAGTGGGAAAAGGTATATGCAATGGCTTATATAAATGAAAGAAATGGA
GAAGTTTTCTACAATTATACTGAGCCAAGCAGTGATGAATTGTTTTACTATACGAGCGTG
TTAAATAAATATAATATACCAAGATCAGAATTTATGGACTCAGTATATGAATTATATAAG
CAATTTGATAATTTAAGAGAATTGTTTATAGAAGAAGGACTCGAGCCATGGACATCATGC
GAATTTGACTTTACAAGAGAGGGTAAATTAAACGTATCTTTTGATTATATTGATTGGGCG
AATTCAGAGTTTGGACAAATGGGAAGAGAACATTATTACATGTATAAAAAATTTGGAATT
TGGCCTGAAAAAGAATATGCCATAAATTGGGTTGAAAAAATAAAAGATTATGTTAAAGAG
CAAGAAGAAGCTGAACTATAG
>>0284|WT19_000252_(TIGR01741 family protein)_[pos.: 299320 to 299820, length: 501, dir.: FORWARD]
ATGACTTTCGAAGAAAAATTAAGTCATATGTACAACGAGATTGCGAATGAGATTAGCAGT
ATGATACCAGTAGAATGGGAGCAAGTATTTACAATAGCCTATGTAACTGATCAAGCTGGA
GAAGTCATTTTTAATTATACTAAACTAGGTAGTGATGAATTAAATTACTATTCAGACATA
CCTAAAGATTGCAATGTCTCAAAAGATATTTTTAAGAATTCATGGTTTAAAGTTTATCGA
ATGTTTCATGAGTTAAGAGAAACTTTTAAAGAAGAAGGACATGAACCATGGACATCATGC
GAATATGATTTTACAAGAGACGGCAAATTGAATGTTTCGTTTGATTATATTGATTGGGCG
AATTCAGAGTTTGGGCCAATGGGAAGAGAACATTATTATATGTATAAAAAATTTGGAATT
TGGCCTGAAAAAGAATATGCCATAAATTGGGTTGAAAAAATAAAAGATTATGTTAAAGAG
CAAGAAGAAGCTGAACTATAG
>>0285|WT19_000253_(TIGR01741 family protein)_[pos.: 299831 to 300328, length: 498, dir.: FORWARD]
ATGACTTTCGAAGAAAAACTAAGTGAAATGTACAACAAGATTGCGAATGAGATTAGTGGA
ATGATACCAGTAGAGTGGGAAAAAGTATATACAATTGCTTATGTAGATGATGAAGGTGGA
GAAGTCGTTTTTAATTATACTAAACCAGGTAGTGATGAATTGAATTATTACACATATATC
CCTAGAGAGTATAATGTCTCTGAAAAAGTATTTTATGATTTGTGGACGGATTTATATAGA
TTGTTTAAGAAGTTAAGAGATTTATTTAAAGAAGATTTAGAACCATGGACATCATGTGAA
TTTGATTTTACAAGTGAAGGTAAATTAAACGTATCTTTTGATTATATTGATTGGGTGAAT
TCAGAATTTGGACCAATGGGAAGAGAAGATTATTACATGTATAAAAAGTTTGGAATTTGG
CCTGAAAAAGAATATGCCATAAATAGGGTTAAAAAAATAGAAGATTATATTAAAGAACAA
GAAGAAACTGAACTATAG
>>0286|WT19_000254_(TIGR01741 family protein)_[pos.: 300339 to 300827, length: 489, dir.: FORWARD]
ATGACTTTCGAAGAAAAACTAAGTCAAATGTATAACGAGATTGCGAATGAGATTAGCAGC
ATGATACCGGTTGAGTGGGAAAAGGTATATACAATTGCTTATGTAGATAATCAAGGTGGA
GAGGTCATTTTTAATTATACTGAACCTGGAAGTGAAGAATTGAATTATTATTCAGATATT
CCTAAAGATTGCAATGTCTCAAATGATATTTTTATGGATTTATGGATGAAAGTTTATCGG
ATGTTTGATGAGTTAAGAGAAACTTTTAAAAAAGAAAGGCTTGAGCCATGGACATCATGT
GAATTTGATTTTACAAGAGAAGGTAATTTGAATGTATCTTTTGATTACATAGATTGGTTA
AATACAGAATTTGATCAATTGAGTCTTGAAAATTATTATATGTATAAAAAATTTGGAGTT
ATACCAGAAATGGAATACGAAATGGAAGAAATTAGAGAAGTTGAGAAGTATGTTAAAGAA
CAAGAGTAG
>>0287|Q1Y4S0_(putative protein)_[pos.: 301450 to 301824, length: 375, dir.: FORWARD]
ATGAAAAGAATATTGGTAGTATTTTTAATGTTAGCAATTGTATTGGCAGGTTGTTCTAAT
AAAGGTGAAAAGTATCAAAAGGATATTGATAAAGTGTACAAAGAACAGAATCAAATGAAT
AAAATTGCCTCGAAAGTACAAAACACTATTAAAACAGACATTAAACAAGAAGACAGTAAT
ACACATGTTTATAAAGATGGTAAAGTCATTGTTATTGGTATTCAATTGTATAAAGATCGT
GAAAAAATGTATTATTTCGCATATGAAATAAAAGATGGTAAGGCAGAAATCAATAGAGAA
ATAGGTCCAATTAAGTATATGAAAGACCATAAAGCAGATTATGAAGATGAAAATGTAGAA
GTGGAAAAAGATTAA
>>0288|Q2G173_(putative membrane protein)_[pos.: 301974 to 302372, length: 399, dir.: FORWARD]
ATGGAAAAATCGATCAAAATAATGACAATAATAGGAATTGTTGTTCAGGGTTTAGCAACG
GTATTTAGTTTACTATTTATGGTTTTAGCAGCATCAGGTGTAATGACTACAGATGTGTCA
ACAACAGTTAATGGTGAGGTTGACCCAGTTGATGCAGAAACAGCAGCAGCAATTTTCACT
GTATTATTCTTATTCCTATTTATATTTGGAATCATTTCAATTATTTTAGGTGCAATCGGT
ATGTTTAAAGCATCTAAAAACAAAAAAATGAGTGGTATATTGTTGATTATTGGAGCTGTA
ATAAGTGGTAACATAATTACATTTGCTTTATGGTTAGTCAGTGGTATTAAACTACTTACT
AATAACAAGCCTAAAGATCAAATAAGCGACTTATCATAA
>>0289|focA-L1-nirC_(formate/nitrite transporter, locus 1)_[pos.: 302622 to 303446, length: 825, dir.: REVERSE]
TTAATTATTTTTATAAAATTGATGATGATCATTCAAGTAAGCATAGAATAAACCTATAAT
GAGACCGCCTCCGATATAGTTACCGATAAAAGCGGCAGCAATATTTGAAATAGCAGGAAT
GAAGTGCAATGTATCAACTTGATAAATTAAGCCGCCCATAAACAAGCAACTGTTGTAAAC
GACATGTTCATAACCCATAAAGGCGAATATGGTAACACCGAACATCATGACAAACATTTT
TGCAAGTACATCGTCAATTTGCATGGCGATAACTAATGAAATATTAATAAAAAAGTTGGC
GAATATCGCTTTCATTAATATACTTACAAACCCAGTAGACAACGTTTTATGTTCTATAAC
TGCTGATAATTGATTTAACATATCTGGCGTCATTACATTTGAAAAACGCATGAAACTAAA
TAAAATAGCAGCACCTAAAATATTTCCTGCAAAGCATAATAAAAATATTTTCAATACTCT
AGTTGGTTTAATTACTTTATAATACAGGCCTACAGTAAAGTACATGAAGTTACTAGTTAG
TAGTTCGGAGTTTGTAAATAAAATGAGTACTAACGCAAAGCTGAATGTAATGGCGCTGGC
CATATTCACTATACCTGGTGGTAAATCTGGTTCGTGTGTTGCTTTAACTGATAGCACGAA
GACCGTAATAATACCGATAATAAATCCTGCCATCATAGCGCGTAATAAATAACGTTTTAA
ATAAACGCTTTGTAATATATCTTTCGTTCTTATTGTTTCGACTACGTTATTTACCCAGTC
GTCCCCATAAAATATTTTATCCCATTTAATATGTTTCTCCTTCAC
>>0290|brnQ2_(branched-chain amino acid transport system II carrier protein)_[pos.: 303684 to 304991, length: 1308, dir.: REVERSE]
TTAAGTTGTCGCTTGTTTCGGACGGCGTATAACTACATCGATGATGAAACCTATGATTGC
CAAAAGAATGAATGGTACAAGCCAAGCTAAATCGATATCTGCTAAAGGTAACATCATAAA
CCATTTCAAAATAACACCGTGTAATAAGTTGAAACTATTTAGTATTTGTAAAATTGAAAT
AATCAATGTAATAACAGTTGCGAGTCGATAGGCCCAACTGAATCTGAATGTGCTAAACAT
GTTAGCAAATGATATCAGTACAAGTGCAATCGACACGGGATATATTAATGTCAACAATGG
TACAGCAATTTTTAAAATCATTTCTAAACCAAGTGTTGTAAATAAGAACCCTATGATAGA
GAAAACAAGTGCGAATATTTTATAAGAAAACTTAGGTACGTGTTTCTTAGTAAATGTTGC
ACAAGCGTTGACGAGTCCTATACATGTTGTTAGGCATGCAAGAATAACCGTCATTCCAAA
TACGAGGTTACCGAACGAACCAAATACGCGTAATGAATTGTACGTCAATATATCAGTACC
ATCTTTAAAGTTTCCTGGAGCTGTTGACGCACCTACATATGCCAACGCAAAGTAAATCAT
ACCAAGTAATATAGCTGCAATAAATCCTGAAAAGCAGACATACTTTAATATTTTCATGCG
ATCTGTGAGGCCTTTAAACTTATAGCCATTGACAATGACTACGGAAAAAGCTAATGCTGC
AACGAGATCCATTGTAAAATAGCCTTCCAAACTTCCTGCAATGAAAGGATGTGTTATATA
TTTATCCTTAGGTGCACTTAGTGCAGATTCAGGGTTGAAAATGACAGCAATACTTAATAG
AGCGACCATTAATAGTAACAACGGTGTTAATAATTTTCCTAAATGATCAACGATTTTCGA
TGGATTTAAACTAATCCAATAAACGATAGCAAAAAAGATTGCTGCGAATATAATTAAAGT
CCATTGGTTATGTACTGGCAAAATGTGTCTTGTGCCAATTTCATACGCGACATTTGCAGC
ACGTGGAATACCGTAAAATGCCCCGATAGACATGTAAATGACGACAGCGAAAATAAACCC
GAACCATGGATGTATACGATTGCCTACACTTTCAACACCTTCATCATAAAATGCAACAAC
AATAACAGTAATAAAGGGTAGTAAAATGCCAGTAAGGGCAAAGCCAAACATGCCAATCCA
CATATTTTGACCCGCTGTATGGCCGAGCATGGGCGGGAATATTAAATTTCCGGCTCCAAA
AAATAGTGAAAATAACATGAGGCCCGAAATAATAACTTGTTTTTTCAA
>>0291|Q99WS0-sapS_(secreted acid phosphatase)_[pos.: 305575 to 306465, length: 891, dir.: FORWARD]
ATGAATAAAATTTCAAAGTATATTGCAATAGCATCATTATCGGTAGCGGTTACAGTTTCA
GCACCACAAACGACAAATTCTACAGCGATTGCCAAAAGTTCTGCTGATGTTCAACAAACG
CAACAAGCTTCTATACCAGCATCACAAAAGGTGAATCTTGGTAATCAAAATATTATGGCA
GTGGCTTGGTATCAAAATTCAGCTGAAGCAAAAGCATTATATTTACAAGGTTATAACAGT
GCAAAGACTCAGTTAGATAAAGAGATTAAAAAGAATAAAGGTAAACATAAGTTAGCTATT
GCTTTGGATTTAGATGAAACAGTTTTAGATAATTCTCCATATCAAGGCTATGCATCAATA
CATAATAAACCTTTCCCAGAAGGTTGGCATGAATGGGTACAAGCTGCTAAAGCTAAACCT
GTCTATGGCGCAAAAGAATTCTTGAAATATGCTGACAAAAAAGGTGTCGATATCTACTAT
ATTTCTGATAGAGATAAAGAAAAAGATTTAAAGGCAACACAAAAGAACTTAAAACAACAA
GGTATCCCTCAAGCTAAGAAGAGTCATATTTTACTAAAAGGTAAAGATGATAAGAGTAAA
GAATCACGCAGACAAATAGTTCAAAAGGATCATAAACTTGTCATGCTATTTGGAGATAAT
TTATTAGACTTTACAGATCCAAAAGAAGCTACAGCTGAATCTCGTGAAGCATTAATTGAA
AAACATAAAGACGATTTCGGTAAGAAATATATCATTTTCCCTAACCCAATGTATGGTAGT
TGGGAAGCTACAATTTACAACAATAACTATAAAGCAAGTGACAAAGCAAAAGATAAATTA
CGTAAAAATGCTATTAAGCAATTCGATCCTAAAACAGGCGAAATTAAATAA
>>0292|Q2G168_(ABC transporter, transmembrane permease)_[pos.: 306714 to 307763, length: 1050, dir.: FORWARD]
ATGTTTTTAGCTTGGAATGAAATACGGCGCAACAAATTGAAGTTTGGACTAATTATTGGT
GTGTTAACGATGATTAGTTACTTGCTATTTTTATTATCTGGATTGGCGAATGGTCTTATC
AATATGAATAAAGAAGGCATTGATAAGTGGCAAGCAGATGCCATTGTTCTAAATAAAGAT
GCCAATCAAACTGTGCAACAATCTGTTTTTAACAAGAAAGATATTGAAAATAAATACAAG
AAGCAAGCTACTTTGAAGCAAACAGGGGAAATTGTCTCTAATGGCCATCAAAAAGACAAT
GTTTTAGTGTTCGGTGTTGAAAAGTCATCATTTTTAGTTCCGAGTTTAATAGAAGGGCAT
AAAGCGACTAAAGATAATGAAGTGTTAGCTGATGAAACGCTTAAAAATAAAGGATTTAAA
ATTGGCGACACATTATCACTATCTCAATCAGATGAAAAATTGCATATCGTAGGTTTTACA
GAAAGTGCAAAATATAATGCGTCACCAGTCATTTTCACGAATGACGCTACCATTGCCAAA
ATCAATCCTAGATTGACTGGAGATAAAATCAATGCAGTTGTTGTACGTGATAAAAATTGG
AAAGACAAAAAATTAAACCAAGAGCTTGAAGCGGTAAGTATTAATGACTTTATTGAAAAT
TTACCAGGTTATAAACCACAGAACTTAACATTAAACTTTATGATTTCATTCTTATTTGTC
ATTTCAGCTACAGTTATAGGCATTTTCTTATATGTCATGACATTACAAAAAACAAGTTTA
TTTGGCATATTAAAGGCTCAAGGATTTACGAATGGCTATTTAGCGAACGTAGTTATTTCG
CAGACGCTCATATTAGCATTATTTGGTACGGCATTTGGCTTACTGTTAACAGGCGTTACA
GGTGCATTTTTACCTGATGCAGTACCTGTCAAATTCGATGTACTAACATTGCTCGTATTT
GCAATTGTGTTAATGATTGTCTCTGTATTAGGAAGTTTATTCTCCATTTTAACAATTAGA
AAAATAGATCCGTTAAAGGCGATTGGGTAG
>>0293|A5IPH6_(ABC transporter, ATP binding protein)_[pos.: 307776 to 308453, length: 678, dir.: FORWARD]
ATGTTGAAATTTGAAAATGTAACAAAGTCATTTAAAGATGGGAATCGTAACATTGAAGCG
GTTAAAGATACAAATTTTGAGATAAATAAAGGTGATATTATAGCATTGGTTGGACCTTCT
GGCTCGGGTAAAAGTACATTTCTAACTATGGCAGGTGCTTTACAAACGCCGACATCTGGG
CGCATTTTAATCAATAACCAAGATATTACGACAATGAAGCAAAAAGCATTGGCAAAAGTT
AGAATGTCTGAGATAGGTTTTATTTTACAAGCTACAAATCTTGTGCCATTTTTAACGGTA
AAGCAACAATTTACATTATTGAAAAAGAAAAATAAGAATGTTATGTCTAATGAAGACTAT
CAGCAACTTATGTCACAATTAGGGCTAACATCATTGCTTAATAAGTTACCTTCAGAAATT
TCAGGTGGTCAGAAACAACGTGTGGCGATAGCCAAAGCGTTATATACGAATCCGTCGATT
ATTTTAGCGGATGAACCTACCGCGGCGTTAGATACTGAAAATGCGATTGAGGTCATTAAA
ATTCTACGTGATCAAGCCAAACAAAGAAAGAAAGCATGTATTATTGTTACACATGATGAA
CGACTTAAAGCATATTGTGATCGTTCATATCATATGAAAGATGGCGCCCTTAATCTTGAA
AATGAAACAGTAGAATAG
>>0294|pfoR_(putative perfringolysin O regulator protein)_[pos.: 308661 to 309692, length: 1032, dir.: FORWARD]
ATGGATTTATTGATAGGTACTTTATTTTTATTTTTGGTCTTAGTGATTTTTACATTATTT
ACATATAAAGCACCTAATGGTATGCGCGCCATGGGAGCATTAGCAAATGCAGCAATCGCA
ACATTTTTAGTGGAAGCATTTAATAAATATGTTGGTGGTGAAGTATTCGGTATTAAATTT
TTAGAAGAGCTAGGAGACGCTGCGGGAGGTCTAGGTGGTGTCGCTGCCGCTGGATTAACA
GCATTAGCTATCGGTGTGTCACCAGTATATGCATTAGTAATTGCAGCAGCTTGTGGTGGT
ATGGATTTATTACCAGGTTTCTTTGCGGGTTATATGATTGGATATGTGATGAAATATACA
GAGAAATATGTGCCGGATGGTGTCGACTTAATTGGATCGATTGTCATCTTAGCGCCATTA
GCTCGTCTTATTGCAGTATTATTAACGCCAGTAGTGAATAGTACATTGATTCGAATTGGT
GATATTATCCAAAGTAGTACGAATACGAATCCAATTATCATGGGTATCATTTTAGGTGGT
ATTATCACGGTTGTCGGCACAGCGCCATTGAGTTCAATGGCATTGACAGCTTTGTTAGGT
TTAACGGGTGTACCTATGGCTATTGGTGCCATGGCAGCATTTAGTTCGGCATTTATGAAT
GGGACGCTATTCCATCGCTTAAAATTAGGTGATCGTAAGTCTACGATTGCAGTAAGTATT
GAACCTTTATCACAAGCAGATATTGTATCAGCCAATCCAATTCCAATCTATATTACAAAT
TTCTTTGGTGGTGCGATTGCTGGTTTAATTATTGCTATGTCAGGTTTAATTAACGATGCG
ACAGGTACAGCTACACCGATTGCAGGATTTTTAGTTATGTTTGGATTTAATCATCCGACG
ACAATTGTGATTTATGGTGTAGTAATGGCGATTGTAGGTGCGCTTGCAGGTTATCTTGGT
TCAATCGTATTTAAAAAATATCCAATTGTTACTAAGCAAGACATGATTAATCGAGGTGCA
GTAGACGCATAA
>>0295|Q5HJ57_(PfkB family carbohydrate kinase)_[pos.: 310035 to 311153, length: 1119, dir.: FORWARD]
ATGAGCGATTCTGAGAAAGAAATTTTAAAAAGAATTAAAGATAATCCGTTTATTTCACAA
CGTGAACTTGCTGAGGCAATTGGATTATCTAGACCCAGCGTAGCAAACATTATTTCAGGA
TTAATACAAAAGGAATATGTTATGGGAAAGGCATATGTTTTAAATGAAGATTATCCTATT
GTTTGTATTGGCGCAGCGAATGTAGATCGTAAGTTTTATGTGCATAAAGATTTAGTTGCA
GAAACATCAAATCCTGTAACGTCAACACGCTCTATTGGTGGCGTAGCAAGAAATATTGCT
GAGAACTTAGGTAGGCTTGGCGAAACGGTCGCTTTTTTATCTGCTAGTGGACAAGATAGT
GAATGGGAAATGATTAAACGATTGTCCACACCATTTATGAATTTGGATCATGTTCAACAA
TTTGAAAATGCGAGTACAGGTTCATATACAGCTTTAATTAGTAAAGAAGGCGACATGACA
TATGGCTTAGCAGATATGGAAGTGTTTGACTACATTACGCCTGAATTTTTAATTAAGCGT
TCACACTTATTGAAAAAGGCTAAGTGCGTTATTGTCGATTTGAATTTAGGCAAAGAGGCA
TTAAACTTCTTATGTGTCTATACCACGAAACATCAAATCAAATTAGTTATCACCACGGTT
TCTTCCCCAAAAATGAAAAATATGCCTGATTCATTACATGCTATTGATTGGATTATCACG
AATAAAGATGAAACAGAAACATACTTAAATTTAAAAATAGAATCTACTGATGATTTAAAA
ATAGCTGCTAAACGCTGGAACGATTTAGGTGTTAAAAATGTTATTGTGACAAATGGCGTG
AAAGAACTCATTTATCGAAGTGGTGAGGAAGAAATCATCAAGTCAGTTATGCCATCAAAT
AGTGTGAAAGATGTTACAGGTGCAGGTGATTCATTCTGTGCTGCAGTAGTGTATAGCTGG
TTAAATGGGATGTCTACTGAAGATATATTAATTGCTGGTATGGTTAACGCAAAGAAAACG
ATAGAAACGAAATATACAGTTAGGCAAAACCTAGATCAACAGCAACTTTATCACGATATG
GAGGATTATAAAAATGACAAATTTACAAAAGTATATTGA
>>0296|psuG_(pseudouridine-5'-phosphate glycosidase)_[pos.: 311128 to 312051, length: 924, dir.: FORWARD]
ATGACAAATTTACAAAAGTATATTGAGTATTCTCGAGAAGTTCAGCAAGCACGGGAGAAC
AATCAACCGATTGTAGCATTAGAATCAACAATTATTTCGCATGGTATGCCGTACCCGCAA
AATGTTGAAATGGCAACAACAGTAGAGCAAATTATCAGGAATAATGGTGCCATTCCAGCA
ACCATAGCCATTATAGATGGCAAAATTAAAATTGGTTTAGAAAGTGAAAATTTAGAAATA
CTTGCAACTAATAAAGACGTTGCTAAAGTGTCTAGAAGGGATTTAGCAGAAATTGTTGCG
ATGCAGCGTATTGGTGCTACTACTGTAGCGACGACGATGATATGTGCTGCAATGGCTGGT
ATTCAATTTTTTGTTACTGGAGGTATTGGGGGTGTCCATAAAGGTGCAGAACATACGATG
GACATTTCAGCAGACTTAGAAGAACTGTCTAAAACAAATGTCACTGTTATCTGTGCAGGT
GCCAAATCAATTTTAGACTTACCTAAGACAATGGAGTATTTAGAAACAAAAGGCGTTCCA
GTTATTGGATATCAAACGAATGAATTGCCAGCATTCTTCACTCGCGAAAGCGGTGTTAAG
TTAACAAGTTCGGTTGAAACGCCAGAACGACTTGCTGACATTCATTTAACAAAACAGCAG
TTAAATCTTGAAGGTGGCATTGTTGTTGCTAATCCAATTCCATATGAGCATGCCTTATCA
AAAGCATATATTGAGGCAATCATAAATGAAGCTGTTGTTGAAGCCGAAAACCAAGGTATT
AAAGGTAAGGACGCCACACCGTTCTTGTTAGGGAAAATTGTAGAAAAAACGAATGGTAAA
AGTTTAGCAGCAAATATAAAACTTGTTGAAAACAATGCGGCGTTGGGTGCTAAAATTGCT
GTCGCTGTTAATAAATTATTGTAG
>>0297|nupC2_(nucleoside permease C, locus 2)_[pos.: 312062 to 313282, length: 1221, dir.: FORWARD]
ATGAATATTTTATTCGCTATCACAGGGATAGCATTTGCACTATTTGTTGCGTTTTTATTC
AGTTTTGATCGTAAAAACATAGACTTCAAAAAGACGTTAATAATGATATTTATTCAAGTG
TTGATTGTGTTATTTATGATGAACACAACGATTGGTTTAACAATCTTAACTGCATTAGGT
TCATTTTTTGAAGGGTTAATAAATGTTAGTAAAGCAGGTATAAACTTTGTTTTTGGAGAT
ATACAAAATAAAAATGGCTTTACATTCTTTTTAAATGTGTTGCTGCCATTAGTGTTCATT
TCTGTATTAATAGGCATTTTTAATTATATTAAGGTATTACCATTTATTATCAAATATGTA
GGTATTGCTATTAATAAAATAACGAGAATGGGGCGTTTAGAAAGTTACTTTGCTATTTCG
ACAGCGATGTTTGGACAGCCAGAAGTTTATTTAACTATAAAAGACATTATACCAAAGTTG
TCTAGAGCAAAATTATATACAATTGCGACATCTGGTATGAGTGCTGTTAGTATGGCAATG
TTGGGTTCATATATGCAGATGATTGAGCCTAAGTTCGTAGTTACAGCAGTAATGTTAAAT
ATTTTTAGTGCGCTTATCATCGCCAGTGTAATCAATCCCTATAAATCTGATGATACTGAT
GTTGAAATTGATAACTTAACGAAATCCACAGAAACTAAAACATTGAATGGAAAAACAGGA
AAACCTAAGAAAGTTGCCTTTTTCCAAATGATTGGTGATAGTGCGATGGATGGGTTTAAA
ATCGCTGTTGTAGTAGCCGTAATGTTGTTAGCATTTATTTCACTAATGGAAGCAATTAAT
ATCATGTTTGGTAGTGTTGGTTTGAACTTTAAACAGCTTATTGGCTATGTGTTTGCACCA
ATCGCATTCTTAATGGGGATTCCATGGAGCGAAGCTGTTCCAGCTGGCTCTTTAATGGCG
ACTAAATTAATTACAAATGAGTTTGTAGCAATGCTTGATTTTAAAAATGTCCTGGGTGAT
GTATCTGCTCGAACACAAGGTATCATTTCAGTTTACTTAGTAAGCTTCGCTAATTTTGGT
ACGGTTGGTATCATCGTAGGTTCAATTAAAGGCATTAGTGATAAACAAGGAGAAAAAGTT
GCATCCTTTGCAATGAGGCTGTTACTTGGTTCAACTCTAGCTTCAATCATTTCAGGATCA
ATCATTGGCCTAGTATTGTAA
>>0298|txbi_nanT_(bidirectional rho-independent terminator of nanT and nupC2)_[pos.: 313309 to 313386, length: 78]
CATGGCAAAGCTAAACCCCATCACCAAGTTGGCGCAACAGCGCATCATAACTTAGTGATG
GGGTTTTATCATAACAAT
>>0299|nanT_(N-acetylneuraminic acid transporter/sodium:solute symporter )_[pos.: 313387 to 314919, length: 1533, dir.: REVERSE]
CTACTTTTTCGTAGCCGTTTTTGAAATGTATGTTGATGGTTTATCTTTTTCAAAAATTGT
TAATCCCGTTATATCTTTTTTATGTTTTGAAGGGAAAATGAAGCTAAGTATATAAGCAAA
GACAAAAGCAACCGTAAATGAAATGGTAGATACATAGAAAGGTGAGTTACCTTTGCCAAC
ACCATTATAGACGTAAGCAAAGATGATACCCAATATTAATCCACAAATAACACCGAATGT
GTTCGTACGTTTAGTGAAAATACCAACTGCAAATACACCAGCCAATGGAACGCCGAATAA
TCCAGTTACAAACAAGAATAAATCCCATAAGTCATTTGAATTAGAAGCAATTAAGTATAG
TGACATTCCAAAACCGAAAATACCTGCAATGATGATGACCAAACGCGCAAAGTTAACTTC
GTGTCGCTCGCTACCTTTTCCGAAGAAGCGTTGCTTAATGTCGATTGAAATACAAGCAGA
TATAGAATTTAAACTAGATGAAATGGTAGACTGTGCAGCGGCGAAAATGGCTGCAATAAG
TAATCCTGCTACAAATGGTGGCATCTCAGTCAAAATGAAATATGGCACTACAGATGATGT
ATTGAAGCCTTTTGGCAAAACAGCTTCATGTGCATAAAATGAATACAACATTGTACCCAT
ACCATAAAATAAAGGTGCTGAAATTAAAGCTAGGATACCATTTGTCCATAACGATTTATT
TGTTTCTTTTAAACTATCAGAAGCTTGATAACGCTGCACGACGTCTTGACTCGCTGTGTA
TTGATACAAGTTGTTGAAAATATTTCCTAGGAAAATAATTGGAATGGCAGCTGCTGCAGT
ATTTAGTTTCCAATTGTCTGCACTAATTAATTTTTTGTGCTCAATCGCATCTGCAAAGAC
AGTGCCAAAACCGCCTTTGATATTCATAACACCAAGAATGATGATAACTAAAGCGCCGCC
TAATAGAATGACGCCTTGAATGAAATCACTCCAAACCACACCTTCGAAACCACCTAAAAA
TGTATATAAAATACATAGTAAACCAACGAGTGATGCAACGATATAAGGATTCATGTCTGA
TACAGATGTAATCGCTAATGTTGGTAAGTAGATAACGATTGCTACACGCCCTAGATGATA
AACTACAAATAGTAAAGAGCCAATGACACGAATGCTAGGTCCGAAACGTGCTTCTAGATA
TTCATATGCAGATGTTACCTTTAACTTTTTAAAGAATGGAACATAGAAATAAATGAGTAA
TGGAATAATTGCTACGATAGCGATGTTACCTGCAATATATGACCAATCTGTTAAAAATGC
TTTCTCTGGTGTAGACATAAACGTAATTGCACTTAATGTAGTGGCATAAATTGAAAACCC
AACTACCCAAGATGGCAAGCGACCACTTGCGGTAAAGAAACTATTCGTACTTTGGCTCGC
GCGCTTGGTAAAATAAACGCCAATGAGTAACATAGCTAGTAGATAAATGATAACGGCAAC
CCAGTTCAGTGTGCCAAATCCAACTTCTTTCAT
>>0300|nanA_(N-acetylneuraminate pyruvate-lyase)_[pos.: 314959 to 315840, length: 882, dir.: REVERSE]
CTATAAATCGTATTTTGCAATGAGTTGATCTAATGTTTGTCGATGTGCTTCGTTAAAAGG
TTTGAAAGGTCTTTTCGGTAATCCTGCATCAATGCCACGATGACGTAATATTTCTTTCAA
TGTTGGATAAATCCCCATTGATAACACTGTTTCGATAATGTCGTTTGAATCATGTTGTAG
TTGGTAAGCTTCTTGAATTTGACCTTGTCTTGCTAAGTCGAAGATTTTTCTAGCGCGGCG
ACCATTAACGTTATATGTAGAACCAATTGCACCATCTACGCCAGAAATCGTAGCTTGAAC
TAACATTTCATCAAAGCCAGATAAGATTAATTTGTCTGGGAATGCTTTTCTAATACGTTC
TAGTAGGAAGAAGTTTGGCGCTGTATATTTAACACCAACAATTTTTTCGTGATTAAAAAG
CTCGCTGAATTGTTCAATAGAAATATTCACACCTGTTAAATCTGGTATTGCATAAATAAT
CATATTGTTCTGTGTTGCTTCGATAATATCGAAATAGTAATCTCTAATTTCTTCAAAAGT
AAATGGATAGTAGAATGGTGTTACGGCAGAAAGTGCATCATAACCGAGTTCTGTGGCATA
TTTTCCGAGTTCAATGGCTTCATTTAAATCTAACGAACCTACTTGAGCAATCAATTTCAC
CTTATCCCCAACTGCCTCTTTGGCAACCTTGAAAACTTGCTTCTTCTGTTCTGTATTTAA
TAAAAAGTTTTCGCCTGAGCTACCATTTACATAAAGACCGTCTAATTCTTCAGTTTCAAT
GGCATTTTGAGCAATTTGTTTAAGTCCTTGTTCATTTACTTGACCATTTTCATCAAAAGG
AACGAGTAACGCTGCATATAAACCTTTTAAATCTTTGTTCAT
>>0301|nanK_(ROK family protein/N-acetylmannosamine kinase)_[pos.: 315998 to 316858, length: 861, dir.: FORWARD]
GTGTATTACATCTCAATCGATATTGGAGGCACTCAAATTAAATCGGCAGTTATTGATAAG
CAATTGAACATGTTTGACTATCAACAAATACCAACGCCGGACAATAAAAGTGAGCTTATT
ACTGACAAAGTATATGAGATTGTAACAGGATATATGAAGCAATATCATTTGATTCAACCT
GTCATAGGTATTTCATCAGCAGGCGTTGTTGATGAACAAAAAGGCGAAATTGTATACGCA
GGGCCAACCATTCCGAATTATAAAGGTACTAATTTTAAGCGATTATTAAAATCCCTGTCT
CCTTATGTCAAAGTAAAAAATGATGTAAACGCTGCATTACTAGGCGAATTGAAATTACAT
CAATATCAAGCAGAACGGATCTTTTGTATGACGCTTGGTACTGGCATTGGGGGTGCGTAC
AAAAATAATCAAGGCCATATTGATAATGGTGAACTTCATAAGGCAAATGAAGTTGGGTAT
TTATTGTATCGTCCAACTGAAAATACAACGTTTGAGCAACGTGCTGCAACGAGTGCATTG
AAAAAGCGCATGATTGATGGAGGATTTACGAGAAGCACACATGTGCCAGTATTGTTTGAA
GCAGCTGAAGAAGGTGATGATATTGCAAAACAAATATTGAATGAGTGGGCAGAAGATGTA
GCAGAAGGGATTGCCCAAATACAAGTCATGTATGATCCAGGGCTTATATTAATTGGTGGC
GGTATATCTGAACAAGGAGACAATCTCATTAAATATATCGAGCCGAAAGTTGCACACTAT
TTACCAAAAGACTATGTTTATGCACCGATACAAACGACTAAGAGTAAAAATGATGCAGCA
TTATATGGCTGTTTGCAATGA
>>0302|nanR_(repressor of nan gene cluster)_[pos.: 317135 to 317935, length: 801, dir.: REVERSE]
TTATTTGTTGTCTAGGATAATAGATTTAGTATGTTGATAAGTTTGACTCAGATTTGTATT
TTCTAATAAATGATAACTCACGATATCGATTAAAAAGAGTGTCGCAATTTGTATGTTGAT
AAATTGATGGTCGGTATTACGCGATTGATCCGTTGTTAAAAGTACTAAATCTGCACAATC
TGTAAGTTTACTACCTTCGAAATTTGTGATGGCAACGACATATGCACCATGAGATTTGGC
GACTTCCGCTGCTGAAATTAATTCCGAAGTATTACCACTATTTGACATAGCAATAAACAT
GTCCGAATGAGATAGTAGAGATGCCGATATTTTCATTAAATGTGAATCGGTAGTAACATT
ACCTTTTAGCCCCATACGAATCATACGATAATAAAATTCAGTCGCTGATAAACCAGAGCT
ACCTAGTCCAGCAAAGAGTATATGTCGACTTGATTGAAGTTTGTCGATAAAGGTTTGGAT
AATGTCGTTATCAATAAATTCACCAGTTTGTTGAATGATTTGTTGATGATATTTATGAAT
TCTTTGAATGATTGGGCTATTTTCAATAACTGTCTCTGTCATTTCTTGTTGAATATTAAA
TTTTAAATCTTGGAAATTCTCATAATCCAGCTTATGACTAAAGCGTGTCATCGTTGCTGG
TGATGTACCAATCGCATGGGCTAAGGAGTTAATCGTTGAAAAGGCATCGCTATAACCATT
TTGTCTTATATAATTGACGATGCGTTTATCAGTTTTTGTAAATAAATGTTGATAACGTTG
AACACGATTCTCAAATTTCAT
>>0303|nanE_(N-acetylmannosamine-6-phosphate 2-epimerase)_[pos.: 318075 to 318743, length: 669, dir.: FORWARD]
ATGTTACCACATGGATTAATAGTATCTTGTCAGGCACTACCAGATGAACCATTACATTCA
TCTTTTATTATGTCGAAAATGGCATTAGCTGCGTATGAAGGTGGTGCTGTTGGTATTCGC
GCAAATACTAAGGAAGACATTTTAGCAATTAAAGAAACGGTAGATTTACCAGTTATTGGC
ATTGTGAAACGTGACTATGATCACTCAGATGTTTTCATTACTGCAACGTCAAAAGAAGTT
GATGAACTGATAGAAAGCCAATGTGAGGTCATTGCATTGGATGCAACGTTACAGCAACGT
CCGAAAGAAACGTTAGATGAATTAGTGACATATATTAGAACACATGCACCTAACGTTGAA
ATCATGGCTGATATCGCGACCGTTGAAGAAGCTAAAAATGCGGCACGACTTGGCTTTGAT
TATATTGGCACGACGTTACATGGCTATACTAGTTATACGCAAGGACAATTACTTTATCAA
AATGACTTCCAATTTTTAAAAGATGTACTACAAAGTGTTGATGCAAAAGTTATTGCGGAA
GGTAATGTCATTACACCGGATATGTATAAACGCGTGATGGACTTGGGCGTTCATTGTTCA
GTCGTTGGTGGTGCGATAACACGACCAAAAGAAATTACGAAACGTTTTGTTCAAGTTATG
GAAGATTAA
>>0304|tx_Q5HJ49_(rho-independent terminator of Q5HJ4)_[pos.: 318769 to 318821, length: 53]
CCATCATTAATTAAAGGTACCTAAATATCTTAGGTGGCTGAATGAATGTAATG
>>0305|Q5HJ49_(nucleoside recognition membrane gate protein)_[pos.: 318873 to 320186, length: 1314, dir.: REVERSE]
TTATCCAAAAATAAGTAAAGCGACGGGGATAGTGATTAATAGCGACAATGCCACGCGTAA
AAACCAAATGATGATGAGTTTCCAGACAGGTATTTTAATTTCAGTTGCTAGTATACATGG
CACTAATGCTGAGAAAAAGATAATGGCTGATACGCTTACTACACCGACGACAAATTTAGT
ACTCATTGCAGCTTTAGTTACTAACAAAGATGGTAAAAACATTTCTACAATAGAAATCGC
TGACGCTTTTGCAAGTACAGCCTGATCAGCAATTGGGAAAATATAAATAAATGGATAGAA
TATATAACCAAGCCAATCAATAAATGGTGTATAGTTCGCTACAATCAGTCCTAAAAAACC
AATCGATAATATAGAAGGCAAAATACCAACAGTCATTTCTAAACCGTCTTTCAAATTGTC
CCAAACGTTCTTCACGAGGGATGGTGTTAATGCATTTTGTTTCATCGCCTCTGCATATGG
AGTTTTCAGTCTGCTTCCTTCAATAGCAACTTCTTGTTCTCCTTCTTGTCCGTTATAATA
TTCTGTTGATTCATTGGTGATTGGCGGTAGCCATGCAGTAATTGCAGTCACGACAAATGT
GATGACTAAAGTTATCCAAAAGTATAAATTCCAATGCGGCATTAATCCTAAAGTTTTAGC
AACGATAATCATAAAAGTTGCTGAAACTGTTGAAAAGCCAGTCGCAATAATCGTGGCTTC
TCGTTTGTTGTACATCCCTTGCTTATAGACACGATTAGTAATCAATAATCCTAAGGAATA
ACTGCCGACAAACGAAGCCACTGCATCGACAGCGGATTTTCCTGGTGTTTTAAAAATAGG
TCTCATAATAGGCTCCATATAAACACCGACAAATTCTAATAAGCCATAGCCTACTAATAA
AGAAAGCGCAATTGCACCTACTGGAATTAAAATACTTAATGGCATCATTAATTTTTCAAA
CAAAAACGGACCATAGTTAGCTTTAAATAGTATTGATGGACCAATTTTAAATACATACAT
TATACCGATCATTGCACCTGCAACTTTAAATAATGTAATGACCAAGTTTGTGATTGAAGT
CATAAAAGTACGTCTCACTATTGGTAACGCTGTACCAATTAAAATCATAATCAGTGCAAC
ATAGGGCATAAGTGGACCTATGATTGAGCGAATGGCTAGATGAACATGATCGACGAAAAT
AGTGTTGTTACCATTAATCGTAAAAGGAATAAAGAAACATAGTATGCCCACTAAACTATA
GACAAAAAAACGCCATGCACTTGGTTGTTGTGCATTAGAATGATATTGATTCAT
>>0306|lip2_(lipase 2)_[pos.: 320604 to 322535, length: 1932, dir.: TRNC-FRWD]
ATGTTAAGAGGACAAGAAGAAAGAAAGTATAGTATTAGAAAGTATTCAATAGGCGTGGTG
TCAGTGTTAGCGGCTACAATGTTTGTTGTGACATCACATGAAGCACAAGCCTCGGAAAAA
ACACCAACGACTAATGCAGCGGCACAAAAAGAAACACTAAATCAACCGGGAGAACAAGGG
AATGCCATAACGTCACATCAAATGCAGTCAGGAAAGCAATTAGACGATATGCATAAAGAG
AATGGTAAAAGTGGAACAGTGACAGAAGGTAAAGATACGCTTCAATCATCGAAGCATCAA
TCAACACAAAATAGTAAAACAATCAGAACGCAAAATGATAATCAAGTAAAGCAAGATTCT
GAACGACAAGGTTCTAAACAGTCACACCAAAATAACGCGATTAACAAAACTGAACGCCAA
AATGACCAGGTTCAAAATACCCATCATGCTGAACGTAATGGATCACAATCGACAACGTCA
CAATCGAATGATGTTGATAAATCACAACCATCCATTCCGGCACAAAAGGTAATACCAAAT
CATGATAAAGCAGCACCAACTTCAACAACACCCCCATCTAATGATAAAACTGCACCTAAA
TCAACAAAAACACAAGATGCAACCACGGACAAGCATCCAAATCAACAAGATACACATCAA
CCCGCGCATCAAATCATAGATGCAAAGCAAGATGATACTGTTCACCAAAGTGAACAGAAA
CCACAAGTTGGCGATTTAAGTAAACATATCGATGGTCAAAATTCCCCAGAGAAACCGACA
GATAAAAATACTGATAATAAACAACTAATCAAAGATGCGCTTCAAGCGCCTAAAACACGT
TCGACTACAAATGCAGCAGATGCTAAAAAGGTTCGACCACTTAAAGCGAATCAAGTACAA
CCGCTTAACAAATATCCAGTTGTTTTTGTACATGGATTTTTAGGATTAGTAGGCGATAAT
GCACCTGCTTTATACCCAAATTATTGGGGTGGAAATAAATTTAAAGTTATCGAAGAATTG
AGAAAGCAAGGCTATAATGTACATCAAGCAAGTGTTAGTGCATTTGGTAGCAACTATGAT
CGTGCTGTAGAACTTTATTATTACATCAAAGGTGGTCGCGTAGATTATGGTGCAGCACAT
GCAGCTAAATACGGACATGAGCGCTATGGTAAGACATATAAAGGAATCATGCCTAATTGG
GAACCTGGTAAAAAGGTACATCTTGTAGGGCATAGTATGGGTGGTCAAACAATTCGTTTA
ATGGAAGAGTTTTTAAGAAATGGTAACAAAGAAGAAATTGCCTATCATAAAGCGCATGGT
GGAGAAATATCACCATTATTCACTGGTGGTCATAACAATATGGTTGCATCAATCACAACA
TTAGCAACACCACATAATGGTTCACAAGCAGCTGATAAGTTTGGAAATACAGAAGCTGTT
AGAAAAATCATGTTCGCTTTAAATCGATTTATGGGTAACAAGTATTCGAATATCGATTTA
GAATTAACGCAATGGGGCTTTAAACAATTACCAAATGAGAGTTACATTGACTATATAAAA
CGCGTTAGTAAAAGCAAAATTTGGACATCAGACGACAATGCTGCCTATGATTTAACGTTA
GATGGCTCTGCAAAATTGAACAACATGACAAGTATGAATCCAAATATTACGTACACGACT
TATACAGGTGTATCATCTCATACTGGTCCATTAGGTTATGAAAATCCTGATTTAGGTACA
TTTTTCTTAATGGATACAACGAGTAGAATTATTGGTCATGATGCAAGAGAAGAATGGCGT
AAAAATGATGGTGTCGTACCAGTGATTTCGTCATTACATCCGTCCAATCAACCATTTGTT
AATGTTACGAATGATGAACCTGCCACACGAAGAGGTATCTGGCAAGTTAAACCAATCATA
CAAGGATGGGAT
>>0307|int-1_(site-specific integrase, lysogeny module of Siphoviridae)_[pos.: 322629 to 323834, length: 1206, dir.: REVERSE]
TTAGTACACAAGTTTTTCTAATTTTTGCTCTAACTCTCTGTCCATTTTCTCTGTTACATG
GGTATATACCTTTATAGTCGTTTTTTCATCTGTATGTCCTACTCTTTTCATAATTGCTTT
TAACGATATATTCATTTCCGCCAATAAACTTATGTGTGTATGCCTTAGTGTGTGAGTGGT
AACTTTTTTATTTATATTTAATGATTCTGCAGCTGAGGACAATCGTTTGTTTATCCTACT
GCCTTGCATAGGATTTCCTTGACAAGTTGTGAATATAAACCCTCTATCAACATAGCTTGG
TTCCCACTGTTGCATCTTTTTATTTTCTAACATTATTTTTTTCAATACATTTGCTATCCT
TGAATTGATGGCGATTTTTCTTTTTGAACCTGCGGTCTTCGTAGTATCTTTGTGACCAAA
TCCAGCATTACATTTGATTCTGTGAATAGTACCGTTAATATCGATCGTCTTATTTTTGAG
GTCAACATCTTTAACTTGGAGCGCTAATAACTCACCTATACGCATACCTGTTAAAGCTTG
AACTTCAACAGCCCCAGCAACTAAAATACGAGCTCTATACTGCATGTTATTATCGTTCAG
TATAAAATCGCGTATCTGTATTACCTGTTTCATCTCTAAATAGTTATACATTTTCGCTTC
TTCTTTTTCTATGTCTTCTATCGTCTTACTCTTCTTTGGCAGTGTGACACTAGTTAGTAT
GTGTTCGTTTGGATAATTGTAAAATTTAACGGCGTATTTAATAGCTTCTTTCATATGTCC
AAGTTGACGCTTTACCTGATTTGCAGAATATACGTTTGATAATTCGTTAATAAATGTTTG
CATGTACTTTGTATCAATTTTGTTTAAAAGCAAATTTTGAGAACTGTTCTTTTTAATGTT
TTTGATTCTTGTTTTCAAATTATCAAGCGTCGTTACTTTAAAACCCGATGTTTTTATATG
ATATTCAAGCCATTCATCTAATAGTGTATGAAAAGTTAAAGTTTTTAATACGCTTGATGA
CTGGTTATTCAATTTTTCTTTTATCTTATCTTCTAATTGAAACATTGCCTCTTTTTGTGA
TTGTTTTGTATTCTTATTCAAGACAACACTTACACGTTTCCATTTATCTGTATACGGATC
TTTGTATTTCTCGTAGTATCTATACTTCGTTTCATTGTTCTTATTTTTAAATTTTTCAAA
CCACAT
>>0308|WT19_000274_(hypothetical protein)_[pos.: 324306 to 324536, length: 231, dir.: REVERSE]
TCACACTTTAGTTCTTTCAGTAATTTTAGACTCCATAACTCTTTGACGTGACTCTTTAGC
TTCTCGAATCATATCTTTAAATTCTTGACTTTCTATAAAAGCTTTGGCTTCTTCTATTTG
CTCTTGAAAAATCCCTTTTTCTTCGAATTTTTCAATCTCTTCCATAGTGAATACGGGAAT
GGTAGTTTTACTATCTGTTAAAAATTTAACTTTCTTTTTTTCTTGTTTCAT
>>0309|WT19_000275_(hypothetical protein)_[pos.: 324589 to 324930, length: 342, dir.: REVERSE]
TTATTCTTTAGTATTAACTTCGTAGTAGATTATATAGTTTTCCAAGTTGTATTTATTCAC
TAACTTTTTAGAATAAACAACTTCCTTTTCTTTCTTTAATAAATTATAAAAATTCACATC
ATTTTCGTTAGCTGGTTCCGTTTTGACAATGTCGGCGTGCCTAACTATTCTTTTAGACCT
ATCAAGATATATGAATTGGCCTGATTTAGAAGCAGTCTTTTTATTCACACCGACGTAAAT
TGAAAGTAAGATACTTTTCCCAAAAACAGCATCGGTGTGATTATGATTCTCATCTTCTAT
AACTAAGAATACATGTTTTTTCGTAAATATTTTTTTGATCAT
>>0310|WT19_000276_(ATP-dependent helicase)_[pos.: 324936 to 325868, length: 933, dir.: REVERSE]
TTATTCCTTTATCAAATTTAGTAAGTCTTCTTCATTTAAAAATTGGATTTTCGCACCATT
CTTAACATGTTCTCGAGCTTTGCGTTGCTTTGAAACAAGTCCGTTCACGTCTTTATACTT
ATCATCTTGAATACCTTCTACTAAGATATCTGTTTTCACAGACACAGTGCTTCTGATATA
AGCGCCTTTCTTTCTAGTTAATATCATTAAATCTTGTTTTTCAGTGTCAAAATTACCTGT
AAAAACAACATTTTTATCTTTTAAAACTGAGATAACACTCTCTGTTTCTATTTTATTAAT
CTCGGATATTTTCATATAATTTTTTTGAAATCCCGAATTGAAGAGTTTGGTTGAGGAATT
AGAATACTTGCTAAATCTAACGTATTGTTTAGGCATATAGTGTATTAATTCTAATACACT
ATGATGATGATTGTTTTTAGCGAGTGATATTAACATTTTCGACAAAGCCATTACATCATA
TTTAGCAGAGTGTAATTTTCCTTTATCTATATCATATAAATTGCATAAACTTTCTAATTT
AAAACTAGGTATCGCATGGAAGTTTCTAAAGATATTTATGCTATCGACATACATAAAGTT
CGGAATAGGTAAGTCATAATAATTATTGGTATTTTTTAATACCGAAATATCAAAAGGCGC
ATTATGAGCAATGATTAAATGTGAGTCCTTTAAAAGGCAGTGAAATTCTTTGTAAATATC
TGGATATTTAGGCGCTTTTAAAATAATATTTTCTGGTATTTTATGGATTTTAGAGTTTTG
TAAGCTATATCTATTATTAGGAGGATTAATGTAAGATGAATAGGTTTTAGTTATCGACAA
ATCTTTAATTAAAGATACAGCAACTTCACAAGGGCTGTTCATATGTTCATTCATAGTTTC
AAAGTCTAAGACTGCAATGTCATATTTTTTCAT
>>0311|WT19_000277_(ImmA/IrrE family metallo-endopeptidase)_[pos.: 325887 to 326345, length: 459, dir.: REVERSE]
TTATATTTCTGTATATTTAAAAACTCTCAACGGCTCAAATGTAATAGAATACTCGCCGTA
GTGAGTTCCAATACCATATATCTTTTTATATTGTTCTATCGCTTCCAATATGTATTCTTC
GCTTAATTGTAAATATTCTGACAACTCATACAAGTTTTGAACCCCATAATTATGAGCTTC
TACGATTTCACGTAATGGTACTGCAGATATATAACCGTGTCTTCTTGCGTAATTCTCGAA
TTTACGATTGTTAAACTGTGACAGATCTAATATGTTGCCATACGTTAACTTGTGATGAGC
GAGTTCTTCATATAGTACTTCAGCTTTGCGTGTTTCTGATAGGTTTTTGTTAATCAGAAT
TACACCATTATCATAGAAGCCTTTAAAATTACCTATTGCTTTACCATCGTCAATAGGTAT
CTCGCTGTTTTCTATAACCATGTTTTCATATAAATACAT
>>0312|WT19_000278_(helix-turn-helix domain-containing protein)_[pos.: 326357 to 326692, length: 336, dir.: REVERSE]
TTACTGATTCCGATGAGCTTTTCTTACTAACTCCGCATACTTTCTGATTTCAATTAATTC
TTCTTCTGTGAAGTCTCCATCTAGATGTGCGGCGATAGTATCTTGTTGTTCGTCCTTGTC
TTGGTTTTGTGTAAGACGTGACATTGGTACGTTAAAATATTCAGCTAATTCCTCGATTCT
CCCTATTCTTGGATACTTATTTCCTTTGATCCAATGAGTTACAGAAGCTGGAGAGATGTT
CAAGTCTGTTGCAAGTTGCTTTTGATCAATTCCTTTTTTATTTAATAACGATAACAGATT
TTCCGAAAAAATTTCTCTAGCTGACTTTTGCACCAT
>>0313|WT19_000279_(helix-turn-helix transcriptional regulator)_[pos.: 326856 to 327067, length: 212, dir.: FORWARD]
ATGACAAAATTAACCATCAAAGCCTTACGTATTAACAACGATATGAACCAACAAGATGTA
GCTGATATTCTAGGTGTTAGCAAACCCACAGTTATAAAGTGGGAAAAGGGGAAGTTGAAC
CCAAAGGATTAGTTATTTATGCGTTAGCAAAGCTTTATAATGTCGAAATCGAAGAAATTA
ATATACGGCAAAAAATTTTAAAACACGATTAA
>>0314|DUF2829_(DUF2829 domain-containing protein)_[pos.: 327095 to 327310, length: 216, dir.: FORWARD]
ATGAATATTCAAGAAGCAACAAAGTTGGCGATGGAGAAAGGAATAGGTATAAGGAGAGAG
AATCAAGATGTGTATGGGATATTACCAACTAATTTGCAGCGTTATCAATGCCTAGTTGTG
TCTAGACACTATAAGAAAGGAAGACAAACCGCCGGCGCGAGGTGGCAGCCTAGCGCAGAC
GATTTAATAGCAGATGATTGGATTTTAGATTATTAA
>>0315|WT19_000281_(hypothetical protein)_[pos.: 327299 to 327628, length: 330, dir.: REVERSE]
TTAGATTATTAATTTTTTCAAATCTCTAATTAAACCCATAAGTGTTTTGTAATCTTTTTT
AGATTCTGATTCTGAGTAGGCAATACCTTCTCGAGAAAGAGCCATCTCAAGAAAACCGCC
ATCTCCAGCAGAAGCAATTACAAAATCTTTATGCTTCAACTCAAGAACTGCATCGATATA
GTCTTCAAAATTAAAACCTAAAAAGAAAGCGTTAAACGAGGATTCATCACTACCGAAATA
AGATGCAGAACGTTTAGACATACCTTCGTCAATTCTATCAAGATAAATTGAATAAAGTTG
TAAAAGGACAAATTTAGCTTCATCAGTCAT
>>0316|WT19_000282_(Rha family transcriptional regulator)_[pos.: 327679 to 328455, length: 777, dir.: FORWARD]
ATGCAAGCATTAAAAGTAATAGAACAAAACAACATACATTACGTAGACAGTAGAGAAGTA
GCAGAAATGGTAGGAAAGGAACATAAAAATTTAATCAGAGATATTGAAAATTATAGAAGT
GTAATTTTGCAAAGCTCAAAGTTGAGCCCTGACGATTACTTCATAGAATCAACTTATTTA
GGCGCAAATAATCGTCAGACTAAACACTACCTACTAACCAAAAAAGGATGCGACATAGTA
GCAAACAAGATGACAGGGAGTAAAGGAATTTTGTTCACAGCAACATATGTTGACGCATTC
CACAAAATGGATGAACACATCAAACAACAAGCACAGCTTAATGTACCACAAACACCAATA
CAAGCCTTAGAGATGATGTTCAAAGCGCAAAAAGACCAAGAACAGTTTAACCAACAAATG
CAACAAGAAATCACAGGTATTCGTCACATTGTCGGTATCGAAACGAAAAACTGGCGTAAC
GACACAAACAAAATGTTGTCTGCGATTGCGCAACATTTAGGTGGTGGAGCAATGCACCAG
AAAGTTAAATCTGAAGCATATAAGGCGTTAGAAGAAAAAGGACGTTGTAATTTAAAAATT
CGTATGCAGAACCGCAAAGGCAAAATGCTAGCGAATGGTGCAACGAAAACACAGATTAAC
AAGTTGTCAAAATTAGATGTGATTACTGATGAACCTAGATTGATTGAGATATACATTTCA
GTGATTAAGAGCATGACAATTAAATACGGTGTAGATATTAGTCAATTTGAAATTTAA
>>0317|WT19_000283_(pathogenicity island protein)_[pos.: 328469 to 328684, length: 216, dir.: FORWARD]
ATGAAACAAGAACAAAGAGAATTGCTCACATACATTCATTACATTTTGAACATGGAGATT
AGCAATACGTCAGAAACATATGAACACACGATTGAAGAAGCAGGCAAAATCGAAACTATA
GAAGTGAGTAGAGAGCAACACTTAGAAGAAATTATGCGTTGGGCAGCACAAGAGATTGAA
AAGCACTTTGATTTAGTGTCTGAACCAGAAGACTAA
>>0318|WT19_000284_(hypothetical protein)_[pos.: 328737 to 328931, length: 195, dir.: FORWARD]
ATGCAAGCTCAAAACAAAAAAGTCATCTATTACTACTATGACGAAGAAGGTAATAGACGA
CTATTATCAATTGGGAATTTGGAATCTTATTTATTAGCAGATATCAAATCAAGGTTTGAT
TTATATAAAAAGAAAATACCTGACTTAGATAATCTGTTCGTTCAAATAGACGGTGTTGAA
TTTAAACTACTATAG
>>0319|DUF2513_(DUF2513 domain-containing protein)_[pos.: 328926 to 329282, length: 357, dir.: REVERSE]
CTATAGCCCGAGCATCTTGTTAACGACTGACGATGCGATTTGTTGAATTACAGGGATTGA
AACCGAAGAAACTTTTGACGCTTTAGCTTTAGTTTCTCTCCAAACTTCGACATCTCTAAC
ATCATCCAAAAGGTTGTGACCTGAAAAATTCATATGTTTAACAAAATAACCTTCCATATA
GAATTCAGCGTCTATATAACCTTCACCGGTCAATTGTTTAACAGTGTATTCGATGTCTTC
ACGTGAGAAATTTTTAATTGTATTTTCTAGGTCTTCGTTATCTAGAACATTATTTAATTT
TAAATCACTCTCTATAACTAAAAGAACTTCGCGTATGCAATCATGTTTTAATTTCAT
>>0320|dbp_Siph-0264_(DNA-binding protein from Sipho-/Phietavirus/conserved hypothetical protein, SACOL0333)_[pos.: 329337 to 329600, length: 264, dir.: FORWARD]
ATGCCAAAAATCATAGTACCACCAACACCAGAAAACACATATCGAGGCGAAGAAAAATTG
GTTGAAAAGTTATATGCAACACCTACACAAATTCACAAGATGTTTGGTGTAAGTAGAAGT
ACAGTATACAACTGGTTGAAATATTACCGTGAAGATAATTTAGGCATAGAAGATTTATAT
ATTGATTATTCAGCAACGGGTTCACTGATTAATATTTCTAAGTTGGAAGAGTATTTGATC
AGAAAGCATAAAAAATGGTATTAG
>>0321|DUF1270_(DUF1270 family protein, replication or lysogeny module of Siphoviridae)_[pos.: 329613 to 329774, length: 162, dir.: FORWARD]
ATGAGTGACACATATAAAAGCTACCTAGTAGCAGTACTATGCTTCACAGTCTTAGCGATT
GTGCTCATGCCGTTTCTATACTTCACTACAGCGTGGTCAATTGCGGGATTCGCAAGTATC
GCAACATTCATATTCTATAAGGAATATTTCTTTGAAGAATAA
>>0322|hypothet_phage_protein_(hypothet phage protein from Sipho-/Phietavirus)_[pos.: 329633 to 329743, length: 111, dir.: REVERSE]
CTACCTAGTAGCAGTACTATGCTTCACAGTCTTAGCGATTGTGCTCATGCCGTTTCTATA
CTTCACTACAGCGTGGTCAATTGCGGGATTCGCAAGTATCGCAACATTCAT
>>0323|WT19_000288_(hypothetical protein)_[pos.: 329877 to 330128, length: 252, dir.: FORWARD]
ATGGACCATAAAATATTAAAAATTGCTAATGAATTAAATAAACTGATTTTGCATTCTGAT
ATAAAAATCGAGTGTCAATTCGCAACACATGGAAGTGGATTAATTACAGTTTATTTAGTC
CATATTGATGATCGTTACAAAGTAGGTGCTAGTCATTTATCCATTAATACTAACAGTTCT
GACGAAAAAGTTCGAGAAGTATATGAGCAAATGAAACGCGTCATTACAGGGGAGGCGTTA
ATAGATGACTAA
>>0324|WT19_000289_(MBL fold metallo-hydrolase)_[pos.: 330156 to 330767, length: 612, dir.: FORWARD]
ATGCATTATGAAATTATATCATCTGGTTCCAAAGGTAACGCTGTAGTCATCAATGATGTC
ATGGTGGATTGTGGTATTGCTTTTAAAAGAATGAAAGATTATTTGTACGATATCAAATAT
TTACTCATTACACATATACACAGTGATCATGTTAAACCGTCAACGTTGAAACGTATAAAA
AAGGAGTTCCCACATATTATTGTCATAAGTAATTATGAAGTAGCACAACACTATGAGATA
GACCGTATTATCAATGCTGGTTATCCAATGGACATAGGAGATTATACATTTGAAGCTTTT
GAGTGTGTCCATGATGTAGTGACTTATGGGTATGTATGGCAATTTGAAGGTAACGAAATT
ATTTATGCTACTGATACTAGTAGTTTAGAACATGCACCTAAAAAGCAATACGATTATTTA
TTTTTGGAATCTAACTACGATATTGCCAAGTTAGAAATGGCGAGAGGTAAAACGAAAACC
TACGGTTATGATCCATATGCTTCAGGTTTAAGGCATTTGAGTACAAAAGATTGTAAAACT
TTTTATTATATGCATCGACGTAATAGAGATTCTGAATTAATTGAATTGCACAAATCTGAA
CGATTTTATTAA
>>0325|WT19_000290_(TrmB family transcriptional regulator)_[pos.: 330782 to 331105, length: 324, dir.: FORWARD]
ATGACATTAGAACAACAATTATTAATGAATTTTGAAGATTTAGAAAGCTTTACTTATAAA
GACGTAGCTAGAGAATTAGGAATAAAACAAACTTACGCAAGAACGTTACTTTCAAGGCTT
AAAACTAAAGGAAAAGTTGAATTTTTAAGTAAAGGAACATGGCGAGTCGTTCAATCTGCT
ATTGAATATACAGTAAAAGATAGAAAGAGAACGGTATTACAAGAACAGTTTGAACTGCTC
GCACGTTTAAATGAAGAATCAGATGACCCTGAGGACATTGAAGAACGTATCAAGTTAATG
ATAAGACTAGCTAAATTATTCTAA
>>0326|WT19_000291_(DUF1351 domain-containing protein)_[pos.: 331116 to 331874, length: 759, dir.: FORWARD]
ATGAACGAACTTATAAAACATCATGATTTTAATGTTGTTACTACAAAAGGTTCAGTCATT
TTTGAAGAATACGACGAGCTATTGATTCAAGCTCAGAACCTTGCTGAACACGTTAAAACG
GTTGAAGTCAATGAAGAAAACATTAAAGAAGCTAAAGATTTAATGGCTCAGATGAACAAA
CGTGTTAAAAGTATCGAAGATACAAGGAAGCAAGTTAAGAAGTTATTACTTGAACCCTAT
AACAGTTTTGAATCGCAAGTTAAGACTATTAAAAGTGTTATAGATAATGCTGTTTCACAT
ATCAGAACTCAAGAACGCGAACTTATTGAACAAGAACGTGAAGAGAAAAAACAAGCGATC
ATTCAAATTTTTGATAAAAGAATACGACATTATGATTTTGAAAAAGTATTAGGATTCTCA
GACTTTTTAAAACCGCAACATTTAAACAAATCTTATTCAATGACAAAAGTTGAGAAAGAT
TTAGTCGATTGGCTTGAAAAGAGTAAGCGAGATTTAGAAGTCATTTATCAATCAGATGAC
GTAGAAGATTTAATCATTGAATACCAAAACACTCAAGATTTATCTATGGCTTTTGACATC
GTAAATAAACGCAAGGAACGAAAGAAACAAATTGAACAAGTGAAGCAACAACCAAAGCAA
AATGTACATGTTTTTATTATAAACAATGATAAGCACGCTCAACTAACAAAATTATTACTT
GAACAAAATAATATCGAATTCACACATGAAATCAAATAA
>>0327|WT19_000292_(hypothetical protein)_[pos.: 331895 to 332530, length: 636, dir.: FORWARD]
ATGACAAACAATACAGAAATTAGAAAATCATTACCACTAGAGGAAGTTGAATATAACGAA
GGTACAGCGACACTTACATTTTTAGATAAAGAGCAAGGTCAAATCTTACAAGTTAAGTTG
CATAGCAAGATATTTGATAAGGACACTAAGAAAAGAATTGATGACGCTGAACAAGCTGAA
CGTGCTGAAAAAAATGCGCAAGAATACTTCGGTGTTGCTTTTGATGATTTAAACAAAGCA
GTTGGACAAGAACATGATATTTACGTATACGATCGTTTCTGTTCACTATGGGAAGTTGAT
GTTGTTGAAAAATTAAACAAAGATATGGAAGGCGAAATTTTCCAGACAACGATTGAAGAA
GTTAAAGACGACGGTAGAGGTATCCGTATCCGATTTAAATATGATGGTAAAACATACGAA
TCAAAAATGATGTATTCAGATTATAAAGAAAGTTTAGGTCAATGGTTTGTGAATCCAAAC
AAACAGAACACACAATATAGTAAATTTGCTGATAAATTCGGCGTGAGTATTGAAGAATCA
GATGAAATTACAGGTAAAGAAATCATGGTAGAAGTTAAAGTAGCCTTCGGTAAACATGCT
TATGCTGACATCAAAAAACCTAAATGGAGTAAATAA
>>0328|WT19_000293_(hypothetical protein)_[pos.: 332551 to 334284, length: 1734, dir.: FORWARD]
GTGAATTCTGTAATAGTAAAAGATGAAGATTTATTATTTTACGACATTGAGGTTTTTAAA
CATAATGCATTTGTCGTGTTCAAAGATATAAACAAAAACGAAGTAGGTTTATTCCACAAC
GATTTCAACGGTATTGCTGAGTTAATAAAAAATAAAATACTGGTAGGTTATAACAATCAT
TTTTATGATGATAAGATTTTAAGCAACATGTTGAACGGATACACACCAGAATATATTAAG
AAGATTAATGATGAAATTATCAACGGTCAAAAACACGCATATATCAATAAACTACTACCT
CGTACACTTGATGTGTTTCAACAAATTGATGTCAGTAAACCCTCACTCAAAAGAGTTGAG
GGGAACGCTGGCAAAATGATTTTAGAGTCTAGCATTGACTTTACAATTGATAGAGCGTTA
ACACCTAAGGAGTTACAAGAAGCTATTGACTACTGTAGATACGATGTTGATACAACTATA
GAAATTTATAAAAGACGAAAACATTCATATTTCATGCCTAAGTGGTCATTGGTGAACAGA
TTAGGTAATCCGAACGCTGATAAATGGAATACAACAACGATTAGTGCGAATGTTCTGACA
CATAAACCTTTACCTAAATGGTCAAGTATAAGACTGCATAAAGACGTTAATAAACAAAAG
CATGAAAAGAATGTCGAAATGTTAAACCTCGTACCTGAAAAAGTGCAAGAACTATGGTTA
AACCAATCTAAAGGCGCAGTAACGATTGAAGATTTTGATTGTAATATTGAATTTGGATTT
GGTGGACTACATGGTGTTCACAAGAAGAAAAATAATGTTAAAAATGTAAAATTACTAGAT
GTCACATCGATGTACCCTTCAATTTTAATTAATATCAACGGTTTGGAAACTGCTACTAAG
ACTTACGCAGACATTTTACAAGAACGTAAAGAATTGAAACATAAAGACAAGACACTATCA
GATGCGCTAAAACTTGTTCTGAATAGTGTATACGGTAATTTAAATAATCAATATTCACTA
TTATATGACCCGAACAAACAAAAGTCTGTATGTTTCTATGGTCAGATAGCTTTATTTGAC
TTATGCAAAAGACTTTCAAAATCATGTGAGATTATCAACATTAACACCGACGGTGTAGCT
TTCATTACTGACAGTGATGAAAATAAAGACGTTTGGAAAGCATGGGAAAAAGATTTTAAT
TTAACTCTTGAAGAAGATGAATTTACACATTTCATACAAAAGGATGTTAATAATTATGTC
GCAATTGAACCTTCTGGAAAGGTCAAAACTAAAGGCGGCGATGTTAACAATTACCATGAA
GATAATTGGTTTAAAGCAAATACAGCAAGGATTATAGACATAGCTATTACAGACTACCTA
TTGTTCAAAAAAGACCCTAAACAAACGCTTATAGAACACTTAGACCATCCTATTTTATAC
CAATATATCTTGCAAGCTTCACGTAAGTTTGCTGGTACATTCGATCAACACGATAAAGAA
TATCAACGTATTAATAGAATTTTCCCAACTAAAAAAGAAAGCGTCACACTTGTTAAAAGA
CGTTTAGACGGTGGGGTTACGAAATTCCCTAATACACCGCAGAACATGTGGGTGTTCAAT
GATGATTTAGAGCATTTGGACATCGAAACATTTAAAAAGAATATCGATTTAAACCATTAT
TTAGAGATTATCATAGATAAATTAACTAAAGGTTGGAAAGCATGGTCGAGTTAA
>>0329|WT19_000294_(DNA primase)_[pos.: 334305 to 336161, length: 1857, dir.: FORWARD]
ATGAAAGAGGTGAATCATTTGACCTTTGTTGAATATCAGAAAGGAAAGAAACATGCAGGA
AAAGATGCAGATGAATCAGAAACATCTGAAAGTTTTGAAGACTGTGGGATAAAGCTAACT
GAAAAGGATTTAGTCGTTGATATAGATAATGTTCCAAAAGATGTTATTAAAGCGCTTATT
CAATTTTTTAACATTGAAACACAAACTGTTTGGACTGATAGAGGTGTACATTTCTATTTC
AAAAAGCCTGAAAACTTTAAAGGTGCTAATGCAATAAGCGCCTTAGGTTTTCCTATTGAG
TATAAACATATTGGTAACACTAAATCAGTGACTGTTAAACGTAACGGTGTTTTAAGACAG
ATAGATAATGAAGGGATTAGGGAAAACCTACATGAAGTGTTTCATCTTAACAGGAAGATT
AAAAACAACCTTTTAGGAATGGGTGAATCTGACGGGAGAAATGATGCATTGTATAAGCAC
AAAATGGCTATCTATGCTCTGAAAGATGTAAAGAAGATACTAAACTTCATCAATGAATTT
ATATTCGCTGACAAGCTTCCTAGCGAGGAAATAAGCACTATCGCAAGAGACCAAGCAGTG
GATACTAAGGAAATGACATTTGATACGATTGCTAAATCTATAGTGAATCAGTATTATGTG
AGATTTTATAACAATGTTCTGTTTTTTAGAGACGATGAAGGTAAATTTATTAATGATGAA
AACATGTTGAAACGAAAGATACACCAATTTTTAGATCAGAAAGACAGCAGAAACGTTGAA
GAAGTCTATAAGCAATTGTTATTAATGTCACCAATCATTACCTTAGGTGAAGATGAGTCA
TTTGAAATTCATTTTAACAACGGTTACTTACATGAAGGACGTTTTTATGAAATGGATAGT
AAAACATTTACACCATATCACATTGACGTTGATTACAATCCCGATGCTGAAGCTGTTGAA
GTAGTAGATAACTATTTAAATCATTTAAGCAATAATAATGAAGACTATAAAAAGCTAATT
CTCGAAGTCCTAGCACACACATTAATTATCAATAAAGAATTCAAACGAATGTTAGCTAAG
TTCTTCATTTTCGTAGGTGATGGCGGTAACGGAAAAGGTACATTGCTAACTATCATCAGA
GCGATATTAAATCGTAAAAACTGTAGCGGTCTATCCATAGGAGACATGGCAGATGAGAGA
TACTTTGTGACCATGCAAGGTAAATTGGTGAATCTTGGTGACGATATTGAAGACGAACCG
ATTAACAATAAACAAATGAAAGCATTAAAAAACATCAGCACATGTGACTTCGTAAGTACT
AGACAATTATTCCAACAAGCCACTGAGGTTGAAATGACTTTAAGTTTAATATTCACAAGT
AATCACATATTAAAATCTTGGGAAAAAGGCGAGTCATATAAACGTCGTGTTATGTGGCTT
CCTATATATACCAAGCCCGCTAAAAAAGAAAAGAACTTTATTCAAAAGTTAACACAACAA
GACGCGTTAGAATATTGGATTAAGTTAATCATAGAAGCTTATGAACGCTTATATGCGAAT
GAAAAATTTACAGTATCTGAAGTAGTTGAGAAATTCAACGATCAATACCATGAAGAAAAC
AATAACTTCTTATTATACCTGCAAGACTTTGAGCGTAAAGACTTCATACACATGAAACCT
AAACAAATATACGACGAATATGAAGCATGGGCAGAAGAGAATGATTTACACCCGCAATCT
AAGAAACAAGTCAAAGACACAATAGAAAAGAACTACGGACTCGTTGTTAAAGGTAAAAAG
ATTAACGGTAGTACACAAAGAGTCTACGTACAATTAAATGAGGAGGCAGAGGAATGA
>>0330|WT19_000295_(hypothetical protein)_[pos.: 336158 to 336358, length: 201, dir.: FORWARD]
ATGACAGCCGAAGAACTTTATTATGATACAAAATGGCGATTTGAAAGTCATTTTAAAACT
GATGATATGAAAGAGCAACTTATTAAACACGGTCATGAATACATTAAATGGTTGGAAAAT
AAAGTGGATGAACTTGAAGGCATTGTAGAAGAACTCGAAGGCGATCTAGAAGAACTGACA
TGTGAGGACTGGGAACTATGA
>>0331|WT19_000296_(helix-turn-helix domain-containing protein)_[pos.: 336355 to 336750, length: 396, dir.: FORWARD]
ATGATTAGCAAAGAGGAAAAACAATACAGAATAGCATTAGGTCAATCGTTAAGAAGACAC
AGGGAAATGATGGGTTTATCGCTTAGAGATGTTGAAAAAGTTGTCGGAATTCATAGAGCT
GATATTTATGGATATGAAAAAGGAACTAGAAAAGTACCTTTAGAAAAGATATATAAATTA
GCTGAACTTTACTTAGCTAAACCGTCTGACATATTTCAAGGTGCTTATGACAGAATGCAT
TACGGTTATGTTTTAAATTGGAATGACTTTTTAAAGTTGGAATTTGACGACAATCATAAT
GAAATTGTCATCACTTCAAAACTGAATAAGAAACAAGCGAATATACATTTATCGCCCAAA
AATATACATTTTATAGAATCGACATTTAAGGTTTAG
>>0332|DUF3113_(DUF3113 family protein, replication module of Siphoviridae)_[pos.: 337228 to 337413, length: 186, dir.: FORWARD]
ATGCAACAACAAGCATATATAAACGCAACGATTGATATAAGGATACTTACAGAAGTTGAA
TATCATCATTTTGATGATGTGGATGATGAAAAAGATGCACTGGCAGATTACTTATATAAC
AATCCTGACGAAATACTAGAGTATGACAATTTAAAAATCAGAAATGTAAATATAGAGGTG
GAATAA
>>0333|hypothet_phage_protein_(conserved hypothetical protein, SACOL0350)_[pos.: 337414 to 337770, length: 357, dir.: FORWARD]
ATGAGTATCGTAAAGATTAACGGTAAACCATATAAATTTACCGAACATGAAAATGAATTG
ATAAAAAAGAATGGGCTAACCCCAGGAATGGTTGCAAAAAGAGTACGTGGTGGCTGGGCG
TTGTTAGAAGCCCTAAATGCACCTTATGGCATGCGCTTAACTGAGTATAAAGAAATAGTG
TTGTCCAAAATCATGCAACGTGAGAGCAAAGAACGTGAAATAGCTAGGCAACGACGTAAA
GAGGCTGAGCTAAGAAGAAAGAAGCCACATTTGTTTAATGTGCCTCAGAAACATCCAAGA
GGACGTTATGCGTGCTACCTGATGGAAAACGACATATTCGTGAAAGTTAAGAAGTAG
>>0334|ORF-51_phi-PVL_(phi PVL orf 51-like protein)_[pos.: 337774 to 338016, length: 243, dir.: FORWARD]
ATGACAGATAACGCACGTAAAGAATACTTAAACCAATTTTTCGGCTCTAAGAGATATTTG
TATCAGGATAACGAGCGAGTGGCACATATTCATGTAGTAAATGACACTTATTACTTTCAT
GGGCATATCGTGCCAGGTTGGCAAGGTGTGAAAAAGACATTTGATACAGCGGAAGAGCTT
GAAACATATATAAAGCAACATGACTTGGAATACGAGGAGCAGAAGCAACTAACTTTATTT
TAA
>>0335|WT19_000300_(hypothetical protein)_[pos.: 338030 to 338440, length: 411, dir.: FORWARD]
ATGAAAATCAAAGTTAAAAAAGAAATGCGATTAGATGAATTAATTAAATGGGCATGGGAT
AACCCTGAATTAGCAACAGGAAGAAATTTTTATCCACAAACCAAGAGTGACATTAATTAT
GTGTGTTTCTCTCTTTATGACGGAAGAAATTGTGTCATAAAAGGTTTAGTATCAGCTGAC
GACACTTTTGAAGTCGAAGTTGAAGAGGAAATCACAGAAGATACTAAGTTTGATAGGTTG
TTTGAAGTATTCGAGGTCTCAGAAGGAGAATATAATCCTACATCAAATAGGAATACTAGT
ATAAACGAAAGTTTAAATGACGACAGATGTTTCCCTATCAAAGCATTCTATATCTTAAAC
GATGACCTAACTATGACGTTAATCTGGAAAGGTGGGGAGTTGGTAGTATGA
>>0336|DUF1024-0255_(DUF1024 family protein, replication module of Siphoviridae)_[pos.: 338437 to 338685, length: 249, dir.: FORWARD]
ATGAATAACCGCGAACAAATCGAACAATCCGTTATAAGTGCTAGTGCGTATAACGGCAAT
GACACAGAGGGATTACTAAAAGAGATTGAAGACGTGTATAAGAAAGCACAAGCGTTTGAT
GAAATACTTGAGGGTTTACCTAATGCTATGCAAGATGCACTCAAAGAAGATATTGATCTT
GATGAAGCAGTAGGGATTATGGCAGGTCAAGTTGTCTATAAATATGAGGAGGAGCAGGAA
AATGACTAA
>>0337|dut-phi_(dUTP pyrophosphatase)_[pos.: 338678 to 339085, length: 408, dir.: FORWARD]
ATGACTAACACATTACAAGTAAAACTATTATCAGAAAATGCTAGAATGCCTGAACGAAAT
CATAAGACGGATGCAGGTTATGACATATTCTCAGCTGAAACTGTCGTACTCGAGCCACAA
GAAAAGGCAGTGATTAAAACAGATGTAGCTGTGAGTATACCAGAGGGCTATGTCGGACTA
TTAACTAGCCGTAGCGGTGTAAGTAGTAAAACGCATGTTTTTGATATTAAAGGAGAAATC
GATTTGAGTGACGCCATAAGACAATATGGAACTTATCAAATCAACGAAGGCGACAAACTA
GCTCAATTGGTTATTGTGCCTATATGGACACCTGAACTAAAGCAAGTGGAGGAATTCGAG
TGTGTTTCAGAACGTGGAGCAAAAGGCTTCGGAAGTAGCGGAGTATAA
>>0338|WT19_000303_(hypothetical protein)_[pos.: 339176 to 339436, length: 261, dir.: FORWARD]
ATGCTCACGAATATTGGTTTGAATGTAGAAAGTGAGAAGTTATCCAAAGTTGAAGTCCAG
TTATTTCCGACAGAACAACAATTAAAAGATAATACAGTGTTTGAAGGTTATTCTTGCAAT
ATTAAGAATTGGCCTAAGTTCAAAATTTGGATAAACAGATCTAACAAAGTAACTATAAAA
TCACGAGGAGTTCAAAAGAGTTTTGATATAGAAGATGAGAAGTCATTAAGGAAAGAATTA
AAAGGTTTTGAAATTTTGTAA
>>0339|WT19_000304_(hypothetical protein)_[pos.: 339453 to 339698, length: 246, dir.: FORWARD]
GTGAATTACATCATTACATTAGTTCTAATATTTGTATTCATAGTAATATTTAACAATTTA
CTCAACAGATATATGGTTTTGTACAAAGAATTAGATTTATTTACATGCAGAATTGGCATG
TTATTGGCCTTAATCGTTCTAGTAGAATTTGCAAAGCAACAAAATATGTTGGCTACATTG
AGTGTTTTACTAATACTTTTATTCGTAGAAAAACTTAGAATCATTCAAAGGAGTGATAAG
AAATGA
>>0340|DUF1381_(DUF1381 domain-containing protein, replication module of Siphoviridae)_[pos.: 339900 to 340106, length: 207, dir.: FORWARD]
GTGACACAATACTTAGTCACAACATTCAAAGATTCAACAGGACTACCACATGAACATATT
ACTGTGGCTAGAGATAATCAGACATTTACAGTTGTTGAGGCAGAGAGTAAAGAAGAAGCG
AAAGAGAAGTACGAGGCACAAGTTAAAAGGGACGCAATTATTAAAGTGGGTCAGTTGTTT
GAAAATATAAGGGAGTGTGGGAAATGA
>>0341|hypothet_phage_protein _(conserved hypothetical phage protein, SAAV_2037)_[pos.: 340103 to 340345, length: 243, dir.: FORWARD]
ATGACGGAGGTTAAAATTAAAACTATTTCAGGAGATACTTATTACTCATCGATCGACGAA
CCTGTTGAAGATATGTTCACTCGGATTATAGATTGCGGCGTTGTAGCTGGAGTAGAGACT
TTTACTAGGCAAAAATCTTGGATTAGGGCAGATAACATTGAAGCAATTATACGTATAGGC
GAGGCTAATGATGATGTAGAGGCGCCAAGTGAGTATAAACATAGAGCGGAGGTAAGTGAG
TGA
>>0342|hypothet_phage_protein _(NCTC13712_00793, Protein of uncharacterised function DUF1514)_[pos.: 340345 to 340545, length: 201, dir.: FORWARD]
ATGTGGATTGCTACGACTATTGTATTTGCTATATTGCTATTAGTTTGTATTAGTATTAAT
AGTGATCGTGCAAGAGAGATACAAGCACTCAGATATATGAATGATTATCTACTTGATGAA
GTAGTTAAAACTAAAGGATACAACGGGTTAGAAGAATACAGGATTGAATTGAAGCGAATG
AATAACGATATTAAAAAGTAA
>>0343|rinA_(RinA family transcriptional activator, replication module of Siphoviridae)_[pos.: 340573 to 340989, length: 417, dir.: FORWARD]
ATGATAAAGATTGAGAAACATGATATCAAAAAACTTGAAGAATACATTCAGCACATCGAT
AACTATCGAAGAGAGTTGAAGATGCGAGAATATGAATTACTTGAAAGTCATGAACCAGAT
AATGCAGGAGCTAGCAAAAGTAATTTGCCAGGTAATCCGATTGAACGATGTGCAATAAAG
AAGTTTAGTGATAACAGATATAATACATTAAGAAATATAGTTAATGGTGTAGATAGGCTG
ATAGATGAGAGCGATGAAGATACGCTTGAGTTATTAAGGTTTAGATATTGGGATTGTCCT
ATTGGTTGTTATGAGTGGGAAGATATAGCACATTACTTTGGTACAAGTAAAACAAGTATA
TTGCGTAGAAGAAATGCACTGATCGATAAGTTAGCTAAGTATATTGGTTATGTGTAG
>>0344|nuc-HNH_(NCTC13712_00795, HNH endonuclease)_[pos.: 341221 to 341520, length: 300, dir.: FORWARD]
ATGATGACTAAAGACGAACGTATACGATTCTATAAGTCTAAAGAATGGCAAACAACAAGA
AAAAGAGTACTAGAAAGAGATAATTATGAATGTCAACAATGTAAGAGAGACGGCAAGTTA
ACGACATATGACAAAAGCAAACATAAGTCGTTGGATGTAGATCATATATTATCGCTAGAA
CATCATCCGGAGTTTGCTCATGACTTAAACAATTTAGAAACACTGTGTATTAAATGTCAC
AACAAAAAAGAAAAGAGATTTATAAAAAAAGAAAATAAATGGAAAGATGAAAAATGGTAA

>>0345|phageprotein_SAXN108_0348_(phage protein, SAXN108_0348)_[pos.: 341652 to 341996, length: 345, dir.: FORWARD]
ATGGAGATTATAGTTGATGAAAACTTAGTGCTTAAAGAAAAAGAAAGGCTGCAAGTATTA
TATAAAGACATACCTAGCAATAAATTAAAAGTAGTTGATGGTTTAATAATACAAGCAGCA
AGGCTACGTGTAATGCTTGATTACATGTGGGAAGACATAAAAGAAAAAGGTGACTATGAT
TTATTTACTCAATCTGAAAAGGCGCGACCATATGAAAGAGAAAGACCAGTAGCCAAACTA
TTTAATGCTAGAGATGCAGCCTATCAAAAAATAATCAAACAATTATCGGATTTATTGCCC
GAAGAGAAAGAAGACACAGAAACACCATCTGATGATTACCTATGA
>>0346|terL_(bacteriophagal terminase from Sipho-/Biseptimavirus)_[pos.: 341993 to 343654, length: 1662, dir.: FORWARD]
ATGATTAGTAATAAATACGTTGATGAATATATAAATTTGTGGAAACAAGGAAAGATAATT
TTAAATAAAGAAAGAATTGATCTATTTAATTATCTACAAACACATATATATTCACGAGAT
GATGTATATTTTGATGAACAGAAAATCGAGGATTGTATCAAATTTATTGAAAAGTGGTAT
TTTCCAACATTACCCTTTCAAAGGTTTATCATAGCGAATATATTTCTTATGGATAAAAAT
ACAGATGAAGCTTTCTTTACAGAATTTGCTATTTTCATGGGACGTGGAGGCGGGAAAAAC
GGTCTAATAAGTGCTATTAGTGACTTCCTTTCTACACCTTTACATGGTGTTAAAGAATAT
CATATCTCTATTGTTGCCAACAGTGAAGAACAAGCAAAAACATCATTTGATGAAATCAGA
ACCGTTTTAATTGAGAATAAACGAAATAAGACGGGTAAAACGCCAAAAGCTCCTTGTGAA
GTTAGTAAAACAGAAATAATAAACCGTGCAACTAAATCGGTTATTCGATATAACACATCA
AACACAAAAACCAAAGATGGTGGACGTGAGGGGTGTGTTATTTTTGATGAAATTCATTAT
TTCTTTGGTCCTGAAATGGTAAACGTTAAACGTGGTGGACTAGGTAAAAAGAAAAATAGA
AGAACGTTTTATATAAGTACTGATGGTTTTGTTAGAGAAGGTTATATTGATTCGATGAAA
CAAAAAATAACTAGTGTGTTAAACGGCAAAGTTAAAAATAGTAGGTTATTTGCTTTTTAT
TGTAAGTTGGATGACCCAAAAGAAGTTGACGACAGGGAAATGTGGGAAAAAGCAAATCCA
ATGTTACATAAACCGTTGTCAGATTATGCTAAAACACTACTAAGTACAATTGAAGAAGAA
TATAACGACTTACCGTTCAATCGCTCAAATAAACCTGAATTTATGACTAAACGCATGAAT
TTACCTGAGGTTGACCTTGAAAAGGTTATAGCACCGTGGGAAGAAATTGTTGCCACAAAT
CGAGAGATGCCAAATTTGGATAATCAAATGTGTATTGGTGGCTTAGATTTCGCTAACGTT
CGAGACTTTGCAAGTGTAGGTCTATTGTTCCGAAAAAACGATGATTATATTTGGCTAAGT
CATTCATTTGTAAGGCAAGGATTTTTAGATGATGTTAAATTAGAGCCGCCTATTAAAGAA
TGGGAAAAGATGGGTTTACTAACTATCGTGGATGATGATGTTATTGAAATTGAATATATG
GTCGATTGGTTTTTAAAGGCTCGTGAAAAATATGGACTTGAGAAAGTAGTGGCTGATAAC
TATAGAACTGACATTGTAAGGCGTGCATTTGAAGCGGCAGGTATCGAATTAGATGTTATA
AGAAACCCAAAAGCAATACACGGCTTATTAGCCCCTCGAATAGATACAATATTTGCTAAA
CATAATGTGATATATGGAGATGATCCATTAATGCGTTGGTTTACAAATAATGTTGCTGTA
AAAATCAAGCCGGATGGAAATAAAGAGTATATCAAAAAAGATGAAGTCAGACGTAAAACG
GATGGATTTATGGCTTTTGTTCACGCATTATATAGAGCAGACGATATAGTAGACAAAGAC
ATGTCTAAAGCGCTTGATGCATTAATGAGTATAGATTTCTAA
>>0347|portal-1_(phage portal protein)_[pos.: 343670 to 344857, length: 1188, dir.: FORWARD]
ATGAGTATTCTAGAAAAGATATTTAAAACCAGGAAAGATATATCATATATACTTGATTTA
GATATGATAGAAGATCTATCACAACAAGCGTATGTGAAGCGTTTAGCGATTGACAGTTGC
ATTGAATTTGTCGCACGAGCTGTTGCTCAAAGTCATTTTAAAGTATTGGAAGGTAATAGA
ATTCAAAAGAATGATGTTTACTACAAGTTAAATATAAAACCAAATACTGACTTATCAAGC
GATAGTTTTTGGCAACAAGTTATATATAAACTAATTTATGATAACGAGGTTTTAATCGTA
GTAAGTGACAGCAAAGAATTACTTATCGCAGATAGCTTTTACAGAGAAGAGTACGCTTTG
TATGATGATATATTCAAAGATGTAACGATTAAGGATTTTACTTATCAACGTACTTTCACA
ATGCAAGAGGTCATATATTTAAAGTACAACAACAATAAAGTGACACATTTTGTAGAAAGT
CTATTCGAAGATTACGGAAAAATATTCGGAAGAATGATAGGCGCACAATTAAAAAACTAT
CAAATAAGAGGGATTTTGAAATCTGCCTCTAGCGCATATGACGAAAAGAATATAGAAAAA
TTACAGGCGTTCACAAATAAAGTATTCAATATTTTTAATAAAAACCAACTAGCAATCGCA
CCTTTGATAGAAGGTTTTGATTATCAGGAATTATCTAATGGTGGTAAGAATAGTAACATG
CCTTTTTCTGAATTGAGTGAACTAATGAGAGATGCAATAAAAAATGTTGCGTTGATGATT
GGTATACCTCCGGGTTTGATTTACGGAGAAACAGCTGATTTGGAAAAAAACACGCTTGTA
TTTGAGAAGTTCTGTTTAACACCTTTATTAAAAAAGATTCAGAACGAATTAAACGCGAAA
CTCATAACACAAAGCATGTATTTGAAAGATACAAGAATAGAAATCGTCGGTGTGAATAAA
AAAGCCCCACTTCAATATGCTGAAGCAATTGACAAACTTGTAAGTTCTGGATCATTTACA
AGAAATGAGGTGAGGATTATGTTAGGTGAAGAACCATCAGACAATTCGGAATTAGATGAA
TACCTGATTACTAAAAACTACGAAAAAGCTAACAGTAGTGAAAATGATGAAAAAGAAGAA
GCTGAAAATACTTTGAAAGGTGGTGATGAAGATGAAAGCAGAAATTAA
>>0348|clpP-Q6GF91_(Clp protease ClpP)_[pos.: 344841 to 345578, length: 738, dir.: FORWARD]
ATGAAAGCAGAAATTAAAGGTGTTATCGTTTCCAACGAAGATAAATGGGTTTACGAAATG
CTTGGTATGGATTCGACTTGTCCTAAAGATATTTTAACACAACTAGAATCTAGTGATGAA
GATGTCGATATTATAATTAACTCAAATGGTGGTAACCTAGTAGCTGGTAGTGAAATATAT
ACACATTTAAGAGCTCATAAAGGCAAAGTGAATGTTCGTATCACAGCAATAGCAGCAAGT
GCGGCATCGCTTATCGCAATGGCTGGTGACCACATCGAAATGAGTCCGGTTGCTAGAATG
ATGATTCACAATCCTTCAAGTATTGCCCAAGGAGAGGTGAAGGATCTAAACCATGCTGCA
GAAACATTAGAACATGTTGGTCAAATAATGGCTGAGGCGTATGCGGTTAGAGCTGGTAAA
AGTAAACAAGAACTTGTAGAAATGATGGATAAGGAAACATGGTTAAATGCTGATGAAGCC
ATTGAACAAGGTTTTGCGGATAGTAAAATGTTTGAAAACGACAATATGCAAATTGTAGCA
AGCGATACGCAAGTGTTATCGAAAGATGTATTAAATCGTGTAACAGCTTTGGTAAGTAAA
ACACCAGAGGTTAACATTGATATTGACGCAATAGCAAATAAAGTAATTGAAAAAATAAAT
ATGAAAGAAAAGGAATCAGAAATCGATGTTGCAGATAGTAAAGTATCAGCAAATGGATTT
TCAAGATTCCTTTTTTAA
>>0349|mcp-A0EWZ3_(bacteriophage major capsid protein)_[pos.: 345602 to 346747, length: 1146, dir.: FORWARD]
ATGACTATAAATTTATCGGAAACATTCGCAAATGCGAAAAACGAATTTATTAATGCAGTA
AACAACGGTGAACCGCAAGAAAGACAAAATGAATTGTACGGTGACATGATTAACCAACTA
TTTGAAGAAACTAAATTACAAGCAAAAGCAGAAGCTGAAAGAGTTTCTAGTTTACCTAAA
TCAGCACAATCTTTGAGTGCAAACCAAAGAACCTTCTTCATGGATATCAATAAAAACGTT
AACTATAAAGAAGAAAAACTTTTGCCAGAAGAAACAATTGATAGAATTTTTGAAGATTTG
ACGACGAACCATCCGTTATTAGCTGATTTAGGTATTAAAAACGCTGGTTTGCGTTTGAAG
TTCTTAAAATCTGAAACTTCTGGCGTAGCCGTTTGGGGTAAAATCTATGGTGAAATTAAA
GGTCAATTAGATGCTGCGTTCAGTGAAGAAACAGAAATTCAAAATAAATTGACAGCGTTT
GTTGTTTTACCAAAAGATTTAAATGATTTTGGTCCTGCGTGGATTGAAAGATTTGTTCGT
GTTCAAATTGAAGAAGCATTTGCAGTGGCGCTTGAAACTGCGTTCTTAAAAGGTACTGGT
AAAGACCAACCGATCGGCTTAAACCGTCAAGTACAAAAAGGTGTATCGGTAACTGATGGT
GCTTATCCAGAGAAAGAAGAACAAGGTACGCTTACATTTGCTAATCCGCGCGCTACGGTT
AATGAATTGACGCAAGTGTTTAAATACCACTCAACTAACGAGAAAGGTAAATCAGTAGCG
GTTAAAGGTAATGTAACAATGGTTGTTAATCCGTCCGATGCTTTTGAGGTTCAAGCACAG
TATACACATTTAAATGCAAATGGCGTATATGTTACTGCTTTACCATTTAATTTGAATGTT
ATTGAGTCTACAGTTCAAGAAGCAGGTAAGGTTTTAACGTACGTTAAAGGTTTATATGAT
GGTTATTTAGCTGGTGGTATTAATGTTCAGAAATTTAAAGAAACACTTGCGTTAGATGAT
ATGGATTTATACACTGCAAAACAATTTGCTTACGGCAAAGCGAAAGATAATAAAGTTGCT
GCTGTTTGGAAATTGGATTTAAAAGGGCATAAACCAGCTTTAGAAGATACCGAAGAAACA
CTATAA
>>0350|WT19_000315_(hypothetical protein)_[pos.: 346767 to 347051, length: 285, dir.: FORWARD]
ATGGTGAAATTTAAAGTTGTTAGAGATTTTAAGGATTTAGAGCACAATCAACACAAGTAC
AAAGTAGGGGATTTGTATCCAGCTGAAGGGTATAACGCATCTAGAGTTGAATTATTAATG
AATCAAGTTAAAAACAAGTATGACGAAGTTTATATCGTTCCATTAGATAAGCTAACAAAA
CAAGAATTGATAGAATTAGGTAATTCATTAGAAATAAAGATTTCTGGTTCGATGGTTAAA
AGTGAAATCATTAACTTATTGAATGGTGAAAACCATGACGATTGA
>>0351|htcp1_(hypothetical protein/head-tail adaptor protein)_[pos.: 347041 to 347325, length: 285, dir.: FORWARD]
ATGACGATTGATGATTTGCTTGTCAAGTTCAAATCACTTGAAAAAATCGACTACAATTCA
GAAGATGAGTTTTTAAAAGAATTGTTGAAAATGTCATACACCCGTTTAAAAAATCAATGC
GGTATGTTTGAATTAGACAACTTAACAGGTCAAGAATTGATATTAAACCGTACAAGATAC
GCTTATCAAGACTTATTAGAACATTTCAATGAAAATTATAGAACTGATTTAATAGACTTT
TCATTATCTCTTATGGAGGTATCAGAGAATGAGGAAAGCATTTAA
>>0352|htcp2_(head-tail adaptor protein)_[pos.: 347309 to 347671, length: 363, dir.: FORWARD]
ATGAGGAAAGCATTTAAGAAACCCAGAATAACAACTCGGCGTTTAAAGACGCGTGTTCAT
TTTTATCAATATGTTGAAAACGCTGGTCCTGAAGCTGGAGAAAAAGAAGAAAAGTTATTA
TACAGTTGTTGGGCAAGTGTTGACGGCGTTTGGTTACGAGAACTAGAACAAGCCATCTCT
AATGGTACGCAAAACGATATCAGAATATATATCCGAGATCCTCGAGGTGACTATTTACCG
AACGAAGAGCATTATTTTGAAATCGAATCAAAGTATTTTAAAAACCGGTTAAATGTAAAG
CAGGTATCACCTGACTTGGATAATCAAAACTTTATTATGATTCGTGGAGGTTATAGTTCA
TGA
>>0353|phageprotein_SAXN108_0356_(phage protein, SAXN108_0356)_[pos.: 347668 to 348072, length: 405, dir.: FORWARD]
ATGAGTGTAAAAGTAACAGGTGATAAAGCTTTAGATAGTGAATTAGAAAAGCGCTTTGGC
ATGAAAGAAATGGTGAAGGTTCAAGATAGAGCGTTGATTGCTGGAGCTAAAGTTATTGTT
GAAGAGGTGAAAAAGCAACTCAAGCCGTCGAAAAAAACAGGCGCATTGATAAATGAGGTT
ACTTTCACTGACCCCGAATGGATAAAAGGTAAACGTACAATCACGATTCATTGGCGTGGA
CCTAAAGAGCGTTATGGATTGGTGCACTTAATTGAAAATGGACATGTTCAAAAAGGGACA
GGAAAGTTTATCAAACCCAAAGCTATGGGTGGCGTTAATAGAGCGATTAGACAAGGGCAA
AATGAATATTTTGAGACGTTAAAAAGGGAGTTGAAAAAATTGTGA
>>0354|phageprotein_SAXN108_0357_(phage protein, SAXN108_0357)_[pos.: 348069 to 348476, length: 408, dir.: FORWARD]
GTGATTGATATTTTGTACAAAGTTCATGAAGTGATTAGTCAAGACAGAATTATTAGAGAG
CACGTAAATATCAATAATATTAAGTTCAATAAATACCCTAATGTAAAAGATACTGATGTA
CCTTTTATTGTTATTGACGATATCGACGACCCACTCCCAACAACATTTACTGATGGTGAC
GAGCTTGCATATAGTTATATTGTTCAAATAGATGTGTTTGTAAAGTATAGCGATAAATAT
AATGCAAGGCTTGTAAGAAACAAGATATCTAATCGTATTCAAAAATTATTATGGTCTGGA
CTGAAAATGGGAAATGTTTCAAATGGAAAACCGCAATATATAGAAGAATTTAAAACATAT
AGAAGCTCTCGTGTTTACGAGGGCGTTTTTTATAAGGAGGAAAATTAA
>>0355|tail-L_(phage tailfiber/tail protein)_[pos.: 348477 to 349118, length: 642, dir.: FORWARD]
ATGGCAGTAAAACATGCAAGTGCGCCAAAGGCGTATATTAACATTACTGGTCTAGGTTTC
GCTAAATTAACAAAAGAAGGAGCGAAGCTAGAGTATAGTGATATTACAAAAACAAGAGGA
TTACAAAAAATTGGTGTTGAAACTGGTGGAGAACTAAAAACAGCTTATGCTGATGGCGGT
CCAATTGAATCAGGGAATACAGACGGAGAAGGTAAAATTTCATTACAAATGCATGCGTTC
CCTAAAGAGATTCGCAAAATTGTTTTTAATGAAGATTATGATGAAGATGGCGTTTACGAA
GAGAAACAAGGTAAGCAAAACAATTACGTAGCTGTATGGTTTAGACAAGAGCGTAGAGAC
GGTACATTTAGAACAGTTTTATTACCTAAAGTTATGTTTACAAATCCTAAAATTGATGGT
GAAACAGCTGAGAAAGACTGGGACTTCTCAAGTGAAGAAGTAGAAGGTGAGGCACTTTTC
CCTTTAATTGATAATAAAAAGTCTGTACGTAAATATATCTTTGACTCAGCCAACATGACA
AAACATGACGGTAATGGTGAAAAAGGCGAAGAGGCTTTCTTAAAGAAAATTTTAGGCGAA
GAATATACAGGAAACGTGTCAGAGGATACGGAAACTTTGTAA
>>0356|WT19_000321_(Ig-like domain-containing protein)_[pos.: 349079 to 349384, length: 306, dir.: FORWARD]
ATATACAGGAAACGTGTCAGAGGATACGGAAACTTTGTAACGAAACCGGCTTCATCGGAA
ACTGCGGTAAAGTCGGTTAGTATACCAGATAGCATTAAAACACTTAAAGTTGGCAACACA
TACAATTTAAATGTTGTAGTAGAGCCATCTAATCAAAGTAAGTTATTGAAATACACAACA
GATCAAACGAAAATTGTATCAATCAATAGCGATGGTCAAGTTACTGCGGAAGCTCAAGGT
ATTGCCACGGTTAAAGCAACAGCTGGAAACAAAAGTGATTCAATAACAATAAATGTAGAA
GGTTAA
>>0357|Q7A4M4_phiNM3_(NCTC13712_00807, Uncharacterised protein)_[pos.: 349435 to 349785, length: 351, dir.: FORWARD]
ATGGCTAAATTAAAACGCAACATTATTCAATTAATCGAAGACCCTAAGGCAACAGAAATT
AAACTGCAAACTTTTTTAACACCTCATTTTATTCCGTTTTCAATGGTATACGAATCTATT
GATTTAATTGACGACATTGAAAATGAAGAAGTAAAAATGAAACCTAAGGAAATGGCTGAT
AAATTAATGGATATGGTTGTTAGAATTTATGACAATCAATTTACTATCCAAGATTTAAAA
GAACGTTTACATGCACCTGATGGTATGCGAGCACTTCAAGAGCAAGTTGTATTTATTACT
CAGGGGCAACAAACTGAGGAAACGCGAAATTTTATCCAAAACATGAAATAA
>>0358|phageprotein_SAXN108_0361_(phage protein, SAXN108_0361)_[pos.: 349836 to 349973, length: 138, dir.: FORWARD]
ATGATGGACTTAATGGAAAATGGGAAAGACGCTAACGAAGTTTTGAACATGCCTTTCCAC
TACGTACTTTCCATATATAAAAATAAGAATAATGATATTTCCGAAGAAAAAGCAGAAGCT
TTAATTGATGCATTTTAA
>>0359|tmpM-1_phiNM3_(phage tail tape measure protein from Sipho-/Biseptimavirus)_[pos.: 350030 to 354559, length: 4530, dir.: FORWARD]
ATGGGAGAAAGAATCAAAGGTTTATCTATAGGTTTAGATTTGGATTCAGCAAATTTAAAT
AGATCACTTACAGAAATTAAACGAAACTTTAGAACCTTAAATTCAGACTTAAAGTTGACT
GGAAACAACTTTAAATATACTGAGAAATCAACTGATAGTTATAAACAACGAATCAAAGAG
TTAGATGGCACTATTGCAGGTTATAAGAAAAATGTTGACGATTTAGCGAAACAATATGAC
AAGGTATCTCAAGAACAGGGCGAAAATAGTACAAAAGCTCAGAATTTAAGACAAGAATTT
AATAAACAAGCAAATGAACTGAATTTTTTAGAAAAAGAACTAGAAAAAACAACAGCTGAG
TTTGAAGAGTTCAAAAAAGCACAAGTTGAAGCTCAAAGAATGGCTGAAAGTGGCTGGGGC
AAAACCAGTAAGATGTTTGAAAATATGGGACCAAAGCTGACGAAAATGGGCGATGGTTTA
AAATCCGTTGGTAAAGGACTGAGTATTGGTATTACAGCACCTGTATTAGGTATTGCAGCA
GCATCAGGAAAAGCTTTTGCAGAAGTTGATAAAGGTTTGGATACAGTTACCCAAGCAACA
GGAGCAACCGGCGGAGAGCTTAAGAAGTTGCAGAATTCATTTAAAGATGTTTATGGCAAC
TTCCCAGCAGATGCTGAGACTGTAGGTGGTGTTTTAGGGGAAGTTAATACAAGGTTAGGT
TTCACTGGCAAAGAACTTGAGAGTGCCACAGAGTCATTCTTGAAATTTAGTCACATAACA
GGTTCTGATGGTGTGCAAGCCGTTCAGTTAATTACGCGTGCAATGGGTGACGCAGGTATT
GAAGCTGATGAGTATCAAAGTGTACTTGATATGGTAGCGAAAGCAGCACAGGCTAGCGGT
ATAAGTGTTGATACATTAGCTGATAGTATTACTAAATACGGTGCTCCAATGAGGGCTATG
GGCTTTGAGATGAAAGAATCAATCGCTTTATTCTCTCAATGGGAGAAATCAGGTGTTAAT
ACTGAAATAGCCTTCAGTGGTTTAAAGAAAGCTATATCCAATTGGGGTAAAGCAGGTAAA
GACCCAAGAGAAGAATTTAAGGAAACTCTAGCAGAAATTGAAAGAACACCAGATATTGCT
AGCGCAACAAGTTTAGCTATCGAAGCATTCGGAGCAAAAGCGGGTCCTGATTTAGCTGAT
GCTATTAAAGGCGGTCGCTTTAGTTACCAAGAGTTCTTAAAAACTATCGAAGATTCGCAA
GGAACGGTCAATCAAACTTTTAAAGATTCTGAAAGTGGTTCAGAAAGATTTAAAGTAGCA
ATGAATAAACTTAAATTAGTAGGTGCTGATGTATGGTCTTCTATTGAAAGTGCATTTGCG
CCAGTTATGGAAGAACTAATCAAAAAGCTATCTGTAGCAGTTGATTGGTTTTCAAGTTTA
AGTGATGGATCTAAAAGGTCGATTGTTATATTTGGTGGTATTGCTGCCGCAATTGGTCCT
GTAGTTTTTGGATTAGGTGCATTTATAAGCACAATTGGCAATGCAGTAACTGTATTAGCC
CCATTGTTAGCTAGTATTGCAAAAGCGGATGGATTAATTAGTTTTTTATCAACTAAAGTA
CCTATATTAGGGACAGTCTTCACGGCATTAACTGGTCCAATTGGTATTGTATTAGGTGTC
TTGGGTGGTTTGGCGGTGGCGTTCACAGTGGCTTATAAAAAATCGGAGACATTTAGAAAC
TTTGTGAATAGCGCAATCGATAGTGTAAAACAAACGTTTAGTAATTTCGTTCAATTTATT
CAACCATTCATTGACTCTGTTAAAAACATTTTCAATCAAGCGATATCAGCGATTGTTGAT
TTTGCTAAAGACATTTGGAATCAAATTAATGGGTTTTTCAATGAGAACGGTACGTCGATA
GTACAGGCTTTACAAAATGTCTTCAACTTTATTAAGGCTATATTTGACGGTATATTAAAC
TTTATTATTAAACCAATCATGTTTGCGATTTGGCAAGTGATGCAATTTATTTGGCCGGCG
GTTAAAGCTTTGATTATCAGCACTTGGGAAAATATCAAAGGTGTGATACAAGGTGCTATT
AACATTATCTTAGGTATTATCAAAGTGTTCTCTAGCCTTTTCACAGGAAATTGGAAAGGC
GTTTGGGACGGTATAGTAATGATACTAAAAGGTACTGTACAGTTAATTTGGAATTTAATA
CAACTATGGTTTGTAGGTAAAATTCTAGGTGTGGTTAGATACTTTGGTGGATTGCTTAAA
GGTTTAATATCTGGCATCTGGGGCGTTATCAAAGGTATATTTAGTAAATCATTATCTGCA
ATTTGGAATGCAACGAAAAGTATTTTTGGTTTCTTATACAATAGTGTTAAATCAATTTTT
ACAAATATGAAAAATTGGCTATCTAACACATGGAATAATATCAAGAGTAATACAGTTGGT
AAAGCACATTCTTTATTTACTGGTGTGAGATCTAAATTCACAAGCTTATGGAATGCGACG
AAAGATATATTTACAAAATTAAGAAATTGGATGACAAATATTTGGAATTCTATCAAAGAC
AATACAGTAGGTATAGCTGGTCGCTTATGGGATAGAGTGCGTAACATCTTTGGAAGCATG
CGTGACGGTTTAAAATCTATCATTGGTAAAATTAAAGATCATATCGGTGGTATGGTAAGC
GCTATTAAAAAAGGACTTAACAAGCTGATTGAAGGTTTAAACTGGGTCGGTGGTAAGTTA
GGTATGGATAAAATACCTAAGTTGCATACTGGTACAGAGCACACACATACTACTACAAGA
TTAGTTAAGAATGGGAAAATTGCACATGATACATTCGCTACAGTTGGAGACAAAGGACGC
GGTAATGGTCCTAATGGTTTCAGGAATGAAATGATTGAGTATCCTAACGGTAAACGTGTA
CTTACGCCTAATACAGATACAACAGCGTACTTACCTAAAGGTTCAAAAGTATATAACGGC
GCACAAACTTATTCAATGTTAAATGGAACGCTTCCAAGATTTAGTTTAGGTACTATGTGG
AAAGACATTAAATCTGGCGCGTCATCAGCGTTTAAATGGACAAAAGACCAAATAGGTAAA
GGTACTAAGTGGCTTGGCGATAAAGTCGGTGATGTTATGGACTTTATCGATAATCCAGGT
AAACTTCTAAATTATATACTTAAAGCATTTGGTGTTGATTTCAGCTCTCTAACTAAAGGT
ATGGGAATTGCAGGAGACATTACAAAAGCGGCTTGGAATAAGATTAAGAAGAGTGCTACC
AATTGGATAAAAGAAAACTTAGAAGCGATGGGTGGCGGCGATTTAGTCGGTGGAATATTA
GACCCTGACAAAATTAATTATCATTATGGACATACCGCTGCATACACTGCTGCAACCGGA
AGACCTTTCCATGAGGGTGTAGACTTCCCGTTTGTATACCAAGAAGTTAGAACACCGATG
GGTGGTAGGCTAACAAGAATGCCATTTATGTCTGGCGGTTATGGTAATTATGTAAAAATT
ACTAGCGGTGTGATTGACATGTTATTTGCGCATTTGAAGAACTTTAGCAAATCACCACCT
AGTGGCACAATGGTGAAACCGGGTGATGTCGTAGGTTTAACGGGTAATACAGGTTTTAGT
ACAGGACCGCACTTACATTTTGAAATGAGAAGAAATGGACGTCACTTTGACCCTGAACCG
TATTTGAGAAACGCTAAGAAAAAAGGTAGATTATCAATTGGTGGAGGTGGTGCTACTTCC
GGAAGCGGTGCGACGTATGCTAGCAGAGTAATTCGACAAGCGCAAAACATCTTAGGTGGC
CGTTATAAGAGTAAATGGATTCACGACCAAATGATGCGAGTTGCAAAGCGTGAAAGTAAC
TACCAAGCGAACGCAGTGAATAATTGGGATATTAATGCGCAAAGGGGTGACCCTTCAAAA
GGATTATTCCAAATTATCGGTTCAACATTTAGAGCTAATGCGAAGTCTGGTTATAATAAT
TTCAATAACCCTGTTCATCAGGGTATATCAGCAATGCAATATATCGTAAGACGTTATGGC
TGGAGTGGATTCAAACGCGCTGGCGATTACGCATATGCTACTGGTGGCAAAGTCTACAAC
GGATTGTATCACTTAGGAGAAGAAGGATATCCAGAATGGGTTATTCCTACTGATCCTGCA
CGTAAAAACGAAGCAATGAAGATGTTACATTATGCAGCTGCGGAAGTTAGAGGGAAAAAC
GCAAGTAAGAATAAACGACCTAGTCAATTGTCTAGTGTAAATGGATTTGATGACCCAAGC
TTATTATTGAAAATGATTGAACAACAACAGCAACAAATAGCTTTATTACTGAAAATAGCG
CAATCCAACGATGTGATTGCAGATAAAGATTATCAGCCGATTATTGACGAATACGCTTTT
GATAAAAAGGTGAACGCGTCTATAGAAAAGCGAGAAAGGCAAGAATCAACAAAAGTAAAG
TTTAGAAAAGGAGGAATTGCTATTCAATGA
>>0360|Q8SDK3-tail_(putative bacteriophagal protein from Sipho-/Biseptimavirus)_[pos.: 354556 to 356040, length: 1485, dir.: FORWARD]
ATGATAGACACTATTAAAGTGAACAACAAAACAATTCCTTGGTTGTATGTCGAAAGAGGG
TTTGAAATACCCTCTTTTAATTATGTTTTAAAAACAGAAAATGTAGATGGACGTTCAGGG
TCTATATATAAAGGGCGTAGGCTTGAATCTTATAGTTTTGATATACCTTTGGTGGTACGT
AATGACTATTTATCTCACAACGGCATTAAAACACATGATGACGTCTTGAATGAATTAGTA
AAGTTTTTTAACTACGAGGAACAAGTTAAATTACAATTCAAATCTAAAGATTGGTACTGG
AACGCTTATTTTGAAGGACCAATAAAGCTGCACAAAGAATTTACAATACCTGTTAAGTTC
ACTATAAAAGTAATACTAACAGACCCTTACAAATATTCAGTAACAGGGAACAAAAACACT
GCGATTTCAGACCAAGTATCGGTTGTTAATAACGGTACTGCTGACACACCTTTAATCGTT
GAAGCCCGAGCGATAAAACCCTCTAGTTATTTTATGATTACCAAAAACGACGAAGATTAT
TTCATGGTTGGTGACGATGAAGTAACTAAAGAAGCTAAGGATTATATGCCTCCTGTTTAC
CATACTGAATTTCGTGATTTCAAAGGTTGGAATAAGATGACTACTGAAGATATCCCAAGT
AATGATTTAGGTGGTAAGGTTGGCGGTGATTTTGTGATATCCAATCTAGGTGAAGGTTAT
AAAGCAACGAATTTTCCTGATGCAAAAGGTTGGGTTGGTGCTGGCACGAAACGAGGGCTT
CCTAAAGCGATGACAGATTTTCAAATCACTTATAAATGTATAGTTGAACAAAAGGGTAAA
GGCGCTGGGAGAACAGCTCAACATATATACGACAGTGACGGTAAGTTGCTTGCTTCTATT
GGATATGAAAACAAATACCATGATAGAAAAATAGGGCACATTGTTGTTACGTTGTATAAC
CAAAAAGGAGACCCGAAAAAGATATATGACTATCAGAATAAGCCAGCAATGTATAACAAA
GATAGAATTGTTGTTTACATGAGACTCAGAAGAGTAGGTAATAAATTTTCTGTTAAAACT
TGGAAGTTTGACCACATTAAAGACCCAGATAGACTTAAACCTATTGATATGGATGAAAAA
GAGTGGATAGACGGCGGTAAGTTTTATCAACGTCCTGCTTCTATTATAGCTATCTATAGT
GCGAAGTATAACGGTTATAAGTGGATGGAGATGAACGGATTAGGTTCATTCAATACGGAG
ATTCTGCCGAAACCGAAAGGTGCAAGGGATGTCATTATACAAAAAGGTGATTTAGTAAAA
ATAGATATGCAAGCAAAAAGTGTTGTCATCAATGAGGAACCAATGCTGAGCGAGAAATCG
TTTGGAAGTAATTATTTCAATGTTGATTCTGGGTACAGTGAATTAATCATACAACCTGAA
AATGTCTTTGATACGACGGTTAAATGGCAAGATAGATATTTATAG
>>0361|WT19_000326_(hypothetical protein)_[pos.: 356056 to 359736, length: 3681, dir.: FORWARD]
GTGATACATGTTTTAGATTTTAACGACAAGATTATAGATTTCCTTTCTACTGATGACCCT
TCCTTAGTTAGAGCGATTCATAAACGTAATGTTAATGACAATTCAGAAATGCTTGAACTG
CTCATATCATCAGAAAGAGCTGAAAAGTTCCGTGAACGACATCGTGTTATTATAAGGGAT
TCAAACAAACAATGGCGTGAATTTATTATTAACTGGGTTCAAGATACGATGGACGGCTAC
ACAGAGATAGAATGTATAGCGTCTTATCTTGCTGATATAACAACAGCTAAACCGTATGCA
CCAGGCAAATTTGAGAAAAAGACAACTTCAGAAGCATTGAAAGATGTGTTGAGCGATACA
GGTTGGGAAGTTTCTGAACAAACCGAATACGATGGCTTACGTACTACGTCATGGACTTCT
TATCAAACTAGATATGAAGTGCTAAAACAACTATGTACGACTTATAAAATGGTATTGGAT
TTTTATATTGAGCTTAGTTCTAATACTGTCAAAGGTAGATATGTGGTACTCAAAAAGAAA
AACAGCTTATTCAAAGGTAAAGAGATTGAATATGGTAAAGATTTAGTCGGGTTAACTAGA
AAAATTGATATGTCAGAAATTAAGACGGCGTTAATTGCTGTGGCACCTGAAAATGACAAA
GGGAAGCGTTTAGAGTTGGTTGTGACAGATGACGAAGCACAAAGTCAATTCAACTTACCT
ATGCGCTATATTTGGGGGATATACGAACCGCAATCTGACGATCAAAATATGAATGAGGCT
CGATTGCGTTCTTTAGCTAAAACAGAGTTAAATAAACGTAAGTCAGCAGTTATGTCATAT
GAGATTACCTCTACTGATTTAGAAGCTACGTATCCGCATGAAATTATATCAATCGGGGAT
ACAGTCAGAGTAAAACACAGAGACTTTAACCCACCACTGTATGTAGAGGCAGAAGTTATA
GCTGAAGAATATAATATGATTTCAGAAAATAGCACCTATACATTCGGTCAACCTAAAGAG
TTCAAAGAATCTGAATTAAGAGAAGAGTTTAACAAACGATTGAACATAATACACCAAAAG
TTAAATGACAATATCAGCAATATCAACACTATAGTAAAAGGTGTTGTAGATGGTGAGTTA
GAATACTTTGAACGCAAAATACACAAAAGTGATACACCGCCAGAAAATCCAGTGAATGAT
ATGCTTTGGTATGATACAAGTAACCCTGATGTTGCTGTCTTGCGTAGATATTGGAATGGT
CGATGGATTGAAGCAACGCCAAATGATGTTGAAAAATTAGGTGGTATAACAAGAGAAAAA
GCATTATTTAGTGAATTAAACAATACTTTTATTAATTTATCTATACAACACGCTAGACTT
TTGTCAGAAGCTACAGAGTTACTGAATAGTGAGTACTTAGTGGATGATGATTTGAAAGCG
GACTTACAAGCAAGTTTAGACGCTGTGATTGATGTTTATAATCAAATTAAAAATAATTTA
GAATCTATGACACCCGAAACTGCAACGATTGGTCGGTTGGTAGATACACAAGCTTTATTT
CTTGAGTATAGAAAGAAATTACAAGGTGTTTATACAGATGTAGAAGATGTCAAAATCGCC
ATTTCAGATAGATTTAAATTATTACAGTCACAATACACTGATGAAAAATATAAAGAAGCG
TTGGAAATAATAGCAACAAAATTTGGTTTAACGGTGAATGAAGATTTGCAGTTAGTTGGA
CAACCTAATGTTGTTAAATCAGCTATTGAAGCAGCTAGAGAATCCACAAAAGAACAATTA
CGTGATTACGTTAAAGCTTCGGACTACAAAACTGATAAAGATGGTATTGTTGAACGTTTG
AATACTGCTGAAGCTGAGAGGATAACTTTAAAAGGTGAAATCAAAGATAAAGTTACGTTG
AACGAATATCAAAGCGGATTAGCTGAGAATAAAAAGTATGCTGATGAACAAGATAAAATA
CGTGATTTAGAAATCAAAGCTTATGCAGATGGTGTTGTTTCGCAAGAAGAACAACGTGCA
ATTGATGATGCAAAACAAAAGTTACAAGAAGCTAATGAAATTGCATCACAGGAAGCAAAC
AATGCATTTAATAATTCGAAGAATTATACTGATGGTGTTAGTCAAAATACAGATAGAAAA
CTAAGACAGATGGAAAGTTCTATTGAACAAAATGGTAGAGACATTAATTTAAAAGTATCG
CAATATGAGTTTAATAAATCAAAAGAAGCACTATCTAAAGTCATAGCGGATATCACTGTA
AACACTATGGAAGGTATTACACTAAGATACGATGAGAACGGAGCTATAAGCTCACATATT
GTAGATCATCAAGGTATTAAAATTAATGGTGATAAAGTTGATATCAGAGCAAATAGAGAA
TTCAATGTTGTAGCTAATAGTATTAATAACAAAGTCGGTAAGAACGACATCATCAATAGT
TTGAATTTATCAACTGAAGGTCTAGACATTAATGTTAACCGGATTGGTATCAAAGGTGGT
GACGCTAATCGTTATGTCCAAATACAGAATGACTCTATTGAGTTAGGTGGTATTGTGCAA
AGAACTTGGCGAGGGAAACGATCTACTGATGATATTTTTACACGTCTCAAAGACGGACAT
TTACGTTTCCGTAATAATACTGCTGGCGGTTCACTTTATATGTCGCACTTTGGTATTTCG
ACCTATATCGATGGTGAAGGTGAAGATGGTGGCTCGTCCGGTACTATTCAATGGTGGGAC
AAAAAGTATAGCGACAGTGGTATGAGTGGTTTGACTATAAATTCATATGGCGGCGTTGTC
GCGCTTAGTTCAGATTATAACCGCGTTGTAATCGACTCTTACGCTTCGGCTAACATTCAA
AGTAAACAAGCACCTGTTTATTTGTATCCGAACACTGAAAAAGTACCCGGATTAAACCGT
TTTGCATTTACATTATCTAACGCAGATAATGCTTATTCAAGTGACGGTTATATTATGTTC
GGGTCTGATGAAAATTATGATTACGATGCAGGTATCAGATTTTCTAAGGAAAGAAATAAA
GGACTTGTTCAAATTGTTAATGGTCGATACGCGACAGGTGGAGATACAACAATTGAAGCA
GGTTATGGTAAATTCAATACGCTCAAACGACGAGATGGTAATAGGTATATTCATATACAG
AGTACAGACCTACTGTCTGTAGGTTCAGATGATGCAGGAGATAGGATAGCTTCTAACTCA
ATTTATAGACGTACTTATTCGGCCGCAGCTAATTTGCATATCACTTCTGCAGGAACGATT
GGACGTTCAACATCAGCTCGTAAATATAAGTTATCCATTGAAAATCAATATAACGATAGT
GATGAACAGTTGGAACATTCAAAAGTTATTCTTAACTTACCGATTAGAACGTGGTTTGAT
AAGGCTGAATCTGAAATTTTAGCTAAAGAGCTGAGAGAGGATAGAAAATTATCAGATGAC
ACCTATAAACTTAAAAGATATGTAGGTTTGATTGCTGAAGAAGTGGAGAATTTAGGTTTA
AAAGAGTTTGTCACATACGATGACAAAGGAGAAGTTGAAGGTATAGCGTATGATCGTTTA
TGGATTCATCTTATCCCTGTTATCAAAGAGCAGCAACTAAGAATCAAGAAATTGGAGGAG
TCAAAGAATGCAGAACAATAA
>>0362|WT19_000327_(hypothetical protein)_[pos.: 359723 to 359875, length: 153, dir.: FORWARD]
ATGCAGAACAATAAACAAGGCTTACAAGCTAATCCTGAATATACAATTCATTATTTATTA
CAGGAAATTATGAGATTAACACAAGAGAACGCGATGTTAAAAGCGTATATACAAGAAAAT
AAAGAAAATCAACAATGTGCTGAGGAAGAGTAA
>>0363|WT19_000328_(hypothetical protein)_[pos.: 359922 to 360209, length: 288, dir.: FORWARD]
ATGGCAAAAGAAATTATCAACAATACAGAAAGATTTATTTTAGTACAAATCGACAAAGAA
GGTACAGAACGTGTAGTATATCAAGACTTCACAGGAAGCTTTACAACTTCTGAAATGGTT
AATCACGCTCAAGATTTTAAATCTGAAGAAAATGCGAAGAAAATTGCAGAAACATTAAAT
TTGTTATATCAACTAACTAACAAAAAGCAACGTGTGAAAGTAGCTAAAGAAGTAGTTGAA
AGAACAGATTTATCTCCAGAAGTAACAGTGAACACTGAAACAGTATGA
>>0364|WT19_000329_(hypothetical protein)_[pos.: 360304 to 360672, length: 369, dir.: FORWARD]
TTGACTACTAAAGTAGATGACGTAAAAGAAGAATTAACAACAAGGGTTGATGATATAGAG
ATATTAGCAAATGAAACTGCTGATCATGCACTCAATCTTAGACAAGAACATACAGAACAT
CACAACGAATTAAGAGAGTCTCACAAAGAGTTAAAAGACAAGCAAGAAAAAGTAGTTGAT
GAAAATTTAGAACAAACTAAAATATTAAACCGAATTGAAGAAAGGTATCAAGTGCAAGTC
GATACAGCACAAAAGAATGAAGAAAAGACGCTTGCGCAAAACAAGTGGCTTGTAGGTGCA
ATATGGGCACTTGTGACAATTGTCATGATTGCAGTTATTACTGCTTCAATTACGGCATTG
ATACCTTAA
>>0365|hltx_(putative holin-like toxin)_[pos.: 360855 to 361002, length: 148, dir.: FORWARD]
ATGGTGGCATTACTGAAATCTTTAGAAAGGAGACGCCTTTGTGGTATCTATTGTGGATGC
ACTAAATTTGATGTTTAGTTTCGGTATGTTTATCGTTACTTTACTAGGTTTGGTCATCGC
AATTGTTAAACTAAACCATAAAAAATAA
>>0366|sprFG_(small pathogenicity island RNA F and G)_[pos.: 361003 to 361193, length: 191, dir.: REVERSE]
CCATCACTAACTTTGACCGGTTTTGATGGTTATTTATTAATCATATAAAAGAGGTCACCG
TCTTTTTAACGGGCTCACTAGGGTGACATGTTTCCGCATGTTGCCCTTTTTCTATATATA
AATTAACACATCATAATATAAATATCAAATAGACGGCTTATTAGTCGTCTTTTTATTTTG
GATAAAAGGAG
>>0367|holA-2_(holin, lysis module of Siphoviridae)_[pos.: 361202 to 361456, length: 255, dir.: FORWARD]
ATGATTAATTGGAAAATTAGAATGAAACAAAAATCATTTTGGGTAGCGATATTGTCAGCT
ATCTTTTTATTTGCTCAAAACATCGCAGAAGCTATTGGATATGATATTCAAGTTTATACA
GAGCAATTAACAGATGGTTTAAACGCTGTGTTAGGCTTTTTAGTACTTACTGGTGTGATT
CAAGACCCAACAACTAAAGGTATGGGTGACAGTCACCAAGCTTTAGAATATGAAGAACCA
AGAAGAAAATATTAG
>>0368|WT19_000333_(CHAP domain-containing protein)_[pos.: 361468 to 362223, length: 756, dir.: FORWARD]
ATGAAAACATATAGTGAAGCAAGAGCAAGATTACGTTGGTATCAAGGTAGATATATTGAT
TTTGATGGCTGGTATGGTTACCAATGTGCCGATTTAGCAGTTGATTATATTTATTGGCTA
TTAGGTATTAGAATGTGGGGGAATGCAAAAGATGCGATCAATAATGATTTTAAAAATATG
GCAATAGTTTATGAAAATACACCATCGTTTGTACCACAAATAGGCGATGTAGCAGTATTT
ACAAAAGGAATATATAAACAATACGGTCATATTGGTTTAGTGTTTAATGGTGGTAATACA
AATCAATTTTTAATTTTAGAACAAAACTATGACGGTAACGCAAATACACCTGCAAAGTTA
CGATGGGATAATTATTATGGATGTACCCACTTTATTAGACCTAAGTATAAAAGTGAGGGC
TTAATGAATAAGATCACAAATAAAATTAACCCACCTGCTCAAAAAGCAGTCGGTAAATCT
GCAAGTAAAATAACAGTTGGAAGTAAAGCGCCTTATAATCTTAAATGGTCAAAAGGTGCT
TATTTTAATGCGAAAATCGACGGTTTAGGCGCTACATCAGCCACTAGATACGGTGATGAT
CGTACTAACTATAGGTTCGATGTTGGACAGGCTGTATATGCACCTGGAACATTAATATAT
GTGTTTGAGATTATAGACGGCTGGTGCCGTATTTACTGGAACAACCACAATGAGTGGATA
TGGCATGAGAGACTGATTGTGAAAGAAGTTTATTAG
>>0369|sprX_(noncoding small regulatory RNA)_[pos.: 362586 to 362735, length: 150]
ACATGCATCAACTATTTACATCTATCCTTGTTCACCCAAGCATGTCACTGGGTGTTTTTT
TCTTATGATAGAGAGCATAGTTTTCATACTACTCCCCCGTAGTATATATGACTTTAGCAT
TCCCGTATAATAGTTTACGGGGTGCTTTTT
>>0370|WT19_000334_(SH3 domain-containing protein)_[pos.: 362999 to 363330, length: 332, dir.: FORWARD]
GTTAAAACGCCAGTTAAAAATGATAAGAATCCACCAGTGCCAGCAGGTTATACACTCGAT
AAGAATAATGTACCGTATAAAAAAGAGACTGGTTATTACACAGTTGCCAATGTTAAAGGT
AATAATGTGAGGATGACTATTCAACTAATTCAAGAATTACAGGTGTATTACCCAACAACA
CAACAATTACGTATGACGGTGCATATTGTATTAATGGTTATAGATGGATTACTTATATTG
CTAATAGTGGACAACGTCGTTATATAGCGACAGGAGAGGTAGACAAGGCAGGTAATAGAA
TAAGCAGTTTTGGTAAGTTTAGCGCAGTTTGA
>>0371|lukS-BV_(Pantone-Valentine leukocidin subunit S from beaver isolates)_[pos.: 363719 to 364657, length: 939, dir.: FORWARD]
ATGGTCAAAAAAAGACTATTAGCTGCAACATTGTCGTTAGGAATAATCACCCCTATTGCT
ACTCCGTTTCATGAATCTAAAGCTGATAATAATATTGAGAATATTGGTGATGGCGCTGAG
GTAGTCAAAAGAACAGAAGATATAAGTAGCGATAAGTGGGGGGTCACACAAAATATTCAG
TTTGATTTTGTTAAAGATAAAAAGTATAACAAAGAGGCTTTGATTTTAAAAATGCAAGGT
TTTATCAATTCAAAGACTACTTATTACAATTACAAAAACACAGCTGATATAAAAACAATG
AGGTGGCCTTTCCAATACAATATTGGTCTCAAAACAAATGACCCCAATGTAGATTTAATA
AATTATCTACCTAAAAATAAAATAGAAACTACGGATGTTGGTCAAACATTAGGATATAAC
ATTGGAGGTAATTTCCAGTCAGCACCATCTATAGGTGGCAATAGCTCATTTAATTATTCT
AAAACAATTAGTTATACCCAAAAGAGTTATGTCAGTGAAGTAGAACATCAAAATTCAAAA
AGTGTTCAATGGGGAATAAAAGCTAATTCATTTATCACATCAATAGGTAAAATGTCTGGA
GATGATCCAAATTTATTTGTTGGATATAAACCATATAGTCAAAATCCGAGAGACTATTTT
GTGCCAGACAATGAATTACCCCCATTAGTACACAGTGGTTTCAATCCTTCATTTATTGCA
ACTGTTTCTCATGAAAAAGGCTCAGGAGATACAAGTGAATTTGAAATAACGTATGGCAGA
AATATGGATCTTACTCATGCTAGTAAAAGATCAACACACTATGGCAATAGTTATTTAGGA
GGAACTAGAATACACAACGCATTTGTAAACAGAAATTACACAGTTAAATATGAAGTAAAC
TGGAAAACTCATGAAATTAAAGTGAAAGGACATAATTGA
>>0372|lukF-BV_(Pantone-Valentine leukocidin subunit F from beaver isolates)_[pos.: 364659 to 365636, length: 978, dir.: FORWARD]
ATGAAAAAATTAGTCAAATCATCAGTTGTTACATCAATTGCATTGCTTTTGCTATCCAAC
ACAGTTGATGCAGCTCAACATATCACACCTGTAAGTGAGAAAAAGGTTGATGATAAAATT
ACTTTGTACAAAACAACTGCAACATCAGATTCCGATAAGTTAAAAATTTCTCAGATTTTA
ACTTTTAATTTTATTAAAGATAAAAGTTATGATAAAGATACATTAGTACTCAAAGCCGCT
GGAAACATTTATTCTGGCTATACAAAGCCAAATCCCAAAGACACTATTAGTTCTCATTTT
TATTGGGGTTCTAAGTACAACATTTCAATTAATTCAGATTCTAATGACTCAGTAAACGTT
GTAGATTATGCACCTAAAAATCAAAATGAAGAATTCCAAGTTCAACAAACATTAGGTTAT
TCTTATGGCGGAGATATTAATATATCTAATGGCTTATCAGGTGGATTAAATGGATCAAGG
TCATTTTCAGAAACGATAAATTATAAACAAGAAAGCTATAGAACTAGCTTAGATAAAAGA
ACTAATTTCAAAAAAATTGGTTGGGATGTTGAAGCACATAAAATTATGAATAATGGTTGG
GGACCATATGGCAGAGATAGTTATCATCCAACTTATGGTAATGAAATGTTTTTAGGTGCT
AGACAAAGTAGTTCGAATGCTGGACAAAACTTCTTGGAATATCACCAAATGCCAGTGTTA
TCCAGAGGTAACTTCAATCCAGAATTTATTGGTGTCCTATCTCGAAAACAAAACGCTGCA
AAAAAATCAAAAATTACTGTTACTTATCAAAGAGAAATGGATAGATATACAAACTTTTGG
AATCAAATTCACTGGATAGGTAATAATTATAAAGATCAAAATAGAGCAACTCATACATCA
ATTTATGAAGTTGATTGGGAAAATCATACAGTTAAATTAATAGATACTCAATCTAAGGAA
AAAAATCCTATGAGCTAA
>>0373|lip2_(lipase 2)_[pos.: 365865 to 366026, length: 162, dir.: TRNC-FRWD]
ACCATCATACAAGGATGGGATCATGTCGATTTTATCGGTGTAGATTTCCTAGATTTTAAG
CGTAAAGGTGCAGAACTCGCCAACTTCTATACAGGTATTATAAATGACTTGTTGCGTGTT
GAAGCAACTGAAGGTAAAGGTACACAATTGAAAGCAAGTTAA
>>0374|A5IPQ2_(esterase/lipase-like protein)_[pos.: 366268 to 367095, length: 828, dir.: REVERSE]
TTACGCCATTGTTATAGCGTTTAAGAAATCAACAACTTTACGATAAATAGTGATTGCTTC
GTCATTAGGTCTACGATCAAAATCATGCTCGTTTTTATTCACGCGTTCAAATGTTGAATG
TGGAACATGATTCATGATATGTTCGCTTTCCTCAACGGGAACATCATAATCGCCATTACA
ATGCGCAACGAAAACAGGTGGAAGTGTTTTAAGTTCATTTGGTGAGATGTTGTATTTTGA
ATCGGTATAATCAGCAATATTAATCATATTTATCCATTTACCTGTGCCACGTGCATAAAC
GTAGATTAAAAAACGTTGTGCGATTTGATCTTGAACAACCGGTGTTGGTGAAGTGAGTTG
TGCAATCATTGTTTCGTTTACGCTTTGAGCTATTTTTGCGTAATAACTATTAGTTGTTTT
AAAAGGTTCAGTGTTGATGCGACTATAACCATAAAAATCAATAACACCATCAATATTTCT
GTCTCGTGCAATTAATAGACTTAAATATGCACCTGATGATCTGCCAAAGGTAAAAATAGG
GCAATTAGAATATTGTGATTGAATCGCATCGAATGATGCGTAGACATCCTCAATAATACA
ATCGAGACTTACTTCTGGTAATAAACGATAATTTAGTTGAATTAAATCGTAATGTTCCGT
AAGGATATCGATATACTGTGGGGATAAATCGTTAGCTTTACCGAACATTAATCCACCACC
GTGGATATAGACAATAGCGCCTTTTGTTGGTTGATTTTTTGCTTTAATAATTGTGTAAGG
TAATGCAAATGCATCTTTAGTAATTACTTTATCTTTAATTTCAGTCAC
>>0375|Q6GJZ4_(NADH-dependent flavin oxidoreductase)_[pos.: 367168 to 368367, length: 1200, dir.: REVERSE]
TTAAGACGATGAGTCATGATAATTCTGTTCTAATTGACGTAAAGCGTCACGGGTATGCTT
CTTTAGACCTTCCCCATAATCCATCATTTTAACAATATCTTTAAAAGCGGCACGCGGAAT
GGCTAAATTTTCTAAATCTTCCATAGAAAATTCAAGGTCAATATCATGTGGTCGCTGTTC
AGCAAGTTTATGCACAAAGTCAGGTTCTGTGACAAAAGGCGAAGACATGCCGACCATATC
TGCATGTTGTAAAGCATCTAAAGCAGACTCTGGAGAATTAATCCCGCCACTTGCAATTAA
AGGGATACGACCTGCTAAATGTTCATAGACAATTTGGTTAACTGGCCGACCGAAATGTTC
ACCTGGTGTACGAGACGTATTTTGATAAATATGTCGACCCCAGCTAGCGATTGCTAAATA
TTGGATGTTTGAAACGTCCATGACCCAATCGATTAATTGATTGAACTCGTCAATGGTATA
TCCTAAATCACTACCTCTGGTTTCTTCTGGCGTTGCTCGAAATCCTAAAATAAAATTGTC
AGGTGCTTCTTTATCAATTACTTCTTGTACCGCGCGCATAACTTCTAAACATAATCTTGC
ACGATTTTTTAATGAGTCGGCACCGTAATGGTCTGTACGTTTATTCGAAAAAGTTGAGAA
AAATGTTTGAATCAGCAAACGTTGTGCAATCGAAATTTCCACACCATCAAAACCTGCTTT
AATCGCGCGTAATGTAGCATCGCGATACTGCTGAATGATGCTATTGATTTTCTCTTGAGA
CATGGCGATAACATCGTGTTCAATCGGTGAATGCAACGTCATAGGGCTTGGTCCATACAC
CTTTCCAAAATTTAAAATTGCTTGATTTGAAAAACGACCAGCATGCGCTAGCTGAATAAT
AGCGAGGCTACCATGTTGTTTCATCGTAGATGCCATGTTAGTTAATCCAGGGATACAAGC
ATCATGATCAATATTAAAGCCGTATTCAAACAATTGACCATAAGGTTCAATGTAAGCAGC
GCCGGTGACTTGCATACCAGCTGAATTAGAGCGACGTGCAGCATAAGCCAAGTCTGCTTT
TGTAATATAGCCTTCTTTTGTTGATGCGTTTACGGTCATTGGTGATAATACAAAGCGATT
CGAAATTTTGATGCCATTAGGTAAGTGGATTGATTGTAAAAGTAGTTTGTATCGGTACAT

>>0376|WT19_000339_(hypothetical protein)_[pos.: 368463 to 368555, length: 93, dir.: FORWARD]
ATGGAAAGCATTTTTAAAATTAAACTAATGAATGGCATTTGTAGGTCTGAAGATATGAAT
ATGAAAAAGAAAAATAAAAGCGAAAAGATATAA
>>0377|limB1_(putative monooxygenase locus 1)_[pos.: 368669 to 369670, length: 1002, dir.: FORWARD]
TTGGTTAAATTAAGCGTATTAGACTATGCCTTAATAGATGAAGGTAAGGATGCACAAAAG
GCGTTGCAAGATTCAGTGACACTTGCAAAATTAGCAGATCGACTTGGCTTTAAGCGAATT
TGGTTTACGGAACATCATAATGTACCAGCGTTTGCGTGTAGTAGTCCAGAACTTTTGATG
ATGCATACATTGGGGCAGACAAATCACATACGAGTTGGCTCTGGTGGTGTGATGTTGCCG
CACTATCGACCTTATAAAATTGCTGAGCATTTTAGAATGATGACAGCGTTATATCCAAAT
CGTATTGATTTAGGTATTGGTAATAATCCAGGTACTACTATGGTAAAGCAAGCTTTAGAT
GGAATAAATCCTACATATGATAGTTACGATGAATCGATTTCGTTATTACGTGATTATCTT
ACAATAAAGGATAAGCCAAGTGCGCATACGTTAGGTGTCCAACCACACATTGATCATTTT
CCAGAAATGTGGTTATTAAGTAGTAGCGCAACATCTGCTAAAATAGCTGCCGAACTAGGT
ATAGGGCTTTCTGTTGGAACATTTTTGCTACCAGATATAAATGCGATACATGCAGCGAAG
GATAACATTGATATTTACAAAAAACATTTCCTAGCATCAACGATTAAAATGGACGCAAAG
GTGATGGCATCTGTATTTGTCATTGTAGCTGATAATGAAGCGGAAGTAGCAGCATTACAA
CATGCCTTAGATGTTTGGTTATTAGGTAAATTACAATTTGCAGAATTTGAACATTTTCCA
TCGGTAGACACAGCGCAAAAGTATAAGCTTAATGATCGAGACAAAGAGATGATTCAAGCA
CATCAAGCACGTATCATTGCAGGTACACAAGAACAGGTTAAAGCACAATTAGATGATTTC
ATTGCTACGTTTGAAGTTGATGAGGTGTTAGTAGCACCGCTTATTCCAGGCATTGAACAG
CGTTGTAAAACATTAAAATTACTCGCGGAAATCTATTTGTAG
>>0378|gcvH1_(glycine cleavage system H protein, locus 1)_[pos.: 369704 to 370036, length: 333, dir.: FORWARD]
ATGAAAAAGTTAGCCAATTATTTATGGGTAGAAAAAGTAGGAGATTTGTATGTGTTTAGT
ATGACACCTGAATTGCAAGATGATATTGGGACAGTAGGTTATGTTGAATTCGTGAGTCCA
GATGAAGTTAAAGTGGATGATGAAATTGTGAGTATCGAAGCATCGAAAACGGTCATTGAT
GTGCAAACGCCATTGTCAGGAACGATTATTGAGCGAAATACAAAAGCGGAAGAAGAACCG
ACAATTTTAAATTCTGAAAAACCAGAAGAAAATTGGTTGTTCAAATTGGATGATGTCGAT
AAAGAAGCATTCCTGGCATTACCGGAGGCTTAA
>>0379|WT19_000342_(protein-ADP-ribose hydrolase)_[pos.: 370037 to 370837, length: 801, dir.: FORWARD]
ATGGAAACGTTAAAATCAAATAAAGCGAGACTTGAATATTTAATCAATGATATGCGTCGA
GAGAGAAATGACAATGACGTATTGGTAATGCCATCTTCATTTGAAGATTTGTGGGAATTA
TATCGAGGCTTAGCAAATGTCAGACCGGCATTACCTGTAAGTGATGAATATTTAGCTGTA
CAAGATGCTATGTTAAGTGATTTGAATCGTCAACATGTTACGGATTTGAAGGATTTGAAG
CCGATAAAAGGTGATAATATCTTTGTTTGGCAAGGTGATATCACGACGTTAAAAATCGAT
GCTATTGTTAATGCTGCAAATAGTCGTTTTCTAGGATGTATGCAAGCTAATCATGACTGC
ATTGATAATATTATTCATACAAAAGCGGGTGTTCAAGTTCGACTTGATTGTGCAGAGATC
ATTCGACAACAAGGGCGCAATGAAGGTGTAGGTAAAGCCAAAATAACACGTGGATATAAT
TTGCCAGCAAAGCATATAATTCATACGGTTGGTCCGCAAATACGTCGATTGCCTGTTTCG
AAAATGAATCAGGACTTGTTAGCTAAATGCTATTTGAGCTGTCTTAAATTGGCTGATCAA
TATAGTTTAAATCATGTCGCTTTTTGCTGTATATCTACAGGTGTATTTGCTTTTCCTCAA
GATGAAGCAGCAGAAATTGCTATTCGAACAGTAGAAAGCTATCTCAAAGAAACAAATTCA
ACATTGAAAGTCGTGTTCAATGTATTTACAGATAAGGATTTACAACTGTATAAGGAGGCA
TTGAACTGTGATGCAGAGTAG
>>0380|sir2_(NAD-dependent protein deacetylases, SIR2 family)_[pos.: 370827 to 371771, length: 945, dir.: FORWARD]
ATGCAGAGTAGTAAATGGAATGCAATGTCTCTTTTAATGGATGACAAGACAAAGCAGGCT
GAAGTATTGCGTACTGCGATTGATGAAGCAGATGCGATAGTGATTGGAATTGGTGCAGGC
ATGTCTGCATCTGATGGATTTACATATGTAGGAGAGCGTTTTACGGAAAATTTCCCAGAT
TTTATTGAAAAATATCGCTTCTTTGATATGTTGCAAGCGAGTTTACATCCTTATGGCAGT
TGGCAAGAGTATTGGGCATTTGAGAGTCGTTTTATTACATTAAACTATTTAGATCAACCT
GTAGGTCAGTCTTATCTCGCATTAAAATCCTTAGTGGAAGGTAAACAGTACCATATCATA
ACTACGAATGCAGACAATGCTTTCGATGCTGCTGAATACGATATGACTCATGTATTTCAT
ATACAAGGGGAGTATATACTGCAACAGTGTAGTCAGCATTGTCATGCTCAAACGTATCGC
AATGATGATTTAATTCGTAAAATGGTTGTTGCGCAACAAGATATGCTTATACCTTGGGAG
ATGATTCCAAGATGTCCAAAATGTGATGCCCCAATGGAAGTGAATAAACGTAAAGCGGAA
GTTGGCATGGTTGAAGATGCTGAATTTCATGCGCAACTACAACGTTATAATGCTTTTCTA
GAGCAACATCAAGATGATAAAGTGTTGTATTTGGAAATTGGAATTGGTTATACTACACCA
CAATTTGTGAAGCATCCTTTTCAGCGTATGACACGTAAAAATGAAAATGCCCTTTATATG
ACGATGAATAAAAAGGCATATCGCATTCCGAATTCAATTCAAGAACGTACCATACATTTA
ACTGAGGATATCTCAACATTGATTACAGCAGCACTCCGGAACGACAGCACAACGAAAAAT
AACAACATTGGAGAGACAGAAGATGTACTTAATAGAACCGATTAG
>>0381|lplA1_(lipoate-protein ligase A, locus 1)_[pos.: 371749 to 372771, length: 1023, dir.: FORWARD]
ATGTACTTAATAGAACCGATTAGAAATGGAGATTATATTACTGATGGTGCGATTGCACTC
GCTATGCAAGTTTATGTTAACCAGAATATCTTTTTAGATGAAGATATTTTATTTCCTTAT
TATTGTGATCCAAAAGTGGAAATTGGACGTTTTCAAAATACTGCTATAGAAGTGAATCAA
GATTATATAGATAAACACAGTATTCAAGTAGTTCGCCGAGATACTGGTGGTGGCGCTGTA
TATGTTGATAAAGGTGCCGTTAATATGTGTTGTATTTTAGAACAAGACACTTCAATTTAT
GGTGATTTTCAACGATTTTATCAACCAGCTATAAAGGCGTTGCATACATTAGGTGCAACA
GATGTGATACAAAGCGGTAGAAATGATTTAACATTGAATGGTAAAAAAGTGTCAGGCGCC
GCAATGACATTAATGAACAATCGTATTTATGGCGGTTATTCGCTATTACTTGATGTTAAT
TATGAAGCAATGGATAAAGTGTTAAAGCCTAATCGCAAAAAGATTGCATCGAAAGGGATT
AAATCTGTGCGTGCACGTGTTGGTGATCTTAGAGAAGCACTGAATGAAAAGTATCGGGAT
ATAACCATTGAAGAATTTAAAAATTTAATGGTGACGCAGATTTTGGGAATCGATGACATT
AAAGAGGCGAAACGATACGAATTATCTGATGCAGATTGGGAAGCGATTGAAGAATTGGCG
AGCAAAAAGTATAAAAATTGGGATTGGAATTATGGGAAGTCACCTAAATATGAATATAAT
CGAAGTGAAAGATTATCATCAGGTACTGTAGATATTACCATTTCTGTTGAACAAAATCGT
ATTGCAGATTGTAGAATTTTTGGTGATTTCTTTGGACAAGGTGACATAAAAGATGTGGAA
CAAGCATTACAAGGAACAAAAATGACAAGAGAAGATTTAACGTATCAGTTAAAGCAATTA
GACATCGTTTATTATTTTGGTAATGTTACGGTGGAATCATTGGTTGAGATGATTTTAAGT
TAA
>>0382|ulaA_(putative sugar-specific permease, SgaT/UlaA)_[pos.: 372915 to 374261, length: 1347, dir.: REVERSE]
CTATTGCTGTGGCTTTTGACGACCTTTTAATAAAATTGCTGTCGCACCTACGATAATAAT
AAATAGAATCGCACCAAATAATCCCATATATTTTACTGCGTTACCGAACACGATACCGAC
AGCTAAAAAGTCTGTATCTGAGAATGTTGTTGCAGCACCACCTAATTCGCCTAAAAATGG
CAAGAATAATAATGGTAAAAACGTTATTAGGATACCATTTAGAGCGGCGCCAGCAACAGC
ACCTTTAATACCGCCTCTTGCATTACCGAATACAGCAGCCGTTGCACCTAAGAAGAAGTG
TGCAACTACGCCAGGTAAAATGACGACGCCACCAAATAAGAATAAGATAAACATACCGAT
GACACCTGTAATAAAGCTGACAAAGAATCCAATTAGTACTGCATTTTGTGCATAAGGGAA
CACAATAGGGCAGTCTAATGCAGGTTTAGAATTTGGTACAAGCTTTTCAGAAATGCCTTT
AAATGCTGGGACGATTTCAGCTAAGATTAAGCGAACGCCCGTTAAAATAATAAATACACC
AGCAGCAAATGTCACACCTTGAATTAATGAAAATACAATAAAGTTTTGACCATCACTAAT
AGATTCGTGTACATAACTAACGCCCGCAAATAAGCATGCGATGAAGTAAAGTAATGCCAT
CGTAATCGAGATACTAATTGTACTTTCTCGTAAGAAACTTAAGCCTTTTGGAAATTTAAT
CTCTTCCGTTGATTTAGACTTACCTTTGAATAATTGACCTACAGCACCTGCGGCAAAGTA
ACTGATTGAGCCAAAATGACCTAACGCTACTTGGTCATTCCCTGTAATTTTTCGCATCGT
AGGTTGGAGTAATGCAGGTAAGACTGCCATGATTAATCCTAATACGAGTGCGCCGATAAC
AATCGTTAGCCAACCTTTAATATGACTGACTGTTAAAATGATAGCTAAAAACGCAGCCAT
GTAAAATGTATGATGACCTGTTAAAAAGATATATTTTAAATTAGTGAAGCGGGCAATTAA
AATATTAACAATCATGCCACAGACCATGATGAGTGCAGCTGTTGTTCCAAAATCTTTTAA
GGCTAGTGAGACGATAGCTTCGTTGTTAGGTACGATACCTTGCACACCGAATGCGTGTTG
GAATATTTTGCCGAATGGCTCAAGAGATCGAACGACGACATCAGCACCTGCACTTAAAAT
TAAGAAGCCCAATATCGTTTTAATGGTTCCTGAAGTGATTGTTGCGGCAGGTTTTTTCTG
AACGATTAAACCTATAAAGGCAATCAGTGCAACAAGAATGGCTGGTTGACTTAAAATATC
GACTATAAAATTAAGGATTGCTTGCAT
>>0383|Q5HIW4_(putative phosphotransferase system protein)_[pos.: 374276 to 374560, length: 285, dir.: REVERSE]
TTAAATCATGTTAAGTTGTTGTAATTTTTCTGCGAGCTTTTGTTGTAATTCAGCTTTGTC
TAAAATATTATCAAGAACTAAGACATCCCCTAGACGTTCGGCATTTTCAGCTAAATCGCT
ACCACAAATAAACAAGTCAGCCATCTCTGGACTTGCTGTCATAATGTCACTATGTTCAAC
TTCGATATCAGATGGTGCATTAAGTTGCCTAAGTGCTTCTTGTGCGTTCATTTCTACCAT
AAAACTACTTCCTAAACCGTGGCCACATACTACTAAAATTTTCAT
>>0384|Q5HIW3_(putative phosphotransferase system protein)_[pos.: 374562 to 375005, length: 444, dir.: REVERSE]
TTAATCATGCTCCTTTAAAATGTTTTTAATGTCTTGTGCGTTTGTTGCAGTTAATAGTTG
CTGGACTGTTTGGTTATCGCCCAGTACGGTTGCTAAATTTTGTAATACAGATAAGTGTGA
ATGATTGTCGATGGCACTCAATACAAAAATGAGTGATGCGTAGTGATCTTCATCACAGAA
TGCCACATGTTGGTTCAACTTTAATAGACTTAAACCAACTTGATGTACGTCATTGTTAGG
TCTTGCATGTGCAATTGCAATTTCAGGTGCGATAACGATATAAGGTCCAAGTTCATTAAC
GCTATCAATCATTGCTTGAACATAGCCTTGTTCAATAATTTGTTCTTGTAGTAATGGCTG
AGAAGCTATAGTTATAGCTTCAGTCCAATCATTTACTTGTTCTTTTACAATGATGCGTGT
TGTTGACAAAATGTCTAATGACAC
>>0385|A8YZF7-licR2_(transcriptional antiterminator, BglG family)_[pos.: 375010 to 376965, length: 1956, dir.: REVERSE]
TTAAGCCTCCTTTGTCATAGTTAAAGCAATGTGTTGTTTAATTTTAAAAATATTCCCATC
TAAGAAATCTTGTCGATATAAGTCGTTGCTTAAGCATTCGCTTAACTGTCCCAATGCCTT
TAAATGTGCATTGGGGTGGTCCGTTGCTAATGTAATTACAAGGTGAACGGGATCGTTAGC
TTTACTACCAAAAATAATCCCTTCAGTGAAATAAGTTAGTGCGAAACCTACACCATTCTG
TACATAATCAGTACCAGCGTGAATAAGTGCAATATGCGGACTAATGACCATATATGACCC
GAATTGTTCTAATTGTTTTAAAATTGCAGCTGTATAATTTGAATTGACAATGCCATCATT
GATTAAAGGTTGCACAGCCACTGTAATTGCCGATTCAATTGATAATGGTTGTTTATTTAT
AATGATGCGATGTTCAGGCAATAAATCTGCGAGTGACTTGCCATCAGTTGCCATTTTCAT
GACTCGTTGTTCTCTTGAGTCATTGATAATTTGATTCAATTTTTGACGAGATTGCTGATT
GATAAATGGATCGACATGAATAACTGGTACAGCTGAGATTTCACAAGGTACTGTTGAAAT
GACATAATCAATGTTATCTTGCAATAATCGACTTTCTTCCAATTGATAAATGGAATAGGC
ATCCCAAATGTGAAACTCAGGATACAGATGATTTAGTTTTGATTTTAAAAGTTGCGACGT
GCCTATACCAGAACCACATAGTAAGACAACCTTAATCATTGATTGTTTATGTGTTGCAAC
ACGCTCTATACTTGATGCGAAATGAATTGTAATGTATGTTAATTCATCTTCGTTGAAGCG
AATAGCAGCATCTTGTTCAATTGGGCTAATATGCTTGCTAACGGCTTCAATGATTTGAGG
ATAGCGACGCATAACTTCTTGCCTCAAAGGATTAGGTTGTAGCATATCGTATTTAATACG
ATGTATAGCTGGTTTGATATGTGTGATCAGACTGGTATGCAACTTGTTGTCTTTTGACAT
ATCAATGCCTAATTCTTGGCTAACACAAGTGATCAATTCATGTATATTTTGCGATAAATC
ATGGTATTCAAAGGTAATTGAAGATGCTGTATGTTCGGTCATTTTAGAGCCTAGTAAATG
TAACGTGATAAAGATAATTTCAGACTCTGGAAATGTGACATTACAACTGCGTTCTAAGTT
TTCTATCATTTTTGAAGCAATAGCATACTGATTAGTATGTCGCCATTTATCAATTTCATT
GATAGGTATATCGAACGAAAAATTTTCATTTAAACGCTGAATGGCAATGAGTATATGATA
GATTAAGCCATCGATAGCCGACTGAACTAAATGATAATTTTCACTATTTAATGTCTTAAT
AATGGCACGGCGAACCAATGCGATTGATTCTGAATTAAAGATATCAGCCTCTATAAAAGG
TGCAGCTTGTTTCATATATTGATGTATAAAGTGTGCATACGCTTTACGATAATGATCTTC
CTCACCAATAATATTGAATCCTTTATTGTGGACATAATTTAACTTTAAATGGTATTGATC
TAGTTGGGCTTGAATCATTTTAATATCATCTGCAATTGTCCGACGCGAAACATTAACATC
TTGTGCAAGTTGCTTTGTTGAAACAGGATCAGTTGTTTCGAATAACTTTAAAGCGATATG
TGTGAGTCGCTCATCTTTTGAAAAATGAATTTGATTCGTTAGATTGTGCTCTAATTCATT
TAATATCGTTGTGTTAGCTGTTGTTACTTTGATGCCTGCAGCTTTATTACGGCTGACTTG
GTAATGATAAGTTTCAGCATATTGCTCAATATATGCTATATCGTATTGAATGGTACGAGG
TGATACACCAAGTTGATTAGCAATGGTATTGATTGGAATAAACGTTTGCTCATGAATTAA
AAGATACAAAATTTCGATTTGTCTATAACTTAACAA
>>0386|mepR_(MATE regulatory protein)_[pos.: 377177 to 377596, length: 420, dir.: FORWARD]
ATGGAATTCACTTATTCGTATTTATTTAGAATGATTAGTCATGAGATGAAACAAAAGGCT
GATCAAAAGTTAGAGCACTTTGATATTACAAATGAGCAAGGTCATACGTTAGGTTATCTT
TATGCACATCAACAAGATGGACTGACACAAAATGATATTGCTAAAGCATTACAACGAACA
GGTCCAACTGTCAGTAATTTATTAAGGAACCTTGAACGTAAAAAGTTGATTTATCGCTAT
GTTGATGCACAAGATACGAGAAGAAAGAATATAGGACTGACTACCTCTGGGATTAAACTT
GTAGAAGCATTCACTTCGATATTTGATGAAATGGAGCAAACACTCGTATCGCAGTTATCT
GAAGAAGAAAATGAACAAATGAAAGCAAACTTAACGAAAATGTTATCTAGTTTACAATAA

>>0387|mepA_(multidrug and toxin extrusion protein)_[pos.: 377703 to 379058, length: 1356, dir.: FORWARD]
ATGAAAGACGAACAATTATATTATTTTGAGAAATCGCGAGTATTTAAAGCGATGATGCAT
TTCTCATTGCCAATGATGATAGGGACTTTATTAAGCGTTATTTATGGCATATTAAATATT
TACTTTATAGGATTTTTAGAAGATAGCCACATGATTTCTGCTATCTCACTAACACTGCCA
GTATTTGCTATCTTAATGGGGGTGGGGAATTTATTTGGCGTTGGTGCGGGAACTTATATT
TCACGTTTATTAGGTGCGAAAGACTATAGTAAGAGTAAATTTGTAAGTAGTTTCTCTATT
TATGGTGGTATTGCACTAGGACTTATTGTAATTTTAGTTGCTTTACCATTCAGTGATCAA
ATCGCAGCAATTTTAGGGGCGAGAGGTGAAACGTTAGCTTTAACAAGTAATTATTTGAAA
GTAATGTTTTTAAGTGCACCTTTTGTAATTTTGTTCTTCATATTAGAACAATTTGCACGT
GCAATTGGGGCACCAATGATTTCTATGATTGGTATGTTAGCTAGTGTAGGCTTAAATATT
ATTTTAGATCCAATTTTAATTTTTGGTTTTGATTTAAACGTTGTTGGTGCAGCTTTGGGT
ACTGCAATCAGTAATGTTGCTGCTGCTCTGTTCTTTATCATTTATTTTATGAAAAATAGT
GACGTTGTGTCAGTTAATATTAAACTTGCGAAACCTAATAAAGAAATGCTTTCTGAAATC
TTTAAAATAGGTATTCCTGCATTTTTAATGAGTATCTTAATGGGATTCACAGGATTAGTT
TTAAATTTATTTTTAGCACATTATGGAAACTTCGCGATTGCAAGTTATGGTATCTCATTT
AGACTTGTGCAATTTCCAGAACTTATTATCATGGGATTATGTGAAGGTGTTGTACCATTA
ATTGCATATAACTTTATGTCAAATAAAGGGCGTATGAAAGACGTTATCAAAGCAGTTATC
ATGTCTATCGGCGTTATCTTTGTTGTATGTATGATTGCTGTATTTACAATTGGACATCAT
ATGGTCGGACTATTTACTACTGATCAAGCCATTGTTGAGATGGCGACATTTATTTTGAAA
GTAACAATGACATCATTGTTATTAAATGGTATAGGTTTCTTGTTTACTGGTATGCTTCAA
GCAACTGGTCAAGGTCGCGGTGCTACAATTATGGCCATTTTACAAGGTGTGGTTATCATT
CCAGTACTATTTATTATGAATGCTTTGTTTGGACTAACAGGTGTCATTTGGTCATTATTA
ATTGCTGAGTCACTTTGTGCTTTAGCAGCAATGTTAATCGTTTATTTATTACGTGATCGT
TTGACAGTTGATACATCTGAATTAATAGAAGGTTAA
>>0388|mepB_(putative protein)_[pos.: 379165 to 379605, length: 441, dir.: FORWARD]
ATGTATAAATCTAAATTACTGTTGAAATATATTTTTAGTGAAGAATCAGACGTTAAAGAT
TTAACGGAAGAAAAATATAATCAAGATTACGAAGCATTAACATTTAGCTTTAAAGAGGAA
ACATATCAAAGTAGGTTAGCTAAGAAAACACCGACTAAAGCAGGGTATTTTGTTGCATGT
TGGACAAAAGACGAGAACAATTGTAATCAACCATACTCAAAAGAGGCATTTGCAGATTAC
TTAATGATTATAGTTATTGATGAAGAATTAAGCGGTTATTTTTTATTTCCTAGGGAATTA
TTGGTAGAAAAAGGTATCTTAACTACATTTGAACATAAAGGTAAGATGGCTTTTAGAGTT
TATCCTAAGTGGTGTAATCAATTGAATAAAAGAGCAGAGCAAACACAAAAGTGGCAATGT
AAATATTTTTTTGAATACTAA
>>0389|txbi_glpT_(bidirectional rho-independent terminator of glpT and mepB)_[pos.: 379598 to 379687, length: 90]
AATACTAATTAAAAAGTCATATGGTTGAACTTATAAGAGATGAATATATCATCTTTCGAT
AAGATAACCATATGACTTTATTTTTTATCA
>>0390|glpT_(glycerol-3-phosphate transporter)_[pos.: 379689 to 381047, length: 1359, dir.: REVERSE]
TTAATGATGAACGGTTTCTTGTCCTACTTTATTCCAAGTGAGGATAAAGCTCAACATTGC
AAACACACTGATTGCTGTTAATAAAATAAAACCGACATCCCATCCGAATTTATCAACTAC
AGCACCTAAGACGATGTTGGCCATTACAGCACCAAACAGATAACCAAATAATCCTGTTAA
TCCAGCTGCTGTGCCAGCTGCTTTTTTAGGTACATAATCTAATGCTTGTAAACCAATTAA
CATAACTGGTCCATATATTAAGAAACCAATGGCAATTAATGAGACATTGTCTAACCAAGC
ATTGCCTGGAGGATTTAACCAATAAATTAATACAAATACTGTGACACCTAACATAAAGAA
GAAACCTGCAGGTCCACGGCGACCTTTGAATAATTTATCAGAAATGTAACCACATAATAA
TGTACCAGGAATTCCAGCCCATTCGTATAAGAAGTATGCCCAACCTGATGCTTTTAAGTC
GAAATGTTTTTCTTCACTTAAGTAGACTGGCGCCCAATCAAGTACACCATAACGCACGAA
ATAAACAAATATATTTGCAAAGGCAATTGCCCATACCCATTTATTGTTCAGTACATATTT
AAATAAAATTTCTTTTGTAGTTAATTCTGTTTCTAATGTTTTCTTATCGCTTGTAGCAAA
GTCATTTTTATAAATTTCGATTGGAGGTAAACCTTGAGATTGAGGTGTGTCTCTAATCAA
TACGTATGAAATTGCGGCAATAATAAGTGCTAAGAGTGCAGGGTAAATGAATACACCTTC
GAAACCTTTTAAATAACCAAAGTTGATAAATGCTGTTGTTGTAATACCCCAAGCAGCAAT
AGGTGCCATAATACCTCCACCAACATTATGCGCAACGTTCCAAAGGGCAGTCTTACTTCC
GCGTTCACTTACACTAAACCAGTGAACGAGAACACGGCCTGAAGGTGGCCAGCCCATACC
TTGAAACCATCCATTTAAGAATAATAGGACAAACATAATACCGATACCTGATGTAAAGAA
CGGTACAAATCCCATTAACAAGTTGACTATAGCAGTGAGTACTAATCCAAGAACTAAGAA
TATCCGAGCATTGCTCCGATCACTTACAGTACCCATAAAGAACTTACTAAATCCATATGC
GATGGAAACAGCAGAAAGTGCAAAACCTAGTTCCGCTTTTGTAAAACCTTGCTCTTGCAA
TGCCGGCATCGCTAATGAAAAGTTTTTACGTAATAAATAGTACCCAGCGTAACCGATGAA
AATACCAAGAAATACTTGGAGACGTAATCGTTTATAGGTATCATCTATCTGATTTTCTGG
CAAAGGCTTAATATGCTTTGCAGGTTTAAGAAAATTCAT
>>0391|mhqA-1_(VOC family protein, putative hydroquinone-specific extradiol dioxygenase, Zn binding dioxygenase )_[pos.: 381359 to 382219, length: 861, dir.: TRNC-FRWD]
ATGAATATAGTAGGGCATCATCACATATCCATGTATACAAAAGATGCAAAACGTAATAAG
GATTTTTACACAAATGTCCTTGGATTACGATTAGTTGAAAAGTCGGTTAATCAAGACAAT
CCTTCAATGTATCATTTGTTTTATGGAGACGAAGTAGGTACATCCGGAACAATTTTAAGT
TTTTTTGAAATTCCTAATGCGGGTCATAAGCAGCCAGGTACTGAAACGATTTATCGATTT
TCATTATTAGTACCAAATCAAGCGGCACTTCATTATTTTGAAAAACGTCTTGAGAATAAT
GGTATTAAGTCTGAACGTTTGTACTATCTTGGACAAGAAGGTGTTGTCTTTAAAGATGAA
GATGACTTAGAAATCATACTGCTTGTTAATGATAGTTTTGAAGTACCACATCAATGGCAA
CATAACGCTTATAGTGAAATACCTCAAGCATATCAAATTTTAGGAATAGGGCCAGTAGAA
TTAAGAGTTAGAAATGCAGCGCGTACGGTAGAATTTTTGGGAAATGTCTTAGGTTATCGC
AAAAGAGATAATAAATCATTCGATGTGCTGACATTAGCACCACAAGGTTTATATTCGGAT
TTTGTAGTTATTGAGCAACAGGGACAACGTGAAAGACCTGGACGAGGTTATATCCATCAT
ATTGCAGTTAATACACCACAAATGAGTGACTTAGATGCAATTTACAAGAAATTACAACAA
CAACCACAAAGTAATTCAGGTATAATTGATCGCTATTTCTTTAAATCATTATACTATCGC
CATAATTCAATTATGTATGAATTTGCGACTGAAGCGCCTGGATTTACTATTGATACACCT
GTTGAACAATTAGGAAGTCAA
>>0392|ssuD-luxA_(flavin utilizing monoxygenases, luciferase family)_[pos.: 382299 to 383360, length: 1062, dir.: FORWARD]
ATGGCAAAATTAGAAATGAATAAAAATACGCCTCTTGAGTTTGGTTTGTATTCCTTAGGT
GATCATTTATTGAATCCATTTAAAGGTGAAAAAGTTAGTTATGAGCAACGTATTAATGAA
ATTATTGAAGCAAGTAAATTAGCAGATGAAGCGGGTATTGATGTTTTTGCAGTTGGTGAA
AGTCATCAAGAGCATTTTACAACACAGGCACATACGGTTGTGTTAGGTGCAATTGCCCAA
GCGACAAAGCATATTAAAGTTTCAAGTTCTTCAACGATTATTAGTGCAACAGATCCTGTA
AGAGTATTTGAAGACTTCGCGACATTAGATTTGATTTCTCATGGTAGAGCCGAAATTGTG
GCTGGAAGAGCATCAAGAACAGGTATTTTTGATTTGTTTGGCTATGATTTAAAAGACTAT
GATGAATTGTTTGAAGAAAAATTAGGTTTACTTTTAGAGTTAAATAAAACTGAACGTATT
ACTTGGTCTGGAAAATATCGTCCAGAACTTAGAAATATGAAAATATTCCCAAGACCAATC
AATAATACATTGCCAATATGGCGTGCTGTTGGTGGTCCACCTGTAAGTGCTATCAAAGCG
GGAAAACAAGGTGTGCCAATGATGATTACAACCCTTGGTGGCCCAGCAATGAACTTTAAA
GGTTCTATAGATGCTTATCGTCAAGCAGTAACTGAAGCAGGTTTCGATGCTTCGCCCAAG
TCTTTACCAGTAAGTACAGCGAGTCTGTTTTATACAGCTGAAACAACTCAGGATGCTATG
AGAGAATTTTATCCACATTTGAATACAGGGATGTCATTTATTCGTGGCGTTGGTTATCCG
AAACAGCAATTTGCTAATTCACCAGATTATAGAGAAGCGCTAATGGTTGGAAGCCCGCAA
CAAATTATTGAAAAGATATTGTATCAACATGAGTTGTATGGTCATCAACGTTTTATGGCA
CAGCTTGATTTTGGCGGTGTGCCATTTGAAAATGTTATGAAGAATATTGAGTTAATTGGC
AACGACATTATACCGGCGATTAAAAAGCATTTATCAAAATAG
>>0393|ssuE_(flavin mononucleotide reductase)_[pos.: 383374 to 383940, length: 567, dir.: FORWARD]
ATGAATATTGTATTATTGTCAGGTTCCACAGTAGGTTCTAAAACGAGAATCGCTATGGAT
GATTTAAAAAATGAACTAGAAGTCATCAATGAGGGACACCAAATAGAATTGATGGATTTA
CGAGAACTTGAATTAGAATTTAGCGTTGGAAAGAATTATCTAGATACTACAGGAGATGTA
TATAAATTAACGACGTCGTTAATGCAGGCTGATGTGATTTTTATTGGTTTTCCAATTTTT
CAAGCTTCCATCCCTGGTGCTTTGAAAAATGTATTTGATTTACTTCCGGTCAATGCGTTT
CGCGATAAGGTAATAGGACTTGTAGCGACAGCAGGTTCGAGTAAACATTATTTAATTCCT
GAAATGCATTTAAAACCAATATTGAGTTACATGAAAGCACACACAATGCAAACGTATGTA
TTTATTGAAGAGAAAGATTTTTCAAATCAACAAATTGTCAATGATGATGTTGTATTTCGT
TTGAAAGCGTTGGCACAATCCACAATGCGAACTGCTAAAGTACAACAACAAGTGCTTGAA
GAAGAAAACAACCAATACGACTTTTAA
>>0394|yeiH_(UPF0324 membrane protein)_[pos.: 384000 to 384995, length: 996, dir.: REVERSE]
TTAACTATATAGCCAGTGAACGACGATAAAGGCAAGTGATGACAAGCATATTGAGGTAAT
AATGATTGTCATAAGCGGTTTAAGTGCGCGATTTTTAAGATCTTTAAAAGCAACATTTAA
CCCTAAAGCAACCATGGCCATTAATAAGCAAATTGTTGATACAGTATTTAAAATATTTAA
CAATACTGATGGAATAGTTACATATGTATTCACTAAGGCCATAATGACAAATCCAATTAA
AAAGTATGGAATGCTTATTCGACCCTTGCTAGATGATTCTGATGAACGGAAACGCATAAT
TAAAATAAGTACGATGGTTAATGGAATCAGTAAGAATACTCTACCAAGTTTACCAAGAAG
TGCGATTTTAAGTGCATCACTACCACCAAAGCCACCAGCTAAGACAACGTGTGCAATTTC
ATGAAGACTAACGCCGGACCAAGCGCCATAAACATTTGTCGTCATTGAAAAGATAGCGTA
GATAGCTGTATATATAAGTGAAAATATCGTACCAATCAATGCGATGATACCGATACTAAT
AGCTGTATCCTTTTCACGTGATTTGAATATTGGAGCTACTGCAGCAATAGCGGCAGCACC
ACAAACGCCTGTACCTACACCTAGTAATAATGCGATGTTTTTGTCACCATGCAACAGTTT
GTTGACAAAGAGCATCATTACAATACTGAAAATAACGACACCTACATCGATGGCTAATAG
TCTACTACCTTGACCGATAATATCGAATATATTGAGTTTAAGTCCATATAGGATGATTGC
AAATCTTAATAAATATTTAGATGAAAACGTAATACCTGAGCTATATTGTTCAGGATATCC
TCTAAAGTGACGATATAGAATAGCGATTAATATCGCGATAGTTAATGCGCCAACCTTATC
TAAGATTGGCAATTTAGCTGCTAAAAAGCTAAATAATGCGACTATAAATGTTAATGATAG
TCCAATCATAAAATGCTTATTTTTCAATGATGCCAT
>>0395|repeat_nySAgamma_(repeat element)_[pos.: 385145 to 385267, length: 123]
GGCGGGGCCCCAACATAGAGAATTTCGAAAAGAAATTCTACAGACAATGCAAGTTGGCGG
GGCCCCAACAAAGAGAATTTCGAAAAGAAATTCTACAGACAATGCAAGTTGGCGGGGCCC
CAA
>>0396|rimL-ydaF_(ribosomal protein N-acetyltransferase)_[pos.: 385410 to 385954, length: 545, dir.: FORWARD]
ATGTTTGGAATGAAAGTGAATGAACAAATAAGATTAAAAATTTTAGAAGCCCATGACACA
GAGGCACTTTTCAATTTAGTCAATCGTTCAAGAGATTCACTTAGGGAATGGTTACCTTGG
GTAGATGCAACTGAGCAGCCATCAGATACGCATGCGTTTATTAAAAGAGGACTTTTGCAA
TTTGCTGATAGTAATGGATTTCAGTGTGGCATTTGGTATGAGGGAACGCTAGTTGGTGTC
ATCGGTTTACATGAAATTAATCACATGCACAGAAAAACTTCATTAGGGTATTATTTAGAT
AAACAATATGAGGGTCATGGGATTATGACACAAGCAGTTGAGGCATTGATAAAGTATTGC
TTCGATGAGATTGACTTAAATCGAATTGAGATCAGTGCCGCAGTTAATAATGAAAAAGCC
AAGCTATTCCTGAAAGACTGGGATTTACTAGAGAAGGTATGTTACGTGACAATGAATTAC
TAAATGGTATTTATTCATCGAGTTACATCTATAGTTTATTAAAATCAGAATATAATGAAG
GATGA
>>0397|fepA_(lipoprotein)_[pos.: 386219 to 387073, length: 855, dir.: FORWARD]
ATGAAAAAGTTAACAACGCTATTATTAGCATCAACGTTATTAATTGCTGCATGTGGGAAC
GACGATAGTAAGAAGGATGATTCAAAGACATCGAAAAAAGATGATGGTGTTAAAGCAGAA
TTAAAACAAGCAACAAAAGCATATGATAAATATACTGATGAACAGTTAAATGAATTTTTA
AAGGGTACAGAAAAATTTGTTAAAGCGATTGAAAATAATGATATGGCCCAAGCAAAAGCG
TTATATCCAAAAGTTCGTATGTATTATGAACGCTCTGAACCAGTTGCAGAAGCATTTGGA
GATTTAGATCCTAAAATTGATGCACGTCTTGCAGATATGAAAGAAGAGAAAAAGGAAAAA
GAATGGTCAGGATATCATAAGATTGAAAAAGCATTATACGAAGATAAGAAAATTGATGAT
GTGACTAAAAAAGATGCACAACAATTATTGAAAGATGCAAAAGAATTGCATGCCAAAGCT
GATACATTAGATATCACACCAAAATTAATGTTACAAGGTTCTGTTGACCTATTAAATGAA
GTTGCAACTTCTAAAATCACAGGTGAAGAAGAAATTTATTCACATACAGATTTATATGAT
TTTAAAGCGAACGTTGAAGGCGCACAAAAAATTTATGACTTATTTAAACCTATTTTAGAG
AAAAAAGATAAAAAATTAAGTGATGATATTCAAATGAACTTCGATAAAGTGAATCAATTA
TTGGATAAATATAAAGATAACAACGGCGGTTATGAGTCATTTGAAAAAGTATCTAAGAAA
GACCGTAAAGCATTTGCGGATGCTGTTAATGCATTAGGAGAGCCACTAAGTAAAATGGCT
GTGATTACTGAATGA
>>0398|fepB_(iron-dependent Dyp-type peroxidase)_[pos.: 387070 to 388299, length: 1230, dir.: FORWARD]
ATGACAAATTATGAACAAGTTAACGATAGTACGCAATTTTCAAGACGTACATTTTTGAAA
ATGATAGGTATTGGCGGTGCCGGTGTTGCAATTGGCGCAAGTGGTGTTGGTAGCATGTGG
TCTTTCAAATCAATGTTCAATACACCAGAAGATCCGGAAAAAGATGCGTATGAATTTTAT
GGTAAAGTGCAACCAGGCATTACCACACCCACGCAAAAAACATGCAATTTCGTTGCGTTA
GATTTGAAGTCAAAAGATAGAGATGCAATTAAGGCAATGTTTAAAAAGTGGACGGTTATG
GCTGATCGTATGATGGATGGTGATACAGTTGGCAAGGCCAGTAACAATCCTTTAATGCCG
CCAGTAGATACTGGTGAATCGATTGGATTAGGTGCAAGCAAGTTAACGATTACCTTTGGA
ATTAGTAAGTCTTTGATGAAGAAAATTGGGTTTTCTAGTAAAATTCCCGATGCCTTTAAA
GATTTACCGCATTTTCCGAATGATCAGTTAATAGACGATTACAGCGATGGTGATATTATG
ATTCAAGCATGCTCAAATGATTCGCAAGTATCCTTTCATGCGGTTCATAATTTAGTTCGT
CCATTTCGAGATATTGTTAAGGTACGTTGGTCGCAATCTGGTTTTATCTCTGCTAAAGGT
AAAGAAACATCTAGAAATTTAATGGCATTTAAAGATGGAACAATTAATCCTAGAAAGAGT
AATCAACTTAAAGATTATGTGTTTATTGATGACGGATGGGCGAAACATGGAACTTATTGT
GTTGTCAGACGTATTCAAATACACATTGAAACGTGGGATCGTACTGCACTGGAAGAACAA
GAGGCTACATTTGGTCGCAAGCGACATAGTGGTGCACCGTTAACAGGTGGGAAAGAGTTT
GATGAAATTGACTTAAAAGCGAAAGATAGTCATGGCGAGTATATTATTGATAAAGATGCC
CATACGAGACTAGCGAAAGAAGCAAATACGTCAATTTTACGTAGAGCCTTTAATTATGTT
GATGGTACGGATGACCGCACAGGTAACTTCGAAACAGGCTTGTTGTTCATTGCTTTTCAA
AAAGCGACCCAACAATTTATCGATATTCAAAACAATTTAGGTAGTAATGATAAGTTAAAT
GAATACATTACACATAGAGGTTCTGCTTCATTTTTAGTATTACCAGGTGTTAGTAAGGGA
GGATACCTTGGTGAAACATTATTTGACTAA
>>0399|fepC_(high-affinity iron transporter)_[pos.: 388280 to 389992, length: 1713, dir.: FORWARD]
GTGAAACATTATTTGACTAAAATTATAGCAATGCTAATTACTGCTGCTATGGTGTGTAAC
TTTGGGTTATTGAAAAGTCAGGCAGCAGAACAACAAAGTATTAGTGATGTATATAGTGTG
ATAACGGATGCGAAATCTGCACTTTCTAATAATTCGATATCGAATGACAATAAGCAGAAA
GCAATTGAGCAAGTGGTAAGTGCAGTTAAGAAATTATCGCTTGAAGATAATAGCGAAGGT
AATGCTGTCAAATCAAATGTGAGAAAGCTTGAAGATGCAAAAGCGAATGATGATAAAAAA
GATATACTTTCGCAATTAACGAAGTCATTAATTGCTTATGAAGAGAAATTGGCTAGTAAA
GATGCGGGTTCTAAAATTAAACTATTACAACAGCAAGTCGATGCCAAAGATGCTGCGATG
ACAAAAGCGATTAAAGACAAAAATAAAGCGGAATTAGAATCTTTGAACAATAGTTTGAAT
CAGATTTGGACTAGTAATGAAACAGTGATTCGCAATTATGACGCAAATCAATATGGACAA
ATTGAAGTCGCATTATTACAACTTAGAATTGCAATTCATAAGTCACCATTAGATACGGCA
AAAGTGTCACATGCTTGGACAACTTTTAAATCAAATATTGATCATGTCGATAAAAAAAGT
GATACGTCTGCAAATGATCAATACCATGTATCACAATTAAATGATGAGTTAGAGAAGGCG
ATTAAAGCTATCGACAACAATCAATTGTCGGATGCTGATGCTGCGCTTACACATTTTATA
GAAATTTGGCCGTATGTTGAAGGGCAAATTCAAACTAAAGACGGTGCTTTGTATACGAAA
ATTGAAGATAAAATACCATATTATCAAAGTGTATTAGACGAACATAATAAAGCACATGTG
AAAGATGGCTTAGTAGAATTAAATAACCAAATTAAAGAGGTTGTTGGCCATAGTTATAGC
TTCGTCGATGTGATGATTATCTTTTTACGTGAAGGACTAGAAGTGTTATTAATTGTAATG
ACATTGACTACTATGACGCGTAATGTCAAAGATAAGAAGGGTACTGCAAGTGTGATTGGT
GGTGCAATTGCCGGACTTGTATTGAGTATCGTTTTAGCAATTACATTCGTAGAAACACTA
GGGAATAGCGGCATGCTTCGTGAGAGTATGGAAGCGGGATTAGGTATCGTTGCGGTCATA
TTAATGTTTATCGTTGGTGTTTGGATGCATAAACGTTCGAATGCGAAACGCTGGAATGAT
ATGATTAAAAATATGTATGCCAATGCGATTAGTAATGGTAATTTGGTATTGTTAGCGACG
ATTGGTTTAATATCTGTGTTGCGTGAAGGTGTTGAGGTTATCATTTTCTATATGGGAATG
ATAGGCGAATTAGCGACCAAAGATTTTGTCATAGGTATTGCCTTGGCCATAGTGATATTA
ATTGTCTTTGCGCTATTATTTAGATTTATCGTCAGATTGATACCTATATTTTATATATTT
AGAGTATTGTCGATCTTTATTTTTATTATGGGATTCAAAATGCTTGGCGTAAGTATTCAA
AAGTTACAATTATTAGGTGCGATGCCAAGACATGTTATTGAAGGATTCCCAACGATTAAC
TGGTTGGGATTCTATCCAAGTTATGAACCATTAATAGCACAAGCTGCCTATATTATGGTA
GTTGCTATCTTAATCTTTAAATTTAAAAAATAA
>>0400|tatC_(twin-arginine translocation protein C)_[pos.: 390287 to 390960, length: 674, dir.: TRNC-FRWD-FRAMESHIFT]
GTGAATTTAACGATGAACATACTGAACTCAAAGAGCAATATGAGTGGCAATGTAAGTAAT
ATATTTAATGTTAAATCGGGTGGTGCAATGATACTTGCTAATACAAAGCAAGCAAAATAA
ATATATTTACGATAATGTTTCAAAGAATATGTATCTATAAGACCGAATTTTGCAAGACCC
ATAAATAATATTGGTAATTGAAATAGAATGCCAAATGTGAATAACCAACGTATGAGTTCA
ATCAAATATGCTTTAAAGCCAATGACAGGCGAAATGTTTAAAGTTAATGATAATTTTAAC
GCGAATTGAATGATCATTGGAAAGCCAACATAAAATGCAAAAGCGACGCCAGCACAGAAT
AATAACACGCTAAAAAAACTATATTTATAAATAAATTGACGTTCATTATTATGTAATCCA
GGCGCAATGAATGCCCACAATTGATAAAACATAACTGGTGAAATGAAACAAAACGCGATG
AAAAATATAATCATCACGTATATTTGGATCATTTCTGTGAATGAAAATGCATGTAAGGAC
ACATGTGCACGGGTAATATACGTTATGAATGGTGTCATCCACCAAAATGATGAAACATAT
ACGACGATGACCGTAATGACGAACGACAATAAAATTTTTACTAACCGATGGCGTAGTTCG
CTAAAGTGAACCAT
>>0401|tatA_(twin-arginine translocation protein A)_[pos.: 390977 to 391192, length: 216, dir.: REVERSE]
CTATTGCTCTCGCTGTTGCTTCGATTCCTTACTGGGTGTATCGTGAGACTCTTTATCTAA
ATCTTCTGTTGCAGATTTAAATTCTTTTAAAGTAGAACCGATAGCACGACCAAATTGTGG
TAATTTTTTCGGACCAAAAATAATTAAAGCGATAATGCTAATGACGACAAGACTTGTTGG
GCCTGTGATGCCTAAAATAAAAGTGTTAGTTATCAT
>>0402|DUF1398_(putative protein)_[pos.: 391300 to 391689, length: 390, dir.: REVERSE]
TTACTGAGGTATTAATTCTGAAATGATAGCTTGTTCTTTCAAGTCGATATAAGTACAAGT
ACCAGCTTGAATATCGATATGCCATTTATAAATACCAGCTTCAGCCATTTCATCACAAAA
TGTTTCGAAATCTGTTTGTCCTTGTTGATGTCTAGTTAATACATCTTGAACGATAGATTG
ATTTGAACTTGGAGCGACAGGATGATTACTTTTTACAGATGAAGTAACAATATCATCTTC
TGATTGATGTACGTATGTTGCAGTGCCATCTTGAATATTAACAATATTGTACGTCATACC
CATATCCTTAAATGCTTTGAATAGTTTTGGAAAATCGACACCAGTATATTGTTGATGTGC
TTGTTGGATTTCAGATAATGTAAATGCCAT
>>0403|Q5HIU5_(putative transcriptional regulator)_[pos.: 391930 to 392133, length: 204, dir.: FORWARD]
GTGCGTAATCGATTGAAAGAGTTACGAGCACGAGATGGCTTAAATCAAACGCAGCTTGCC
AAACTAGCTGGTGTTTCAAGACAAACCATTTCTCTAATTGAGCGAAACAATTTTATGCCA
TCAGTATTAACGGCAATAAAGATTGCTCGTATCTTCAATGAAACGGTGGAAACTATTTTT
ATTATTGAGGAGGATGAGGCATGA
>>0404|DUF3169_(ABC transporter, transmembrane permease)_[pos.: 392129 to 392843, length: 715, dir.: TRNC-FRWD-FRAMESHIFT]
CATGAAAATACTAAGATATATTGGATATCTTTTACTGGGTGGACTTGTAGGAGGTATCAT
AGGTGGAATTTTAGGTAACTTTGATGGATTGGGTATTGAGAACTTGACGTTTGCGACATA
TAACAATGTCGTTGTAATATCGATTGTTGCGACTATTATTATCATATTGGTAGAAGCCAT
TGTTTTGATGAATCAAAAACGTGCATTGAAGTATAAGCGACTTGTAGATGAAGAGGTAGA
TATCGATGCAACAGATCAATATGAGTTGCTTGCGAATCGTTATGTTTTAAATGGAAGTAT
ATTAAGTATTCTGCAGACAGTTATTGCTTTTTTAGTATTGCTTATTTTTGTGGTAGGGCA
TGCTGAAGCAGATGCAATACTATTCTTTTTAATACCATTTTTTGCTAGTGCTATTTTCAA
TACACAATTTACGCTGTTTAATAGAAGATTTGATGATAGAATGCCAAAAATTGCAGATAA
GAATTACACTGAAAAGCGATTGGAAATATTGGATGAAGGTGAACGCCATATAGAATTAAT
TGCATTATTTAAAACATATGCGATCAACTTATCCATATTGATACTAGCCATTGTAGTAAT
TGGGCTTTATTCAATTACTACTGGAATTAATCAAAGTTTCAGTTTGCTACTTATCATTGC
TATTTTCATATATAACGCCTTTAGTTATTTATTGAAGAGTAGACGTTTTTATTAA
>>0405|Q5HIU3_(ABC transporter, ATPase)_[pos.: 392868 to 393710, length: 843, dir.: FORWARD]
ATGACAACATTGTTAAACTTAGATCGTGTGAACAAAAAATACAAGTCTTCGGATTTTAAA
TTACAAGATGCATCTTTAACGATTTCTACTAATGAGACAGTTGGATTAATTGGGAAAAAT
GGCTCAGGTAAATCGACATTAATTAATATTCTAGTAGGCAATCGACATAAAGATAACGGT
AGTATCACATTTTTTGGGGAAGAGCATGCTGCGGGTGATGTCGAATATAAAGAACACATA
GGTGTTGTGTTTGATGATTTGAGAGTACCTAATAAATTGACTATTAAAGATATAGATAAA
GTATTTCAATCTATTTATACGACTTGGAATAGTCAAAAATTCTTTGATTTAATCAAATAT
TTCGAGTTGCCACTACAAACTAAAATTAAAACTTTTTCAAGAGGGATGCGAATGAAGATA
GCTTTGACGATTGCGCTTTCTCATGATGTGAAGCTATTGATCTTAGATGAAGCAACTGCG
GGTATGGATGTTTCTGGACGAGAAGAAGTAATGGAACTATTAGAAGATTTTGTCGCGCAA
GGTGGAGGCATCTTAATATCATCGCATATTTCTGAAGATATAGAACAATTAGCGGATAAA
TTAGTGTTTATGAAAGATGGACGAATGATTTTAACTGAACAGAAAGATAGACTTTTAGCA
CAATATGGAATTGTTACGACAGAAGATGAAGATGTTGAAATTCCTAAGCATTTAATTATA
GCTTCTAGATTGTCAAAGGGGAAATATCAAATTTTAGTTAAAGATTATGCAGAAATTGAA
AATGCAGAACCTTTAAAACACATTGATGACGCTACGAAAATCATAATGCGAGGTGAAGTA
TAA
>>0406|Q5HIU2_(ABC transporter, transmembrane permease)_[pos.: 393710 to 394339, length: 630, dir.: FORWARD]
ATGAAAGGTATGTTCCTAAGTAGTTTTTATGCAACGAGAAAGCAAACATATATTTATTTT
ATAGTCGCTATCATAGCTGCGGGATACTTTGCAGTATTTAATCCGTTGATGAGTTCGGCA
ATGGCCGGGGTTATGTTAATCACACCTATTACTGATAATATTAAACATGAAAAAGACTCA
AGATGGATGTATTATGTATCTACTTTACCGGTTAAACGTAGTGATTATATTAAGTCATAC
TTTGCCTTTTATTTAATCTTATTCGGTGCAAGTTTAATGATTGGATTAGTTGTGACTACG
ATCGTGACCCAAAGTGTGATGATTGGTATTATGTCAGGTTTAATGAGTTTTGGTATCATA
GGGGCATACTCTATCATTTTCCCATTGACATTTAAATTTGGCGCTGAAAACTCTAATGTC
ATTATGATATTTGCATCTATACTACTACTTTTTTCTTTCGTGGTCTTTTTCTTTATATAT
GGTATGGTTAGTGGTGCATCTGCATTAGAATTTGAAAAAATTAGCACTGAAGGATGGCTA
GTTGTCATAGCATATGCGGTCATTGGTATAGTTATAACGAGCGTTTCTTATATATTGTCT
ATTAAAATTTTTAACAAACAAGAACTATAA
>>0407|ltrA-L1_(low temperature requirement A, locus 1)_[pos.: 394729 to 395862, length: 1134, dir.: REVERSE]
CTATTCATCACTTTGACGTAGACGTTGATTTTTAAAATAGATGAGCATGATGCAGAAAGT
CGCAACGGATACCGAGATAATCATTACTTGGTCATGCCCTTTAAAGATAAGGCTGATGAT
ATATGATACTACAAGTATGCCTAGTGAAGAAGAAATATATTTTGAGTTTGTCAGTTCATT
ATGGAAATAAGGCGTGATTAACCATAATCCAATATAAAATGTTAAAACACTGATATACAT
CATATTAATTTCAAATAAGTCATTTAGTTTATTGTTATTACTAAAAACAATTGCGGCATT
AATCACACCTAAAGCGATATTGATTAATAAATGCGTATACGATAAACGGAAACCGATAGA
TGACAATTTATGATTAATGTAATTTTCAGTAATGATCCAATAAACACCGAAAAGACTAAT
[truncated: 2,459,471 more chars]
