# Supplementary material for: Staphylococcus aureus isolates from Eurasian Beavers (Castor fiber) carry a novel phage-borne bicomponent leukocidin related to the Panton-Valentine leukocidin
Source: Sci Rep. 2021 Dec 22;11:24394. doi: 10.1038/s41598-021-03823-6 (PMC8695587; doi:10.1038/s41598-021-03823-6)
Supplement: Supplementary file 1 — Supplementary Information. [file 41598_2021_3823_MOESM1_ESM.zip › Supplemental File 9a_Genome sequence of the CC49 isolate WT65.fasta]

>FU-Berlin_WT65_BC05
CGATTAAAGATAGAAATACACGATGCGAGCAATCAAATTTCATAACATCAACATGAGTTT
GGTCCGAAACATGAGTGTTTACAATGTTTGAATACCTTATACAGTTCTTATACATACTTT
ATAAATTATTTCCCAAGCTGTTTTGATACACACACTAACAGATACTCTATAGAAGGAAAA
GTTATCCACTTATGCACATTTATAGTTTTCAGAATTGTGGATAATTAGAAATTACACACA
AAGTTATACTATTTTTAGCAACATATTCACAGGTATTTGACATATAGAGAACTGAAAAAG
TATAATTGTGTGGATAAGTCGTCCAACTCATGATTTTATAAGGATTTATTTATTGATATT
TACATAAAAATACTGTGCATAACTAATAAGCAGGATAAAGTTATCCACCGATTGTTATTA
ACTTGTGGATAATTATTAACATGGTGTGTTTAGAAGTTATCCACGGCTGTTATTTTTGTG
TATAACTTAAAAATTTAAGAAAGATGGAGTAAATTTATGTCGGAAAAAGAAATTTGGGAA
AAAGTGCTTGAAATTGCTCAAGAAAAATTATCAGCTGTAAGTTACTCAACTTTCCTAAAA
GATACTGAGCTTTACACGATCAAAGATGGTGAAGCTATCGTATTATCGAGTATTCCTTTT
AATGCAAATTGGTTAAATCAACAATATGCTGAAATTATCCAAGCAATCTTATTTGATGTT
GTAGGCTATGAAGTAAAACCTCACTTTATTACTACTGAAGAATTAGCAAATTATAGTAAT
AATGAAACTGCTACTCCAAAAGAAACAACAAAACCTTCTACTGAAACAACTGAGGATAAT
CATGTGCTTGGTAGAGAGCAATTCAATGCCCATAACACATTTGACACTTTTGTAATCGGA
CCTGGTAACCGCTTTCCACATGCAGCGAGTTTAGCTGTGGCCGAAGCACCAGCCAAAGCG
TACAATCCATTATTTATCTATGGAGGTGTTGGTTTAGGAAAAACCCATTTAATGCATGCC
ATTGGTCATCATGTTTTAGATAATAATCCAGATGCCAAAGTGATTTACACATCAAGTGAA
AAATTCACAAATGAATTTATTAAATCAATTCGTGATAACGAAGGTGAAGCTTTCAGAGAA
AGATATCGTAATATCGACGTCTTATTAATCGATGATATTCAGTTCATACAAAATAAAGTA
CAAACACAAGAAGAATTTTTCTATACTTTTAATGAATTGCATCAGAATAACAAGCAAATA
GTTATTTCGAGTGATCGACCGCCAAAGGAAATTGCACAATTAGAAGATCGATTACGTTCA
CGCTTTGAATGGGGGCTAATTGTTGATATTACGCCACCAGATTATGAAACTCGAATGGCA
ATTTTGCAGAAGAAAATTGAAGAAGAAAAATTAGATATTCCACCAGAAGCTTTAAATTAT
ATAGCAAATCAAATTCAATCTAATATTCGTGAATTAGAAGGTGCATTAACGCGTTTACTT
GCATATTCACAATTATTAGGAAAACCAATTACAACTGAATTAACTGCTGAAGCTTTAAAA
GATATCATTCAAGCACCAAAATCTAAAAAGATTACCATCCAAGATATTCAAAAAATTGTA
GGCCAGTACTATAATGTTAGAATTGAAGATTTCAGTGCAAAAAAACGTACAAAGTCAATT
GCATATCCGCGTCAAATAGCTATGTACTTGTCTAGAGAGCTTACAGATTTCTCATTACCT
AAAATTGGTGAAGAATTTGGTGGGCGTGATCATACGACCGTCATTCATGCTCATGAAAAA
ATATCTAAAGATTTAAAAGAAGATCCTATTTTTAAACAAGAAGTAGAGAATCTTGAAAAA
GAAATAAGAAATGTATAAGTAGGAAACTTTGGGAAATGTAATCTGTTATATAACAACACT
AATAATAACTATCATTTTTTACATTTCTATATGCTAATGTGGCAAGATGAGCAAAACTCA
TTTTGTGGATAATGTTTAAAAGTCATACACACCATACACAAGTTATCAACATGTGTATAA
CTTCGCCAAATCTATGTTTTTAAGACTTATCCACCAATCCACAGCACCTACTACTATTAC
TAAGAACTTAAAACCTATATAATTATATATAAACGACTGGAAGGAGTTTTAATTAATGAT
GGAATTCACTATTAAAAGAGATTATTTTATTACACAATTAAATGACACATTAAAAGCTAT
TTCACCAAGAACAACATTACCTATATTAACTGGTATCAAAATCGATGCGAAAGAACATGA
AGTTATATTAACTGGTTCAGACTCTGAAATTTCAATAGAAATCACTATTCCTAAAACTGT
AGATGGCGAAAATATTGTCAATATTTCAGAAACAGGCTCAGTAGTACTTCCTGGACGATT
CTTTGTTGATATTATAAAAAAATTACCTGGTAAAGATGTTAAATTATCTACAAATGAACA
ATTCCAGACATTAATTACATCAGGTCATTCTGAATTTAATTTAAGTGGCTTAGATCCAGA
TCAATATCCTTTATTACCTCAAGTTTCTAGAGATGACGCAATTCAATTGTCGGTAAAAGT
ACTTAAAAACGTGATTGCACAAACGAATTTTGCAGTGTCCACCTCAGAAACACGCCCAGT
ACTAACTGGTGTGAACTGGCTTATACAAGAAAATGAATTAATATGCACAGCGACTGACTC
ACACCGCTTGGCTGTAAGAAAGTTGCAGTTAGAAGATGTTTCTGAAAACAAAAATGTCAT
CATTCCAGGTAAGGCTTTAGCTGAATTAAATAAAATTATGTCTGACAATGAAGAAGACAT
TGATATCTTCTTTGCTTCAAACCAAGTTTTATTTAAAGTTGGAAATGTGAACTTTATTTC
TCGATTATTAGAAGGACATTATCCTGATACAACACGTTTATTCCCTGAAAACTATGAAAT
TAAATTAAGTATAGACAATGGGGAGTTTTATCATGCGATTGATCGTGCATCTTTATTAGC
ACGTGAAGGTGGTAATAACGTTATCAAATTAAGTACAGGTGATGACGTTGTTGAATTATC
TTCTACATCACCAGAAATTGGTACTGTAAAAGAAGAAGTTGATGCAAACGATGTTGAAGG
TGGTAGCCTGAAAATTTCATTCAACTCTAAATATATGATGGATGCTTTAAAAGCAATCGA
TAATGATGAGGTTGAAGTTGAATTCTTCGGTACAATGAAACCATTTATTCTAAAACCAAA
AGGTGACGACTCGGTAACGCAATTAATTTTACCAATCAGAACTTACTAAAAATAAATATA
AATAAAGGATGACGTGATTAGTTAAAACGTCATCCTTTATTTTTTGGCAAAAATAATTCT
AGATTCGTATATAAAATAAATTTGACAGCATTTTAAACAGCAAATAAAAGACGCCAATTA
AATTTATGACAAATGTATCCAAAATTTAATAAGTGTGCTTATATGCCCTTTAAATTTAAA
ATTTTAATAGTCAATAACAAGTTGAATATAAAAGTTAAACGCCGTTAAATAGCGTTAAAA
AATTGAAAATGACAGTATTGCCAAAAAATAAGAATTAATTATTTATATGTAAACGGTTTC
TACCTCTATTTTAAATGAAATTTGTGACAAAAAAAGGTATAATATATTAATGACATACAA
AGAAATGGAGTGATTATTTTGGTTCAAGAAGTTGTAGTAGAAGGAGACATTAATTTAGGT
CAATTTCTAAAGACAGAAGGGATTATTGAATCTGGTGGTCAAGCAAAATGGTTCTTGCAA
GACGTTGAAGTATTAATTAATGGAGTGCGTGAAACACGTCGCGGTAAAAAGTTAGAACAT
CAAGATCGTATAGATATCCCAGAATTACCTGAAGATGCTGGTTCTTTCTTAATCATTCAT
CAAGGTGAACAATGAAGTTAAATACACTCCAATTAGAAAATTATCGTAACTATGATGAGG
TTACGTTGAAATGTCATCCTGACGTGAATATCCTCATTGGAGAAAATGCACAAGGAAAGA
CAAATTTACTTGAATCAATTTATACCTTAGCTTTAGCAAAAAGTCATAGAACGAGTAATG
ATAAGGAACTCATACGTTTTAATGCTGATTATGCTAAAATAGAAGGTGAGCTTAGTTATA
GACACGGCACGATGCCATTAACAATGTTTATAACTAAAAAAGGTAAACAAGTCAAAGTGA
ATCACTTAGAGCAAAGTCGTCTAACACAATATATTGGACACCTTAATGTGGTTCTATTTG
CGCCAGAAGATTTGAATATTGTAAAAGGCTCTCCTCAAATAAGACGACGCTTTATAGATA
TGGAGTTGGGCCAAATTTCTGCTGTTTACTTAAATGATTTAGCTCAATACCAACGTATTT
TAAAGCAAAAGAATAATTACTTAAAGCAGTTACAATTAGGCCAAAAAAAGGACTTAACAA
TGTTGGAAGTATTAAATCAGCAGTTTGCTGAATATGCAATGAATGTAACTGATAAACGTG
CACATTTTATTCAAGAGCTAGAGTCGTTAGCTAAACCGATTCATGCTGGTATCACAAATG
ATAAAGAAGCGTTGTCGCTGAATTATTTACCTAGTCTTAAATTTGATTATACTCAAAATG
AAGCGGCACGACTTGAAGATATTATGTCTATTCTTAGCGATAATATGCAAAGAGAAAAAG
AACGAGGCATTAGCTTATTCGGACCACATCGAGATGATATAAGTTTTGATGTGAATGGCA
TGGATGCTCAAACATATGGTTCTCAAGGACAGCAACGTACAACGGCTTTGTCCATTAAAT
TAGCTGAAATTGAGTTAATGAATATCGAAGTTGGAGAATATCCCATCTTATTATTAGACG
ATGTACTCAGTGAATTAGATGATTCGCGTCAAACGCATTTATTAAGTACGATTCAGCATA
AAGTACAAACATTTGTCACTACGACATCTGTAGATGGTATTGATCATGAAATCATGAATA
ACGCTAAATTGTATCGTATTAATCAAGGTGAAATTATAAAGTAACAGAAAGCGATGGTGA
CTGCATTGTCAGATGTAAACAACACGGATAATTATGGTGCTGGGCAAATACAAGTATTAG
AAGGTTTAGAAGCAGTACGTAAAAGACCAGGTATGTATATAGGATCGACTTCAGAGAGAG
GTTTGCACCATTTAGTGTGGGAAATTGTCGATAATAGTATCGATGAAGCATTAGCTGGTT
ATGCAAATCAAATTGAAGTTGTTATTGAAAAAGATAACTGGATAAAAGTAACGGATAACG
GACGTGGTATCCCAGTTGATATTCAAGAAAAAATGGGACGTCCAGCTGTGGAAGTTATTT
TAACTGTTTTACATGCTGGTGGTAAATTCGGCGGTGGCGGATACAAAGTATCTGGTGGTT
TACATGGTGTTGGTTCATCAGTTGTAAACGCATTGTCACAAGACTTAGAAGTATATGTAC
ACAGAAATGAGACTATATATCATCAAGCATATAAAAAAGGTGTACCTCAATTTGACTTAA
AAGAAGTTGGCACAACTGATAAGACAGGTACTGTCATTCGTTTTAAAGCAGATGGAGAAA
TCTTCACAGAGACAACTGTATACAACTATGAAACATTACAGCAACGTATTAGAGAGCTTG
CTTTCTTAAACAAAGGAATTCAAATCACATTAAGAGATGAACGTGATGAAGAAAACGTTA
GAGAAGACTCCTATCACTATGAGGGCGGTATTAAATCTTATGTTGAGTTATTGAACGAAA
ATAAAGAACCTATTCATGATGAGCCAATTTATATTCATCAATCTAAAGATGATATTGAAG
TAGAAATTGCGATTCAATATAACTCAGGATATGCCACAAATCTTTTAACTTACGCAAATA
ACATTCATACGTACGAAGGTGGTACGCATGAAGACGGATTCAAACGTGCATTAACGCGTG
TCTTAAATAGTTATGGTTTAAGTAGCAAGATTATGAAAGAAGAAAAAGATAGACTTTCTG
GTGAAGATACACGTGAAGGTATGACAGCAATTATATCTATCAAACATGGTGATCCTCAAT
TCGAAGGTCAAACGAAGACAAAATTAGGTAATTCTGAAGTGCGTCAAGTTGTAGATAAAT
TATTCTCAGAGCACTTTGAACGATTTTTATATGAAAATCCACAAGTCGCACGTACAGTGG
TTGAAAAAGGTATTATGGCGGCACGTGCACGTGTTGCTGCGAAAAAAGCGCGTGAAGTAA
CACGTCGTAAATCAGCGTTAGATGTAGCAAGTCTACCAGGTAAATTAGCCGATTGCTCTA
GTAAAAGTCCTGAAGAATGTGAGATATTCTTAGTCGAAGGGGACTCTGCCGGGGGGTCTA
CAAAATCTGGTCGTGACTCTAGAACACAGGCGATTTTACCATTACGAGGTAAGATATTAA
ATGTTGAAAAAGCACGATTAGATAGAATTTTGAATAACAATGAAATTCGTCAAATGATCA
CAGCATTTGGTACAGGAATCGGTGGCGACTTTGATCTAGCGAAAGCAAGATATCACAAAA
TCGTCATTATGACTGATGCCGATGTGGATGGAGCGCATATTAGAACATTGTTATTAACAT
TCTTCTATCGATTTATGAGACCGTTAATTGAAGCAGGCTATGTGTATATTGCACAGCCAC
CGTTGTATAAACTGACACAAGGTAAACAAAAGTATTATGTATACAATGATAGGGAACTTG
ATAAACTTAAATCTGAATTGAATCCAACACCAAAATGGTCTATTGCACGATACAAAGGTC
TTGGAGAAATGAATGCAGATCAATTATGGGAAACAACAATGAACCCTGAGCACCGCGCTC
TTTTACAAGTAAAACTTGAAGATGCGATTGAAGCGGACCAAACATTTGAAATGTTAATGG
GTGACGTTGTAGAAAACCGTAGACAATTTATAGAAGATAATGCAGTTTATGCAAACTTAG
ACTTCTAAGCGCTGTGAACTGAACTTTTGAAGGAGGAACTCTTGATGGCTGAATTACCTC
AATCAAGAATAAATGAACGAAATATTACCAGTGAAATGCGTGAATCATTTTTAGATTATG
CGATGAGTGTTATCGTTGCTCGTGCATTGCCAGATGTTCGTGACGGTTTAAAACCAGTAC
ATCGTCGTATACTATATGGATTAAATGAACAAGGTATGACACCGGATAAATCATATAAAA
AATCAGCACGTATCGTTGGTGACGTAATGGGTAAATATCACCCTCATGGTGACTCATCTA
TTTATGAAGCAATGGTACGTATGGCTCAAGATTTCAGTTATCGTTATCCGCTTGTTGATG
GCCAAGGTAACTTTGGTTCAATGGATGGAGATGGCGCAGCAGCAATGCGTTATACTGAAG
CGCGTATGACTAAAATCACACTTGAACTGTTACGTGATATTAATAAAGATACAATAGATT
TTATCGATAACTATGATGGTAATGAAAGAGAGCCGTCAGTCTTACCTGCTCGATTCCCTA
ACTTATTAGCCAATGGTGCATCAGGTATCGCGGTAGGTATGGCAACGAATATTCCACCAC
ATAACTTAACAGAATTAATCAATGGTGTACTTAGCTTAAGTAAGAACCCTGATATTTCAA
TTGCTGAGTTAATGGAAGATATTGAAGGTCCTGATTTCCCAACTGCTGGACTTATTTTAG
GTAAGAGTGGTATTAGACGCGCATATGAAACAGGTCGTGGTTCAATTCAAATGCGTTCTC
GTGCAGTTATTGAAGAACGTGGAGGCGGACGTCAACGTATTGTTGTCACTGAAATTCCTT
TCCAAGTGAATAAGGCTCGTATGATTGAAAAAATTGCAGAGCTCGTTCGTGACAAGAAAA
TTGACGGTATCACTGATTTACGTGATGAAACAAGTTTACGTACTGGTGTGCGTGTTGTTA
TTGATGTGCGTAAGGATGCAAATGCTAGTGTCATTTTAAATAACTTATACAAACAAACAC
CTCTTCAAACATCATTTGGTGTGAATATGATTGCACTTGTAAACGGTAGACCGAAGCTTA
TTAATTTAAAAGAAGCGTTGGTACATTATTTAGAGCATCAAAAGACAGTTGTTAGAAGAC
GTACGCAATATAACTTACGTAAAGCTAAAGATCGTGCCCACATTTTAGAAGGATTACGTA
TCGCACTTGACCATATCGATGAAATTATTTCAACGATTCGTGAGTCAGATACAGATAAAG
TTGCAATGGAAAGCTTGCAACAACGCTTCAAACTTTCTGAAAAACAAGCTCAAGCTATTT
TAGACATGCGTTTAAGACGTCTAACAGGTTTAGAGAGAGACAAAATTGAAGCTGAATATA
ATGAGTTATTAAATTATATTAGTGAATTAGAAGCAATCTTAGCTGATGAAGAAGTGTTAT
TACAGTTAGTTAGAGATGAATTGACTGAAATTAGAGATCGTTTCGGTGATGAGCGTCGTA
CAGAAATTCAATTAGGTGGATTTGAAGACTTAGAGGACGAAGACTTAATTCCAGAAGAAC
AAATAGTAATTACTTTGAGCCATAATAACTACATTAAACGTTTGCCGGTATCTACATATC
GTGCTCAAAACCGTGGTGGTCGTGGTGTTCAAGGTATGAATACATTGGAAGAAGATTTTG
TCAGTCAATTGGTAACTTTAAGTACACATGACCATGTATTGTTCTTTACTAACAAAGGTC
GTGTATACAAACTAAAAGGTTATGAAGTGCCTGAGTTATCAAGACAGTCTAAAGGTATTC
CTGTAGTGAATGCTATTGAACTTGAAAATGATGAAGTCATTAGTACAATGATTGCTGTTA
AAGACCTTGAAAGTGAAGACAACTTCTTAGTGTTTGCAACTAAACGTGGTGTCGTTAAAC
GTTCAGCATTAAGTAACTTCTCAAGAATAAATAGAAATGGTAAGATTGCGATTTCGTTCA
GAGAAGATGATGAGTTAATTGCAGTTCGTTTAACAAGTGGTCAAGAAGATATCTTGATTG
GTACATCACATGCATCATTAATTCGATTCCCTGAATCAACATTACGTCCTTTAGGCCGTA
CAGCAACGGGTGTGAAAGGTATTACACTTCGTGAAGGTGACGAAGTTGTAGGGCTTGATG
TAGCTCATGCAAACAGTGTTGATGAAGTATTAGTAGTTACTGAAAATGGTTATGGTAAAC
GTACGCCAGTTAATGACTATCGTTTATCAAATCGTGGTGGTAAAGGTATTAAAACAGCTA
CGATTACTGAGCGTAATGGTAATGTTGTATGTATCACTACAGTAACTGGTGAAGAAGATT
TAATGATTGTTACTAATGCCGGTGTCATTATTCGACTAGATGTTGCAGATATTTCTCAAA
ATGGTCGTGCAGCACAAGGTGTTCGCTTAATTCGCTTAGGCGATGATCAATTTGTTTCAA
CGGTTGCTAAAGTAAAAGAGGATGCAGACGAAGTAAATGAAGATGAACAATCTACTGTAT
CTGAAGATGGTACTGAACAACAACGCGAAGCGGTTGTAAATGATGAAACACCAGGAAATG
CAATTCATACTGAAGTGATTGATTCAGAAGAAAGTGATGAAGATGGACGTATTGAAGTAA
GACAAGATTTCATGGATCGTGTTGAAGAAGATATACAACAATCATCAGATGAAGATGAAG
AATAAAAAAATAAGACTTCCCTATATGTAGGGGAGTCTTATTTTTATGCTAGAAAGTAAT
GCTGTATTCAATGATTAATATTGACTAACTTTCTAATTGTTTCATTGCATAAGGTATTTC
ATTGATAAGTCTTGATGGTGGCACCACATACATATCTTTTGCAAGATTTTCGCCAATAAA
ACTATGTGTATATGTGGCACTCATAACCGCTTCTTTTAAGTTATCAAATTGACCGACAAA
GCTTGTAATCATACCAGCAAGTGTATCGCCCATACCACCAGTCGCCATTGCTGGGCTACC
GATTGTTAATTTAAAGTCTTCATCTTTAAAGAAAATTTCAGTACCATGTTTTTTAAGTAC
AACAGTTGCGCCTAAACGATCAACTGCTTCACGATTACGCTCATATGTCTGTTCCTCAAT
AGGAATACCACTTAATCGCTCCCATTCTTTGAGATGCGGAGTAAAAATCACGCGACATGT
AGGTAATTGCGGTTTCAGTTTACTAAATATTGTAATCGCATCGCCGTCTACGATTAAATT
TTGATGCGGTTGTATATTTTGTAGTAGGAATGTAATAGCATTATTTCCTTTGAAATCAAC
GCCAAGACCTGGACCAATTAGTATACTGTCAGTCATTTCAATCATTTTCGTCAACATTTT
CGTATCATTAATATCAATAACCATCGCTTCTGGGCAACGAGAATGTAATGCTGAATGATT
TGTTGGATGTGTAGCTACAGTGATTAAACCACTACCGCTAAATACACATGCACGAGCCGC
TAACATAATGGCACCACCTAAGTTAGCAGATCCACCAATTAATAAAATTTTGCCATAATC
ACCTTTATGTGAATCTTCTTTACGCTTAGGAATGTTAATAGAATTTAACGTTTCCATAGT
GATATAACCTCCCATGTAAAAGCCTTTTCCGAATTTATTCAATTTTAAAAATATATAGTA
ACTTTTAACAAAATGTATTATAAATTTCTGAATTCATTATTATTTGTCGTTAAATACAAT
AGAAAATACTATACCTGTATATGCAATTCGTCAATAGATAAATTATTAAATATGCTTACA
ACAATCTTAATATCCTTTAACGCACTACAATAGTGCTCTGATAATAGGTTATAAATGTAC
GTAAAACCATTGTTTCAATAAAAATGAAAACGTATACTTCAAGAAGGATGGGTTACTTAA
TATAAACAAGGGGGTAACATATATGACTTTATATTTAGATGGTGAAACACTAACAATTGA
GGATATTAAATCATTTTTACAACAACAATCAAAGATTGAAATTATTGATGATGCGTTAGA
ACGTGTCAAAAAAAGTAGAGCGGTAGTTGAACGTATTATTGAAAATGAGGAAACGGTTTA
CGGTATCACTACAGGTTTTGGGTTATTTAGTGATGTACGTATAGACCCAACGCAATATAA
TGAATTACAAGTGAATCTGATACGATCACATGCCTGTGGACTAGGTGAGCCATTTTCAAA
AGAAGTAGCATTAGTCATGATGATTTTACGATTGAATACATTATTAAAAGGTCATTCAGG
TGCCACTTTAGAATTAGTGAGACAATTACAATTTTTTATAAATGAACGTATTATACCGAT
AATCCCACAGCAAGGCTCTCTCGGTGCATCAGGAGATTTAGCGCCATTATCACATTTAGC
ATTAGCATTAATTGGTGAAGGGAAAGTATTGTACAGAGGTGAAGAAAAGGATAGTGAAGA
TGTATTAAGAGAATTAAATAGACAACCTTTGAACCTTCAGGCTAAAGAAGGTTTAGCATT
GATTAATGGTACGCAAGCTATGACAGCTCAAGGTGTCATTAGTTATATAGAAGCAGAAGA
TTTAGGTTACCAATCTGAATGGATTGCTGCATTAACGCATCAGTCTCTTAATGGCATTAT
AGATGCATATCGACATGATGTGCACGCTGTTCGTAATTTTCAAGAACAGATTAATGTGGC
AGCGCGTATGCGTGATTGGTTAGAAGGATCAACATTAACGACGCGACAAGCAGAAATACG
TGTACAAGATGCATATACGTTGCGTTGTATACCACAAATCCATGGCGCGAGTTTTCAAGT
ATTCAATTATGTTAAACAGCAATTAGAATTTGAAATGAATGCGGCTAATGATAATCCACT
TATATTTGAGGAAGCAAATGAAACGTTTGTTATTTCAGGTGGTAACTTCCATGGACAACC
TATTGCTTTTGCATTAGATCATCTTAAATTAGGTGTAAGTGAATTAGCAAACGTATCGGA
ACGTCGTTTAGAGCGACTAGTAAATCCTCAATTAAATGGTGATTTACCAGCATTTCTTAG
TCCAGAGCCAGGATTGCAAAGTGGCGCGATGATTATGCAATATGCTGCTGCAAGTCTCGT
TTCTGAAAATAAAACTTTAGCGCATCCAGCGAGTGTTGATTCTATCACTTCATCTGCGAA
CCAAGAAGATCACGTATCTATGGGAACTACAGCTGCTAGACATGGTTATCAAATTATTGA
AAATGCAAGACGTGTGTTGGCAATCGAATGTGTTATTGCATTACAAGCAGCAGAGTTGAA
AGGTGTCGAAGGATTATCACCAAAAACACGTCTCAAGTATGATGAGTTTCGAAGTATCGT
GCCATCCATTACACATGACCGTCAATTTCATAAAGATATTGAAGCGGTTGCACAGTATTT
AAAGCAATCAATTTATCAAACGACTGCATGTCACTAAATCGACATGAGTGATGTTTGAAA
TCGTTACTTGAAAAAGCAAATATAGTTTGCTATATTAAAAATAACTTAATAAGACATTGT
TCGTAGGACAAGTAATATATAGTGTTCGATATCAGAGAGCTTGTGGTTAGTGTGAACAAG
AATCAACATATATATGAATCTACCTACTTAATTTAAAAGAACAATCGGTGATAACCGTTA
TTTTAGTGAAGTGCAATTTAGGTTTAGTGTATCTTTATAACTTAAATTGTTAAATAGGGT
GGCAACGCGTAGACCACGTCCCTTGTAGGGATGTGGTCTTTTTTTATTTTCTAAAAAATA
AAGACGTACGTCATTCCATAATAAATGATAATTATTTGGGAAAGGATGAAGGTTAATGTT
AGACATTAGATTATTCAGAAATGAGCCTGACACAGTTAAGAGCAAAATTGAATTACGTGG
AGATGATCCAAAAGTTGTAGATGAAATTTTAGAATTGGATGAGCAACGACGTAAATTAAT
TAGTGCAACAGAAGAAATGAAAGCACGTCGTAATAAAGTAAGCGAAGAAATCGCATTAAA
AAAACGTAATAAAGAAAATGCTGATGATGTGATTGCTGAAATGCGCACATTAGGTGACAA
TATTAAAGAAAAAGATAGTCAATTAAATGAAATTGATAATAAAATGACAGGTATCCTTTG
TCGTATTCCAAATTTAATAAGTGATGATGTACCTCAAGGTGAATCTGATGAAGATAACGT
TGAAGTTAAAAAGTGGGGTACACCACGTGAGTTTTCATTTGAACCAAAAGCACATTGGGA
TATTGTAGAAGAATTGAAAATGGCTGATTTTGATCGTGCAGCAAAAGTTTCAGGTGCGCG
TTTTGTATATTTAACAAATGAAGGTGCGCAATTAGAGCGTGCTTTAATGAACTATATGAT
TACAAAACATACAACACAACATGGTTATACAGAAATGATGGTACCACAGCTTGTGAACGC
AGATACAATGTATGGTACAGGTCAATTACCTAAATTTGAAGAAGATTTATTTAAAGTAGA
AAAAGAAGGATTATATACAATTCCAACTGCTGAAGTACCATTAACGAATTTCTACCGTAA
TGAAATTATTCAACCAGGTGTACTTCCTGAAAAATTCACTGGTCAATCTGCATGTTTCCG
TAGTGAAGCAGGATCAGCAGGTAGAGATACAAGAGGATTAATTCGTTTACATCAATTCGA
TAAAGTGGAAATGGTACGTTTTGAACAACCTGAAGATTCATGGAATGCTTTAGAAGAAAT
GACAACAAACGCAGAAGCAATTCTAGAAGAGTTAGGTTTACCATACCGTCGTGTTATTTT
ATGTACAGGTGATATTGGATTTAGTGCAAGCAAAACATATGATTTAGAAGTTTGGTTACC
AAGCTACAATGATTATAAAGAAATTAGTTCATGCTCAAACTGTACGGATTTCCAAGCGCG
TCGTGCTAACATCCGCTTCAAGCGTGACAAAGCAGCTAAACCAGAATTAGCTCATACATT
AAATGGTAGTGGTTTAGCAGTTGGACGTACATTTGCTGCTATTGTTGAAAATTACCAAAA
TGAAGATGGAACAGTAACAATTCCAGAAGCATTAGTACCATTTATGGGTGGTAAAACACA
AATTTCAAAACCAGTTAAATAAAGGCTTTAGCTACAAGCTTTAAAAAGTATATATCTACG
TATACTTAAAGCAAGGGCAAGATACTTTAAATAATATTTTAAAAAGTGGTGACGAAGCTG
TCGCCACTTTTTTTGTGCTGTAAAAGTATAATAATGAGCCAATGCACATAATAACAATAA
ATTAAGTTTGTGGTTCAATGGGGTGAACGCATTTCATTATAGCAACAATACGGGATAATT
ATGATGAACTAAAACAATCTAAAACGTAACAAGTTTGAGCAAAACTATTATAGGAAATTA
AGCGATAAAAAACTGATTTCGTTGATGTAGTATGAGTAATATCGATGCAGTAGGGTAGGG
GATGATGATTATAAGTGTTTGAGACACGAATCAATATCCCAGACTCATCATTAGATATAA
AAAATTATAAAATTAGTACTTAAAAACAACTACAAATCCGTAGAAAATATGGAGGTAGTC
TTAAATAAAATATTGAAAATTCTCAAAACTAAAAAGTTGAGACGGAAGTATTTCAAGACT
CCGGTATGTCTAACCTCAGACAAACCGACGTCTAATGTTATTGCTTAGGGTATAGAACTG
TATTAGACTAGGTATATTATTTTTTCGTAATTATATAAATATAAAGTGGCAAAGGAGGTA
GTTGAGATGACAACACATTTAAGTTTTAGACAAGGCGTGCAAGAGTGTATCCCTACATTA
TTAGGTTATGCCGGTGTTGGTATTTCATTTGGTATTGTGGCTTCGTCTCAAAACTTTAGT
ATTTTAGAAATTATCTTGTTATGTCTTGTTATATATGCCGGTGCTGCGCAATTTATTATG
TGCGCATTGTTTATAGCAGGTACACCGATATCAGCGATTGTACTAACTGTATTTATCGTA
AATTCAAGAATGTTCCTTTTAAGTATGTCGCTTGCACCAAACTTCAAGACATATGGGTTT
TGGAACCGTGTTGGATTAGGTTCATTAGTAACTGACGAAACGTTTGGTGTCGCCATTACA
CCTTATTTAAAAGGAGAAGCTATCAATGATCGCTGGATGCATGGTCTTAATATTACAGCA
TATTTATTTTGGGCAATTTCATGTGTAGCTGGGGCTTTATTTGGCGAATATATCTCAAAT
CCGCAAACGTTAGGATTAGACTTTGCTATCACAGCTATGTTTATCTTTTTGGCCATTGCG
CAATTTGAATCAATTACTAAATCGCGATTAAGAATTTACATAGTACTCATTATTGCCGTC
ATAGTAATGATGTTATCGCTAAGTATGTTTATGCCTTCATATCTAGCAATATTAATTGCA
GCCACAATTTCAGCAGCGTTAGGAGTGATGATGGAACGATGATAACTCATATGAACATGT
TAATACTTATTTTATTGTGTGGTATCGTAACGCTATTAATTCGAATTATACCTTTTATCA
TGATTTCAAAAGTGCAATTGCCTGATGTCGTGGTTCGATGGCTATCATTTATTCCGATCA
CACTATTTACGGCACTTGTCATTGACAGCATTATTCAGCAGACGCCTCATGGTGAGGGGT
ATACATTAAACATCCCTTACATTATCGCGCTCATTCCGACGGTTATTTTATCTTTAATCA
CGCGTAGTTTAACTATTACAATTATTAGTGGGATTGTTATCATGGCAGCATTACGATTTT
TCTTTTAAAAATAACTGAAAATCATTGAACAGATATTTAAACTTAGGTAAACTGTTAGTA
ATCAGAAAATTCTGATATACAAATCGTCTATGTTAAGATTGGGAATCGTGTATACGTAAG
CGATTTGGCTAACGCATGACAATGATAACAACATTTTAAATGATAAAAGTAATTCATCAC
TGAATCTCAACTAACACATAACAATTTCATATTTCTTATTGTGAGAAGTTGAGGGACTTG
GCCCTGTGATACTTCAGCAACCGACTTTATAGCACGGTGCTAAAACCAACGAGTTACTCG
AATGATAAGTATAAAGACTTCTTACTTTTCAATAGGGTGAGAAGTTTTTTTGTTTAAGGA
GGAAAGAACAATGACAAATTACACAGTAGATACTTTAAATCTAGGGAAATTTATTACAGA
ATCTGGGGAAGTCATAGATAACTTGCGTTTGAGATATGAGCATGTCGGTTATCATGGACA
ACCATTAGTTGTAGTTTGTCATGCATTAACTGGCAATCATTTAACATATGGAACAGATGA
TTATCCGGGGTGGTGGCGAGAAATTATTGATGGGGGATATATTCCCATTCACGATTATCA
ATTTTTAACATTTGATGTTATTGGTAGTCCTTTCGGTTCAAGCTCACCTTTAAACGACCC
TCATTTTCCTGAAAAATTAACATTAAGAGATATTGTCAGAGCGAATGAACGAGGTATACA
AGCCCTTGGTTATGACAAAATTAATATTTTAATAGGGGGAAGTCTTGGAGGTATGCAAGC
AATGGAACTACTTTACAATCAACAGTTTGAAGTAGATAAAGCCATTATCCTTGCTGCAAC
AAGCCGAACATCATCTTATAGTAGAGCTTTCAATGAAATTGCGCGTCAGGCCATTCATCT
TGGTGGTAAGGAAGGACTAAGTATTGCACGCCAATTAGGTTTTTTGACATATCGATCATC
AAAAAGTTATGATGAACGTTTCACGCCGGATGAAGTAGTCGCATACCAACAACATCAAGG
TAATAAATTTAAAGAACATTTTGATTTGAATTGTTATCTGACACTGCTAGATGTATTGGA
TAGTCACAACATTGACCGAGGTCGCACAGATGTAACGCATGTTTTTAAAAATTTAGAAAC
GAAAGTCTTAACGATGGGATTCATAGATGATTTGCTATATCCGGACGATCAAGTTCGTAC
TTTAGGTGAACGTTTTAAATATCATCGTCATTTCTTTGTACCTGATAACGTTGGTCATGA
CGGATTCTTATTAAACTTTAATACATGGGCACCTAACTTATATCATTTTTTGAATTTAAA
GCATTTTAAGCGCAAGTAATAATGTATATATTTTCAAAGAATGAAGCCACTAAATCACAG
TTATCATATTTAAAAACATCTAGAGTACATGAGAGTGGAAATGAATTGTAAATCTAAATC
AAGCTTGATTGCTATGTAATGGGATTAAATAATCATGTTGAAAATGAAAGCACACAAAAG
CGATTCAAATGAGTATGTTAATTACTTATAAAACATGAAAGTTATTATTCAATTAAATGA
AATAGAAGCATACAATCTATAAATTGTTAATTTCCATTAAAGAGGTTAAAATAATAGCTA
TAGTTAAAAATATGGGAGTGGCTTATGTGTTTTCAAAAATACAACCTAAAGCAACAATAA
TTGCAACGATTACGTTGGTATTTGTCGCTTTAGCTTTATATCTAGTGCCTGGTTTAGGAC
TAATATTTGCATTATTTGCAACCATACCAGGTATCGTTTTATGGAATAAATCAATACAAT
CTTTCGGGATTAGTGCACTTATTACAGTAATTATAACAACTGTTTTAGGTAATACTTTCG
TTTTAAGTGCTATCATATTAGTCTTAATTGCAAGTTTAATTATTGGTCAATTGCTTAAAG
AAAAAACGTCTAAAGAAAGAATATTGTACGTAACAACAGTAGCGATGAGCTTAATTTCAT
TAATCGCTTTTATGTTACTACAAACATTTGGAAGAATTCCACCATCAGCGAGCATAGTAA
AACCTTTCAAGCAAACATTACATGAAGCGATTACGATGAGCGGTGCCGATGCGAATATGA
CCCAAATATTAGAAGAAGGGTTTAGACAAGCGACCGTTCAATTACCAGGTTTCATCATTA
TCATTACATTTTTAATCGTCTTAATTAACTTAATCGTTACATTTCCGATTTTACGAAAAT
TTAAAATCGCTACACCTGTATTTAAGCCACTTTTCGCGTGGCAAATGAGCGGTATTTTGT
TATGGATATACATTATTGTTATCATATGTTTATTATTTACAGGTCAACCGAGTGTGTTCC
AGAGCATTCTTTTAAACTTCCAACTTGTGTTATCATTAGTGATGTATATTCAAGGTTTAA
GTGTTATTCATTTCTTTGGTAAAGCGAAAGGTTTGCCGAATGCAGTAACGATTTTACTAT
TGATTATCGGTACAATACTGACACCTACGACGCATATTGTAGGACTACTTGGTGTTATCG
ATTTAAGTTTGAATTTGAAGCGAATCATGAAAAATAATTCTAAAAAGTGAATAGAGGTGG
AATAATGAATCGGCAGTCCACTAAGAAAGCTTTACTAATACCATTTGTCATCATGATCAT
CACAGCAATTGTTTTAATGGGTGTATGGTTTATCTTTAATAGTCTTATAGCACTAATTGC
ATCTATCGTTCTTGTCGTGATGATTATTGTTAGCATCGTTTTATTCAGACAAGCTTTAAT
GAAAATGGATAGTTATGTAGATGGTTTGAGTGCTCAAATTTCAACAACAAATAATAAAGC
AATCAAACATTTACCAATTGGTATCATTGTTTTAGATGAAAATGATCACATCGAATGGGT
TAACCAATTTATGACAGATCATATGGAAGCAAATGTCATTTCTGAATCTGTAAATGAAGT
ATTTCCAAACATTTTAAAGCAATTAGATAGAGTGAAATCCGTTGAAATAGAATATAATCA
GTATCATTTCCAAGTACGTTATTCTGAGAATGATCACTGCCTCTATTTCTTTGATATAAC
TGAACAAGTACAAACAAATGAACTATATGAAAATTCTAAACCAATCATTGCGACATTATT
TTTAGATAACTACGATGAGATTACTCAAAATATGAATGATACGCAGCGTTCGGAAATCAA
TTCAATGGTAACGCGTGTCATTAGTCGATGGGCGACTGAGTATAATATATTCTTTAAAAG
GTATAGTTCAGATCAATTCGTAGCCTATTTAAATCAAAAAATATTAGCTGACTTAGAAGA
ATCTAAATTTGATATCTTGAGTCAATTACGTGAAAAAAGTGTTGGTTATCGTGCCCAATT
AACATTAAGTATCGGTGTTGGTGAAGGCACTGAAAATTTAATCGATTTAGGTGAATTATC
ACAATCAGGCCTAGACTTAGCATTAGGACGTGGTGGTGACCAAGTTGCAATTAAAAGTAT
TAATGGTAATGTGCGTTTCTATGGCGGTAAGACTGACCCGATGGAGAAACGTACTCGTGT
AAGAGCACGTGTGATCTCACATGCGTTAAAAGATATCCTTGCAGAGGGTGACAAAGTCAT
TATCATGGGGCATAAACGTCCTGACTTAGATGCAATTGGTGCAGCAATCGGTGTGTCTAG
ATTTGCAATGATGAATAATTTAGAAGCATACATCGTATTAAATGAAACTGACATTGATCC
AACATTACGACGCGTGATGAACGAAATTGATAAAAAGCCAGAGTTAAGAGAGCGATTTAT
TACATCAGATGATGCTTGGGATATGATGACATCTAAGACAACCGTAGTGATTGTTGATAC
GCATAAACCGGAACTGGTTTTAGATGAAAATGTCTTAAATAAAGCAAACCGTAAAGTTGT
TATCGATCATCATAGACGTGGTGAAAGCTTCATCTCTAATCCATTGTTGGTATATATGGA
ACCATATGCAAGTTCGACAGCTGAATTGGTAACAGAGTTACTGGAATATCAACCAACAGA
ACAACGTTTAACACGTCTTGAATCAACAGTGATGTATGCAGGTATTATTGTAGATACAAG
AAACTTTACATTACGAACAGGATCAAGAACATTCGATGCAGCGAGTTATTTACGTGCACA
TGGTGCAGATACGATTTTAACGCAACATTTCTTAAAAGATGATGTGGATACTTACATTAA
TCGATCTGAATTAATTCGAACTGTAAAAGTCGAAGATAATGGCATAGCCATTGCGCATGG
TTCAGAAGATAAAATTTATCATCCAGTAACAGTTGCACAAGCAGCAGATGAACTGTTAAG
TTTAGAAGGTATTGAAGCATCATATGTTGTTGCGAGACGTGAAGATAATCTGATTGGTAT
ATCTGCGCGTTCACTCGGTTCAGTAAATGTCCAGTTAACAATGGAAACACTTGGTGGCGG
TGGACATTTAACCAATGCTGCAACACAACTTAAAGGTGTGACAGTCGAAGAGGCGATAGC
ACAATTACAACAAGCAATTACAGAACAATTAAGTAGGAGTGAAGATGCATGAAAGTAATT
TTTACACAAGATGTTAAAGGTAAAGGTAAAAAAGGTGAAGTTAAAGAAGTACCAGTAGGT
TATGCAAATAACTTCTTATTGAAAAAGAATTATGCTGTAGAAGCAACACCAGGTAACCTT
AAACAATTAGAGTTACAGAAAAAACGTGCAAAACAAGAACGCCAACAAGAAATTGAAGAT
GCTAAAGCATTAAAAGAAACTTTATCAAACATTGAAGTTGAAGTATCAGCAAAAACTGGT
GAAGGTGGTAAATTGTTTGGATCAGTAAGTACAAAACAAATTGCCGAAGCACTAAAAGCA
CAACATGATATTAAAATTGATAAACGTAAAATGGATTTACCAAATGGAATTCATTCCCTA
GGATATACGAATGTACCTGTTAAATTAGATAAAGAAGTTGAAGGTACAATTCGCGTACAC
ACAGTTGAACAATAAAGTTGGATTGAAATAAGAGGTGTAACCATTCATGGATAGAATGTA
TGAGCAAAATCAAATGCCGCATAACAATGAAGCTGAACAGTCTGTCTTAGGTTCAATTAT
TATAGATCCAGAATTGATTAATACTACTCAGGAAGTGTTGCTTCCTGAGTCATTTTATAG
GGGTGCCCATCAACATATTTTCCGTGCAATGATGCACTTAAATGAAGATAATAAAGAAAT
TGATGTTGTAACATTGATGGATCAATTATCGACGGAAGGTACGTTGAATGAAGCGGGTGG
CCCGCAATATCTTGCAGAGTTATCTACAAATGTACCAACGACGCGAAATGTTCAGTATTA
TACTGATATCGTTTCTAAGCATGCATTAAAACGTAGATTGATTCAAACTGCAGATAGTAT
TGCCAATGATGGATATAATGATGAACTTGAACTAGATGCGATTTTAAGTGATGCAGAACG
TCGAATTTTAGAGCTATCATCTTCTCGTGAAAGCGATGGCTTTAAAGACATTCGAGACGT
CTTAGGACAAGTATATGAAACAGCTGAAGAGCTTGATCAAAATAGTGGTCAAACACCAGG
TATTCCTACAGGATATCGAGATTTAGACCAAATGACAGCAGGGTTCAACCGAAATGATTT
AATTATCCTTGCAGCGCGTCCATCTGTAGGTAAGACTGCGTTCGCACTTAATATTGCACA
AAAAGTTGCAACGCATGAAGATATGTATACAGTTGGTATTTTCTCACTAGAGATGGGTGC
TGATCAGTTAGCCACACGTATGATTTGTAGTTCTGGTAATGTTGACTCAAACCGCTTAAG
AACCGGTACTATGACTGAGGAAGATTGGAGTCGTTTTACTATAGCGGTAGGTAAATTATC
ACGTACGAAGATTTTTATTGATGATACACCGGGCATTCGAATTAATGATCTACGTTCTAA
ATGTCGTCGATTAAAGCAAGAACATGGCTTAGACATGATTGTAATTGACTACTTACAGTT
GATTCAAGGTAGTGGTTCACGTGCGTCTGATAACAGACAACAGGAAGTTTCTGAAATCTC
TCGTACATTAAAAGCATTAGCCCGTGAATTAGAATGTCCAGTTATCGCGTTGAGTCAGTT
ATCTCGTGGTGTTGAACAACGACAAGATAAACGTCCAATGATGAGTGATATTCGTGAATC
TGGTTCGATTGAGCAAGATGCCGATATCGTTGCATTCTTATACCGTGATGATTACTATAA
CCGTGGCGGCGATGAAGATGATGACGATGATAGTGGTTTTGAGCCACAAACGAATGATGA
AAATGGTGAAATTGAAATCATCATTGCTAAGCAACGTAATGGTCCAACAGGCACAGTTAA
GTTACACTTTATGAAACAATATAATAAATTTACCGATATCGATTATGCACATGCAGATAT
GATGTAAAAAAAGTTTTTCCGTACAATAATCATTCCAATGATAAAATTGTACGGTTTTTA
TTTTGTTCTGAACGGGTTGATATATGTTAAGTTTGTGTATTTGAAGTGATGAATTAGTGC
TGGAAACACCTATGTTAAAGGGTTTTTAGAACGTTGAAGACGATTTGTAAAAATGATTTT
TCTTTTAAAAAGGCCGAAAATCAATGTTCGATTTTTATTTGCATTATGGTCTCGATATTG
GTAGAATATCAAATGGTTAAATGAGAAAAACTTGGAGGTGCTCACATGTCATCAATCGTA
GTAGTTGGGACACAATGGGGAGACGAAGGAAAAGGAAAAATAACGGATTTCTTGGCAGAA
CAGTCAGATGTTATCGCGCGTTTTTCAGGTGGTAATAATGCAGGCCATACCATTCAATTT
GGCGGAGAAACATATAAATTACATTTAGTACCATCTGGTATCTTTTACAAAGACAAATTA
GCGGTAATCGGTAACGGAGTCGTTGTTGATCCAGTTGCACTATTGAAAGAATTAGACGGA
TTAAATGAACGTGGCATTCCTACAAGTAATTTACGTATTTCTAATCGTGCGCAAGTGATT
TTACCATATCACTTAGCACAAGATGAATATGAAGAACGTTTACGTGGTGACAATAAGATT
GGTACAACTAAAAAAGGTATCGGTCCAGCATATGTAGACAAAGTTCAACGTATCGGTATT
CGTATGGCAGATTTACTTGAAAAAGAAACATTCGAAAGATTATTAAAATCAAACATTGAA
TATAAACAAGCATATTTCAAAGGTATGTTTAACGAAACATGTCCATCATTTGATGATATC
TTTGAAGAATATTATACAGCAGGTCAACGTCTAAAAGAATTTGTAACAGACACATCAAAA
ATCTTAGACGATGCATTTGTAGCAGATGAAAAGGTACTTTTCGAAGGTGCGCAAGGTGTA
ATGTTAGATATCGACCATGGTACATATCCATTCGTTACATCAAGTAATCCAATTGCAGGT
AACGTTACTGTTGGTACAGGTGTAGGTCCTACATTCGTTTCAAAGGTAATTGGTGTATGT
AAAGCTTATACATCACGTGTTGGTGATGGTCCATTCCCTACTGAATTATTCGATGAAGAT
GGACATCATATTAGAGAAGTTGGTCGTGAATACGGTACAACAACAGGACGTCCACGTCGT
GTAGGTTGGTTTGATTCAGTTGTATTACGTCACTCTCGTCGTGTAAGTGGTATTACAGAT
TTATCTATTAACTCAATCGATGTTTTAACAGGCCTAGACACAGTGAAAATCTGTACAGCT
TATGAATTAGACGGTAAAGAAATTACTGAGTACCCAGCAAACTTAGATCAATTAAAACGT
TGTAAACCAATCTTTGAAGAGTTACCAGGTTGGACAGAAGACGTAACAAGTGTGCGTACT
TTAGAAGAATTACCTGAAAATGCACGTAAATATTTAGAGCGTATTTCAGAATTATGTAAT
GTACAAATTTCTATCTTCTCAGTTGGTCCAGATAGAGAACAAACAAACCTATTAAAAGAA
TTGTGGTAGAACTTTATATAAGTCATACACAATGATTATAAATACATGAGCCTTCTATCT
TTATTGGTAGGAGGCTTTTGCTATGTTTGCTTCTGTATCGATTCGATTATTTAGATAAAA
ATTACTAACGTAAAGGTGGTATTTGCTAGTCATAATTTAAAAGATTAGATGATATTTAAC
GAAAATTAAGATGAAATACTTGAATGTAATAAGTCTGATGTCGAAAATAGCTATTAAAAT
AGAGTAGACGTAAGTATAAATGAAAGCATCTAAAATAGAAAAATTTCAAAAATAGCGTAA
TTATTACAATAAATAGACTGCCAATAAAATGCAATTTTTCACTTATAACATTCTTCAAAA
AATAATAGCAAAATTATGTAAAAAATATCTTGTCATGGCAAGATTGGCTGTGCTATAATC
TATCTTGTGCTTAAGAACGGCTCCTTGGTCAAGCGGTTAAGACACCGCCCTTTCACGGCG
GTAACACGGGTTCGAGTCCCGTAGGAGTCACCATTTTTTAGGTCTCGTAGTGTAGCGGTT
AACACGCCTGCCTGTCACGCAGGAGATCGCGGGTTCGATTCCCGTCGAGACCGTACAAAT
GCCTATCCAAGAGGATAGGCATTTTTTTGCGTTTAATATTATATTAATAAAAGACATATG
GACGAATGATAATCATATTGATTTATCTGTTCGTCCATTTTCTTTATAATGTATGAACCT
CGAGTAACTTAGTGGTTGGATATGAAAGATAAACGTAGACAATAAAATCTTTATTAGACG
TACAAACATATGCTACTGTAAACATATTTCTTCGTTGTGATATGCCAGCAATCCTCCATA
ACATCAATTGTTAAAGTAACGAATAATGATATTTATTTTCTGAGCAATGACGTGCAACTA
GAAGTTGCCATTACCCTGATTTTATTATTGGAATAGAGCCCTCATCATTGTGTTAAATAT
CATTGTCACAATCCGCCGTGAGAAACTAATAAAAAATATTAATATATAAGTTTATATTGG
AAAATAGAATTAATAGCTTATAAATGGTAAATTATATAATAGGTTACTATACGTTATGAG
ACGGAAAATGCGCACAATAACAAAAATAGTAAGCGACATCCTGTGATTTTTTACACAAAC
ATAAACGATAAAGAACAAAAAATGATAAAATAATATTAATGATTTAAGAAAAGAGGTTTA
TGCAAATGGCTAGAAAAGTTGTTGTAGTTGATGATGAAAAACCGATTGCTGATATTTTAG
AATTTAACTTAAAAAAAGAAGGATACGATGTGTACTGTGCATACGATGGTAATGATGCAG
TCGACTTAATTTATGAAGAAGAACCAGACATCGTATTATTAGATATCATGTTACCTGGTC
GTGATGGTATGGAAGTATGTCGTGAAGTGCGCAAAAAATACGAAATGCCAATTATAATGC
TTACTGCTAAAGATTCAGAAATTGATAAAGTGCTTGGTTTAGAACTAGGTGCAGATGACT
ATGTAACGAAACCGTTTAGTACGCGTGAATTAATCGCACGTGTGAAAGCGAACTTACGTC
GTCATTACTCACAACCAGCACAAGACACTGGAAATGTAACGAATGAAATCACAATTAAAG
ATATTGTGATTTATCCAGACGCATATTCTATTAAAAAACGTGGCGAAGATATTGAATTAA
CACATCGTGAATTTGAATTGTTCCATTATTTATCAAAACATATGGGACAAGTAATGACAC
GTGAACATTTATTACAAACAGTATGGGGCTATGATTACTTTGGCGACGTACGTACGGTCG
ATGTAACGATTCGTCGTTTACGTGAAAAGATTGAAGATGATCCGTCACATCCTGAATATA
TTGTGACGCGTAGAGGCGTTGGATATTTCCTCCAACAACATGAGTAGAGGTCGAAACGAA
TGAAGTGGCTAAAACAACTACAATCCCTTCATACTAAACTTGTAATTGTTTATGTATTAC
TGATTATCATTGGTATGCAAATTATCGGGCTGTATTTTACAAATAACCTTGAAAAAGAGC
TGCTTGATAATTTTAAGAAGAATATCACGCAGTACGCTAAACAATTAGAAATTAGTATTG
AAAAAGTATATGACGAAAAGGGCTCCGTAAATGCACAAAAAGATATTCAAAATTTATTAA
GTGAGTATGCCAACCGTCAAGAAATTGGAGAAATTCGTTTTATAGATAAAGACCAAATTA
TTATTGCGACGACGAAGCAGTCTAACCGTAGTCTAATCAATCAAAAAGCGAATGACAGTT
CTGTCCAAAAAGCACTATCACTAGGACAATCAAACGATCATTTAATTTTAAAAGATTATG
GCGGTGGTAAGGACCGTGTCTGGGTATATAATATCCCAGTTAAAGTCGATAAAAAGGTAA
TTGGTAATATTTATATCGAATCAAAAATTAATGACGTTTATAACCAATTAAATAATATAA
ATCAAATATTCATTGTTGGTACAGCTATTTCATTATTAATCACAGTCATCCTAGGATTCT
TTATAGCGCGAACGATTACCAAACCAATCACCGATATGCGTAACCAGACGGTCGAAATGT
CCAGAGGTAACTATACGCAACGTGTGAAGATTTATGGTAATGATGAAATTGGCGAATTAG
CTTTAGCATTTAATAACTTGTCTAAACGTGTACAAGAAGCGCAGGCTAATACTGAAAGTG
AGAAACGTAGACTGGACTCAGTTATCACCCATATGAGTGATGGTATTATTGCAACAGACC
GCCGTGGACGTATTCGTATCGTCAATGATATGGCACTTAAGATGCTTGGTATGGCGAAAG
AAGACATCATCGGATATTACATGTTAAGTGTATTAAGTCTTGAAGATGAATTTAAACTGG
AAGAAATTCAAGAGAATAATGATAGTTTCTTATTAGATTTAAATGAAGAAGAAGGTCTAA
TCGCACGTGTTAACTTTAGTACGATTGTGCAGGAAACAGGATTTGTAACTGGTTATATCG
CTGTGTTACATGACGTTACTGAACAACAACAAGTTGAACGTGAGCGTCGTGAATTTGTTG
CCAATGTATCACATGAGTTACGTACACCTTTAACTTCTATGAATAGTTACATTGAAGCAC
TTGAAGAAGGTGCATGGAAAGATGAGGAACTTGCGCCACAATTTTTATCTGTTACCCGTG
AAGAAACAGAACGAATGATTCGACTGGTCAATGACTTGCTACAGTTATCTAAAATGGATA
ATGAGTCTGATCAAATCAATAAAGAAATTATCGACTTTAACATGTTCATTAATAAAATTA
TTAATCGACATGAAATGTCTGCGAAAGATACAACATTTATCCGAGATATTCCGAAAAAGA
CGATTTTCACAGAATTTGATCCTGATAAAATGACGCAAGTATTTGATAATGTCATTACAA
ATGCGATGAAATATTCTAGAGGCGATAAACGTGTCGAGTTCCACGTGAAACAAAATCCAC
TTTATAATCGAATGACGATTCGTATTAAAGATAATGGCATCGGTATTCCTATCAATAAAG
TCGATAAGATATTCGACAGATTCTATCGTGTAGATAAGGCACGTACGCGTAAAATGGGTG
GTACTGGATTAGGACTAGCCATTTCGAAAGAGATTGTGGAAGCTCACAATGGTCGTATTT
GGGCAAACAGTGTAGAAGGTCAAGGTACATCTATCTTTATCACACTTCCATGTGAAGTCA
TTGAAGACGGTGATTGGGATGAATAATAAGGAACATATTAAATCTGTCATTTTAGCACTA
CTCGTCTTGATGAGTGTCGTATTGACATATATGGTATGGAACTTTTCTCCTGATATTGCA
AATGTCGACAATACAGATAGTAAGAAGAGTGAAACGAAACCTTTAACGACACCTATGACA
GCCAAAATGGATACAACTATTACGCCATTTCAGATTATTCATTCGAAAAATGATCATCCA
GAAGGTACGATTGCGACGGTATCTAATGTGAATAAGCTGACGAAACCTTTGAAAAATAAA
GAAGTGAAGTCCGTGGAACATGTTCGTCGTGATCATAACTTGATGATTCCGGATTTAAGC
AGTGATTTTACATTATTCGATTTTACGTATGATTTACCGTTATCAACATATCTTGGCCAA
GTACTGAACATGAATGCGAAAGTACCAAATCATTTCAATTTCAATCGTTTGGTCATAGAT
CATGATGCTGATGATAATATCGTGCTTTATGCTATAAGCAAAGATCGCCACGATTACGTA
AAATTAACAACTACAACGAAAAATGATCATTTTTTAGATGCATTAGCAGCAGTGAAAAAA
GATATGCAACCATACACAGATATCATCACAAACAAAGATACAATTGATCGTACGACGCAT
GTTTTTGCACCAAGTAAACCTGAAAAGTTAAAAACATATCGCATGGTATTTAACACGATT
AGTGTTGAGAAAATGAATGCTATACTATTTGACGATTCAACCATCGTTCGTAGTTCAAAG
AGTGGTGTTACAACCTACAACAATAATACAGGTGTCGCAAACTATAACGATAAAAATGAA
AAATACCATTATAAAAACTTGTCCGAAGATGAAGCAAGTTCCAGCAAAATGGAAGAAACG
ATTCCAGGAACCTTTGATTTTATTAATGGTCATGGTGGTTTCTTAAACGAAGACTTCAGA
TTGTTTAGTACGAATAATCAGTCAGGCGAGTTAACATATCAACGTTTCCTTAACGGTTAT
CCAACGTTTAATAAAGAAGGCTCTAATCAAATTCAAGTCACTTGGGGTGAAAAAGGCGTC
TTTGATTATCGTCGTTCGTTATTGCGCACCGACGTTGTTTTAAATAGTGAGGATAATAAA
ACATTGCCGAAATTAGAGTCTGTACGTTCAAGCTTAGCGAACAATAGTGATATTAATTTT
GAAAAAGTAACAAACATCGCTATCGGTTACGAAATGCAGGATAACTCAGATCATAATCAC
ATTGAAGTGCAGATTAACAGTGAACTCGTACCGCGTTGGTATGTAGAATATGATGGCGAA
TGGTATGTTTATAACGATGGGAGGCTTGAATAAATGAACTGGAAACTTACAAAGACACTT
TTCATTTTCGTGTTTATTCTTGTTAACATCGTGTTAGTATCGATTTATGTTAATAAAGTC
AATCGCTCACACATTAATGAAGTTGAGAGTAACAATGAAGTTAATTTTCAGCAAGAAGAA
ATTAAAGTACCGGCTAGTATATTGAATAAATCCGTTAAAGGTATAAAATTAGAACAAATT
ACGGGGCGTTCAAAAGACTTTAGTTCTAAAGCTAAGGGTGATTCGGATTTGACCGCAGCA
GACGGTGGAAAATTATTGAATGCGAACATTAGTCAATCGGTAAAGGTCAGTGACAATAAC
TTAAAAGATTTGAAAGATTATGTTAACAAACGTGTGTTCAAAGGTTCAGAATATCAATTA
AGTGAAATTAGTTCTGGTTCTGTAAAATACGAACAAACGTATGATAATTTCCCGATTTTG
AACAATAGTAAAGCGATGTTGAACTTTAATATAGAAGATAACAAAGCGGCTAGTTATAAA
CAATCAATGATGGATGACATTAAGCCCACAGATGGTGCTGATAAAAAGCATCAAGTGATT
GGTGTGAGAAAAGCAATCGAGGCATTATATTATAATCGTTACTTGAAAAAAGGTGATGAA
GTCATTAATGCTAGACTCGGTTACTACTCAGTCGTGAACGAAACGAATGTTCAATTGTTA
CAACCAAACTGGGAAATTAAAGTGAAGCATGACGGTAAGGATAAAACGAATACTTACTAT
GTCGAAGCGACAAATAATAACCCTAAAATTATTAATCATTAATATGAATCGTAATAAGCT
AGCATTGCAAGCTCATCATATGTGAGAAGCGGTGCTAGCTTTTTGCTGGTACGGTTTATT
ATGGCTGATGTTTTTGCGTCCTAACTTGCGCATTTATTCATATATTAAGTAGAACCGCAT
TGTAAAATTAGTGTAACTGTTATTTTAAAAACTTTAGTATTTGCCTAATCATTGTTATAA
TAATTAGGACATTCATTGCACGTGATTATCAAAATTTAATTATAAGAGACCGGTCGATGA
ACTAAAGTTACATAATTGGAAAGGTATACAAAACAGCTAATATACTGATAGTTTCTGTAG
GGAAAATCGTATATTTGCACTGATGTATATTGCAGTCATATAGAGAGATTGACTGCTTAA
ATAGAAAGGATGAGCCGCTTGATACGCATGAGTGTATTAGCAAGTGGTAGTACAGGTAAC
GCCACTTTTGTAGAAAATGAAAAAGGTAGTCTATTAGTTGATGTTGGTTTGACTGGCAAG
AAAATGGAAGAATTGTTTAGTCAAATTGACCGTAATATTCAAGATTTAAATGGTATTTTA
GTAACCCATGAACATATTGATCATATTAAAGGATTAGGTGTTTTGGCGCGTAAATATCAA
TTGCCAATTTATGCGAATGAAAAGACTTGGCAGGCAATTGAAAAGAAAGATAGTCGCATC
CCTATGGATCAGAAATTCATTTTTAATCCTTATGAAACAAAATCTATTGCAGGTTTCGAT
GTTGAATCGTTTAATGTGTCACATGATGCAATAGATCCGCAATTTTATATTTTCCATAAT
AACTATAAGAAGTTTACGATTTTGACAGATACGGGTTACGTGTCTGATCGTATGAAAGGT
ATGATACGTGGCAGCGATGCGTTTATTTTTGAGAGTAATCATGACGTCGATATGTTGAGA
ATGTGTCGTTATCCATGGAAGACGAAACAACGTATTTTAGGCGATATGGGTCATGTATCT
AATGAGGATGCGGGTCATGCGATGACAGACGTGATTACAGGTAACACGAAACGTATTTAC
TTATCGCATTTATCACAAGATAATAATATGAAAGATTTGGCGCGTATGAGTGTTGGTCAA
GTATTGAACGAACACGATATTGATACGGAAAAAGAAGTATTGCTATGTGATACGGATAAA
GCTATTCCAACGCCAATATATACAATATAAATGAGAGTCACCCTATAAAGTTCCGCACTG
CTGTGAAACGACTTTATCGGGTGCTTTTTTATGTTGTTGGTGGGAAATGGCTGTTGTTGT
GATTAAGGTTCTAGTTGAAATGTAGGTTCTAGTTGAAATGTAAAAAATAATTCGATATTA
AATGTAATTTATAAATAATTTACATAAAATCAATCATTTTAATATAAGGATTATGATAAT
ATATTGGTGTATGACAGTTAATGGAGGGAACGAAATGAAAGCTTTATTACTTAAAACAAG
TGTATGGCTCGTTTTGCTTTTTAGTGTAATGGGACTATGGCATGTCTCGAACGCGGCTGA
GCAGCATACACCAATGAAAGCACATGCAGTAACAACAATAGACCAAGCAACAACAGATAA
GCAACAAGTACCGCCAACAAAGGAAGCAGCTCATCAATCTGGTGAAGAAGCGGCAACCAA
CGTATCAGCATCAGCACAGGGAACAGCTGATGATACAAACAACAAAGTAACATCCAACGC
ACCATCTAACAAAACATCTACAGCAGTTTCAACAACAGTAAACGAAACGCGCGATGTAGA
TACACAACAAGCCTCAACACAAAAACCAACTCGCACAGCAACATTCAAATTATCAAATGC
TGAAACAGCATCACTTTCACCACGAATGTTTGCTACCAATGCACCACAAACAACAACACA
TAAAATATTACATACAAATGATATCCATGGCCGACTAGCCGAAGAAAAAGGGCGAGTTAT
CGGTATGGCTAAATTAAAAACAGTAAAAGAACAAGAAAAGCCTGATTTAATGTTAGACGC
AGGAGACGCATTCCAAGGTTTACCACTTTCAAACCAGTCTAAAGGTGAAGAAATGGCTAA
AGCGATGAATGCAGTAGGTTATGATGCTATGGCAGTCGGTAACCATGAATTTGACTTTGG
ATACGATCAGTTGAAAAAGTTAGAGGGTATGTTAGACTTCCCGATGCTAAGTACTAACGT
TTACAAAGATGGGAAACGCGCGTTTAAACCATCGACGATTGTAACGAAAAATGGTATTCG
TTATGGAATTATTGGCGTAACGACACCAGAAACAAAGACGAAAACAAGACCTGAAGGCAT
TAAAGATGTTGAATTTAGAGATCCATTACAAAGTGTGACAGCAGAAATGATGCGTATTTA
TAAAGACGTAGATACATTTGTTGTTATATCACATTTAGGTATTGATCCTTCAACACAAGA
AACATGGCGTGGTGATTACTTAGTGAAACAATTAAGTCAAAATCCACAATTGAAGAAACG
TATTACAGTCATTGATGGTCATTCACATACCGTACTTCAAAATGGTCAAATTTATAACAA
TGATGCATTAGCACAAACAGGTACAGCACTTGCGAATATCGGTAAGATTACATTTAATTA
CCGCAATGGAGAGGTATCGAATATTAAGCCGTCATTGATTAACGTTAAAGACGTTGAAAA
TGTGACACCGAACAAAGCATTAGCTGAACAAATTAATCAAGCTGATCAAACATTTAGAGC
ACAAACAGCAGAGGTTATTATTCCAAATAATACGATTGATTTCAAAGGAGAAAGAGATGA
CGTTAGAACGCGTGAAACAAATTTAGGAAACGCGATTGCAGATGCTATGGAAGCATATGG
CGTTAAGAATTTCTCTAAAAAGACTGACTTTGCCGTGACAAATGGTGGAGGTATTCGTGC
CTCTATCGCAAAAGGTAAGGTGACACGCTATGATTTAATCTCAGTATTACCATTTGGAAA
TACGATTGCGCAAATTGATGTAAAAGGTTCAGACGTCTGGACAGCTTTTGAACATAGTTT
AGGCGCACCAACAACACAAAAAGATGGTAAGACAGTATTAACAGCGAATGGTGGTTTACT
ACATATCTCTGATTCAATCCGTGTTTACTATGATATGAATAAACCATCTGGCAAACGAAT
TAACGCTATTCAAATTTTAAATAAAGAGACAGGTAAGTTTGAAAATATTGATTTAAAACG
TGTATATCACGTAACGATGAATGACTTCACAGCATCAGGTGGAGACGGATATAGTATGTT
CGGTGGCCCTAGAGAAGAAGGTATTTCATTAGATCAAGTACTAGCAAGTTATTTAAAAAC
AGCTAACTTAGCTAAGTATGATGCGACCGAACCACAACGTATGTTATTAGGTAAACCAGC
AGCAAGTGAACAACCAGCTAAAGGACAACAAGGTAGCAAAGGTAGTGAGTCTGGTAAAGA
TACACAACCAATTGGTAAAGAGAAAGTGATGAATCCAGCGAAACAACCAGCGACAGGTAA
AGTTGTGTTGTTACCAACGCATAGAGGAACTGTTAGTAGCGGTGCAGAAGGTTCTGGTCG
CACATTAGAAGGAACTACTGTATCAAGCAAGAGTGGGAAACAATTGGCTAGCATGTCAGC
GCCTAAAGGTAGCGCACATGAGAAACAGTTACCAAAAACTGGAACTGATCAAAGTTCAAG
CCCAGCAGCGATGTTTGTATTAGTAACAGGTATAGGTTTAATCGCGACTGTACGACGTAG
AAAAGCTAGCTAAAATATATTGAAAACAATACTACTGTATTTCTTAAATAAGAGGTACGG
TAGTGTTTTTTTATGAAAAAAAGCGATAACCGTTGATAAATATGGGATATAAAAATGAGG
ATAAGTAATAAGACATCAAGGTATTTATCCACAGAAATGGGGATAGTTATCCAGAATTGT
GTACAATTTAAAGAGAAATACCCACAATGCCCACAGAGTTATCCACAAATACACAAGTTA
TACACTAAAAATTGGGCATAAATGTCAGGAAAATATCAAAAACTGCAAAAAATATTGGTA
TAATAAGAGGGAACAGTGTGAACAAGTTAATAACTTGTGGATAACTGGAAAGTTGATAAT
AATTTGGAGGACCAAACGACATGAAAATCACCATTTTAGCTGTAGGGAAACTAAAAGAGA
AATATTGGAAGCAAGCCATAGCAGAATATGTAAAACGTTTAGGCCCATACACCAAGATAG
ACATCATAGAAGTTCCAGACGAAAAAGCACCAGAAAATATGAGCGACAAAGAAATCGAGC
AAGTAAAAGAAAAAGAAGGTCAACGAATACTAGCCAAAATCAAACCACAATCAACAGTCA
TTACATTAGAAATACAAGGAAAGATGCTATCTTCCGAAGGGTTAGCCCAAGAATTGAACC
AACGCATGACCCAAGGGCAAAGCGACTTTGTATTCGTCATTGGCGGATCAAACGGCCTGC
ACAAGGACGTCTTACAACGCAGTAACTACGCACTATCATTCAGCAAAATGACATTCCCAC
ATCAAATGATGCGGGTTGTGTTAATTGAGCAAGTGTATAGAGCGTTTAAGATTATGCGTG
GAGAAGCGTATCATAAATGATGGGGTTTTAAGTACGATTTAATAAACTAAAATAAGATAG
GGGAATTAAGAAATGGGAATTTATCATTTAAATAAAGATAAAGATGTATTGACAGATTTA
AAGTCAAATGAAAAACAAGAGCAGGTTGCTACATTTATAAATAAACATCTTTCAGCAAAT
AATTTAACGATATTTATCGGTTCAGGATGCTCGACAGGTGCTGTTCCTTTAATGTCTACT
ACAATGAAAAACATATTAGAAGAAAATGAGAGTGTCTTAAATTATGTAAAAAAATTTCTG
AATTCTAAAGGGATTAAAGAATTTATAAAGTATGTAGAAGAACAAGAACAAGAAAAAATA
CAAGAGAAAGAAAGAAAAGCGTTACATACAATAATGGATCAATTAGAGGCTGAAAATTTT
AAAAATTTAGAAGAATATAGTGGTTGGTTAGATATGCAAGATAGTGAATATAAAGAAGAA
ATATTGAATTTTTTAGATTGTTATTATCTAAATTATAGTAATATTGAGGAATTACTAAAT
TGGATACAAAATGGACTTCATTATGACAATAATAATGGAGATTTGAAAGACGTGTTTACT
ACTTTAAAAAGTGAGTTTATAAAAACTATTCCTAAAGTGGGTGATAAAGAATACAGTACA
GAAACTTATGAAATATATAAGGACTTTTATCGTTATGTATTTGATAAAAGAACTGAACAA
AAATCTAAAGTATCAATTTTCACTACAAATTATGATTTGTTTAATGAATATGCACTTGAG
AATAATAATATTATCTATAGTACGGGGATTCAAAATACAATACTTAAAAAATTTGACATT
AATCAATTTAAATACAGAGTTGTAGATGATACAAACAGGTATAAAGAAAAATGGCAACCA
GTATCTAAAGAGGCAAATTTATATAAAATACATGGTTCGATAAATTGGAAGTCCAATGAA
GAAGGGGAATTGCAACAAATCGATTTTAATGATGAAGATGATCAGGTGGTCATTTATCCA
ACCATGTTGAAACACAAGGAAACAGCACAAGCACCGTATTCAGAATTGTTCAGAGAATTC
TCTAATTGTTTACAGATAAAAGATACTACTTTAATTATTATAGGGTATGGATTCCCAGAT
GAACATATTAATAATATAATAGCTCAGAATTTAAAGAATCAAGATTTTAATTTAATAATA
TTTGGTGATGTTAAAGAAGAAAACGTGAAGAATTTCTATGATAATTTTAAGAATTTTAAT
TTACATCTTATCGGAGGTAATTCAAGTAAAGCAGAGCAAAAAGCACATTATTTCCAGTTT
ATCGTAGAAAATTTTCTGAAAAATCAAAGGAGAAGATAAAATAAATGCATAGTATTGGAA
AAGTCACAAGTGTTACATTTGAAAAGTTAATATTCGAAGTTAGTGATTTTGAAAAACTAA
ATTATAATTTGTTAGGTCAAATTTACATAGCTAAAGGTGTAATAGACTATGTAACAATAA
AAAATGAATATAGTGAAAAATTTATATATCAAGTTGTAAAAGTAGAAGATAAAGAAATTC
CATTATCTTCTGAAGAGCACTCTAAATTTAAATATCATGGTAGGTTTGAGTGTGTACCAG
TAGGAATGATTAAACATGGAAAAATTGAGTTTAATTTAAAGAAATATCCTTTTTTACAAG
ATAAAGTTTATTTAACAAGTCAAGAAGAAATGGAAATGGTATTTTCACATTTTCATAATG
GAAATGATATAACTATTGGACTCATTGATGACCAATATCCAGCTTATTTTAATACTGCTA
AATTATTAACGAATCATACAGCTATAATTGGAAATACTGGATCTGGCAAATCTACAACAG
TACGTCAGATTATTTCAAAAATCAACAATCTAAACACCCAAAATTTACACTTTCACATAT
TCGATGTCCATGATGAATATAAAGATATAAATGGAGTGAAAATAGTAGATGTAATAAATG
ACTTTAAAATTAATATTAAAAATTTAGAGATGCAAGACTGGATAAATTTGATTAAACCAT
CGGAACTAGTTCAATTACCTATTTTACAAATGGGATTAAAATATGCCAATGCTATTGAAA
ATAAAATTATAGAGGAAGAATGGTTGAAGTGTTATATAGCGCTATCATTATATAGAAATC
AGCAAACAGATGCTGTTACAAAGCGAACTAAGATTTTAAGCATATTAGATGGAACAAATA
TTGACACAGAAAAATATGATTCTAAATATGGAAATATGGACAGCAATACTGAAAAAAAAT
TTATCGAGAGTTTGAAAAATGTAGTAGATAATGGTGGTAATATATTTACTTTAAGCGAAG
TAATTGAAAAAGCAAAATATAATGTATCGAGTTTTAATAAATTATTAGAAGGATTAAACT
ATGTATTTTTACTTGAAGAAAGTAAAGGAAATAATCAAGCAAGATCATATTCAGCAACAC
TTGAAACGCGTATAAAAAATGTTCAAACACGATTTTCAAATTTATTTGGAAATAATGATA
CTGAACTGGAAGATAAATCAATTGTTTATTCAGTTTCAGAATTAGATGATGATTTGTTAT
TATTTTTCACAACATTTATTTTAAAAAAAGAATTTGAAAAAAACAAAAAATGAAATTAGA
AGATCGTTCAGTGAACGTTTTTATATTTGAAGAAGCTCATAGATATATATCGAAATTTAA
AGAAAGTAGCCAATTTAATGAAGTAGAAGCATTCAAAAAGATAGCTAGAGAAGGAAGGAA
ATTCGGTTGTTTTTTAATGTTATCTAGTCAAAGGCCAAGTGAGCTGTCTTCTACTGTCTT
ATCACAATGCAATAATTATATAGTCCATAGGGTAAAAAATAATGTAGATTTAGAATATTT
ACTAAATTCCATTCCCTACATAAATAAATTTCAATTAAATCGTTTTTCTTATTTACCTAC
TGGAACAGCTTATATAGTAGGAGAATTATTTCCAATCCCTGTAGAAATAGAAATATTTGA
AGAGTTTTCGAAAAACAGCACGATTACACCTGAAATAGTATATAGATCTTGAATAATAAC
TACGCTCATTTTGGATGATTATGTGTTATACGAAATTAATAAACATAACTACGCGTTGAT
AACAAAAATAAATGACTTTAAAATTACTACTTGACATATTTTATAAAGACTAGAGGTTAA
AATTTTTTTACTCTCTTAATGAGCAGGAATTTATGGCCAAATTAATACATTTACTTTCAA
TTTTATATAGACTTAGTTCAGATAAGAAATTTACTGTGAAACAAATTTCAGACACCTGTC
ATAATGGTGGGAAATCTTTATATAGTGCTATTACAAATTTGAAAAAATAATCACATTTGG
AGCAAGTAATTGATATAGAAAAGCATGCCGCTAGTCTTGAAATAGCAAATGAAGAGTTGG
ATAAAATCTAAAGTAAGTTATAATAAAAAAGCAATTAATATAAATGTATCATTAATTATA
TAATACAGAAAACGTTGTTTTTTGACATTGAAATATTTGTATATACTTTGATGAGAAATA
GTTGTGTGAAAGTTACGAAATAGAAATATATCCCAAAAAGCGTATGAGAACTAAGAAAGG
AAGTCTCGAATAATGAAAACACCTATTTATTATACGATTGTAAATAAAGGCAATAATATT
GAAAATACAATATTTCAGACACCACCAAATACAGTTAGTGACTTTGACCATTTGGATGTT
ATGCGTTACTTACCATCAATTGTTGATATTAGTGAGATTTGTTTATTAGCCGAAGCAAAA
AAAATACCAGAGTTTAAAAAATCGCTAGACTTCATTCTTAATAAATTTGAAACATATACA
TTTAATATTGTTAATGATTTAATTGAAATAACACTAACGAAAGACGCATTATTAAATTAT
CAAAAGTACTTGTTACATCAATCAATCATAATAAGTAAATCATTAGCTTTAAAAAATAGT
AACAATGGTTTATGTACACAAGAATTAAAATCCCAATTATATGGATATGAAAAGCTTCAT
TATGAACCAGCCTTTCATATATTAGATAACGATTTAATTCCTAATATTAATGAAGAGCAA
AGTGAATTGATACCCCTTGAGCATGTTGTTTTATTATCTGATGGGATTAGTTATTTAATG
GATTATTTTGACAAAAATCCTGAAGCAACTTTCACATTATACATTGTGAAAGATTACACA
AGTTATTACGAGGTAGAATTATAAAAGCATTTTTATTAATTAAAATATTTAGGCGAGCTA
AATGCATAGATTGTGGCAAGTATTGTATTAACCATATTGGTCAACATTAAATTGGGAATG
TACTAAACCTAACACACAAAGTTATGTGAATAAAAAAGATGATCTTACTTGATTTACATT
TCCTGAGTTAAATAATGAAATATAGAGCAACTTTTCAAGAGGCATTAAAGTATCTTGAAA
AGTTGCTTATTAAATAATAATTGCTCAAATAAAAAAACATATAAATGCTCTTACCAAAAA
AATATTCGTAACTAAAATATTTCAAAGTAATTAAAAAGTGTGATTACCCAAAAATCCATT
TTTTATTCAGATAGCCTTAATATTGCTCCTAAATGTTGCTGTGCAGTAGTAAATAATACG
AATGTAATTAATTCAATGATTTCTTCATCTGTCATCGTTTCTTTTAATAAACTTATACTT
GATTCGGGTATGTTTTGTTTAGATTTTAAATAAACTTCAACAAAGCCAACACAAAGTAGA
GATTTTTCGTTTAGAAATTTATTTGTAGGGCTACCTTTTGCTTTGCAATATTGACATCCG
TTTTGCTGGGCCAGTAACCTTCTTAATTCCTCTTTTAAATCTTTACTTATTGCCCCATCG
CTACTTAAAAAATCAGATAAATTATTCCAGTATTTTAATAAGTTTTTATTATGTCCTAAT
AGTTTTTCAAATGGTGTGTTTCCAATATTACTGTATTCTAATAATGTCATATCCTCATCT
CCTATCTTAATGATATACATGATAAAATTGTATGGAAATAAAATTTTGAAAGTTTATATC
ATTTAATACTTTGAAAAGAGAGGATTTTCTATGAATGACTTAATAAATGAAAAAATAATC
AATGTTTTGTTAAATAATAGTAGAATTACTATTAATGAATTAAGTAAACAAGTGAACTTA
TCTGCTCCAGCTGTAAGAGAAAGGGTAAATAAACTTGAAGATCAAGGTATTATAAAAGGT
TATACAATTAACATAGATTATAAGGAATTAGGTTACGATGTAGAAATATTAATTGAGTTA
ACTATAAAGAATAATAGATACAAAGATTTTAAAGAATTTATTTCAAAACAAGATAATGTT
GAGTTTTGTTATCGTGTATCAGGAGAGGCATGTTTTGTATTTAAGGTTCGGTTGGAAAAT
ATGGATGAAGTGGAAACATTTGTTGATACCATACAACCATATGGGCAGACAAAATGTCAG
TTTATCTTTTCATCAGTTGTCTAAACTACATGGAAAAAGTTTAATAAGCATAGGAAAGAT
TATTAACAGAGAGAAGTGACTTAGTTTGGAATATAAATCTTACAACAAAATGAGTAATAA
TATTTTATCTATCTTGTTGAGTGAAAAAAATTTCGATAGTAAAATGGTAGTCTCAACAGG
TAGTTACATTTTGTCTGAGTTGCCATGTATTGTTGCCTATAAAAATAATGATATCGTGGG
GCTACTAACGTATAAAGTTTATGATGAGTATATTGAAATCATTTCTTTAGATAGTTTTGT
AGAGAACAAGGGTATTGGTAGTCATTTACTTAATTATGCTGAAATAATTGCCTCAGATAT
GAGTAAAAGAAGTATCCGTGTTATTACTACAAATGAAAATATTAAGGCACTCTATTTCTA
TCAAAAAAATAAATATAGAATCACAGACGTTATTTTTGATGCTGTAACAGAAGCTAGGAA
AATAAAGCCGTCGATTCCTGCAATTGATAAAAATGGCATTGAAATTAGAGATGAAATTGT
TTTGAGGAAATGTTTGTAATGTATAAATATACTCAGCTTTAAATCACCCTAGTTCATACC
TAAAAGACTTTCACACAAACAAAAAAGGAGGAAACTAAAATTCCTCCTTAACGTTTATTA
CTCATACTATAATTCAATTTTAACGTCTTCGTCCATTTGGGCTTCAAATTCATCTAGTAG
TGCTCGTGCTTCTGCAATTGATTGTGTGTTCATCAATTGATGTCGAAGTTCACTAGCGCC
TCTTATGCCACGCACATAGATTTTAAAGAATCTACGCAAGCTCTTGAATTGTCGTATTTC
ATCTTTTTCATATTTGTTAAACAATGATAAATGCAATCTCAACAGATCTAATAGTTCTTT
GCTTGTGTGTTCGCGTGGTTCTTTTTCAAAAGCGAATGGATTGTGGAAAATGCCTCTACC
AATCATGACGCCATCAATGCCATATTTTTCTGCAAGTTCAAGTCCTGTTTTTCTATCGGG
AATATCACCGTTAATTGTTAACAATGTGTTTGGTGCAATTTCGTCACGTAAATTTTTAAT
AGCTTCGATTAATTCCCAATGTGCATCTACTTTACTCATTTCTTTACGTGTACGAAGATG
AATAGATAAATTTGCAATGTCTTGTTCGAAGACATGCTTCAACCAATCTTTCCATTCATC
GATTTCATAGTAGCCAAGGCGTGTTTTAACACTTACTGGAAGCCCGCCTGCTTTAGTTGC
TTGAATAATTTCGGCAGCGACGTCAGGTCTTAAGATTAAGCCGGAACCCTTACCCTTTTT
AGCAACATTTGCTACAGGACATCCCATATTTAAGTCAATGCCTTTAAAGCCCATTTTAGC
TAATTGAATACTCGTTTCACGGAACTGTTCTGGCTTATCTCCCCATATGTGAGCGACCAT
CGGCTGTTCATCTTCACTAAAAGTTAAGCGTCCGCGCACACTATGTATGCCTTCAGGGTG
ACAAAAGCTCTCGGTATTTGTAAATTCAGTGAAAAACACATCCGGTCTAGCTGCTTCACT
TACAACGTGTCGAAAGACGATATCTGTAACGTCTTCCATTGGCGCCAAAATAAAAAATGG
ACGTGGTAATTCACTCCAAAAATTTTCCTTCATAATATATTTATACCCTCTTTATAATTA
GTATCTCGATTTTTTATGCATGATGATATTACCACAAAAGACGAACTTATACAAAAGGAA
TTTTAGTAGATACAACCATTCGAAAGGGAAGTCTACGAGTAGTCTAAAATGAATGTTGTG
TAAGTTGATTAATATACAAATCAAGGATTATCGCGTTAAATTGTTCATTATTAATGATAC
ACTGCTTATTATTATGATTCAGAATTTTCTTTAGCTACATATACAGTAATGTGATTTATA
CGTTATCTTATAACAAAGACAAATTTATAAAGGTGATATTATGGAAGATTTAAAGGAATC
TTTAAAAAGTTTAGGTTGGTGGGATTTATTTTTTGCGATACCTATGTTTCTGCTATTCGC
ATACCTTCCAAACTATAATTTTATAACGATATTTCTTAACATTGTTATCATTATTTTCTT
TTCCATAGGTTTGATTTTAACTACGCATATAATTATAGATAAAATTAAGAGCAACACGAA
ATGAATCATTAATACGAATGTGATTAAACATAAAACTGAAGGAGCGATTACAATGGCGAC
TGAGAAAGATGTAAATGATTTATTTTTAAATCATGTGAATTCAAATGCCGTTAAAACTAG
AAAGATGATGGGAGAATATATTGTTTATTATGATGGTGTGGTTATAGGTGGTTTGTATGA
TAATAGACTATTGGTCAAGGCGACTAAAAGTGCACGTCATCAATTTCAAGATAATACATT
AGTATCGCCGTATCCTGGTGCTAAAGAAATGATATTAATTCCAGACATTACCGAAGTAAC
AAATCTCACTGATTTATTTGAGCTCATAAAAAATGATTTGCAAAAGTGAAGTTCGGATGG
AGTAAACTAAGCACATCGATAAATGGTCGCTTGTTAAAGAAGAGTGACGGTCACTCTTCT
TTATGTGCATATTTTATTTTGTCTGTTTTGTTAACGAGCAGCAGTGTAACAAATATGAGT
AAGGATAAAATGAGTATAATATAGAAACCGAATTTATCATTAATTTCATTAATCCATCTT
CCTAAAAATGGAGCAATGAAACTTTGCAGTAACAATGAAATTGACGTCCATATCGTAAAT
GAGCGACCGACATATTTATCTGAAACAGTGTTCATTATAGCTGTATTCATATAAATTCTG
ATTGATGAAATTGAGTAGCCTAGTATAAATGATCCTATGAATAAGTAAAATGCTGAGTTT
ATCCAAATAAATAGTGCTGAATTTATGACTAATATGAAATATAACAAAAATATCAATGCT
TTAGTTGAGATTTTTTTCGAAAGAATAGCTGAAATTAAACCTGCACATAATCCTCCAATG
CCATATAACATATCTGAAAAACCAAATTGTACAGACGAAAGTTTTAAAACATTATATACA
TATCCTGGTAATGATATGTTAAAGATCATTGTAAACACCATTGGTATGATTGAAATAACT
CCAAAAATAAATATCATCATGTTGTCTTTTAAAAATTTCCATCCTAATAAATATTCTTGC
AATAAGCTATTTGTTGATTCTTCCTCTGAATGAGTTGGTTTATCTACATGCAATCTAAAT
AACATAAAAATGCTGATTAGAAACATCATTATAGTCATCGCTATAATTAGAGTGAATCCA
TTTATTTCATATAATATTCCTGATAATCCACCTGCAATAAACATACCTGTTTGCAAACTA
ATCTCTAATAGAGAATTTGCATCTGTATATTGATCTGGTTTTAAAATCTGTTTAACTAAA
CTTCTAGATGTTGCCATATACGTAGTCCAACCTATCCCATTAACAATCGCAAATCCAATC
ACTAAATAGGTCTCAAAGCCTATCATTAAGAGTGCTATGACAATGAGTAAATATAATATT
ACCTGAAGAAGATAGGTGATTAAAATAATATTTCGTCTATTATATTTATCGGCTAGTCCA
CCTATTATAGGAGAAGCTAAGAAACCAGATAATACATTTAAAGCTAACATAATACCTAAT
AGTTGGGAGTCGTTAGTTTTGTCGATTAAATACCAATTAGCCCCAACTGTACTAATTCCA
ACTCCGAATGCTGAAATTATTTCTGCTAAAAAGAACAATCTGAAGTTTTTAATTTTCAAC
AAATCAGTCATAAATATCACCTTTTTTCAATGCAAGATTTATATTTGCGAGCTCTTCTAT
AAATTGAGAGTCGTTTAAAATATCGAATGGTTTATTGCCTTCTCCGATCAAAAATCTATA
GTTAGTAATATTCATAAACTCAAATATTAATTTGAATTGGTTGACTAAAGGTTGTGCTTT
GGTATGCGGATTGTCGCCACCTATGATTAAAATCAAATACTTTTTTTGTGACATGATTTC
TTTGAAGTTGTCTATTTGCGTATCTCGCAATGACTCGGTCCATCTATCAATGAAGAGTTT
TAAAGACGCACTCATGGAGTACCAATAGAGTGGTGTTGAAAAAATAATAATATCTGATTC
TAAAACTTTGATTAAAATTTGTTCGTAATCATCATTATGAAAGTTGGCATCTTTGCTATG
ACGATTATCTGTAACCTTTTCAATGTTACTTTGATATAAATTCACAAAGTTGACTTTTAA
ATTCTTCAATAGATTCTCTACTGCGATAGCTGAATTGCCATCTTTTCTACTACTTCCAAA
TAAACAAGTAATCATAGTCATAACTCCTTTCGATTTACCTTTATAATAATATTTAATATA
TTATTATTAAATCAGAATTCTTAGAATGCAGAATTCGATAAAAGTGAATCCTAAAGGAGG
TACTACTTTGAACTTAAACATTTTAAAATCATTTTTAGTAACTAGTGAAACAAAGAACCT
TACTAAAGCATCAGAATTACTTAACTATTCACAGTCAACTGTATCTACACATATTGAAAA
ATTAGAAAAGCAATTAGATGTTAAATTATTTTATAGAAAAAAATATGGTATGGAACTAAC
GGAAGAAGGCTTAGCATACGTTAAATACGCTAAAGTGATTTTAGATAGTAATAGCGAATA
CGAGAGAGAAATAAAAGGACTTTACAATAAGAAGGTAAATATAAGTATTAACATGCAAGA
AAGTCAGTATTTGTATCGCTACTATAATAAGATTAGTGAATGGTTAGCTGAACACCCATA
TGTAAACTTAAAGTTTAAATCCGCACATTCTAATTTCTATATTAAAGAAGAAATTGCTAA
TTTTAAATCGGATATTAGCCTTATCACAGACGAAAAGATTATTAATAGTAACTTAACTGC
TATTCCTATAACTGAAGAACGTTTAATATTTGTTACTAACAAAGAGATGAAAGATTTCAA
ATTAAACGATATTCAAAACCATACATTACTTGTTACTGAAAAAGGGTGTAGTTACAGAGA
ACAGTTAGAAAAGATTCTCTATAAATATAGCTTTTCAACAAAACAAATGATTGAATTTCT
AGGAATTGAGTCATTGAAAAAACACTTAAAAAATTCAGATGGGATTGCGCTATTGCCGGA
GTTTATTGTTGCAGATGAATTAGAAAATAAAAGTTTGTTTCAAATAGATGTCGATGTCGA
TATTCCGAATTTAGAAACAACTTTGATAATTAATCCTGAATCCAGTAAGCAAGTACTAGA
ATCTTTTGTAAAAGATGTCTTTTTATAAATATTAGTGAAAACGTGTAGTTATAGTGAAAC
TTAAAGATAATCATTTATTGGAAAGGACATAGGAGCAATTACAATTTCCAAACAAGGTAC
ACGAGTGCCTCTGAATTTATCGGCACGCTTTTACATAGATCAAAAGAACGCGCACTAAAA
TAATCAGTTTATCTATGTAACTTACATCTTTTATACTACAGAAGTATTTGAATCACCATA
TTTAACTTTTAAGTTTGTACTACTATGAAGTAATCTAACTACCACTTTAGTCAATACAAA
TATAACGGAAAGATAATTAAGTGAGTGCTCATTCAAGGGTGCTCTTTTTTCATGTATTTA
TTGAACAAAAATAAAGATGCTTAAGAAATTTATAAAAAGTTTTATAATCATTTACTGATA
TTCGTGAATAGTTATAGTATTTGTTCAATATTGAATTACTGGTCATACAGATCTATTTTA
CCAGTGAGAAGTCTACAAAGAATTATTGGATAGTTATGGTATTGATAATATAAGAATATT
TTTGAAAAAACTCAAATATGGTTAATTTATTTGTTAAAATAACATTAAGTATAAAAACAG
GGAACAAGGTGGGTTATCATGAATCAATTGGTAAATGATACGTTATCGGCTTGGTTGTTG
ATTGAATCTTTAAGTCCAGGAGAAGTTAGTTTTACAGCGGAAGATATATTATTAGCTGAA
AATTTTAAAAATGGTGCAAAGCAAGCACAACTTCAAAGTTTTGATGAATATTTTGAAATA
TGGAATGATGAACGCTTTATTATATCAGAAGAAAAATCAGAGATTGGCGAAATCATTTTT
AAATTTTACAGACATTGTTTCCGCTATAATGAAATTAATTTGAAAATTCAGGATATTTTT
GATGATTATTCAGATATTCATAATCCAAATGGGACACACTGTTATGGTTACACATTTAAT
ATAGATAAACACGGTAAAGTGATAGTTGATTCTATACATATTCCGATGATTATGAGTGCA
TTGAAAGAAATTGAAAAGAACAAAAATGCCAATATAGAAGAAAAATTTAATGATTCTGTT
GAAAAATTTGTTCAAAAAGTAAAAGAAATTTTAGCAGATGAACCAATTAATGAATTTAAA
TTGAAGAAGATAGACAAAGCTTATGATGAGTACTTTTCTGTATTAAATTCAAAGAAAGAT
GGATTATTTGCGCATTATGTAGCAATAGAATATGTGAAAGATAGTGATTTACCACAGCCG
GAATTTAACAGCTTCTTCATAAGTGATATTGAGAAAGCAAGAAAATCTCCCAACCAAACT
TTAATTGATTACATTGAAGGTGTAGAAGAAAGTCAGCGCATAGAAGTAGATGAAAATAAA
GAAATGTTTGACAAATTTTTTCATCCTTCACGTTTGCCTGATGGACGCTGGCCATCACAG
ACTGAGTTTAGATTGTCTTTAATGCAACAACTTGCTGTAAACCAAATCACGAGTGGTAAT
GAAAGAATAAGTTCTGTTAATGGGCCACCAGGGACAGGTAAGACGACTTTATTAAAAGAT
ATATTTGCTCATCTAGTAGTTGAAAGAGGCAAAGAGTTAGCCAAACTAAATAATCCTAAA
GATGCATTTGTCAAAACAAAAATTCATGAAACAGATGATAAATACGTCTATTTACTTCAG
GAATCTATTGCTAAATATAAGATGGTAGTTGCGTCTAGTAATAATGGCGCTGTTGAAAAT
ATATCTAAAGATTTACCGAAAATTGAAGAAATTATAAGAAATCCTGAAAAATGTAAATTC
CCGGAATATGAACAGAATTATGCAAATTTAGCACATGAATTAAAAGATTTTGCTGAAATA
GCTGAAGATTTGATAGGTGAAAGTGCCTGGGGCTTATTTTCTGGAGTATTTGGAAAAAGC
AGTAACATTAATAAAGTATTGGAGCACATGCTAAAAAAAGATGGGAATGATATTGGCTTT
GCTAGATTACTTCAAAATGAAAATAATCGCATGAGCTATCACGAGTTAATGAGTGAATGG
CAAGCACATCAACGTGAATTTTTAGAAGAGTTGAGGCATGTTGAAATGTTAAAAGAAGAA
TCTATTAGAGCCTATGATGTTTATAAAAATTGTGAGTCTTTCTCTAAGATTGAACATGAA
CTAAATAGCGAAAAAATGAATGTTAAGGAAAAGTTGAATCATTTAGAAATTCAAATATCT
TGTGACAATAAAGAAATTGAAGATTTGGGTGATCGAATTAATTATAATACAAAGCAAATA
GAAACTTTAAATGAGTTAATTAAATCCATCAAAGAAAGCAACAAAGGTTTTATTAACAAA
CTGAAGGCGATGTTTAATTCAGAAGAAGATGAAAGCTATAAAGATCATAATAAAGAGAAG
CAACAATTATTAACACAACAGTTAGAGTTAGAGAAATGTAAAAAAAACAAACATGAAGAC
CTTGTTAGCAAACTAAAAGAAAAAGAGAAATTAATTAAACAATTAACTAAAGTACAGTTG
CAATTAGACGAGTTAAATTCACAGTTACAAGAGTTAGAAGCATATCGTATTAAGTCAAAA
ATTACAATTCCAGAAAAAGATTTTTGGAGTGACAACAATTATGATGAGCGCCAAGTTACT
AATTTGTGGACGAGTGACGAACTTCAATACAGACGTGCCATGCTCTTTTTAAGAGCAATG
ATATTGCATAAATTATTATTGATTGCTAATAATACAACTATTTATTATGCGATTAATGAT
TTTAAAGATAGAAGGAAATTAATTGATGCAAATCCAGATAAAGTACACAACGCATGGAAT
GTGATGCATTTAATATTTCCAGTAGTTAGTACGACGTTTGCAAGCTTTAAATCTATGTAT
GGGGGCATACCAAAAGATTTCATAGACTACTTATTTATTGATGAAGCAGGACAAGCAATA
CCTCAAGCAGCTGTGGGAGCATTATATCGTTCAAAAAAAGTTGTAGCTGTAGGTGATCCG
ATTCAAATAGAACCGGTTGTGACTTTAGAAAATCATTTAATTGATAACATTCGTAAAAAT
TATCATGTTCCGGAATATCTAGTTTCTAAAGAAGCTTCTGTGCAGTCTGTTGCAGACAAC
GCCAATCAATATGGCTTTTGGAAATCTGATGCTACTGATAGTAATCAAAAAACCTGGATA
GGCATACCTTTATGGGTGCATAGACGATGTTTAAAACCTATGTTCACGATAGCTAATCAA
ATCGCTTATAATAATAAAATGGTGCTACCTAGTAATATTACAAACGTAGGTAAGACCGGT
TGGTATGACGTTAAAGGAAACGCAGTACAAAAACAATTTGTGAAAGAGCATGGTGAAAAA
GTATTGGAATTACTAGCTAATGATTGGTTTGAAGCGATTAAGGAAGGTAAAAATGAGCCG
AGTTCATTTGTAATATCACCATTTTCAGCAGTACAACAACAGGTTAAACGTATATTAAAG
CAACAACTACCGGCTAGAATCGATATTCAACGTTCAAAAGTCAATCAATGGATTGATAAA
TCCATTGGAACTGTTCATACTTTTCAAGGTAAAGAGGCTCAGAAGGTGTATTTTGTAATA
GGTACTGATAATACCCAAGATGGTGCTGTGAACTGGTCATGCGAAAAACCAAACTTGTTA
AACGTTGCAGTGACAAGGGCTAAAAAAGAATTTTATGTAATTGGCGACATGCAAAGAATA
CAGTCGAAACCATTTTATGAGACCATTTTTAAAGAAAGAAATGTAAAATAAAATGACAGC
ATTTCTATAGGCTAATCAAGTGATACTTAATAACCGCGCAATTTATACATTTTAAAAGGA
GTAAAATTGAATAATGAAGAAATTTAACAACTGGATATTAAATGCAATAAGTGGATCTCA
AACAGACAAGAATGGAACAACTGAAGAATTAAAAGGCGCAAAATTTATCATTTTATATGC
ATATTCAATGCTCGTTTTGCTTGCGATAGTAATTTCTAACATATTCATTCACATTTTGGA
GCCTAAATTATCAATCACCACTCAAATCATCATCGTTTTGATTTTAATTGAATCACTAAT
TGGACTACGTTTCTTGAAAGGGTACGATGTTAGGCGTGGCAAAGATAAAGAAAATAAGAA
AAATAGTAAGGATTTCGTTAAACTAAAATCAATTTTAGTAGCAATTTTATTTACATCATT
GGTGCTGACAGCAGGCACTGTAGCTGATATATACGGTTTCACTGACTTAGGGAATACTAG
AAGTGATTTAATCGTTTGGAGCATAGGTGGTATTATATTTGGCCTCGTATGTTACACAAT
GGAAGATAAAAAATAACGATAAGGAGCTGGCGATTATAAAGCTAGCTCCTTAAATTTTAC
GTACAAATATAAAGTTAAATTACATGGTTTTGAATCATACGTCATTAATTTCTATAATTA
ATACACTTAAATATTGTTTAAATAAGTTTTAAAATTTTACACATATTTTTATTTAAAAAA
GATGTATAATTAATGTATTAAATATAGAAAGAAGTTGATATTATGAAAAAGTGTATTAAG
ACTTTGTTTTTAAGTATCATTTTAGTAGTGATGAGTGGTTTATATCATTCAGCACATGCG
TCAGATTCGTTGAGTAAAAGTCCAGAAAATTGGATGAGTAAACTTGATGAAAGCAAACGT
TTAACTGAGATTAATATACCGGGTTCACATGATAGTGGCTCATTCACTTTAACTGATCCG
GTAAAATCAGTTTGGGCAAAGACTCAAGATAAAGATTACCTTACACAAATGAAGTCAGGA
GTCAGATTTTTTGATATTAGAGGCAGAGCAAGTGCTGATAATATGATTTCGGTTCATCAC
GGCATGGTTTATTTGCATCATGAACTAGGGAAATTTTTAGATGATGCTAAATATTACTTG
AGTGCTTATCCAAATGAAACAATTGTGATGTCTATGAAAAAGGACTACGATAGCGATTCT
AAAGTTACGAAGACATTTGAAGAGATTTTTAGAGAATATTATTATAATAACCCGCAATAT
CAAAATCTTTTTTACACAGGAAGTAATGCGAATCCTACTTTAAAAGAAACGAAAGGTAAA
ATTGTCCTATTCAATAGAATGGGGGGTACATACATAAAGAGTGGTTATGGTGCTGACACG
TCAGGTATTCAATGGGCAGACAATGCGACATTTGAAACGAAAATTAACAATGGTAACTTA
CATTTACAGGTACAAGATGAGTATAAAGATTATTACGATAAGAAAGTAGAAGCTGTTAAA
AATTTATTAGCTAAAGCTAAAACTGATAGTAACAAAGACAATCTATATGTGAATTTCTTG
AGTGTGGCGTCTGGAGGCAGCGCATTTAATAGTACTTATAACTATGCATCACATATAAAT
CCTGAAATTGCAAAAACGATTAAAGCAAATGGGAAAGCTAGAACGGGTTGGCTGATTGTT
GACTATGCAGGGTATCCGTGGCCTGTATATGATGATATCGTAAGCGAAATTATAGATAGT
AATAAATAAGGATTCAATAATGATATTAAGACGAGTATGAAAATAGTTAGATTCTAATTA
TTTTCACTACTCGTTTTTATTTTGAAAATAAGTAATGATTCAACAATATTATAAATTGAA
CAGATTGTTTGTGAAATTTTTGATAATATTAAAGTGAAAAAGTGTTATAAATTGATAAAT
ATATGTAATTCGCAAAAGTAAATCATTTTAAAAAGAAGAGAGTTGTAAGATGATGAAACG
ATTAAATAAATTAGTGCTAGGTATTAGTTTTCTGTTTTTAGCCATTAGTATCACTGCTGG
TTGTGGCATGGGTAAAGAAGCGGAAATTAAAAAAAGTTTTGAAAAAACGTTGAGTATGTA
TCCGATTAAAAACCTAGAGGATTTATATGATAAAGAAGGATATCGTGATGATCAATTTGA
TAAAAAAGATAAAGGCACATGGATTGTTCGTTCGTCAATGTCGATTCAACCTAATGGAAA
AGATATGAACGTAAAAGGTATGGTTTTATATATGAATAGAAATTCAAGAACAACAAATGG
CTATTACTATGTTGATGTTATAGAAAGACAAGATAAAGGTATACATCGTGATAACGAAAA
AAAGTATCCTGTTAAAATGGTCGATAATAAAATCATTCCAACAAAAGATATCAAAGACGA
AAAAATAAAAAAAGAAATTGAAAACTTTAAGTTCTTCGCGCAATACGGCAACTTTAAAGA
TTTATCGAAGTACAAAGATGGAGACATTTCATATAATCCAGAGGTGCCGAGTTATTCAGC
TAAATATCAATTAACTAATGATGATTATAATGTAAAACAATTACGTAAAAGATATGACAT
ACCAACAAATAACGCGCCGAAGTTGTTGTTGAAAGGTACAGGTAATTTAAAAGGCTCATC
AGTTGGATATAAAGATATTGAATTTACTTTCGTGGAGAAAAAAGGTGAAAATATATACTT
TAGTGATAGTCTACATTTTAAACCGAGTGAGGATAAATAACCTCACTGCCTCCCACACGA
TTCAATATGAAATTCAAATATGTTGCTGTAAAATAATGTAAAATAAACGTATTCATATTA
CTGAATTGAGGGATAGTATGCAACGTGATTATTTAATTCGAGTAGAAACTGAGAGTATGT
CAGATTTCAAAAGGCTCAATGGTTTAATGATTGGTTTTGTTATTAAAGGTGAGGCGCACA
TTTATGATGAAAATAATATGACGCAATGCAACAGTGGCGACATTTTCATCATTAACCACC
GCGACTTGTATCGATTTCAACTTCAACAAGATGGCATCATATGTTATATCCAATTTCAAA
TGAAATATTTAGCAGACAAGTTTGATGATGTGCATTGTCTATATTTTCACTTAACAGATG
CGACCACAACAAAAAATATACATCAACTGAGAAATATAATGGCAAGACTGGTTTCAACAC
ATATTCGACATAATGAGTTGTCTAAATTGACTGAGCAACAACTTGTGATTCAGTTGCTTA
TGCATATGATTCATTATGTCCCGCGTACATATCATTCGAACCAAAGTATCTTAAATGATG
ATAAAGTGAATCAAGTATGCGACTATATCGAGTTACATTTTCATGAAGACTTAAGCCTTT
CGGAATTAAGCGAATATGTTGGGTGGTCAGAGAGCCATCTGTCTAAAAAGTTTGCAGAAT
CGCTAGGTGTAGGATTCCAGCATTTCTTAAATACGACGCGAATTGAGCATGCGAAACTCG
ATTTGACATACACAGATGAAACGATTACTGATATTGCATTGCAAAATGGCTTTTCAAGTG
CAGCGAGCTTTGCGAGAACATTTAAACACTTTACGCATCAAACACCTAAACAATATCGAG
GTGATCGTCCAGCAATCACTGAAAATCAACAATCGGCACAACATAATTATCACGACCGTG
AATTGATATTACTTTTAAATGACTACATTGAAGAAATGAATCATTTCATTGAAGATATTG
AAAAGGTGAACTATAAAGAGATTACCTTTCAACCAACCAATCACCAACTAAATCAATTTA
ATCATATTATTCAAGTGGGCTATTTGAGGAATTTGCTCAATACACAGTATCAATCACAGT
TGCTTACATGTCATCATGATTTCCGTGTCAATGAAGTATTAGCATATGATGTGATGCCAT
ATATCATGAAAAAGCTCAATGCGCCATTCACGTATGATGCAGAAATTTCGAATATATTTT
ATGATATCGATTTGTGCTTAGACTTTTTATTAGATCATAACTTTAGTTTGACAATGCATT
TGGATCAGTATGACTCACGTGATTATATCGATGCATTTAAAATTTTTATCCATCACGTTG
CCCTGCATGTCAGTCATAGAAAAGATTTGAAGTTCAACTTGTATGTGACGACATTGCACA
CGTCTTTGATTGAAATGATTGATTATTTTAAAGCATTATTCCCTAATGGTGGCTTGTACA
TTCACTTAGATCAAGCTACGGAAAGACATCTACCATTGCTGAAACGACTTGAGCCACACA
TCGACCATTTTGTATTTGATGCCAATTCAAATGATGCTGTTGATTTTAATAAAATGAATG
ATGATGAATTTAAAACCGCAAGTCAAATGATTATTAATAAAACGAATTACCTTATCGATT
TAATGCATCGTCATCACCTAAAGCGTCCACTCATTTTACTCAATTGGAATACATTGACAG
GTGATACATTTATTACAAACGGCGAATATTTTAGAGGTGGTATCATCATTGAGCAATTAT
TAAAATTAAGTTCTAAAGTAGAGGGTATCGGGTATTGGTTGAATTATGATTTGCATGTCA
GTCATTGTAGAAATGAACGGGATTATATGAATTCTATTGAACTGTTTCATCAATATAATG
GAAAACGTCCGGTCTATTTCACGGCATTGCTATTTAATAAATTAACAAGCAATATTTTAT
ATTCTGATGATACATGTATTGTCACGGGAACTGATTCAAATTTTCAAATATTGTTATATG
ATGCAAAGCATTTTAATCCGTACTTAGCGTTGGACAATCAAATGAATATGCGTGCAACGG
AAATGATCCATTTGAACATTAATGCCCTAGAAGAAGGTATGTATAAGATTAAACATTTTA
CCTTAGATAAAGAAAACGGTGCATTATTTAATCTTTGGCGCAAACATCATACGATACATG
GTATGGACAAGGACTCTATAGATTACGTTAATCGAATGAGTTTTCCAAAATTAGAAGTGT
ATGATATAGATGTGACGGATACGCTGGCATTAAATATTAAAATGATTACAAATGGAATTC
ACTTAATTGAAGTAAAACGTTACCCAAGTTCATAAAATGATCACAAATCACAATTTATGT
TATACATAATTTGTGATTTTTCATATTCAAAGTTAAAATTGCAAAAAATTAATGGTTAAC
ATCTCTGTTGTTGGCAATATAAATAATGATCAATCATATATGATGTAACTAAGGAGATGA
ATGATATGAATCAACAATTAATTGAAGCTTTAAAATCAAAAGAAGACAAAATGATTGAGA
TCAGACGTTATTTACATCAGCATCCAGAATTATCTTTTCATGAGGATGAAACGGCGAAAT
ACATCGCTGAATTTTACAAAGGTAAAGATGTAGAAGTAGAAACGAATGTCGGACCACGTG
GAATTAAAGTAACGATTGATTCAGGGAAACCTGGTAAAACATTAGCAATTCGTGCAGACT
TTGATGCATTACCTATTACTGAAGATACAGGATTATCTTTTGCATCACAAAATAAAGGTG
TTATGCACGCATGTGGTCACGATGCACATACAGCATACATGCTTGTATTAGCAGAGACGC
TTGCTGAAATGAAAGATAGTTTTACAGGAAAAGTCGTTGTGATACATCAACCAGCTGAAG
AAGTACCACCAGGTGGTGCTAAAGCAATGATTGAAAATGGTGTATTAGACGGTGTTGATC
ATGTATTAGGTGTACACGTCATGAGCACAATGAAAACAGGCAATGTGTATTACAGACCTG
GTTATGTTCAAACAGGACGCGCATTCTTCAAATTGAAAGTTCAAGGTAAAGGTGGTCATG
GTTCATCACCACATATGGCCAATGATGCCATTGTTGCAGGTAGCTACTTCGTCACAGCGT
TACAAACAGTTGTATCTAGACGACTAAGTCCATTTGAAACCGGTGTTGTCACAATCGGTT
CATTTGACGGTAAAGGTCAATTCAATGTTATTAAAGATGTTGTTGAAATTGAAGGTGATG
TACGTGGATTAACAGATGCTACAAAAGCAACAATTGAAAAAGAAATTAAACGTTTATCAA
AAGGATTAGAAGCATTGTATGGTGTAACTTGCACATTAGAATATAACGATGATTATCCTG
CACTATATAATGATCCAGAGTTTACTGAGTACGTGGCTAAGACGCTAAAAGAAGCAGACC
TTGAATTTGGTGTCGAAATATGTGAACCACAACCACCTTCAGAAGACTTTGCATACTATG
CTAAGGAACGACCAAGTGCCTTTATTTATACAGGTGCAGCTGTGGAAGATGGTGAAATTT
ACCCACATCATCATCCTAAATTTAACATTTCAGAAAAATCATTACTTATTTCGGCAGAAG
CTGTAGGGACAGTTGTTTTAGATTACCTTAAAGGAGATAACTAACATGAATGAAACGTAT
CGCGGGGGCAACAAGTTAATCTTAGGTATTGTATTAGGTGTTATTACATTTTGGTTGTTT
GCACAATCACTTGTAAATGTTGTGCCAAATTTACAACAAAGTTTTGGTGCAGACATGGGA
ACAATTAGTATTGCGGTAAGTCTAACCGCACTATTTTCAGGCATGTTTGTTGTTGGAGCA
GGCGGCCTAGCAGATAAAATTGGACGCGTGAAAATGACGAATATCGGCTTATTATTAAGT
ATTATTGGTTCAGCATTAATTATTATTACAAATTTACCAGCATTGTTAATTTTAGGTCGT
ATTATACAAGGCGTATCAGCAGCGTGTATTATGCCTTCCACATTGGCCATTATGAAAACT
TATTATGAGGGAGCTGAACGTCAGCGTGCCTTAAGCTACTGGTCTATCGGTTCTTGGGGT
GGAAGTGGTATCTGTTCACTCTTCGGTGGTGCAGTTGCGACAACTATGGGTTGGAGATGG
ATTTTCATCTTCTCAATTATCGTTGCCGTACTTTCAATGTTACTCATCAAAGGGACGCCT
GAAACGAAATCAGAAGTTACCAATACACATAAATTTGACGTTGCAGGTCTAATTGTTCTA
GTAGTTATGTTATTAAGTTTAAACGTTGTTATTACTAAAGGTGCAGCACTTGGTTATACA
TCATTATGGTTCTTTGGTTTGATTGCAATCGTAATTGTAGCATTCTTTATTTTCTTAAAT
GTTGAGAAAAAAGTAGATAATCCACTTATTGATTTTAAATTATTTGAAAATAAACCATAT
ACAGGTGCAACGATTTCGAACTTCTTATTAAACGGTGTTGCAGGTACATTAATTGTAGCG
AATACATTCGTGCAACAAGGTTTAGGTTATACAGCATTGCAGGCAGGATACTTATCAATC
ACTTATTTAATCATGGTGTTATTGATGATTCGAGTTGGTGAAAAATTATTACAAAAAATG
GGTTCTAAGCGACCAATGTTATTAGGTACATTCATTGTGGTCATTGGTATTGCACTTATT
TCATTAGTATTCTTACCAGGCATATTTTATGTTATCAGTTGTGTCGTAGGATATTTATGT
TTCGGACTAGGCTTAGGTATTTATGCAACACCTTCTACAGATACAGCTATTTCGAATGCA
CCGTTAGATAAAGTTGGCGTTGCTTCAGGTATTTATAAAATGGCTTCATCACTTGGTGGC
GCATTCGGTGTCGCAATTAGTGGTGCAGTATATGCCGGTGCAGTTGCTGCAACGAGCATT
CATACAGGTGCGATGATTGCACTTTGGGTTAACGTATTAATGGGAATCATGGCATTTATC
GCAATTTTATTCGCGATTCCTAATGATGATAAACGTGTCAAAGATGCGAAATAATAACGA
TGACACGCCCAGTGTTTTGATAATGATTTAAATGAAAGTAAAGCAAATTAAATGAGGAAA
TGTATAGAGCAGTGCATATAGATAAATCTATGATTGGATTAACACTAATATAAATATAAA
TGAAAAACCATCCACTTAAACTTTTGATAAGTTAGGTGGATGGTTATTTATTGCGTTGTT
CTAAAAATTTGGACACTTATATGGAAAGAAATATATATAATGTGAAGGTTATGGCAATTC
GCTTCAATGAAGGCGACGTGTAAAAGTGTATATTAAATGATTCGAGGTCAGACTCCGAGA
ACAGTGTCCGTCATGCTTACCGCATACTAATGAAGCATTATTATATCAGTGTTTATAGCC
GATTTAAGATAATAAAGTTTGCTAAACAAAAAAGCCAACCCATGAATGTTGGATTGGCTT
TGTATAAGCATATTAAGTTCTAATTTTTATATAAGGTATGAATATAAATAAGACATTAAA
AATTAAATTTCAGTTGTTGCAATTTCTTCATCTGTAGGTACATCATCGTTAAGACCAACA
AGTGCTTCAGAAACATTTCGTGAATGATAACCGATACGTTCAAGAACACCAATCATATCG
ATATATAGTAATCCGCCTTTTGTTGTACATTCACCACGATTAAGGCGTTTAATATGACCT
TTGCGTAGTTTATGTTCAATATTAAATGATTCTCTACTACGTTCTACAATTTCATCTTTT
TTCGTTTTGTCATAAACATCTAACATGTCGATGGCTTTATCAAATGACTCAGCAACATGG
TTGAATAATTTATCCATACCGCGTTGTGCATCTTCTGTAATGCGAATATCTTCATCGTGT
TGGCGTTTTAATTGAGCGACATACTCTTCTGTTAGCTCTGCTACTTTTAAAATAGAGCGA
TTGACATCAAACATAACTGCTAAACGCTCAACGTCTGCCTTCGTAATGGCTTTTGTAGAA
ATTCTAACTAAATAATTTCGAATACTATCATTGATTGTTTCAACAGCTTGATGCTTTTGT
TCAAGCTTTTTGATCAATTTTTTATCGTCTTTTGTAATTTCGCGAATGTCTTCAAACATT
GATAAGACAATCTGACCCACATTTTGTAATTCTTTTTGAGTTTCTTGTAATGCAACACCA
GGTGCGTGATAAACAAGATCTTTGTTTAAGTGCTGAGGTTTATAGTCATCAGCAATATCT
TTACCTGGGACAAGCTTTGTAACTATCCATGCTAAACCTGCTACAAATGGTAATTGAATC
AAAGTATTTGTTATGTTGAAGATACCATGTGATACTGCAATCGTCATCGCTGGTTTTAAG
TGCCATACATCTTGTAACAAACTAATCAAATGAATCACAACTGGCAAGAAAATTGTGAAG
ATAATTACCCCGATTAAGTTAAAGATGACGTGTACAAGCGCCGCACGTTTTGCAGCGATT
GAGCCGGCTAAACTAGCTAAGATAGCTGTAATCGTTGTACCAATATTATCGCCTAGTAAC
ACAGGGATTGCTGCGTTTAAGCTGATTAAATCTTGTTGATAAAATTCTTGTAAAATACCA
ATCGTCGCACTTGAACTTTGAACTAGTGCTGTTAACCCTGCGCCGACAATGACAGCGAGT
ATTGGATTTGTAGACATATCAAGCATTAATTGCTTAAATCCATCTAATGATGCTAAAGGT
TTAACGGCATCACCCATAAATTCTAGACCGAAAAATAGAGAACCGAAACCGAATAGTATG
CGGCCAATGTTATTGATTTTAGAGCGTTTAAAGAAAAAGATTAAAAATGCACCTAATGCT
AAAATTGGCATTGCATATTCGCCTAAATCTATACCGATAATAAATGCAGTTACCGTTGTT
CCGATATTAGCACCCATTATCACTCCAATGGCTTGTTTCAATGTCATAAATCCAGCTGTT
ACCAGTCCGATTGTGATAACTGTTGTACCTGAACTACTTTGTATTAAAATAGTTACAACG
ATACCTGCAATAACACCTAATACTGGATTTGATGTAAATTTGTTTAAAATATCTCGTAGC
CTGTCTCCTGCTGATGCTTGAAGCCCGTCTCCCATGATTTTTAAGCCGTAAAGGAAAATA
CCTAAACCACCTAAAAAGGAGAAAATGACTTCTGTAACCGACATTTCCATTATTTCACCT
CAAATAAGCTTTATATTTAGATTATCGCTTATAATTGTAAATTTAATGTTAAGATTAGGT
AAAATTATTTAACAATATATGTTATTTGTATATGACTTGTAAAATATCGTCACTTATTAT
GTAAATTTTCAGTGTGAAATGGCAGGTTTGCAATCACTTGTTTAACAAAATGATGCAATC
AATCATACAATTATGTGTCATCAAAAAAATCATGTGAGTGGGATAACGAAATAAAGTTTG
TGAACATATCATTTCTTTCCCACTCCATGATTTGAAATCACCATATAGACATGATTTAAT
GTGCCTCGTTATAACAATTTGTGTTCTTTTAATAATGACTCAATGTAAGTACCTTTTATC
TTTTTAAGGAATCCTGCTAATGCGAGTTTTTGCATTTTCGAATCTTTAGTAATCTCGCGC
AAATCTTGATGGTCATTCAGTTCGTATATTGCATCCATTAAGACGCGAAGATCAAATGTA
CTATTGATGACCTCTGGAATACCACGATCTATATTTAGTAATTGATAAACAGCTTCCATG
GCAGTACGAACCGAATATTCTGTTGTAAATACAGTATCTCGCTCTGTTTCTGCAAAGTTA
CCAATAAATGCTAAATTTTGTGATTGATGCGGGACGACTAAAGGTCTGTCGCCGATAGCA
CGCGTCATGAAATAAGAGGTAATATATGGCATATAAACAGGAATCGTATTAGATGCATGT
TTTGCTAAGTCTTCAATTTTGTCAGTTGGTACACCTAAGTGATATAGCCATTCTTGACAT
ATTTCATTACCACTACATTCTGTGATTGGCTTTTTAATATAATCGCCGTTTACATCTGAA
TATAAGGCATAAATCCACGTAGATATTTCATTTTTAGGTTGGTCTTTAAACTGTTGCTGA
CGATTGATTGTAAAACTGATTTGCCATGCAGAATCATTGATTGTAATAATACCGCCAGTA
ACCGTTTTACCTGCAAGTGGATCACGTTTACAAATGCTTTCTATTGTATCGATAATATCT
TTATTGTTTGTTGTCGATGTTGCTGAAACAAACCAACTTTTTTTAGGAATATTTTGGCAA
AACTTATCAGGATTACCAAATTCAGGACTTTGTCGTGCTAAATTTTTCCATAGTGTCCAA
CTACCACCTAATTCGTCAGTTGGTGGCGCTGGTGTATCATTATCACCATAAGTAGAGCTT
TCTGTAATACTACCGTTTGTCACAAAGACAAGATCGTTTATAGTCAGTTTAATAGATTCT
GCATTACCATTACGGTCAATTAATATTTCTCGGGCAATTTTTTGACTTGTCGTAACATCT
ACTTTAATATCTTCTACTTTTACATCGTATTCAAATTGAACCCCATGCGATTTTAAATAT
TCAACCATAGGTAATACTAAAGATTCATATTGATTATATTTAGTGAATTTTAAAGCTGAA
AAGTCTGCGAGACCACCAATATGATGAACGAATCGCATTAGATAGCGACGCATTTCCATA
GCAGAATGCCACGGTTCAAATGCAAACATCGTTTTCCAGTAAATCCAAAAGTTTGAATTA
AAGAAATCGTCGGAAAATACATCTGTTATTTTGACATCATCTAAATCTTCTTCATTCGTT
AGGCATAAATCTAAAATTTCTTTAATCGCCGTTTTAGTCAAAGTGAAGTCTCCATCTGTG
ACTAAACGTTGACCCTGATTCTCAATAACACGACAGCGAGAATAGTTAGGGTCTTCTTTG
TTTAGCCAATAGAACTCATCTAATACAGACGCGTTATCGATTTCTAATGAAGGGATAGAT
CTGAATAAATCCCACAAACATTCAAAGTGGTTCTCCATTTCACGACCACCTCGGACAACA
TAGCCTTTTAAAGGCATATTTTCACCATCAAGACTACCGCCCGCTTTGGGTAACTCTTCT
AAAATATGAATCTTAGAACCTTCCATTTGACCATCCCTTATTAAAAAACAAGCTGCAGCA
AGTGAAGCTAGACCAGATCCGATTAAGTAAGCGGATTTGTTTTCTACATTTTCAGGTTTT
TTAGGGCGCGCAAATGCTTCATAATTTCCATAACTGTAATACATATCCACCAAGTCCTTT
CGTATTAGAATACACTCAGACTATACCCCTTTGTGAATTGCAAATATTAGTATTTATATT
GGTAAATTTGACAAAATTAGATCTTTTTTATATTTTTGATTTTTAAAATTTTATCATTCG
AATGTTTTTGGATTCTGAGGTGCGGGACTTGGAATAATTATGTATTTTGAAAGAAGTTAC
TTAAACTAACGCCTAGTAGAGTGATAATTCCGCCTATAATAGCAAGGGTTGTTGGTAGCT
CGTCTAATAACAGATAAGATAATAATAAAGAAACGATAGGTGTTAAATAAAGAGACATTG
TTGCATCAGAGACACCAACTGACTTCACGATATAAGCAAGCAAAACGTATGGAATTATAG
TAGGGAATATAGCTAAATAAAGTACCGATACTATTGATGTAAAAGTGGCGCCGTGTATAT
CGTTGATGATTTCAGGAATAAAAATAAGCATAAATGGTGAGCTTGCCATTATTGTATATA
GTGTGAAAGCGATGAAGCCGTATTTTTCTATGTATTTTTTCTGGAAAGTAAAATACAAAC
TTTCACTAAAAGATGCAAGTAAAATAATAAAAACACCTAATACATTAATAGTTGTGTAAT
CATCTTTACTTATTGAAATAATGGATATTCCTATAAATGCGACGAGTGAACTTAACCAAT
TCCATTTTGAAAAATGCTCTTTTAAAAATATATAAGCTAAAGCACTAGAAAAAATAGGCG
TTGTAGAGACTAGAATTCCAGATATACCTGCACTAATCAAAGTTTCACCAAAATTTAAAG
CTGTGTGATATATCACAAATCCACAAAATCCTAAAATAAAAATAACAGGGATATCTCTTA
GTTCTGGGGTAGGCAATTTCTTTATAATTACGAACGGCAAGAGAATTATTGTTGCTAAAA
TTAAACGAAATGCCGACAATGATTCTGCACTAAAATCATTTAACGCAATCTTTATAATTG
GAAATGCAGATCCCCACAATATGATAGTAAATAAATATGATAGAAAAGTAGTGTCTCGAA
GCTTATTCATTAATATCATCACTCCTTTAATTATGTGTTTCTATATTAAAAAATATGATT
TAAAATGAGTACAACCAATTTTGATTAGATTTACCTATCCAATTTATAAAAAGGGGGGAG
AAGATGACGAAATATAAAGATATTGCTAGTGACATCAGAGATAAAATAATCGCAGGGGAT
TGGTTTTATGGAATGAAGATACCTTCACAGAGGCAGTTGGCGATACAATACAACGTAAAT
AGAGTGACGATTATTAAAAGTATTGAGTTATTAGAGGCTGAAGGATTTATCTATACTAAA
GTGGGGAGTGGAACATATGTTAATGACTATTTGAACGAAGCACATATTACAAATAAATGG
TCTGAAATGATGTTATGGTCCTCTCGACAAAGAAGTCAGTATACGGTGCAATTAATTAAT
AAAATTGAGACAGATGACTCGTATATACATATAAGTAAAGGTGAATTGGGTCAACCATTA
ATGCCACATATTCAATTGAAAAAAGCCATGTCTAATACAGCCAGTCAAATTGAAGACTTA
TCTTTTGGTTATAATAATGGCTATGGTTATATCAAGTTAAGAGATATCATCGTTGAACGA
ATGTCAAAGCAAGGTATAAATGTAGGTAGAGAAAATGTAATGATCACTTCAGGCGCTTTA
CATGCCATTCAACTTTTATCTATTGGGTTTTTAGGTCAAGATGCCATAATAATTTCAAAT
ACACCATCATATATTCACTCTACAAATGTTTTTGAGCAATTGAATTTTAGACATATTGAT
GTTCCTTATAATCAAATTAATGAAATTAATACCATCATTGATAGATTTATTAATTTTAAA
AATAAAGCGATTTATATAGAACCTAGGTTTAATAACCCGACAGGTTGTTCTTTAACGAAT
GAGCAAAAGCAAAATATAATTACTTATAGCGAAAGACATAATATACCTATCATTGAAGAT
GATATCTTTAGAGATATTTTCTTTAGCGATCCAACTCCTGCTATCAAAACTTTTGATAAA
TTGGGAAAAGTTATACATATAAGCAGTTTTTCAAAAACGATTGCACCAGCAATAAGAATA
GGTTGGATTGTTGCTTCTGAAAAAATAATAGAGCAATTGGCAGATGTAAGAATGCAAATT
GACTATGGATCCAGTATTTTGTCACAAATGGTTGTATATGAGATGTTGAAAAATAAGTCT
TATGATAAACACTTAGTAAAGTTAAGGTATGTTTTAAAAGATAAACGAGACTTTATGTTA
AACATCCTCAATAATTTATTTAAGGATATAGCACATTGGGAAGTTCCAAGTGGAGGTTAT
TTTGTATGGTTAGTCTTTAAAATAGATATAGATATTAAATATTTATTCTACGAATTGTTA
AGTAAAGAAAAAATACTAATCAATCCGGGTTACATTTATGGCAGTAAAGAAAAGAGTATA
AGGCTATCTTTTGCCTTTGAATCAAATGAAAATATTAAGCATGCGCTCTATAAAATTTAT
ACATATGTGAAAAAGGTTTAATTAAAACAATAATTCGAATCATTATGTGGCATGTTAAAC
AGCTAAATATAAGCTATGCACAATTAACAAGCGGATACTCCTGACGCAATTATAGTATCA
TTACATATTGTTTAATCGTTTGGGGTAATGTAATTAAAAGGTAAAATAGGCAGAGTGTTA
TACATAAAATGTAAAGAAAGAGGCGATAGAATGTCTAAAATCAGGTCTTTTACAATATTA
AGTCTACTTATTTACTTAGCTATGATGTGCTATACAGTAGTGACCTATTCAAAATTACCA
ACCAAAGTACCTATTCACTATAATTTAGCAGGGGATGCTGATAACTTTGCTGATAAATGG
GTGCTGCTTTTGATTAATAGCGCATTTATAGTGATTTGGCTTATATTTTTCATTGCAGGT
AGATACTATGAACGATTTGCCAAATGGTCACATTATAATCATACACCACGTGAAATTCGA
GCGATTAAATTATTTTTAAGTACGTTAAATTTAGAGATTATGAGCTATATGTCTATCTTC
ACAGTATTAGAAATTTGGCAAATACAACACCATCATCAATTCAATTTACTATGGTTTAAT
ATGATATTTATCATTATCATTGGTTTGACGCTTGTCATATTTTGTTTACTTCCTACAATT
CATAAAATGAGAGATTCTCAATAAAAATATAAACTGTCATGATGCAGTTTTGAAGCGGAT
TCTTGAGATTATTATAAATAATATCTAGTATTTATAATTAAAATGATATATTATTTATTA
TAGTTAAATATTGTGTATATTTTGTGAACTTTTTGTAAAAATTCGATTGCCTGTCACATA
TAGGAGTGTTACATTTTAAATATGTGATCATCGCAAAATATAAGTTGAAATAGGTTGTAG
ATTAATCAGGATGATAAATATTTTATATAAAGAGAGGGAGTCATTATGACACTACTTACT
GTAAATCCATTCGATAATGTTGGATTATCAGCCTTAGTTGCAGCAGTACCTATTATTTTA
TTTCTATTATGCTTAACCATTTTTAAAATGAAAGGCATTTATGCAGCATTGACAACTTTG
GTTGTTACATTGATTGTGGCTTTATTTGTGTTCGAATTACCAGCACGTGTATCAGCAGGT
GCAATAACAGAAGGCGTTGTTGCCGGTATTTTCCCAATAGGATATATCGTTTTAATGGCA
GTTTGGTTATATAAAGTTTCTATTAAAACAGGACAATTTTCTATTATTCAAGATAGTATT
GCAAGTATTTCAGAGGACCAAAGAATCCAACTATTATTAATTGGATTTTGTTTCAACGCA
TTTTTAGAAGGTGCAGCAGGATTTGGTGTGCCAATTGCGATTTGTGCAGTATTATTAATT
CAACTTGGATTTGAACCATTAAAAGCAGCGATGTTATGCTTAATTGCTAATGGTGCGGCG
GGTGCCTTTGGTGCGATAGGTTTACCAGTTAGTATTATTGATACGTTTAACTTAAGTGGA
GGCGTTACAACATTAGATGTTGCGAGATATTCAGCATTAACACTTCCGATTTTAAACTTT
ATTATTCCATTTGTTTTAGTATTCGTTATAGATGGCATGAAAGGTATTAAAGAAATTTTA
CCTGTCATTTTAACAGTGAGTGGTACATATACTGGATTACAATTATTATTAACAATATTC
CATGGTCCAGAACTAGCAGACATTATTCCATCACTAGCAACAATGGTGGTGTTAGCATTT
GTTTGTCGTAAATTTAAACCGAAAAACATTTTCAGATTGGAAGCGTCTGAACATAAAATT
CAAAAACGAACGCCTAAAGAAATTGTCTTTGCTTGGAGTCCGTTCGTCATTTTAACGGCC
TTTGTATTAGTATGGAGTGCACCATTCTTCAAAAAATTATTCCAACCTGGAGGTGCACTT
GAAAGTCTAGTAATAAAATTGCCAATTCCAAATACTGTGAGTGATTTATCGCCTAAAGGA
ATTGCGTTGCGTCTCGATTTAATTGGTGCAACTGGGACAGCGATTTTATTAACAGTAATT
ATTACAATTTTAATTACGAAGTTAAAATGGAAAAGTGCAGGTGCTTTATTGGTCGAAGCA
ATTAAAGAATTATGGTTACCGATCCTTACAATTTCAGCTATCCTAGCTATTGCTAAAGTT
ATGACATACGGTGGTTTGACTGTAGCAATTGGACAAGGTATTGCTAAAGCGGGAGCAATT
TTCCCATTATTCTCTCCAGTATTAGGCTGGATTGGTGTGTTTATGACTGGTTCAGTTGTA
AATAACAATACTTTATTCGCACCTATTCAAGCGACAGTGGCACAACAAATTTCGACAAGC
GGTTCATTACTTGTGGCAGCTAACACTGCAGGTGGTGTAGCAGCGAAGCTTATTTCACCA
CAATCAATTGCCATTGCGACTGCAGCTGTTAAAAAAGTTGGTGAAGAATCTGCATTATTA
AAAATGACATTAAAATACAGTATTATATTTGTAGCCTTTATCTGTATTTGGACATTTATA
CTAACGTTAATATTCTAAATATAAATAATGTTGTCACTTGGATTCAAATGACATTTTAAA
TCTAATTATTCATGAATCGAACTAGTACGAAATGCATTGAGCATCTTGTCTAGTTCGATT
TTTTAATGTCTAAAAATGTCGTATATGTAATTAGAGTAGAAAGTGTTGAGCCGCTTCAGA
AGTTATTTAGAAAAGTAAGTAAAATAAAAAATGCACTGAGCAACAAAAGATGTTGCTAGT
GCATTTAGATGATTCTTATCATTTCAAATAAGAATGTGTTAATCAACGTATATAAGTTAA
AATTGGTTTGGATAAAATGATATCTATCGTTGTGTATTGTTTGTTTTTATAGTTCGCGAC
GACGTCCAGCTAATAACGCTGCACCTAACGCTAATGATAATCCACCAAATACAGTTGTAC
CGATGAATGGATTTTCTTCACCAGTTTCTGGTAATGCTTGAGCTTTGTTAGCATCTGCAT
GGTTTGCTGGTTGCTTCTTATCAACAACAAGTTCTTGACCAGGTTTGATCATGTTTTTAT
CAGCTAATTTGTTATCTGCAGCAATTTTGTCAGCAGTAGTGCCGTTTGCTTTTGCAATGT
CATTTACTGTATCACCAGGTTTAACGACATGTACTCCGTTGCCGTCTTCTTTACCAGGTT
TGTTGCCATCTTCTTTACCAGGCTTGTTGCCGTCTTCTTTACCAGGCTTGTTGCCGTCTT
CTTTACCAGGCTTGTTGCCGTCTTCTTTACCAGGCTTGTTGCCGTCTTCTTTACCAGGCT
TGTTGCCATCTTCTTTGCCAGGTTTGTTGCCATCTTCTTTGCCAGGTTTGTTGCCATCTT
CTTTACCAGGCTTGTTGCCGTCTTCTTTACCAGGCTTGTTGCCGTCTTCTTTGCCAGGTT
TGTTGTTGTCTTCTTTACCAGGCTTGTTATTGTCTTCCTCTTTTGGTGCTTGAGCATCGT
TTAGCTTTTTAGCTTCTGCTAAAATTTCTTTGCTCACTGAAGGATCGTCTTTAAGGTGGA
AATGATAATTTAATAATGTACACTTTTGATTGTTTAAACATGTACAATTTTTAAAAACCT
ATAGATAATTTTATTGAGGTGAACAACAATGAAATTATCTTTAGACATAAATACTGATTT
TGAAGTTACTACTCTTACAGATTTACCAAAATTAAAAATTGTTATGGAGAACTTAAACAT
GAAAATAAACAAAAGTGAAATAGCGAGACACATGGATGTTGATAGAAGAACAGTTGATAA
ATATTTAAATGGCTTTGAGCCAACCAAAAAGAGAAATCGTCAGTCTATTATTGACAAGTA
TTACCCTATCATAGAAAAATTACTTTCAGACACTAGTGAACAAAAGTTCTACTATAAGCG
TATTCTTTGGCAATATTTGAAGGATAAACATGGGTTAACGTGTGCGTATTCTACATTTAG
AGCTTATATCCTTAAACATGATGAGTTTAATCGTTATTTTATGAAAGGTTATCAACGGAT
GTCGCCTAAAGGCACAACGAGATTCGAGACAAAAGCTGGTCATCAAGCACAGTTTGACTG
GAAAGAAGGTATTAACTTTAAAACGAAGGATAATCAAATCGTTTCACTAAATATAGGCGT
ACTACTACTTCCTTATTCCCGTTTTGTAATCATGCAAGTGACAATGAATAAATCAAGTGA
TGTCTTATTTAATTTATTGACACAAGCGTTTGAGCTAATGGGAGGTGTACCTAATGAACT
TGTAACGGATAACATGAAAACGGTCATGGATCAACCAAGAACAGAACGTACAAATGGTCA
AATAAATCGCAGATTTAAACAATTCGCTGATGATTTTAATTTTAAAGTAAAACCTTGTAT
TGCCGGCCGTCCTAGAACAAAGGGTAAAGTAGAATCGATAATGAAAATATTAGATGAAAT
TCATGCTTATCAAGGCGAATTATATTTGGAAGAGATTCCTAAGTTTATTTCTAATCTTAA
TGAGCGACTGAACTACTCAGTTCATACGAGTACAGGTAAAATACCTATTATTGCTTTAGA
AAAAGAAAAAAGTTTCTTACAACCACTACCGAATGTGAATGTAAGAAACTCATATAAAGT
GAAACATAAATATTTGAAAGTCAACCACTCTAATATGATTACATATAAGTCCAATCAATA
TTCAGTACCAGCTGAATATTGTGGGAAAATAGTTGAAGTTCAAGTTTATGATCAAAAACT
ACACGTTTATTATAACACTAAATCGATTTGTGAACATCTCATCACACAACGTAAATTAAA
TTATCAAAAAGAACATTATTTAGAAACACTGTCATCTTCTTTTGGAAATAGAGAAATGGA
TGATATTAATCAGATTGCGATAGATAATTTGAATGCGATTGGAGAGTTGTATGATGAATA
ATTCGACGAATTATAAGCGCTTAAAAGCGAATTTAGAATATTTGAAAATGAATCAAATGA
TTAATCATCTTGATGATGTTATCGATTTTAGTATTAAAAACAACCTGTCATTTATAGATA
CACTAATTAAATTAAGTGACTACGAAATCGAAATTAAAGAGAAAAATTTGATTGAATCGA
TGGTAAAGGTGGCGGCATTTCCGTTTAAAAAAGAAATATCAGACTTTGACTTTAATTTTC
AACCGAGCATCAATCAGCAAGAAATTTGGGATTTTACAGATTTGCGTTTTATAGAAAAAT
ATCAAAACATTGTCTTTTTAGGCTCAAGTGGCGTTGGCAAAACACATTTAGCTACAGGCA
TTGGTATGGCTGCAGCTAAAAATAGAGTGAGTACTTACTTTATTAAATGTCATCATTTGA
TAGAGAATTTAAGAAAAGCAAAACTTGAGAACAGATTAGAAAATAGATTGAAGCACTATA
GCAAGTATAAGTTATTAATCATAGATGAGATTGGGTACTTACCTATTGGAAGTGAAGATG
CCAAACTATTCTTTCAATTAATAGATTTAAGATATGAAAAGAAAAGTACAATATTTACCA
CAAATATCAATTTCAACTTATGGAATGAAATATTTGATGATCCAAAAATCGCAAATGCGA
TTTTGGATAGGATATTGCATCATTCAAGTGTAGTTAAAATCAAAGGCAAATCGTATAGAT
TAAAAGATCATTCACCTAAGAAGGAAATTACTTAGCAAACAATTTTGTACATTCTTATAC
AATCATTTATGTACATTTTTATATTGACATTTACATTAAGGCTTTGGATGAAGCCGTTAC
GTTGTTCTTCAGTTAAGTTAGGTAAATGTAAAATTTCATAGAAAGCATTTTGTTGTTCTT
TGTTGAATTTGTTGTCAGCTTTTGGTGCTTGTGCATCATTTAGCTTTTTAGCTTCTGACA
ATAGGTTAGCACTTTGACTTGGATCATCTTTTAAGCTTTGGATGAAACCATTGCGTTGTT
CTTCGTTCAAGTTAGGCATGTTCAAGATTTCATAGAAAGCATTTTGTTGTTCTTTGTTGA
AATTGTTGTCAGCTTTCGGTGCTTGAGATTCGTTTAACTTTTTAGCTTCTGACAATAGGT
TAGCACTTTGACTTGGATCATCTTTTAAGCTTTGGATGAAACCATTGCGTTGTTCTTCGT
TTAAGTTAGGCATGTTCAAGATTTCATAGAAAGCATTTTGTTGTTCTTTGTTGAAATTGT
TGTCAGCTTTCGGTGCTTGAGATTCGTTTAATTTTTTAGCTTCACCTAAAACGTTAGTGC
TTTGGCTTGGATCGTCTTTAAGACTTTGAATGAAGCCGTTACGTTGCGCTTCGTTTAAGT
TAGGCATGTTCAAAATTTCATAGAAGGCGCTTTGTTGATCTTTGTTGAAGTTATTTTGTT
GCGCATCAGCTTTTGGAGCTTGAGAGTCATTAAGTTTTTGAGCTTCACCTAAAACGTTAG
CACTTTGGCTTGGATCATCTTTAAGGCTTTGGATAAAACCATTACGTTGATCAGCGTTTA
AGTTAGGCATATTTAAGACTTGATAAAAAGCATTTTGTTGAGCTTCATCGTGTTGCGCAG
CATTTGCAGCAGGTGTTACGCCACCAGATATAAGTAAAGTACCTAAAGTTACAGATGCAA
TACCTACACCTAGTTTACGAATTGAATAAATGTTTTTCTTTTTCAAATTAATACCCCCTG
TATGTATTTGTAAAGTCATCATAATATAACGAATTATGTATTGCAATACTAAAATCTATA
TTTATAATTAAATTTAAATGTAAGTTTTACAACTTATAAAATAAATATTTTGCTCAAAGA
TTTATTCAGGAAGTAAAAGGCTTAAAACCGCAAAATCACGCTATTTCGATTAATAAAAAC
AGATAAAATATAGAGATATTTTTTATAATGAAAGCGTTTTAATGTATATAAGTTAAAAAA
TATTTTTAAGAATAAAGTGGGGCTTTGAATGTGCTGAGGTTTAATTTCGGAAATGGTTTT
AAGAGATATAGAAAATAGAAAGTTGTTCATAATGTGCTGAGGTTTTATTAAAAAATAGAA
AACACAAGTGCACTTTAGAATACAGCACACTTGCGTAATAGAGATATTATTCAAAAACAA
GATGTAAATGATCTTTATCTGCTAATAATTGATTCACTTGAGCTAATAATTGTTCAGCAT
GGTCTTGCTGCGCGTCATTCATATGAATTAAAATTTTTCTTTCATCTTCAGTTGAGCGTT
CTTTTATTAGATAGCCTTGCTTTTTTAAATTATTGAGAGCTCTAACAGTTTGAGGGTATT
TATGGTGGATTGTTTCAATTAAATCTTTAAGAAGAACGATGTTTTTATTTTGAGAAGTGA
TAATAGCTAGAATTGTGAATTCTACAAAACTTAATGTTATATGCTTTTTGATAATATTCT
TGAAATACATTGTATACATCATCAAGTTTAGAAATTCTTTACTATCTTTTGGTATCATCT
GTGATTCACTTTGATCTGCAAGGTTAAATTGTTTAATGATTTGATCAAACAATTTAACAC
GTTCTGCAATTTTCTCTCGTTGTTCTTCAGATATTGAAATGTAAGTATTACGCTCATCAA
TTTTACTTCGAACTTTACTAATATATGAATGTTTCACAAGTACTTTTATATGCTGTACTA
AATCCGATTGTTTATAACATAAATCTGAAACAATCTTCTTAAATGGAAGTGTGTTTTCTT
GCTGATGAAATAAATAAGTCAGTAATATAAATTCTTTTATAGTCATATCGACTTCAGGCT
TGACTTTTTTCTTAAAACGAAACATATATGCTTCAATGATTATAAAATCTCTAATTTTGT
CATGGTTATTATATTTCATTGTTTTATCTCCTTGTATATGCACTTTATTTTAATATAACA
CAATATAATAAGAAAAATAATCCATAATTTACAATTAAAAATAATATGATATTTTTATTA
AAATTTGTGTTTTTGAATAAATGACATTATCAAACACTATATTTAAATAAGAAATAGTTA
TCGATATTTGAAAAATCGAAGAATATTGATTGATATTATAGAATTTGAGTCGGTGTTATT
TGTATATAAAGTATTAATATGTAATTAAGAAAGTCGACGCTTGTTAACAATAACGACAAC
TATATGTATAAAAAAACCTCGCAACTGTTAGTTAGCTGAATCATTTTGCTAACGTTGTTG
TGAGGTCATTTTGTTTTAATAATATCGTTATAACTTTTTCACGGTTAATAATAAGTATAT
GAAGAATGGGGCACCAAAAGCAGCAATAAATACACCTGCTGGCACTTCTTTAGGCAAGAA
TAAGGTACGCCCAATTAAGTCTGCAATAACAATTGATATGGCACCAATCATTGCTGACAT
TAGTAACTTTTTAGCATAACTTCCGCGAACGATTGTTTTCGCGATATGTGGTGCGATTAA
ACCGACAAACCCAATGTTACCTACTAAACTGATTGCTATAGATACGAGTATAGTAGAAGT
GATTAATTGGATTAGTTTCATACGTTGTACATGTAAGCCTAAGCCAATCGCTACAGGGTC
ATCAAGTATAGATATTTTCATTTTTGGTATAACAAGAAATAACAACGGCACAACAGCTAA
AATAACCATACCCAAAATGATTGTATCTTTAAACGTAGCACCGTAAAGACTTCCGACTAG
CCATGTATAAGCTTTGGCAGCAGATAATTGCTTCGTTGTAATGAGTAATCCTTGGACAAG
CGCAATAAACAACGTTTGCATCGAAATACCGATGATTATGAGTGTTGTCGGGCGTATTTG
TCCTTTCGTTTGAAACACTAATAGTATCATCATTGCAACTGCGCCACCTAATACTGCAAA
TAGTGGAAGTAAATGTATCGTTAAATGGCTGAAAAATGCAATAAAGACAACAGCACTTAA
GCTAGCACCACCTGTGATTCCGATAATATCTGGTGAGGCAATTGGATTTTTCAATACATT
TTGTAACATTAAACCACTCATCCCTAGTGCGGCACCAGCTAATATCGCAAGTGTAATGCG
AGGTAAGCGTAATACTTCTAAAGTGAATTGATCTATACTGTCATTTGGATTTATAAAGTA
CATCAGTACGCGTTGTAATGGTATAAAGCTTGAACCAATCATCATACTTACCACTGAAAC
GATGGCTAAAAAGATTAACGCGAAGATGAGATGGTAATTGTCTTTTTTATTAATCTTTTC
GGTCATAAGCGTTGACGTCCTTTCTTCATAATATAGATTAAGACAATAGCGCCAATGACA
GCGGTAACGACACCGATAGGCAACTCTAGTGGCTTAATTATTATACGAGCAACAATGTCT
GAAATGATCATTAGGATTGCTCCAGCTAATGCAGTAAAAGGAATTAAATACTTATAGTTT
GGTGGCAATAATCGTTTACTAATATTCGGTACGATAAGACCCACAAAGACGATTGATCCA
GCTACTGCTACCGAAATACCGGCTAACATACTGATGAGCATAATAATCATCCATTTGATT
AATTTTATGTTTTGACCGAGGCCGGTTGCAATGTCGTCACTTGTCATCAAGATGTTGATG
TGTGCAGCCATGCTAAATGCAATTAAAATAAGTATCAATACAAGCGGAATAATCCATGGG
ATATCCCAAATGTTACGTAATGAAACGGAGCCACTCAACCAAAATAATAGGCCTTGTAAG
TCTGTTTCGTTCATAATAAGTATGCCTTGAGTAAAGGCTGTAAATAGCATCGCAATCGCA
GCACCTGCCAAAATGACGCGATGAGGTGAAAATAGGGTTTGTCTAAACATACCTAGTGCA
ACGACTAAGACTGTAACAACAATAGCCCCCAAAAATGCGATGACAACAATCATTTTAAAA
GATTGAATTTGGATAAATGTAATACTAAAGATGACAAAAAATACTGCGCCTGCATTGACA
CCGAAAAGCCCTGGTGATGCTATTGGGTTTCGTGTAAGTGCTTGCATCAACAAACCTGAG
ACAGCAAGGGCAGCACCAGTCAATAACGCAATGATTGTTCTCGACGCCCGTGCACCAGTG
ACAACATCATGTAAATCGTTTTCACTATCAAAGTTGAATAACGCCTGTATCACCGTACCT
GGTGACACAAGCGTATTTCCAATCATTAAACTTAAGATAGCTACTATTGCAAGACATAAA
CCAGCAATAACGATTTGGTATTTTGGTTTAAGTAGCATCGTAAAACTCCTTAATTATTTT
GATTGTTTTTCAATATTTAACTTTTCATATAAATCGTCAATAAGTTTTAATGATGATTTA
TATCCGCCAGCTAAGTTCCAAGTGATTTCATCTAAATCATCAGATACTTGGTTGTTTTTA
ACTGCGTCTAAATTTTTCCACTCTTTACTTGAAGTCCATTCGCTTTCAGTCTTTTTAACT
AATGCAGCATCTTTCGCATTTGGATCTGATTTTACTACAAAAATATGATCAGCGTTCATT
AATGGAATGCTTTCTTTAGATGTAAGTTGGATAATATCTTTACCATTATCAACTTGTTTT
TGTAAGTCTTTATTACGTTTGAATCCTAAATCATTTAAGATTTCACCAGCATATCCACCA
GCATAAATTCTTGTATGATCAGCACGGAAGTTAACAACTGAAGCTTTCAATGGCCATGCA
TCTTTATACTTTGCTTTTGCATCTTTTTGGAATGCAGCTACTTTATCATCGTACTTTTTA
AGTAAATCTTCAGCTTCTTTTTCTTTCCCTAAAGCTTTCCCCATTAACTTAGTTGTATCT
TTGAATTTGAAAACTGTATCAGTAGAAACTGTTGGTGCGATTTTAGATAATTGATCGTAA
ACTTTTTCATTTCTAACTTTTGACGCGACAATTAAGTCCGGTTTTAATTTAGAGATTTCC
TCTAAGTTAGGCGCAGGTTCTTGACCTACAATCTTAGTATCTTTTAAATCATTTTTTATG
TATTCGAATTTCGGTTTTTGTGTCCATGATTCTACAGCACCTACAGGTTTAACACCTAAA
GATACAGCGACGTCAGTGGCACCTTGATATAGCGTAACAACACGCTTTGGTTTCCCTTTA
ATTTCAGTTGTACCCATTGCATGTTTAATTGAAGTTGTTTCCTTATCTTTGTTATCAGAT
GATTGTTTATTTGAATTCCCACTACATCCTGCTAAAACAAGTAGGAAAGCAAGCGTAACA
ACAAGCATTTTAATTACTTTATTCATTGACTAATTAGCCTCCTTCGTGATGTATGACAAT
GAGAATCATTATCACGATTTAGTATGAATTAAATTTTTTCCTAAGTCAATAAAATATTTA
TGATTTACATGCAACTTATAATTATTTGACATATAAATGCATAAAAAATATAATCCTAAT
TACTTGATAGTGAGAATCATTATCAATTAGGTAACACACAATATTATAGAATTTTAAATT
TGAGGAGGAAGCGCTTTTGATTGAAAAAAGTCAAGCATGTCACGATTCATTGTTAGATTC
TGTAGGGCAAACACCTATGGTTCAACTTCATCAACTATTTCCGAAACATGAAGTGTTTGC
AAAGTTAGAGTATATGAATCCTGGAGGCAGCATGAAAGATCGACCTGCCAAGTACATCAT
TGAACATGGTATTAAACATGGTTTAATCACTGAGAATACACATTTAATTGAAAGTACTTC
TGGTAATTTAGGCATTGCGTTGGCAATGATAGCTAAAATCAAGGGATTAAAACTCACGTG
TGTTGTTGATCCTAAAATATCACCAACAAATTTGAAAATTATTAAAAGTTATGGTGCCAA
TGTAGAAATGGTTGAAGAACCTGATGCACATGGGGGTTATTTAATGACTCGTATTGCAAA
GGTGCAAGAACTGTTAGCCACTATTGACGATGCATATTGGATTAATCAATATGCGAATGA
GTTAAATTGGCAATCCCATTATCATGGTGCAGGCACAGAGATTGTTGAAACAATTAAGCA
ACCTATAGATTATTTTGTCGCGCCAGTCAGCACGACAGGTAGCATTATGGGTATGAGTAG
AAAAATAAAAGAAGTGCATCCAAACGCACAAATTGTTGCTGTTGATGCGAAAGGGTCAGT
CATTTTTGGTGACAAACCTATTAATAGAGAATTACCTGGTATCGGTGCTAGTCGTGTACC
CGAAATATTGAATAGATCAGAAATTAATCAAGTGATCCATGTAGATGATTATCAATCTGC
TTTGGGCTGTCGAAAACTGATTGATTATGAAGGCATATTTGCTGGAGGTTCAACAGGTTC
GATTATTGCAGCGATTGAGCAGTTGATAACGTCAATTGAAGAAGGTGCAACAATTGTCAC
GATTTTACCAGATCGAGGCGATCGTTACTTAGATTTAGTTTATTCAGATACATGGTTAGA
AAAAATGAAATCAAGACAAGGAGTTAAATCAGAATGAATAGAGAGATGTTGTATTTAAAT
AGATCAGATATTGAACAAGCGGGAGGAAATCATTCACAAGTTTATGTGGACGCATTAACA
GAAGCATTAACAGCGCATGCTCACAATGATTTTGTACAACCGCTTAAGCCGTATTTAAGA
CAGGATCCTGAAAATGGACACATCGCAGATCGAATTATTGCAATGCCAAGTCATATCGGT
GGTGAACACGCAATTTCAGGTATTAAGTGGATAGGTAGTAAGCACGACAATCCATCGAAA
CGTAATATGGAGCGTGCAAGTGGTGTCATTATTTTGAATGATCCAGAAACGAATTATCCA
ATTGCAGTTATGGAAGCAAGTTTAATTAGTAGTATGCGTACTGCAGCAGTTTCAGTGATT
GCAGCTAAGCATTTGGCTAAAAAAGGATTTAAAGACTTAACAATCATTGGATGCGGGCTA
ATCGGAGACAAGCAATTACAAAGTATGTTAGAGCAATTCGATCATATTGAACGCGTGTTT
GTTTACGATCAATTCTCTGAAGCATGTGCACGCTTTGTTGATAGATGGCAACAACAGCGT
CCGGAAATTAATTTTATTGCGACAGAAAATGCTAAAGAAGCAGTATCAAATGGTGAAGTA
GTCATTACATGTACCGTAACGGATCAACCATACATTGAATATGATTGGTTACAAAAGGGT
GCATTTATTAGTAACATTTCTATCATGGATGTGCATAAAGAAGTCTTTATTAAAGCTGAC
AAAGTCGTAGTAGATGACTGGTCACAATGTAATCGAGAAAAGAAAACTATTAACCAATTG
GTGTTAGAAGGTAAATTTAGCAAAGAAGCACTTCATGCTGAACTAGGACAACTTGTGACA
GGTGACATACCAGGACGTGAAGACGATGATGAAATCATATTACTTAATCCGATGGGTATG
GCTATCGAAGATATTTCAAGTGCTTACTTTATTTATCAACAGGCACAACAACAAAATATT
GGGACAACATTGAACCTATATTAAGAATGCGAGGTGTCTGAACATTGCAGAATCATACAG
CAGTCAATACAGCACAAACGATAATATTAAGGGATTTAGTTGATGCATTATTATTTGAAG
ATATAGCCGGTATTGTATCGAATAGTGAGATTACTAAAGAAAATGGACAAACCATTTTGA
TATACAAACGTGAAACACAACAAATAAAGATACCTGTTTATTTTAGTGCTTTAAATATGT
TTCGTTATGAAAGTTCACAACCAATTACGATAGAGGGAAGGCTGTCTAAGCAACCTTTAA
CGGCAGCTGAATTTTGGCAAACAATCGTCAAAATGAATCGTGATTTAAGTCATGAATGGG
AAGTGGCTCGCGTTGAAGAAGGACTGACTACTGCTGCCACACAGCTTACTAAACAATTAT
CAGAATTAGATTTAGCGTCTCATCCTTTTGTGATGTCCGAACAGTTTGCAAGTTTAAAAG
ATCGTCCATTTCATCCATTAGCTAAAGAAAAAAGAGGATTAAGAGAAGCGGATTATCAAG
TGTATCAAGCTGAATTAAATCAATCATTTCCTTTAATGGTTGCAGCAGTTAAAAAGACAC
ATATGATTCATGGCGATACTGCAAATATCGATGAATTAGAATCATTGACAGCACCTATAA
AAGAACAAGCGACAGACATGTTAAATGATCAAGGGTTATCAATAGATGACTATGTACTAT
TTCCGGTACATCCTTGGCAATATCAACATATTCTGCCGAACGTCTTTGCGAAAGAGATTA
GTGAAAAATTGGTTGTACTATTACCGTTAAAATTTGGAGATTATCTGTCGTCTTCAAGTA
TGCGTTCATTAATTGATATTGGCGCACCGTATAACCATGTCAAAGTACCATTTGCAATGC
AGTCATTAGGTGCATTAAGGCTAACGCCTACGCGTTACATGAAAAACGGAGAACAAGCAG
AACAATTATTACGTCAGCTTATAGAAAAAGATGAAGCACTAGCTAAGTATGTCATGGTTT
GTGATGAAACAGCTTGGTGGTCATATATGGGTCAAGATAATGATATTTTCAAAGATCAAT
TAGGTCATTTAACTGTTCAGCTAAGAAAATATCCCGAAGTGCTAGCCAAAAATGATACGC
AACAGCTAGTGTCAATGGCAGCACTCGCGGCAAATGATCGCACCTTATATCAAATGATTT
GTGGAAAAGATAATATTTCTAAAAATGATGTCATGACGTTATTTGAAGATATCGCACAAG
TCTTTTTAAAGGTAACACTATCATTTATGCAATACGGCGCATTACCAGAGTTGCATGGAC
AAAATATATTGTTGTTATTTGAAGATGGACGTGTACAAGAATGCGTGTTACGTGATCATG
ATACTGTCAGAATTTATAAACCATGGCTAACAGCACATCAGCTTTCATTGCCGAAGTATG
TCGTCAGAGAAGATACACCTAATACGCTAATTAATGAAGATTTGGAAACATTCTTTGCTT
ATTTTCAAACATTAGCTGTATCGGTAAATCTATATGCCATTATTGATGCAATTCAAGATT
TATTTGGTGTAAGTGAGCATGAACTTATGTCGTTGTTAAAACAAATTTTAAAAAATGAAG
TGGCAACTATTTCCTGGGTTACAACTGATCAGCTAGCTGTCAGACACATTCTATTTGATA
AACAGACGTGGCCATTTAAACAAATTTTATTACCATTGCTATATCAACGTGATAGTGGTG
GAGGTAGTATGCCTTCAGGTTTAACTACCGTACCAAATCCAATGGTGACATATGATTAAT
CAGACTATATGGCGCAGTAACTTTCGCATTTTATGGCTCAGTCAGTTTATAGCGATTGCT
GGACTGACAGTACTTGTGCCATTATTGCCAATTTATATGGCATCACTACAAAATCTATCA
GTCGTAGAAATACAGTTGTGGAGTGGTATAGCGATTGCTGCTCCAGCTGTAACGACGATG
ATAGCTTCGCCGATATGGGGGAAGCTAGGTGATAAGATTAGCCGAAAATGGATGGTGTTA
AGAGCGTTACTTGGTTTGGCGGTATGCTTATTTTTAATGGCATTGTGTACTACACCATTA
CAGTTTGTACTTGTGAGGTTATTGCAGGGACTATTTGGTGGTGTTGTTGATGCATCAAGT
GCGTTTGCGAGTGCAGAGGCGCCAGCTGAAGATCGTGGCAAGGTATTAGGAAGATTACAA
AGTTCAGTCAGTGCAGGGTCTCTTGTAGGACCATTAATCGGCGGTGTTACAGCTTCGATA
TTAGGTTTTGGTCCATTGCTGATAAGCATTGCCGTTATTACTTTTATTGTCTGTATTTTC
GGTGCATTAAAATTGATTGAAACGACACATATGCCAAAATCACAAACACCAAATATTAAT
AAAGGTATTCGCCGTTCATTTCAATGTCTATTATGCACACAACAAACGTGTCGATTTATT
ATCGTTGGCGTTTTAGCAAACTTTGCTATGTATGGCATGCTAACTGCATTATCACCACTT
GCTTCATCAGTGAATCATACAGCGATAGATGACCGTAGTGTGATTGGATTTTTACAGTCC
GCATTTTGGACGGCTTCGATATTAAGCGCGCCTTTATGGGGGCGCTTTAATGATAAATCA
TATGTTAAATCAGTATATATATTTGCCACGATTGCATGTGGTTGTAGTGCGATATTGCAA
GGTTTAGCGACGAATATAGAGTTTTTAATGGCTGCAAGAATACTTCAAGGATTAACATAT
AGTGCATTGATTCAAAGTGTCATGTTTGTTGTTGTAAATGCTTGTCATCAGCAACTTAAA
GGCACATTTGTTGGAACGACGAACAGTATGTTAGTTGTTGGTCAAATTATTGGCAGTCTT
AGTGGCGCTGCCATTACAAGTTATACTACACCAGCTAATACATTTATCATTATGGGCGTA
GTATTTGCAGTAAGTAGTTTATTTTTAATTTGTTCAACCATCACTAATCAAATCAACGAT
CACACATTAATGAAATTATGGGAGTTGAAACAAAAAAGTGCAAAATAAAGAATTAATACA
ACATGCAGCGTATGCGGCTATCGAACGTATTTTAAATGAATATTTTAGAGAAGAAAATTT
ATATCAAGTGCCACCTCAAAATCATCAATGGTCTATACAATTGTCAGATCTCGAAACGTT
AACAGGTCAATTCGCTTATTGGTCTGCGATGGGGCATCATATGTATCATCCAGAGGTATG
GCTAATTGATGGAAAAAGTAAAAAATTAACAACTTATAAAGAAGCAATTGCGCTTATTTT
GCAACATATGGCTCAAAGTGCAGATAATCAAACGGCAGTGCAACAACATATGGCGCAAAT
TATGTCTGACATCGATAATAGCATTCATCGCACGGCGCGTTATTTGCAAAGTAACACAAT
AGACTACGCAGAGGATCGCTATATCGTTTCAGAACAATCTTTATATTTAGGTCATCCATT
TCATCCGACTCCTAAAAGTGCAAGTGGGTTTTCAGAAGCAGATTTAGAGAAATATGCACC
CGAATGTCATACGTCATTCCAATTGCATTATTTAGCTGTGCATCAAGATGTTCTGCTCAC
GCGCTATGTAGAAGGTAAAGAAGATCAGGTTGAGAAAGTGTTGTATCAATTAGCAGATAT
AGACATATCAGAGATACCTAAAGATTTTATTTTATTACCAATACATCCTTATCAAATAAA
TGTGTTGCGACAGCATCCACAGTATATGCAATATAGTGAACAAGGTTTAATAAAAGACCT
TGGTGTTTCCGGTGATTCAGTGTACCCGACGTCTTCGGTTAGAACTGTATTTTCAAAAGC
ATTAAACATTTATTTGAAATTACCGATACATGTTAAAATTACTAATTTTATACGTACGAA
TGACCTTGAACAAATTGAACGGACAATCGATGCCGCACAAGTTATCGCATCAGTTAAAGA
TGAGGTTGAAACACCCCATTTTAAATTGATGTTTGAAGAAGGATATCGTGCATTGTTACC
GAATCCATTAGGGCAAACAGTTGAACCTGAAATGGATTTATTAACAAATAGTGCCATGAT
TGTTCGTGAAGGGATACCGAATTACCATGCTGATAAAGATATTCATGTATTGGCGTCATT
ATTTGAAACGATGCCTGATTCACCGATGTCTAAGTTATCACAAGTGATTGAGCAAAGTGG
TTTAGCACCAGAAGCATGGCTTGAATGTTATTTGGATCGTACATTATTGCCGATATTAAA
GCTGTTTAGTAACACAGGCATTAGTCTAGAAGCACATGTACAAAATACATTAATTGAATT
AAAAGATGGCATACCCGACGTATGCTTTGTCAGAGATCTTGAAGGCATTTGTCTATCTAG
AACGATTGCTACTGAAAAACAGCTTGTGCCAAATGTTGTGGCAGCATCAAGCCCTGTTGT
ATATGCACATGATGAAGCATGGCATCGTCTTAAATATTACGTTGTAGTAAATCACTTAGG
ACATTTAGTATCAACTATTGGTAAAGCGACAAAGAATGAAGTTGTGTTATGGCAACTTGT
AGCGCATCGTCTTATGACTTGGAAAAAAGAATACGCGAATAACGCAGTATTTGTTGACTG
TGTAGAAGATTTATATCAAACGCCGACCATTGCGGCTAAAGCGAATTTGATGAGTAAATT
GAATGATTGTGGTGCAAACCCTATTTATACACATATACCAAATCCAATTTGTCATAACAA
GGAGGTATCGTATTGTGAATCAAACAATTCTTAATCGTGTAAAGACTAGAGTGATGCACC
AACTGGTATCATCACTTATTTATGAGAATATCGTTGTTTATAAGACGTCATATCAAGACG
GTGTTGGTCATTTTACAATAGAAGGACAAGATTCAGAGTATCGTTTTACTGCTGAAAAGA
CACATAGCTTTGATCGTATACGTATCACATCACCAATTGAGCGTGTCGTAGGAGATGAGG
CAGATACAACAACAGACTATACACAATTACTGAGAGAGGTTGTATTTACATTTCCTAAAA
ATGATGAAAAGTTAGAACAATTTATTGTCGAGTTATTACAGACAGAACTAAAAGATACAC
AAAGTATGCAGTATCGAGAATCAACCCCACCAGCAACACCTGAGACATTTAACGACTATG
AATTTTATGCGATGGAAGGTCATCAGTATCATCCAAGTTACAAATCACGTTTAGGATTTA
CGTTGAGTGATAATTTAAAATTTGGTCCTGACTTTGTACCAAACGTTAAACTGCAATGGT
TAGCTATCGACAAAGATAAAGTAGAAACGACGGTATCAAGAAATGTTGTAGTTAACGAAA
TGTTACGTCAACAAGTTGGCGATAAGACTTATGAACATTTTGTACAGCAAATTGAAGCGT
CTGGCAAACATGTAAATGATGTTGAGATGATACCTGTACACCCATGGCAGTTTGAACATG
TCATCCAAGTTGATTTGGCTGAAGAAAGGCTTAATGGCACAGTACTATGTTTAGGGGAAA
GTGATGAGCTATATCACCCTCAACAATCGATTCGTACGATGTCGCCAATAGACATGACAA
AATATTATTTAAAGGTACCAATAAGTATAACGAATACTTCAACGAAACGAGTGTTGGCGC
CTCATACAATTGAAAATGCAGCGCAAATTACGGATTGGTTAAAGCAGATACAGCAACAAG
ATACGTATTTAAAAGATGAATTAAAGACAGCTTTTCTAGGGGAAGTCTTAGGACAGTCTT
ATTTAAATACACAACTTTCGCCTTATAAACAAACTCAAGTTTATGGTGCGTTAGGTGTTA
TATGGCGTGAAAATATATATCATATGTTAATCGATGAAGAGGATGCGATACCATTTAATG
CACTTTATGCGAGTGATAAGGATGGTGTACCATTCATTGAAAATTGGATTAAACAATATG
GTTCTGAAGCTTGGACAAAGCAATTTTTAGCTGTAGCGATTCGTCCAATGATTCATATGC
TTTATTATCACGGTATTGCCTTTGAATCGCATGCACAAAATATGATGCTCATTCATGAAA
ATGGTTGGCCTACACGTATTGCCTTAAAAGATTTCCATGATGGTGTTCGTTTTAAGCGTG
AGCATTTAAGTGAAGCTGCTTCACACCTGACATTAAAGCCAATGCCAGAAGCACATAAAA
AAGTGAATAGTAATTCATTTATTGAAACAGATGACGAACGTTTAGTACGCGACTTTTTAC
ATGATGCATTTTTCTTTATTAATATCGCCGAAATCATCTTATTTATTGAAAAGCAATATG
GTATCGATGAGAAACTGCAATGGAAATGGGTTAAAGGCATCATCGAGGCGTATCAAGAAG
CATTTCCAGAGTTGAATAACTATCAACATTTCGATTTGTTTGAACCTACGATTCAAGTTG
AAAAGTTAACGACACGTCGATTATTAAGTGACTCCGAGTTAAGAATTCATCATGTTACAA
ATCCATTAGGTGTAGGAGGTATTACTGATGCAACAACTATCTCTGAAACATAGATTAAAC
AATGGTGATTCAGTTTATGGCATTTTTAATTCTATACCGGACCCATTAATGATAGAGGTT
ATCGCAGCAAGCGGGTATGACTTTGTTGTGATTGATACAGAACACGTGGCGATTAATGAT
GAGACACTAGCGCATTTAATTCGTGCAGCTGAAGCAGCGCATATTATACCAATTGTACGT
GTCACTGCAGTGATAGATAGAGATATCATTAAAGTGTTGGATATGGGTGCGAGAGGTATT
ATTGTGCCACACGTTAAAGATCGTGAGACAGTTGAGCATATTGTGAAATTAAGTCGTTAT
TACCCGCAAGGATTAAGAAGTTTGAATGGTGGTCGCATGGCAAGATTTGGACGTACACCA
TTACTTGATGCAATGGAGATGGCTAATGAGCATATTATGGTGATTGCCATGATAGAAGAT
GTTGAAGGGGTTATGGCCATTGATGATATAGCACAAGTCGAAGGTTTAGACATGATAGTC
GAAGGTGCCGCAGATTTATCCCAGTCACTTGGCATACCATGGCAAACGCGTGATGATCAA
GTAACATCACATGTTCAACATATTTTTGAAGTTGTGAATGCACATGGTAAACATTTTTGT
GCATTACCACGTGAAGATGAAGATATTGCAAAATGGCAGGCACAAGGTGTACAAACATTT
ATTTTAGGTGATGATCGTGGAAAAATATATCGCCATTTAAGTGCATCTCTAGCGACGTCT
AAACAGAAGGGGGATGAAGACTAATGCGTATAGTTCAACCCGTTATTGAACAATTAAAAG
CACAATCTCATCCAGTTTGTCATTATATCTATGATTTAGTCGGACTGGAACATCATTTGC
AACATATTACATCGTCATTGCCTAGTAATTGTCAGATGTACTATGCAATGAAAGCAAATA
GTGAACGAACAATACTAGATACAATTAGTCAGTATGTTGAAGGATTCGAAGTTGCATCTC
AAGGTGAAATAGCAAAAGGTCTTGCTTTTAAACCAGCAAATCATATTATTTTTGGTGGCC
CTGGTAAGACAGACGAGGAACTAAGATATGCAGTAAGTGAAGGTGTTCAGCGTATTCATG
TTGAAAGTATGCATGAATTACAACGGCTAAATGCCATCTTAGAAGATGAAGATAAGACAC
AACACATTTTATTGCGTGTTAATTTAGCAGGACCATTTCCCAATGCAACGTTGCATATGG
CAGGACGCCCAACACAATTTGGTATTTCTGAAGACGAAGTTGATGATGTCATTGAAGCTG
CGCTAGCAATGCCAAATATTCATCTAGATGGATTTCATTTTCATTCTATTTCTAACAATT
TAGACTCGAATTTACATGTCGATGTAGTGAAACTTTATTTTAAAAAAGCAAAATCATGGT
CTGAAAAACATCGATTTCCACTCAAACATATCAATCTTGGTGGTGGTATAGGGGTTAACT
ATGCAGATTTAACTAGCCAATTTGAGTGGGATAATTTTGTAGAAAATTTTAAAACACTTA
TCGTTGAGCAAGAAATGGAAGATGTGACATTGAACTTTGAATGTGGGCGCTTTATTGTGG
CACATATTGGTTACTATGTGACAGAAGTGCTAGATATTAAGAAAGTGCATGGTGCTTGGT
ATGCCATTTTAAGAGGAGGTACGCAACAATTTAGACTGCCGGTATCTTGGCAGCATAACC
ATCCTTTTGACATTTATCGCTATAAGGACAATCCATATTCATTTGAAAAAGTTTCAATTT
CGAGACAGGATACAACGTTAGTCGGTCAATTATGTACACCGAAAGATGTCTTTGCTAGAG
AAGTACAGATAGACGCAATCAGTACAGGCGACGTTATTGTTTTCAAATATGCAGGTGCAT
ACGGATGGTCTATTTCACATCACGATTTCTTAAGCCATCCACATCCTGAATTTATTTATT
TAACGCAAACAAAGGAGGATGAATAACTATTGAATCATATTCATGAACATTTAAAATTGG
TACCAGTAGATAAGATTGATCTTCACGAAACATTCGAACCTTTAAGATTGGAAAAGACGA
AAAGTAGTATTGAAGCAGATGATTTTATACGTCATCCTATTTTAGTGACAGCGATACAAC
ATGGTAGATATATGGTTATAGATGGTGTGCATCGGTATACAAGTTTGAAAGCGTTAGGAT
GTAAGAAAGTTCCAGTACAAGAAATCCATGAAACACAATATTCAATTAGTACGTGGCAAC
ATAAAGTTCCATTTGGTGTGTGGTGGGAAACGTTACAACAAGAACATCGCTTGCCATGGA
CTACTGAGACAAGACAAGAAGCGCCATTTATTACGATGTGTCATGGGGATACAGAACAAT
ATTTGTATACAAAAGATTTAGGCGAAGCACATTTTCAAGTATGGGAAAAGGTTGTCGCAA
GTTATAGTGGTTGTTGTTCTGTAGAGAGAATTGCACAAGGTACATATCCTTGTCTTTCTC
AACAAGATGTACTCATGAAGTATCAGCCATTGAGTTATAAGGAAATTGAAGCGGTTGTTC
ATAAAGGGGAAACTGTGCCAGCAGGTGTGACACGCTTTAATATTTCAGGACGATGTCTTA
ATCTTCAAGTACCACTGGCATTACTTAAACAAGATGATGATGTTGAACAACTGCGCAATT
GGAAGCAGTTTTTAGCAGATAAGTTTGCCAATATGAGATGCTATACTGAAAAAGTATACT
TGGTGGAGCAATAGTTTTACTGTGATGTTGAGGGAAATATGATGATTTAGCGTATTGATA
GCGAAAATATAATAAAACAATATAGTGTGGAGAACTTTTGATATTTTATAAATATTGAAG
TTCTCCATTTTTGTATTTTGCATATAAAAATTAAATAAAATAAGGTATATTAAGGTAAAA
TATAAATTTTAAATAAATGGGGAATAATCATGAACATGAATTTAATTATAGGAAAAATCG
CTATTTGGATAGGCATCGTAGTTCAAATATGTTATAACGTCGTTATTGTTAGTATGACAA
CCTTCATCATTTTTATAAATGTTGAAGGAGCAAGCCCTGAAATAGCTGTTTTAATAGCAT
TAGTAATCATTCTTATCTTAACTTTACCACCTATCCTAACCGTGATTAACTTAGAGAATA
AAATGGAAGTAAAAGGTACGCTTTTTATTGTTTATGCGATTGTGGCATTTTGTATGTTTA
ATTACCTTTCATCAATGTTATGGGTGGTTTGCGGCATTTTTCTTATTTGGACTAAATATT
CAAAAGATGGGTCAACAGGTAAGAATGAGAATGAAAAAGTTGATATTGAAAGTACAGAGA
ATCAATTTGAATCTAAAGATAAAACCACTAAAGAATAAAGTGAATATTTAAGGCGGAGTA
TAAATATTAAATAAATGGGGAATGAGCATGAGGAAAAATATAGAATTGATATTAATATGG
ATAGGTATATATATTCAAATAGCATACATGGCTATTATAGCTTTGCTCATATATATATTT
ACATTATTTTTTGGATCACTTTTTGGATTTTTATATTTGTTAACAGGTAATGAAATTGGA
GATTTATTAAAAACACCCACTTCATTTATGATATTTGCTACATGTCTAATTATATTTTCA
GTCTTACCTGTTACTGTACTAGCATTTGACTTATCTAAAAGAAGAATTTTAAAAGGTATC
ATATTAGTTGTATATGCGATTATTGCTGCGTTATTATACAACTTTGTATCTGCAATACTT
TGGTTTATTGTAGCCATTTCTCTTTTTATTAGAAAAAAATCTTTATCTGCAGAAAATACT
GTTGCTGTTCAAAGTCACAAAGGAGCTTCTAAACAAGAAATACGTTATAAACTTGTGTAC
AAGTCTGTCTCGATAAAACATAGTGATGATTCAATTAAAGTAGCACATACAGTGGGAAAT
AAAAAACTAATTGATGACAAAACAATTGATATTCACCTTGATTCAAGTGAAATATTAAAA
AAGATTAGTACTGACGCAAATCAAGCATCACATAAAGACACGTGTAAAAAGGAACTTGAT
AGTCAAGACATGATAGAACATCCTGAGTTTAAAAATCCCACGACTAAAAACCTAGAAGGA
TTAAACGAAGAAGTACATAAAGATGAAGCTACAACTAAAGTTGACAGTGATAATACGGAA
CCGCCGATTGAATCAAAAGACCATGTCTCGAAAAAAGATTGATGACAAACTAATCGAGAG
ACTTGAAAAATAATATTCAACATAAGCACTTTTAAAACGACATTTAAACGCATTGCCAAT
CACTAAAGGTAGTGCGTTTAACTATACCTTAAATATCTGAATATTTTGTTAAATGGAGTT
ACCTTTGTTGTACTATTCAAATGAAGAGGAGTAAAATGTAATTAAAGGAAAGTAATTTGA
GGAGTGATCTTTATGACAAACAACAAAGTAGCATTAGTAACTGGCGGAGCACAAGGGATT
GGTTTTAAAATTGCAGAACGTTTAGTGGAAGATGGTTTCAAAGTAGCAGTTGTTGATTTC
AATGAAGAAGGGGCAAAAGCAGCTGCACTTAAATTATCAAGTGATGGTACAAAAGCTATT
GCTATCAAAGCAGATGTATCAAACCGTGATGATGTATTTAATGCAGTAAGACAAACTGTA
GCGCAATTTGGCGATTTCCATGTCATGGTTAACAATGCCGGCCTTGGACCAACAACACCA
ATCGATACAATTACTGAAGAACAGTTTAAAACAGTATATGGCGTGAACGTTGCAGGTGTG
CTATGGGGTATTCAAGCCGCACATGAACAATTTAAAAAATTCAATCATGGCGGTAAAATT
ATCAATGCAACATCTCAAGCAGGCGTTGAGGGTAACCCAGGCTTGTCTTTATATTGCAGT
ACAAAATTCGCAGTGCGAGGTTTAACACAAGTAGCCGCACAAGATTTAGCGTCTGAAGGT
ATTACTGTGAATGCATTCGCACCTGGTATCGTTCAAACACCAATGATGGAAAGTATCGCA
GTGGCAACAGCCGAAGAAGCAGGTAAACCTGAAGCATGGGGCTGGGAACAATTTACAAGT
CAGATTGCTTTGGGCAGAGTTTCTCAACCAGAAGATGTTTCAAATGTAGTGAGCTTCTTA
GCTGGTAAAGACTCTGATTACATTACTGGACAAACAATTATTGTAGATGGTGGTATGAGA
TTCCGTTAATAATCATCCACTAATGATAAATAAATCCTTATTGTTAAGTTTAATCACTTA
GCAGTAAGGATTTTTTAGTGCACTTAGAAGGGATTGTATTGGTAGAAAATTAATAACCGA
AGTTCTTAAGTGAGTTATGATGTCACTGTCTAATGCATCAGTTGAAAGCATTACTAGTAT
TAACACACTCAAGATATTATAAAATATCACAAAAACCCCACTATCTAATTTATCTCAATA
AAAATTCACAAAGTTATCTCATTTTATTTTTATAAATAAAAAATATCGATAAAAAGCTTA
CAATACTTTATGTTTTTATGATATATTTTTAATGTATAAAAGAGGTGGAAGATTTGGAAA
GAGTTTTGATAACTGGTGGGGCTGGTTTTATTGGGTCGCATTTAGTAGATGATTTACAAC
AAGATTATGATGTTTATGTTCTAGATAACTATAGAACAGGTAAACGAGAAAATATTAAAA
GTTTGGCTGACGATCATGTGTTTGAATTAGATATTCGTGAATATGATGCAGTTGAACAAA
TCATGAAGACATATCAATTTGATTATGTTATTCATTTAGCAGCATTAGTTAGTGTTGCTG
AGTCGGTTGAGAAACCTATCTTATCTCAGGAAATAAACGTCGTAGCAACATTAAGATTGT
TAGAAATCATTAAAAAATATAATAGTCATATAAAACGTTTTATCTTTGCTTCGTCAGCAG
CTGTTTATGGTGATCTTCCTGATTTACCTAAAAGTGATCAATCATTAATCTTACCATTAT
CACCATATGCAATAGATAAATATTACGGAGAACGAACGACATTAAATTATTGCTCGTTAT
ATAACATACCAACAGCGGTTGTTAAATTTTTTAATGTATTTGGGCCAAGACAGGACCCTA
AGTCACAATATTCAGGTGTGATTTCAAAGATGTTCGATTCATTTGAGCATAATAAGCCAT
TTACATTTTTTGGTGACGGACTGCAAACTAGAGATTTTGTATATGTATATGATGTTGTTC
AATCTGTACGCTTAATTATGGAACACAAAGATGCAATTGGACACGGTTATAACATTGGTA
CAGGCACTTTTACTAATTTATTAGAGGTTTATCGTATTATTGGTGAATTATATGGAAAAT
CAGTCGAGCATGAATTTAAAGAAGCACGAAAAGGAGATATTAAGCATTCTTATGCAGATA
TTTCTAACTTAAAGGCATTAGGATTTGTTCCTAAATATACAGTAGAAACAGGTTTAAAGG
ATTACTTTAATTTTGAGGTAGATAATATTGAAGAAGTTACAGCTAAAGAAGTGGAAATGT
CATAAAAATAACATTGAAGATGTTCATATAAATAAAAATTATAATTATCAAAGAAAATTA
GATGCACTCGAAGAAGTGAGAAAAGGCTATTACCCAGTTAAACGTGCGATTGACTTAGTA
TTAAGTATCGTTTTATTATTTTTAACATTTCCGATTATGTTCATATTCGCCATTGCTATC
GTCATAGATTCGCCAGGAAACCCTATTTATAGTCAGGTTAGAGTTGGGAAGATGGGTAAA
TTAATTAAAATATACAAATTACGTTCGATGTGTAAAAACGCAGAGAAAAATGGTGCGCAA
TGGGCTGATAAAGATGATGATCGTATAACAAATGTCGGGAAGTTTATTCGTAAAACACGC
ATTGATGAATTACCACAACTAATTAATGTTGTTAAAGGGGAAATGAGTTTTATTGGACCA
CGCCCGGAACGTCCGGAATTTGTAGAATTATTTAGTTCAGAAGTGATAGGTTTCGAGCAA
AGATGTCTTGTTACACCAGGGTTAACAGGACTTGCGCAAATTCAAGGTGGATATGACTTA
ACACCGCAACAAAAACTGAAATATGACATGAAATATATACATAAAGGTAGTTTAATGATG
GAACTATATATATCAATTAGAACATTGATGGTTGTTATTACAGGGGAAGGCTCAAGGTAG
TCTTAATTTACTTAATAAGTTCAAATAAAAGTTACATTTTAAAGATTGTGACCAATTGTT
ACAGTATAACGAGGAATCCCTTGAGACAGTATCAAATGGCATTAAGAAATATGTGCCATC
ATTGATTTGTATGGCTATAAATACTATTCATCTGATGAGATAGCCATGTTAAGAAATTGA
AAGTATAGCGTTAAAGGGGTTTGTAACAGTTGAAAATTATATATTGTATTACTAAAGCAG
ACAATGGTGGTGCACAAACACATCTCATTCAACTCGCCAACCATTTTTGCGTACACCATG
ATGTTTATGTCATTGTAGGCAATCATGGACCAATGATTGAACAACTAGATGCAAGAGTTA
ATGTAATTATTATCGAACATTTAGTAGGTCCAATTGACTTTAAACAAGATATTTTAGCTG
TCAAAGTCTTAGTACAGTTATTCTCGAAAATTAAACCTGATGTTATCCATTTACATTCTT
CCAAAGCTGGAACGGTCGGACGAATTGCGAAGTTCATTTCGAAATCGAAAGACACACGTG
TAGTTTTTACTGCGCATGGATGGGCTTTTACAGAGGGTGTTAAACCAGCTAAAAAATTTC
TATATCTAGCTATCGAAAAATTAATGTCACGTATTACAGATAGCATTATTTGTGTTTCAG
ATTTCGATAAACAGTTAGCGCTAAAATATCGATTTAATCGATTGAAATTAACCACAATAC
ATAATGGTATTGCAGATGTTCCCGCTGTTAAGCAAACGCTAAAAAGCCAATCACATAACA
ATATTGGCGAAGTAGTTGGAATGTTGCCTAATAAACAAGATTTACAGATTAATGCCCCGA
CAAAGCATCAATTTGTTATGATTGCAAGATTTGCTTATCCAAAATTGCCACAAAATCTAA
TCGCGGCAATAGAGATATTGAAATTACATAACAGTAATCATGCGCATTTTACATTTATAG
GCGATGGACCTACATTAAATGATTGTCAGCAACAAGTTGTACAAGCTGGGTTAGAAAATG
ATGTCACATTTTTGGGCAATGTCATTAATGCGAGTCATTTATTATCACAATACGATACGT
TTATTTTAATAAGTAAGCATGAAGGTTTGCCAATTAGCATTATCGAAGCTATGGCTACAG
GTTTGCCTGTTATAGCCAGTCATGTTGGCGGTATTTCAGAATTAGTAACTGATAATGGTA
TATGTATGATGAACAACCAACCCGAAACTATTGCCAAAGTCCTGGAAAAATATTTAATAG
ACAGTGATTACATCAAAATGAGTAATCAATCTAGAAAACGTTATTTAGAATGTTTTACTG
AGGAGAAAATGATTAAAGAAGTGGAAGACGTTTATAATGGAAAATCAACACAATAGTAAA
TTACTAACATTGTTACTTATCGGTTTAGCGGTTTTTATTCAGCAATCTTCGGTTATTGCC
GGTGTGAATGTTTCTATAGCTGACTTTATCACATTACTAATATTAGTTTATTTACTGTTT
TTCGCTAACCATTTATTAAAGGCAAATCATTTTTTACAGTTTTTCATTATTTTGTATACA
TATCGTATGATTATTACGCTTTGTTTACTATTTTTTGATGATTTGATATTTATTACGGTT
AAGGAAGTTCTTGCATCTACAGTTAAATATGCATTTGTAGTCATTTATTTCTATTTAGGG
ATGATCATCTTTAAGTTAGGTAATAGCAAGAAAGTGATCGTTACCTCTTATATTATAAGC
AGTGTGACTATAGGTTTATTTTGTATTATAGCCGGTTTGAACAAGTCCCCTTTACTAATG
AAATTGTTATACTTTGATGAAATACGTTCAAAAGGATTAATGAATGACCCTAACTATTTC
GCGATGACACAGATTATCACATTAGTACTTGCTTACAAGTATGTTCATAATTATGTATTC
AAGGTTCTTGCATGTGGCATTCTGCTATGGTCATTAACTACAACCGGATCTAAGACTGCG
TTTATCATATTAATCGTCTTAGCCATTTATTTCTTTATTAAAAAGTTATTTAGTAGAAAT
GCGGTAAGTGTTGTGAGTATGTTAGTGATTATGCTGATATTACTTTGTTTTACCTTTTAT
AATATCAACTACTATTTATTCCAATTGAGCGATCTAGATGGCTTACCATCTTTAGATCGA
ATGGCATCAATTTTTGAAGAGGGATTTGCATCATTAAATGATAGCGGATCTGAGCGAAGT
GTTGTATGGATAAATGCCATTTCAGTAATTAAATATACATTAGGTTTTGGTGTCGGATTA
GTGGATTATGTACATATTGGCTCGCAAATTAATGGTATTTTACTTGTTGCCCATAATACA
TATTTGCAAATTTTTGCGGAATGGGGCATTTTATTCGGTGCGTTATTTATCATATTTATG
CTTTATTTGCTGTTTGAATTATTTAGATTTAATATTTCTGGGAAAAATGTAACAGCAATT
GTTGTAATGTTGACGATGCTGATTTACTTTTTAACAGTATCATTTAATAACTCAAGATAT
GTCGCTTTTATTTTAGGAATTATCGTCTTTATTGTTCAATATGAAAAGATGGAAAGGGAT
CGTAATGAAGAGTGATTCACTAAAAGAAAATATTATTTATCAAGGGCTATACCAATTGAT
TAGAACGATGACACCACTGATTACAATACCCATTATTTCACGTGCATTTGGTCCCGGTGG
TGTGGGTATTGTTTCATTTTCTTTCAATATCGTGCAATACTTTTTGATGATTGCAAGTGT
TGGCGTTCAGTTATATTTTAATAGAGTTATCGCGAAGTCCGTTAACGACAAACGGCAATT
GTCTCAGCAGTTTTGGGATATCTTTGTTAGTAAATTATTATTGTCTCTAACAGTTTTTGC
GATGTATATCGCTGTGATTACAATCTTTATAGATGATTACTATCTTATTTTCCTACTACA
AGGAATCTATATTATAGGTGCAGCACTCGATATTTCATGGTTTTATGCTGGAACTGAAAA
GTTTAAAATACCTAGCCTTAGTAATATTGTTGCGTCTGTTATTGTATTAAGTGTCGTTGT
TATCTTTGTCAAAGATCAATCAGATTTATCATTGTATGTATTTACTATTGCTATTGTGAC
GGTATTAAACCAATTACCTTTGTTTATCTATTTAAAACGATACATTAGCTTTGTTTCGGT
TAATTGGATACACGTCTGGCAATTGTTTCGTTCGTCATTAGCATATTTATTACCAAATGG
ACAGCTCAACTTATATACTAGTATTTCTTGCGTTGTTCTTGGTTTAGTAGGCACATACCA
ACAAGTTGGTATCTTTTCTAACGCATTTAATATTTTAACGGTCGCAATCATAATGATTAA
TACATTTGATCTTGTAATGATTCCGCGTATTACCAAAATGTCTATCCAGAAATCACATAG
TTTAACTAAAACGTTAGCTAATAATATGAATATTCAATTGATATTAACAGTACCTATGGT
CTTTGGTTTAATTGCAATTATGCCATCATTTTATTTATGGTTCTTTGGTGAGGAATTCGC
ATCAACTGTCCCATTGATGACTATTTTAGCGATACTTGTATTAATCATTCCTTTAAATAT
GTTGATAAGCAGGCAATATTTATTAATAGTGAATAAAATAAGATTATATAATGCGTCAAT
TACTATTGGTGCGGTAATGAATTTAGTATTATGTCTTGTTTTGATATATTTTTATGGAAT
TTACGGTGCTGCTATTGCGCGTTTAATTACAGAGTTTTTCTTGCTCATTTGGCGATTTAT
TGATATTACTAAAATCAATGTGAAGTTGAATATTGTAAGTACGATTCAATGTGTCATTGC
TGCCGTTATGATGTTTATTGTGCTTGGTGTGGTCAATCATTATTTGCCCCCTACAATGTA
CGCTACGCTGCTATTAATTTCGATTGGTATAGTAGTTTATCTTTTATTAATGATGACTAT
GAAAAATCAATACGTATGGCAAATATTGAGGCATCTTCGACATAAAACAATTTAAGTATC
GGTAACGCTATACTTTAGAAATTTAAGATGAAGAAGAAAAGGCAATTTCTTATTGAAAAA
TGGAAGTTGTCTTTTTTAATTCTTTTTAAAAGCGGGAAACAAAAGCAGTTAAATGCCTTT
TTGCATTCAATATTAAATATTATATCAATTTCGAATATTTAAATTTTATATAATTGGATA
TAACAAATAAATAATAATTATTGCAAAACACACCCGAAATTAATTATTATAAAAGTATAT
TCATAAAAGGAGGAATATACTTATGGCATTTAAATTACCAAATTTACCATATGCATATGA
TGCATTGGAACCATATATAGATCAAAGAACAATGGAGTTTCATCACGACAAACATCACAA
TACGTACGTGACGAAATTAAACGCAACAGTTGAAGGAACAGAGTTAGAGCATCAATCACT
AGCGTATATGATTGCTAACTTAGACAAGGTACCGGAAGCGATGAGGATGTCAGTTCGTAA
TAATGGCGGTGGTCATTTTAACCATTCATTATTCTGGGAAATACTATCACCTAATTCTGA
AGAAAAAGGTGGCGTAATAGACGACATTAAAGCGCAGTGGGGCACTTTAGATGAATTTAA
AAATGAATTTGCAAATAAAGCAACAACATTATTTGGATCAGGTTGGACTTGGTTAGTTGT
TAATGATGGAAAATTAGAAATTGTGACAACGCCAAACCAAGATAATCCATTAACAGAAGG
CAAAACACCAATCTTACTATTTGATGTTTGGGAGCATGCCTACTATCTGAAATATCAAAA
TAAACGTCCAGACTATATGACTGCATTTTGGAATATTGTTAACTGGAAAAAAGTTGATGA
ATTATACCAAGCAGCAAAATAATATAACTTAATATAATTGAGGTGGAGCATCTACAAGGT
GTTTCACCTTTTTTGTACTTAATATCTTTACTTATTCGTTTTTGTGTAATGGGATAGCAC
GTAAAAGTAGCAAAATAAAACAGTACAATCATATACAATGATGAATACTTTACTTGTGTT
CTCTGTGCTTGTGAACTAAATGTTTCGAGAAGAGCGCACATCGAATAACAAAATTATTTA
GACAACGTTCAACAAATAAATAAACATAATACGATCAATAATAGAAAAATCGTGTGATTA
TCTGAGCGAGCCTAGGACATAAATCAATGTCCTAGGCTCGCTAATGTTATATTGGCAGTA
GTTGACTGAATGAAATTGCGCTTGTAACAAGCTTTTTCATTTCTTGCCCACTTCCTAAAT
AGTCATCACAAAATTTCTTATATTTCAATAATTTTAATAATCCGATTGTCTTATACGTGT
CAGTGTTAATTCAGAGATTTCCTGTGGAATATACCACTTATTAATCATAATTGGATAAGG
TGTTTGTGCGTACAATGTTTCAATAATCAGCCAACAATGTGTATCACCATCAAACACGTG
ACTATGATTTTTGAAGTGGGGCGCTTTGGTAATAGACATTTTTAAATCTGATTGATATGC
ATTGCTATAAATCGTTTGCTCAACGAACGTCTTCATGTCGTCTTCGTTTTGTGTATTCAC
TTTAAATGTGTCAATGACATTTAACGGTATAAAGGTAAAGCAAAATGCATCAGCTTGCTT
AGAATGATTATCCTTTTTTTGATAATAGCGTTCCATTGCAATGACGGCAGAAGGATGGTT
TGCAAACAAATGATTTGTATATTCACTTTCTAAATCAACACGATAATTAATTGATGACAT
AGATACGCGAGCTAGCAATATTTGATCAAGTGGATGCTTAAATTGATCCATACTTGAAGC
GTGTTGGGCATTTGTTTGTGGAATAACAAAGTGTCCCTTCCCTCTTGTACTCTCTATGAT
GCCATCTTCGGCTAACAATTTTATAGCTTGGCGCAAAGTCATACGACTGACATCAAAGCG
CGCACAAAGTTCCTTTTCAGTAGGTAATGCATGGCCACTCGGATATTTTCCTATTTGAAT
TTCTTTATATAACGTATTATAAATCGTTAAAAATTTTGGTTGTGTTTGCGTCACGTAGAC
AACCTCCATAAAGTTACTTAATCACTCTCATCATACAATAATTTTTACTCGAATTGGAAA
AATTATAAAAATTAAACATAGATAGACTTTGAAAATTAGTTTTATACAAGGTTAGTAGCT
ATAACTGTAAAATGTTCTTAATATTGTCAAAATGTAATGCTTGAAAGCGCTTTTAAAAAA
TATTATTATATACATGGTTAGACAAATAGACAAATCACTATACAAATATTGGGAGGAATA
TTTTATGAAATCAACACCACACATTAAACCAATGAATGACGTCGAAATTGCAGAAACGGT
TCTATTGCCAGGAGATCCGTTAAGAGCTAAGTTCATTGCAGAAACATATTTGGACGATGT
GGAACAGTTCAATACAGTGCGAAACATGTTTGGTTTTACCGGAACATATAAAGGTAAAAA
AGTTTCTGTCATGGGTTCAGGAATGGGTATGCCATCTATTGGCATTTACTCTTATGAATT
AATTCATACATTTGGTTGTAAAAAATTAATTCGCGTTGGTTCTTGTGGCGCGATGCAAGA
AAACATTGATTTATATGATGTGATTATTGCACAAGGTGCCTCTACTGATTCAAATTACGT
TCAACAATATCAATTACCAGGTCATTTTGCGCCAATTGCTTCTTATCAGTTATTAGAAAA
AGCAGTTGAAACAGCACGTGACAAAGGTGTACGTCATCATGTAGGTAATGTGTTATCAAG
TGATATTTTCTATAACGCGGATACAACAGCGAGTGAACGTTGGATGCGTATGGGTATTTT
AGGTGTAGAAATGGAATCAGCTGCATTATACATGAATGCAATTTACGCTGGTGTCGAAGC
ATTAGGTGTGTTCACAGTGAGCGATCATTTAATTCATGAAACATCAACAACACCTGAGGA
AAGGGAACGTGCATTTACAGATATGATTGAAATTGCACTGTCATTGGTGTAGATGATTAT
GAATGTTGAATATTCTAAAATAAAGAAAGCAGTACCTATTTTACTATTCTTATTTGTATT
CAGTTTGGTTATAGACAACTCATTTAAATTGATTTCTGTAGCCATTGCTGATGACTTAAA
TATCTCTGTAACGACAGTAAGTTGGCAAGCGACATTAGCCGGTTTAGTAATTGGTATTGG
CGCTGTAGTATACGCTTCATTATCTGATGCCATTAGTATACGCACACTATTTATTTATGG
CGTGATATTAATCATTATCGGATCAATTATTGGTTACATTTTCCAACATCAATTCGCATT
ACTTTTAGTTGGACGTATTATTCAAACTGCAGGTTTAGCTGCTGCAGAGACATTATATGT
GATATATGTTGCAAAGTATCTTTCTAAAGAGGACCAGAAGACTTACCTTGGCTTAAGTAC
GAGCAGTTATTCCTTGTCATTAGTTATCGGTACATTATCAGGTGGATTTATTTCTACGTA
TTTACACTGGACAAATATGTTTTTAATTGCATTAATCGTAGTATTTACGTTGCCATTCCT
ATTTAAATTATTACCAAAAGAAAATAATACAAATAAAGCTCATTTAGATTTTGTTGGCTT
AATTCTAGTGGCAACTATCGCTACAACAGTCATGCTGTTTATTACGAACTTTAATTGGTT
ATATATGATTGGTGCCTTAATTGCGATTATCGTTTTTGCGCTATATATTAAAAATGCTCA
ACGTCCATTAGTAAACAAATCATTTTTCCAAAATAAACGTTATGCTTCATTTTTATTTAT
AGTATTTGTAATGTATGCCATCCAATTGGGTTATATTTTTACGTTCCCATTCATAATGGA
ACAAATTTATCATCTTCAACTAGACACAACATCACTGTTATTAGTACCGGGTTATATTGT
AGCAGTCATCGTTGGTGCACTAAGTGGTAAAATCGGCGAATATCTTAATTCAAAACAAGC
GATTATCACAGCAATTATTTTAATCGCACTGAGCTTGATTTTACCTGCATTTGCAGTAGG
TAATCACATTTCAATCTTCGTCATTTCTATGATATTCTTTGCAGGTAGCTTTGCTTTAAT
GTATGCACCTTTACTTAACGAAGCCATTAAAACAATAGATCTTAATATGACAGGTGTGGC
TATTGGTTTTTATAATTTAATTATTAATGTGGCGGTATCTGTAGGTATTGCGATTGCTGC
GGCTTTAATCGATTTTAAAGCATTAAATTTCCCAGGCAATGATGCATTAAGTTCACATTT
CGGTATTATTTTAATTATTTTAGGTTTAATGAGTATTGTCGGATTAGTTTTATTCGTCAT
CTTAAATCGTTGGACACAATCTGAAAAATAAATAGATATAAATTCGCGAGATATATTCGT
ATTTATAGTAAAATTAAATAAAGAGATTATATAACACGAGGAGTAGTAAGTATGAAATTT
GAGAAATATATAGATCACACTTTATTGAAGCCTGAGTCAACACGTACGCAAATCGATCAA
ATCATCGATGAAGCGAAAGCATACAATTTTAAATCTGTATGTGTGAATCCAACGCATGTT
AAATATGCAGCAGAGCGACTAGCTGATTCAGGTGTGCTAGTTTGTACGGTAATAGGATTC
CCATTAGGTGCGTCGACAACGGCAACGAAAGCATTTGAAACAGAAGATGCAATTCAAAAT
GGTGCAGATGAAATTGACATGGTCATCAACATCGGCGCATTAAAAGATGGGCGTTTTGAT
GATGTACAACAAGACATTGAAGCAGTGGTTAAAGCTGCGAAAGGTCACACAGTAAAAGTG
ATTATTGAGACGGTATTGTTGGACCATGACGAAATCGTAAAAGCGAGTGAATTAACAAAA
GCGGCTGGTGCGGACTTCGTTAAAACTTCAACAGGTTTTGCAGGTGGCGGTGCGACTGCA
GAAGACGTTAAATTAATGAAAGATACAGTAGGTGCTGATGTAGAAGTAAAAGCATCAGGT
GGCGTACGTAATTTAGAAGATTTCAATAAAATGGTTGAAGCAGGTGCGACACGTATTGGT
GCGAGCGCAGGCGTTCAAATTATGCAAGGTTTAGAAGCAGATTCAGATTACTAATATATA
TAAAATTTGGGAGTGATAGCTATGACAAGACCATTTAATCGTGTACATTTAATCGTAATG
GATTCAGTAGGTATTGGTGAAGCGCCAGACGCAGCTGATTTTAAAGATGAAGGTTCACAT
ACTTTAAGACATACCTTAGAAGGCTTCAATCAAACTTTACCAAACCTTGAAAAGTTAGGT
CTAGGGAACATTGATAAATTACCAGTAGTAAATGCAGTTGAACAACCAGAAGCATACTAT
ACTAAATTGAGTGAAGCTTCAGTTGGTAAAGATACAATGACTGGTCACTGGGAAATTATG
GGATTAAATATTATGCAACCTTTTAAAGTATACCCTAATGGATTCCCTGAAGAGTTAATT
CAACAAATTGAAGAAATGACAGGTCGTAAAGTTGTTGCTAACAAACCGGCATCGGGTACG
CAAATTATCGATGAGTGGGGCGAGCACCAAATGAAAACTGGTGACTTAATTGTTTATACA
AGTGCAGACCCAGTATTGCAAATTGCTGCACATGAAGACATTATCCCATTAGAAGAGTTA
TATGATATTTGTGAAAAGGTTCGTGAGTTGACAAAAGACCCTAAATATTTAATTGGTCGT
ATTATCGCACGTCCATATGTTGGTGAACCAGGAAACTTTACACGTACATCTAATCGACAT
GACTATGCGTTAAAACCTTTTGGTAAAACTGTCTTAGATCATTTGAAAGACGGTGGTTAT
GATGTCATTGCCATCGGTAAAATTAATGACATTTATGATGGTGAAGGTGTAACAGAAGCG
GTTCGTACGAAGAGTAACATGGACGGTATGGATCAATTGATGAAAATTGTTAAGAAAGAT
TTCACAGGTATTAGCTTCTTAAACTTAGTAGACTTTGATGCATTATACGGTCATCGTCGT
GATAAACCGGGTTATGCACAAGCAATTAAAGATTTCGATGATCGCTTGCCAGAACTGTTT
AGCAACTTAAAAGAAGACGATTTAGTAATTATTACAGCAGACCATGGTAATGACCCGACA
GCGCCAGGTACGGACCATACGAGAGAATATATCCCAGTAATTATGTACAGTCCGAAATTT
AAAGGTGGTCATGCACTAGAAAGTGATACTACATTCAGTTCTATCGGTGCAACTATAGCG
GATAATTTCAACGTAACATTACCAGAGTTCGGTAAAAGTTATTTAAAGGAATTAAAATAG
AATAAATTTAGATATTATAAAAACAGCAGTGAAGTTAACTATAATAATAGTTTTCTTCAC
TGCTGTTTTTATTATAATAGAGAAACGTAAGACGGTAGGACCTCTTATTTAGGAGTATCT
TGTTTCAATGTTAAACAATACGTTTTCGGATTGAACCGGAAATTAAATCGACAATTGCGA
CCATTAGTACTAAACCGATTAATATAATGCCTACACGGTCCCAAGAACGTGTTTGAATGG
CAAATATGAGTGGTGTCCCGATACCACCAGCCCCAATCAGCCCCAGTATAGAAGCTGAAC
GTAAGTTTAGTTCAAAGCGATAAAGTATGAGTGATAGAAAGGCAGGCATAATTTGTGGTA
TGACTGCAAATACGAGTGTTTTAATTTTATTTGCACCACTGGCCTTTAATGATTCTACAG
CACTGAAATCTAGACCTTCAATATCTTCAGCTAAAAGTTTCCCAAGCATACCTACGGAAT
GGATACCTAAAGCTAATACACCTGAAAATGAACCTGGGCCAACAGCTTTGATAAATATAA
GTGCCATTACAATTTCTGGGAAGACACGTATAACACTTAAAATAAATTTGCTAACACCTG
AAACTGGGCGTAGCTTTACCATATTATTTGCACCTAGAAATGCTAATGGAATACAGATAA
TTGCGGCGATGAAAGTACCTACAACGGCTATCGCAAAGGTTTCAAGTAAACCACGTAATA
AGTCTTCGCCATCTGGTATATAGATATAGCTGATATCAGGATGGAATAATCCGCTGAATA
TGGATTTTAAGATTTCTAATGATTTACTTTTAAGTTCTAAACTTGGTACACCTGCAAATG
CCCAGATGATAATAGCTAAGACAACAATTGCAATAAGCCATCTTTTAATCAATTTTCGTT
TGTGTGCTTTTGTGTGAACATTATATTTTGCTATTTCCTGTGTCATGCGAGATGTGCCCT
CACTTTCGTACTGATGTAATCAATGACGACGACGATAACTAAAGTAAATAAAATAATCGT
TGCTGTTTTTGGATATTGAAATAAACCAAGTGTTTGATCATAAAACAATCCAATACCGCC
AGCGCCGACTAATCCAAGCACAGCTGAAGCACGTATATTTACTTCAAATGCATATAATAC
GTATGACATAAATGACGATATGGCTTGTGGTACAACACCGAAAACAATCCATTTTATTTT
ATTAGCGCCAACAGCCGTCATTGCTTCCATTGGACCTGGATCTATCGTTTCCAATGATTC
ATATAATAATTTTCCAATAATACAGATAGTTAAAATAAACAATGCTAATATCCCTGGAAT
TTGACCGATTCCAAATACAGCCACAAAGATTGCTGCTAATAGCAAATCCGGTATAGTACG
AACTATATTTAAAATAAAACGCGAGGGTATTGAAATCCACTTTTGATGAACGATATTGCT
AGCACATAATAACGCAATTGGTATTGAAACGATGCTACCTAATACTGTACTTACGATAGC
CATTCGAATGGTATCTAACATTGGCGTTGTAATTTGTTGTAAATACTCGAAATCAGGTGG
AATCATTTGTTTGAATAGATCACCTATTTGAGGTATTCCTATCATTAAATCTCCAAAATT
AAACCCCGTATAAATGAAGCTCCAAATGATAAGCACAATGATTAACATGAAGGTAAAACT
CGTTTTTAAAGCAACCTTTTTCTTTAAAAGGGAGTCATACTTTGTAGGTGTTTCTATAGG
CATGTTAGTTCACTCCTAGCTTTTCATCTTCTTTAATTGTACGTCCATATATTTCACTAA
ATACGTCATCTGTTGCTTCAGATGCAGGACCATCATAGACAACCTCACCATCACGTAAAC
CAATGATGCGTGTGCCATATTCTTTTGCCAAGTCAACAAAATGTAAATTAATTAAAATTG
TGATGCCTAATTCTTGGTTGATTTTTCTTAAATCATCCATAACCTGTTTCGTTGTTAATG
GGTCTAATGAAGCAACTGGTTCATCTGCAAGAATAATTTCGGATTCTTGGCATAGCGCAC
GTGCAATAGATATACGTTGTTGTTGGCCACCTGATAATTCATCAGAGCGTTGATTATATT
TATCTAAGATGTTGACCCGTTCTAGTGCATCCATTGCTTTAATTTTGTCTTCTTTTGGAA
ATAAACCTAATACCATTTTCCAAGTAGGGTGATAACCTACACGTCCACTTAGTACATTTC
GTAATACACTTGACCGTTTAACTAAATTAAAATGTTGGAAAATCATGCCTATATTTCGGC
GCATTTCTAATAATGCTTTACCATGGGCTTTAGTGATTGATTTACCTTGAATGAAAATTT
CACCTGACGTGATATCATGCAAACGATTTACAGATCTTAATAACGTGGATTTCCCAGCAC
CAGATAGTCCGACAATGACTGCAAATTCACCTTTTTCAATATTTAAGTTAATATTTTTCA
AGCCTACATGACCGTTAGGATAGACTTTACTGACGTTTTTAAATTCGATTTGACTCATGT
TTGACACCTTTCTTTAATAAAGAAAAGCCAAGGTAAACTGAAATATCATAGACATTGGGT
TTCTGTGTACAAATGGTTTCAAATGTACAGCGACACCTTTCTATATCTGTTTCAGTTTAG
CGCCTAGCTTTTAAATATTAATCTAGAATATATCTATTGAACGAAAGCTTTTAATACCAA
ATTCGATAATGATTCATTTGTTAAATAATGATTATTTCATATCTTTAACTAATTTTTCGT
ACTCTCTTACAATGTCGAAATTTGAATCTTTCGTTTCTGTGTATCCTTCATGTGAATAAA
CTTCGCTAATAATTTTGTGACCTTCTTTTGATTTAGCAATGTCTATAAAAGCTTTTTTCA
ATTTCTCTTGGAAATCTTTATCCATATCTGGTCTTACAGAAATTGTGTCATTCGGAATAG
CTTGTGTTAATTTTAAAATTCGTGTGTCTTTAAATACATTTGGTTGGTCTTTTTTCACAG
TATTACGTGCATCGTTAAATACAGCCGCAGCATCTACATCTCCATTTAATAATGAGATAA
CTGCTTGGTCATGACCTTTAACATTCACAATTTTCATATCTTTAGTTGCATTAATACCTG
CTTCGTTTTTTAACATCGCAAGTGGGAATGTATATCCAGCAGTTGATGTTACATCTTGTA
AGGCAATTTTCTTACCTTTTAAATCTTTCAAGCTTTTAATTTTTGAGTCTTTTTTAACAA
GAATTTCTGATTTATAACTATCTACAAGTTCTTTACTTGCTGAACCATCTTCTTTTACAC
CAAAACGTTGTGCTTGTAATAATAAATCAGCTGCTTTTTGATCATGTGCTAATGTGTATG
CCGTTGGTGGTAAGAACCCAACATCAACTTTTTTAGACTTCATAGCTTCAACAATTGTAT
TGTAGTTAGTTGATACAGACACTTTAACTGGAATCCCTAATTCTTTAGATAGTAATTTTT
CTAATGGTTTTGCTTTAGCCTCTAATGTTCCAGCATTTTGCGAAGGTACAAATTGTACTG
TTAATTCTTTAGGTTTGTATCCTCCTGATTTAGAATCCGAATCATTACTAGCGTTCTTTT
GATTATCTAAAGAACTTGAATTTCCACATGCTGCTGCAAAAACAATGACTGCTAACATTA
ATACAAATAAACACTTAAATTTTTTCATTTGATAACTGTCCCCTTCACATTCTTAATCGT
GTAATATGTATGCAATGAAATTACACTTATAGCGTACCACATTTAAATACGAAAAAGTAT
TTTATAAAAATGAATTTTAATAACTTTCTTTAAGAGTTTGATAAGATTTTGTAAATTTTT
CGTTAAATTGCCCATTTCAAACATATATTTATCCTATAATTCAAGAACAAATTTATTTTA
AAAGGAGCCTCACAAAATGAAAAAAATATATAAGTCATTAACTGTCTCTGCAATTGTTGC
AACGGTATCAACGGTATCATTAAGTGCTTTACCGCAATCTTTAGCTATAACGCATGAATC
GCAACCTACAAAGCAACAGCGAACGGTATTATTCGATCGTTCGCATGGTCAAACAGCTGG
TGCTGCAGATTGGGTTAGTGATGGTGCATTTTCAGATTATGCGGATTCAATACAAAAACA
AGGTTATGACGTTAAAGCTATTGATGGTCATTCGAACATAACAGAAGCAAGTTTGAAAAG
TTCCAAAATATTTGTAATTCCTGAGGCTAACATTCCTTTCAAAGAATCAGAACAGGCAGC
AATTGTTAACTATGTGAAACAAGGGGGAAATGTTGTCTTTATTTCAGATCATTACAATGC
TGACCGAAATTTAAATCGTATTGATTCATCAGAAGCAATGAATGGTTATCGACGTGGAGC
GTATGAAGATATGTCGAAAGGTATGAATGCAGAAGAAAAAAGTTCTACTGCAATGCAAGG
TGTGAAAAGTTCAGATTGGTTATCTACAAACTTTGGCGTACGTTTTCGATATAATGCACT
AGGTGATTTAAATACGAGCAATATTGTTTCTTCAAAAGAAAGTTTCGGTATTACTGAAGG
TGTGAAATCTGTATCTATGCATGCTGGATCGACATTAGCAATTACTAATCCAGAGAAAGC
AAAAGGTATTGTGTATACACCAGAACAATTGCCAGCGAAAAGTAAATGGTCACATGCTGT
AGATCAAGGTATTTATAATGGCGGCGGTAAAGCAGAAGGTCCCTATGTAGCAATTTCTAA
AGTTGGAAAAGGTAAAGCAGCATTTATCGGTGATTCATCACTTGTGGAAGATAGTTCGCC
CAAATATGTAAGAGAAGATAATGGAGAAAAGAAGAAAACATATGATGGTTTTAAAGAACA
AGACAACGGTAAGCTATTAAATAATATAACGGCTTGGATGTCTAAAAATAATGATGGGAA
ATCACTTAAGGCGAGTGGCCTAACATTAGATACAAAGACTAAGTTGCTTGATTTTGAACG
ACCAGAGCGTTCAACTGAGCCTGAAAAAGAGCCATGGTCACAACCGCCTAATGGTTATAA
ATGGTATGACCCAAAAACATTTAAAGCAGGTAGTTATGGCAGTGAAAAAGGCGCAGATCC
TCAGCCAAACACACCAGATGATCATACGCCACCAAATCAGAACGTAAAAATATCATTTGA
TATCCCGCAAAATGTTTCTATAAATGAGCCATTTGAAGTGACAATACATTTAAAAGGATT
TGAAGCAAATCAAACACTTGAAAATCTTAGAGTTGGTATTTACAAAGAAGGCGGACGTCA
AATCGGACAATTTTCAAGTAAAGATAACGATTATAACCCGCCAGGTTACAGTACTTTGCC
AACAGTTAAAGCAGATGAAAACGGAAATGCCACAATTAAGGTCAATGCCAAAGTACTCGA
AAGTATGGAAGGTTCAAAGATTCGTTTAAAACTCGGTGACAAAACCTTGATTACAACAGA
CTTCAAATAAATATATAATAGAGATAAGAAAGATGTTTGTGATTGAAGGAGTGAGTGAAG
ATGTCAAACATAGCATTTTATGTCGTGAGTGACGTACATGGTTATATTTTCCCAACAGAT
TTTACGAGTAGAAATCAATATCAACCTATGGGATTGTTACTAGCGAATCATGTTATAGAA
CAAGACAGAAGGCAGTATGACCAAAGTTTTAAAATAGATAATGGTGATTTTTTGCAAGGG
TCACCATTTTGTAATTACTTAATCGCGCATAGCGGCAGTAGCCAGCCTTTAGTTGATTTT
TATAATCGAATGTCATTCGACTTTGGTACGCTTGGTAATCATGAATTTAATTATGGATTA
CCATACTTAAAAGACACTTTACGCAGACTCAATTATCCAGTTTTGTGCGCTAATATTTAT
GAAAATGATGGTACATTGACTGATAACGGTGTGCAGTATTTTCAGGTTGGAGATCAAACG
GTTGGTGTGATAGGTTTAACGACACAATTTATTCCCCATTGGGAACAACCAGAGCATATT
CAGTCACTTACGTTTCATAGTGCTTTTGAAACACTTCAACAACACTTGCCTGAAATGAAG
CGACATGCAGATATCATTGTGGTTTGTTACCATGGTGGATTTGAAAAGGATTTAGAAAGT
GGTACGCCGACCGAAGTGTTAACGGGTGAAAATGAAGGATATGCCATGTTAGAAGCGTTT
TCTAAAGAAATAGATATCTTTATTACTGGTCACCAGCATCGACAAATTGCTGAAAGGTTT
AAGGATACGGCTGTGATTCAACCTGGTACAAGAGGTACAACTGTAGGAAAAGTTGTCTTG
AGTACTGATGAATATGAAAATCTATCCGTTGAATCATGTGAATTACTTCCTGTTATAGAT
GATCCCACATTTACTATTGATGAAGATGACCAACATATACGAAAGCAGTTAGAGGACTGG
TTAGATTACGAAATTACTACATTGCCATATGATATGACGATTAATCATGCATTTGAGGCA
CGTGTAGCTCCGCATCCTTTTACAAATTTTATGAATTACGCTTTATTAGAAAAAAGTGGA
GCAGATGTTGCCTGTACAGCTTTGTTTGATTCTGCTAGTGGTTTCAAGCAAGTCGTGACG
ATGCGAGATGTTATTAACAATTACCCATTTCCAAATACATTTAAAGTTTTAGCTGTAAGT
GGTGCCAAACTTAAAGAAGCCATTGAACGATCAGCAGAATATTTTGACGTGAAAAATGAT
GAAGTTAGTGTGAGCGCAGACTTCCTTGAACCCAAACCACAACACTTTAATTATGATATA
TATGGTGGCGTAAGTTATACCATTCATGTTGGAAGACCAAAGGGACAACGTGTGAGCGAT
ATGATGATTCAAGGTCACGCAGTTGATTTAAAGCAGACATATACAATTTGTGTAAATAAT
TATCGTGCAGTTGGCGGTGGTCAGTATGATATGTATATCGACGCGCCAGTTGTAAAAGAT
ATTCAAGTTGAAGGCGCACAATTACTTATTGATTTTTTATCAAATAATAATTTGATGCGC
ATCCCGCAAGTTGTTGATTTTAAAGTTGAAAAGTGACGGATATATGTAAAACTTACTTGA
TTTTAATCGGGTAAGTTTTTGTTTTTGTTTAAACTAATCACTATTAAACACCAATATACT
TTAAGGAAAATGTTGATTTTACAAAAAATGAGGCTTATATTTTATATAACTTAATATTAT
GAAGTGATTAATTTGGAAACAATTAAACAAGAAGTAAGAGAATCTATTGTTAAAGGAATT
ATCGCGGGATATAAGGACTATGTTAATGAGAGAAATGAAGTCAAGAAACGTATGGTGATT
AGTGATGCCTATGTGTACACCAAATCTAATCATATTGAAAATCAAGTTGCTAAGCATTTG
GAAAATTTTGTTAAGTATATTAAAGAAAATGCTGGACCATCATGGAAGTATTTAAAGTTT
ATATTTAATAAAGATGAAGAGAAAAATAATATCATGTTTATATTGAAAAATGAAGATTAC
TTTGATGAAAAAAATGTAAGCGTAGGGAAGAGTTTAGTTGCTGATAAAAATCCAAAAAGT
AAAAACTACCTAGAGGTACTTATGGCTAAGAATAGGGACATTAATTTTGGTACTGTTGAA
GAAGATTTTGAAATTGGGCATCAAATGACTGCAGATAGTATATTATTTAATATAAAAGAA
GGCAGTAATAGAGATATTAATTCTTATTTTTTAATTATTACATATCGTATTGATAAAGAA
TCAAAGCAATTAGCTGCAATCAAACAATGGTTACCAAATCCAGAAACAAATTCTGCAATT
ATGGTTGATGATTTGACAGAGTTAATTGAAAAAGTAATAGTAGAAAGAGAAGATTATCAT
ATTGACGAAGAAGAGTTAGAAGTACTTAAAAACGATGGAGAGTTAGAACTCATAGATGTG
GAACATGCATTTGGTATCAGTATCGATGAAGGTAACGATATGATTGAAAGTGAAAGGTGA
AGTTAATGTTTATTGGCAAGAATTTAGAATACGTGAGAAAGCTTAATGCTCTAAGTAGAA
AAGAATTATCAGAAAAAATAAATGTGAGTGAACAAGCAATTTGGCAATATGAAACAAAAA
ATATGATGCCAGAAATTAGTAAAATTTATGATATGACATCTATTTTTAATGTTAAATCTA
GCTACTTTATTAGCGAGCAGCCCGAAGAGCTCCTAATAAATTCTGTCGATAAACATAGTA
TAGCTTTTAGAGCAAAAAATTATAAAGTATCTACGAAACTATTAAATAAGCAATATTATC
AAGCAATGTATTTATCTAATTTAACTAGCTACTTATTTTCTTTTGTAAAGATACCGGATA
ATATTATTTTATCTTTAATAAATAATTTAAATGACTTGTTGAATGGCAATTTAGAATCAC
TAAATAAAAAAGAAAGCATAAAAGAAACTGCTAAAGTTGTGAGGGCTAAAATTCTTCAAG
ACGAAAGCAATGAAGCACTATTATTTATGCTTGAAAAAGCGGGTATAGTTATATACGAAA
AGCGAATTAATGATAGCATAGACGCATATAGTTTTTGGAGTAAAGATCTGACACCTTTTA
TTATACTGGGTACAAATAAGGGGGTAGCAGTTAGAAGGAATTTTGATCTTGCACATGAGC
TGGGACATCTCGTTCTACATCGTCATATTCAATTCGACTTATTATCTCCTGAAGAATATA
AGACAATTGAACATGAGGCAGATATTTTCGCCTCTGAATTTTTACTACCTGAAGAAGCGT
TTAAAAAGGACTTTGATCAAATGACAAAAAAATCAAATCCTGATTATTTAGCTGTATTGA
AAGAAAAATGGTATGTTTCTATACAAGCAATTGCAATGAGAGCCTATTATCTAGGTCTAA
TGTCTAGTACTCAGTACAGATATTTTTGGGCATCATTAAATAAAAAAGGCTATAAAAGTA
AAGAGCCTTTAGACGACGTGATTGAAATGTCACGTCCTGTCAAAATGAATAGTTTATTAA
AGTTGTATTTTGATAGAAATATACTGACACCACAAAAATTATTGAATTATTTAAAAGTTG
ATGAAACATTTTTGAATCATCTAGCAGGTATTAATTTAAAACTCTTTAAGGATTATGTTA
ACGAAAATAGAGAATATAATATAACGAATCTATATAAATAAGGCACAAATATTTAAACCT
CGAGCTGAAAAGATCATCATTTCAGTTCGAGGTTTTTTATTTGTAACATCTGTTGATAGG
TATCGACAAGGACCTTTTAATGTTGTGTTTTGTGCGATATAACAAGCTTTTTAGGCTATT
AAAGAATATTCAGAATTAAATATATAATTATGAATAAATTATGTCATTGAAAAAATTATG
ATTATAAAATCATTCTAAAAACACCGAAATAACAATGATTTCATGAAAACATTTATTTTA
AAATTTGATATTTGTTCAAATAATATTCGAAATTAAACTTTTTTGTATAGAATTTTCTTT
ATATCCTGAGAGACATGTACTATAATGTTTGTGAAATAATTCACAAAGTATAAAGGAGTG
GTTGTATATGTTAACTATACCTGAAAAAGAAAATCGTGGATCGAAAGAACAAGAAGTGGC
AATTATGATTGATGCTCTAGCTGACAAAGGGAAAAAAGCATTAGAAGCATTATCTAAAAA
GTCACAAGAAGAAATTGATCATATTGTTCATCAAATGAGTTTAGCAGCTGTTGATCAACA
TATGGTGCTAGCAAAATTAGCACATGAAGAAACTGGAAGAGGTATATACGAAGATAAAGC
GATTAAAAATTTATACGCTTCTGAATATATATGGAATTCAATAAAAGACAATAAGACAGT
AGGGATTATTGGTGAAGATAAAGAAAAAGGATTAACGTATGTAGCGGAACCAATTGGTGT
TATTTGTGGTGTTACTCCAACAACAAATCCTACGTCGACAACTATTTTTAAAGCGATGAT
TGCAATTAAGACAGGAAATCCAATCATTTTTGCATTCCATCCAAGTGCGCAAGAATCGTC
GAAGCGTGCAGCAGAAGTTTTATTAGAAGCGGCAATGAAGGCAGGTGCACCTAAAGATAT
TATTCAATGGATTGAAGTGCCTTCTATCGAAGCAACAAAACAATTAATGAATCACAAAGG
TATTGCATTAGTTCTAGCAACAGGTGGTTCGGGCATGGTTAAGTCTGCATATTCAACTGG
CAAACCGGCATTAGGTGTGGGACCAGGTAACGTGCCGTCTTACATTGAAAAAACAGCACA
CATTAAGCGTGCAGTAAATGATATCATTGGTTCAAAAACATTTGATAATGGTATGATTTG
TGCTTCTGAACAAGTTGTAGTCATTGATAAAGAAATTTATAAAGACGTTACTAATGAATT
TAAAGCACATCAAGCATATTTTGTTAAAAAAGATGAATTACAACGCTTAGAAAATGCAAT
TATGAATGAACAAAAAACAGGTATTAAGCCTGATATTGTCGGTAAATCTGCAGTTGAAAT
AGCTGAATTAGCAGGTATACCTGTCCCCGAAAATACAAAACTTATCATAGCTGAAATTAG
CGGTGTAGGTTTAGACTATCCGTTATCTCGTGAAAAATTATCTCCAGTATTAGCCTTAGT
AAAAGCCCAATCTACAAAACAAGCATTTCAAATTTGTGAAGACACACTACATTTTGGTGG
ATTAGGACACACAGCCGTTATCCATACAGAAGATGAAACATTACAAAAAGATTTTGGACT
AAGAATGAAAGCTTGTCGTGTACTTGTAAATACACCATCAGCAGTTGGAGGTATTGGTGA
TATGTATAACGAATTGATTCCGTCTTTAACATTAGGTTGTGGTTCGTACGGTAGAAACTC
AATTTCACATAATGTTAGTGCGACAGATTTATTAAACATTAAAACGATTGCTAAACGACG
TAATAATACTCAAATTTTCAAGGTGCCTGCTCAAATTTATTTTGAAGAAAATGCAATCAT
GAGTCTAACTTCAATGGACAAGATTGAAAAAGTGATGATTGTCTGTGACCCTGGCATGGT
CGAATTCGGTTATACAAAAACAGTTGAGAATGTATTAAGACAAAGAACGGAACAACCTCA
AATTAAAATATTTAGCGAAGTCGAACCGAACCCATCAACTAATACAGTATATAAAGGTCT
GGAAATGATGGTTGATTTCCAACCGGATACAATCATTGCACTTGGTGGTGGTTCAGCGAT
GGATGCTGCAAAAGCAATGTGGATGTTCTTTGAACACCCTGAGACATCATTCTTCGGTGC
TAAACAAAAGTTCCTAGACATCGGTAAACGTACTTATAAAATAGGCATGCCTGAAAATGC
GACGTTCATTTGTATCCCTACGACATCAGGTACAGGTTCAGAAGTAACACCATTTGCAGT
TATCACAGATAGTGAAACAAATGTAAAATATCCGTTGGCTGATTTTGCTTTAACACCTGA
AGTTGCAATTATTGACCCTCAATTTGTGATGAGTGTGCCAAAAAGCGTTACAGCAGATAC
AGGAATGGATGTACTAACGCATGCAATGGAATCATATGTATCTGTAATGGCTTCAGATTA
CACAAGAGGTTTGAGTCTACAAGCGATTAAATTGACGTTCGAATATTTAAAATCATCTGT
TGAAAAAGGTGATAAAGTTTCAAGAGAGAAAATGCATAACGCATCAACTTTGGCTGGTAT
GGCATTTGCAAATGCATTCTTAGGCATTGCACACTCAATTGCGCATAAAATTGGTGGGGA
ATATGGTATTCCGCATGGTAGAGCGAATGCGATATTACTACCGCATATTATCCGTTATAA
TGCCAAAGACCCGCAAAAACATGCATTATTCCCTAAATATGAGTTCTTCAGAGCAGATAC
AGATTATGCAGATATTGCCAAATTCTTAGGATTAAAAGGTAATACGACAGAAGCACTCGT
AGAATCATTAGCTAAAGCTGTCTACGAATTAGGTCAATCAGTCGGAATTGAAATGAATTT
GAAATCACAAGGTGTGTCTGAAGAAGAATTAAATGAGTCAATTGATAGAATGGCAGAGCT
CGCATTTGAAGATCAGTGTACAACTGCTAATCCTAAAGAAGCACTAATCAGTGAAATCAA
AGATATCATTCAAACATCATATGATTATAAGCAATAATCTATCTGATAATAATCATCTAA
CTCACCTGAAATTACAAAAGTAAAAAAATGCCACATAAACTTTAAGTCGATAATCATTAT
ATGGTTATCGGCTTTTATTTATTGCCAAATCTTCAGAGAGATACAAACTAGACAATCATT
TTTTTAAATAAAGAAAATATTAAGATTGATACTCATTTCACAAAATATTACTACTTTAGA
GTATAATTATTTTTAATTTCATATAAATAAAAAGGCGAAAATAATGCGGTTTAAAAGTAA
TTAATTGTTTAAACGATATGTAATATGTAAATACTATATATATAATACCAATTTTAATGA
AAATTTTTAAGGGAGGTAAATAATGGAAAGTACATTAGAATTAACAAAAATTAAAGAAGT
ATTACAAAAAAACTTGAAGATTTTAATTATTTTACCGCTATTATTTTTAATTATAAGCGC
GATTGTTACATTCTTCGTCTTATCACCTAAATATCAAGCTAATACTCAAATTTTAGTGAA
TCAAACTAAGGGTGACAATCCTCAGTTTATGGCGCAAGAGGTTCAAAGTAATATTCAACT
TGTAAATACGTATAAAGAAATTGTTAAAAGTCCTAGAATTTTAGATGAGGTGTCAAAGGA
CTTAAATGATAAGTATTCACCATCTAAATTATCGAGTATGTTGACAATTACAAACCAAGA
AAATACGCAACTTATCAACATCCAAGTTAAAAGTGGTCATAAACAAGATTCGGAAAAAAT
TGCGAATAGCTTCGCTAAAGTTACAAGTAAACAAATTCCGAAGATTATGAGTGTGGATAA
CGTATCAATTTTATCTAAAGCAGACGGTACAGCAGTTAAAGTCGCACCAAAAACTGTAGT
GAATCTAATCGGTGCATTCTTTTTAGGATTAGTTGTCGCGCTTATATATATCTTCTTCAA
AGTCATTTTCGATAAGCGAATTAAAGATGAAGAAGATGTAGAGAAAGAATTAGGATTGCC
TGTATTGGGTTCAATTCAAAAATATAATTAAGGATGGTTGCTACTTATGTCAAAGAAGGA
AAATACGACAACAACACTATTTGTGTATGAAAAACCAAAATCAACAATTAGTGAAAAGTT
TCGTGGTATACGTTCAAACATCATGTTTTCAAAAGCAAATGGTGAAGTAAAGCGCTTATT
GGTTACTTCTGAAAAGCCTGGTGCAGGTAAAAGTACAGTTGTATCGAATGTAGCGATTAC
TTATGCACAAGCAGGCTATAAGACGTTAGTTATTGATGGCGATATGCGTAAGCCAACACA
AAACTATATTTTTAATGAGCAAAATAATAATGGACTATCAAGCTTAATCATTGGTAGAAC
GACTATGTCAGAAGCAATTACGTCGACAGAAATTGATAATTTAGATTTACTAACAGCTGG
TCCTGTACCTCCAAATCCATCTGAGTTAATTGGGTCTGAAAGGTTCAAAGAATTAGTTGA
TATGTTTAATAAACGTTACGACATTATTATTGTCGATACACCGCCAGTTAATACCGTGAC
TGATGCACAACTATATGCGCGTGCTATTAAAGATAGTCTGTTAGTAATTGATAGTGAAAA
AAATGATAAAAATGAAGTTAAAAAAGCTAAAACACTTATGGAAAAAGCAGGCAGTAACAT
TCTAGGCGTCATTTTAAATAAGGCAAAAGTAGATAAATCTTCTAGTTATTATCACTATTA
TGGAGATGAATAAGTATGATTGATATTCATAACCATATATTGCCTAATATCGATGACGGT
CCGACAAATGAAACAGAGATGCTGGCTCTTTTAAAACAAGCGACAACACAAGGTGTTACA
GAAATCATTGTAACATCACATCACTTACATCCTCGATATACCACACCTATAGAAAAAGTG
AAATCATGTTTAAACCATATTGAAAGCTTAGAGGAAGTACAAGCACTGAATCTAAAGTTT
TATTATGGTCAGGAAATAAGAATTACCGATCAAATCCTTAATGATATTGATCGAAAAGTT
ATTACCGGTATTAATGATTCACGCTATTTACTAATAGAATTCCCATCAAATGAAGTTCCA
CACTATACTGATCAATTATTTTTCGAATTACAGAGTAAAGGCTTTGTACCGATTATTGCA
CATCCTGAGCGGAATAAAGCTATAAGTCAAAACCTTGACATACTATACGATTTAATTAAC
AAAGGTGCTTTAAGTCAAGTGACAACGGCGTCATTAGCGGGTATTTCCGGTAAAAAAATT
AGAAAATTAGCAATTCAAATGATTGAAAACAATCTGACACATTTCATCGGTTCAGATGCG
CATAACACAGAAATCAGACCGTTCTTATTGAAAGACTTATTTAATGATAAGAAATTACGT
GATTATTATGAAGATATGAACGGATTTATTAGTAATGCGAAGTTAGTTGTTGATGATAAA
AAAATTCCTAAACGAATGCCACAACAAGATTATAAACAGAAAAGATGGTTTGGGTTATAA
ACAGCAAATGAGGGGTTTTATGGCACATTTATCTGTGAAATTGCGGCTTTTAATACTAGC
ATTAATCGATTCACTGATAGTGACATTTTCAGTATTCGTAAGTTATTACATTTTAGAACC
GTATTTCAAAACATATTCTGTCAAATTATTAATATTGGCAGCTATATCACTATTCATATC
GCATCATATTTCAGCATTTATTTTTAATATGTATCATCGAGCGTGGGAATATGCCAGTGT
GAGTGAATTGATATTAATTGTTAAAGCTGTGACGACATCTATCGTTATTACGATGGTGGT
CGTGACAATTGTTACAGGCAATAGACCGTTTTTTAGATTGTATTTAATCACTTGGATGAT
GCACTTGATTTTAATAGGTGGCTCAAGGTTATTTTGGCGTATTTATCGGAAATACCTTGG
AGGTAAGTCATTTAATAAGAAGCCAACTTTAGTTGTTGGTGCTGGCCAAGCAGGTTCAAT
GCTGATTAGACAAATGTTGAAAAGTGATGAAATGAAACTTGAACCGGTATTAGCAGTGGA
TGATGACGAACATAAACGCAATATCACAATTACTGAGGGTGTAAAAGTCCAAGGTAAAAT
TGCGGATATTCCAGAACTAGTGAGGAAATATAAGATTAAAAAAATCATCATTGCAATTCC
AACCATTGGTCAAGAGCGTTTGAAAGAAATTAATAATATTTGCCATATGGATGGCGTTGA
GTTATTGAAAATGCCAAACATAGAAGATGTCATGTCTGGTGAGTTAGAAGTGAACCAGCT
GAAAAAAGTTGAAGTAGAAGATTTATTAGGCAGAGATCCTGTTGAATTAGATATGGATAT
GATATCAAATGAATTGACGAATAAAACTATTTTAGTTACGGGTGCAGGTGGTTCAATAGG
ATCAGAAATTTGTAGACAAGTTTGTAATTTCTATCCAGAACGTATTATTCTACTTGGCCA
TGGTGAAAACAGTATTTATTTAATCAATCGTGAATTGCGAAATCGCTTCGGAAAAAATAT
TGATATTGTTCCTATTATAGCGGATGTGCAAAATAGAGCGCGTATGTTTGAAATTATGGA
AATGTATAAACCATACGCAGTTTATCATGCAGCAGCACACAAGCACGTGCCGTTAATGGA
AGACAACCCTGAAGAAGCAGTACGTAATAATATTTTAGGTACGAAAAATACCGCTGAAGC
TGCAAAAAATGCAGAGGTAAAGAAATTCGTTATGATTTCTACGGATAAAGCCGTTAATCC
ACCTAATGTCATGGGAGCTTCAAAGCGAATTGCAGAAATGATTATTCAAAGTTTAAATGA
TGAAACGCATCGAACAAATTTTGTTGCAGTGAGATTTGGTAATGTACTTGGATCGAGAGG
ATCTGTGATTCCACTTTTCAAAAGTCAAATTGAAGAAGGTGGGCCAGTTACTGTGACACA
TCCTGAAATGACACGTTACTTTATGACAATTCCTGAAGCTTCTAGACTAGTTTTGCAGGC
AGGGGCATTAGCAGAAGGCGGCGAAGTATTTGTACTAGATATGGGAGAACCAGTGAAAAT
TGTAGATTTGGCACGTAATTTAATTAAGCTAAGTGGTAAAAAAGAAGACGACATACGCAT
TACTTATACAGGGATTAGACCCGGCGAAAAAATGTTTGAAGAGCTTATGAATAAAGATGA
GGTTCATCCTGAACAAGTATTTGAAAAAATTTATCGTGGCAAAGTACAACATATGAAATG
TAATGAAGTTGAAGCGATTATTCAAGACATCGTCAATGACTTTAGTAAAGAAAAAATTAT
TAACTATGCCAATGGCAAAAAGGGAGATAATTATGTTCGATGACAAAATTTTATTAATTA
CTGGGGGCACAGGATCATTCGGTAATGCTGTTATGAAACGGTTTTTAGATTCTAACATTA
AAGAAATTCGTATTTTTTCACGCGATGAGAAAAAACAAGATGACATTCGAAAAAAATATA
ATAATTCAAAATTAAAGTTCTACATTGGTGATGTGCGTGATAGTCAAAGTGTAGAAACAG
CAATGCGAGATGTTGATTACGTATTCCATGCAGCAGCTTTAAAACAAGTGCCGTCATGTG
AATTCTTTCCAGTTGAGGCAGTGAAGACAAATATTATTGGTACAGAAAATGTCTTACAAA
GTGCTATTCATCAAAATGTTAAAAAAGTCATATGTTTATCTACAGATAAGGCAGCGTATC
CTATTAATGCTATGGGTATTTCGAAAGCAATGATGGAAAAAGTATTCGTAGCCAAATCAA
GAAATATTCGTAGTGAACAAACGCTTATTTGCGGTACAAGATACGGTAATGTGATGGCTT
CAAGAGGATCAGTAATTCCTTTGTTTATCGACAAAATCAAAGCTGGAGAACCTTTAACGA
TTACAGATCCTGAAATGACAAGATTTTTAATGAGCTTAGAAGATGCGGTAGAACTAGTTG
TTCATGCATTTAAGCATGCAGAGACAGGCGATATTATGGTTCAAAAAGCACCAAGCTCAA
CGGTAGGGGATCTTGCGACCGCATTATTAGAATTGTTTGAAGCTGATAATGCAATTGAAA
TCATTGGTACGCGACATGGAGAGAAAAAAGCAGAAACATTGTTGACGAGAGAAGAATACG
CACAATGTGAAGATATGGGTGATTATTTTAGAGTGCCGGCAGACTCCAGAGATTTAAATT
ATAGTAATTATGTTGAAACCGGTAACGAAAAGATTACGCAATCTTATGAATATAACTCCG
ATAATACACATATTTTAACGGTGGAAGAGATAAAAGAAAAACTTTTAACACTAGAATATG
TTAGAAACGAATTGAATGATTATAAAGCTTCAATGAGATAGGAGAGATTGACGTTGAATA
TTGTAATTACAGGAGCAAAGGGTTTTGTAGGAAAAAACTTGAAAGCAGATTTAACATCAA
CGACAGATTATCATATTTTCGAAGTACATCGACAAACTAAAGAGGAAGAATTAGAGTCAG
CGTTGTTGAAAGCAGACTTTGTCGTGCATTTAGCGGGAGTGAATCGACCTGAACATGACA
AAGAATTCAGCTTAGGAAACGTGAGTTATTTAGATCATGTACTTGATATATTAACTAGAA
ATACGAAAAAGCCAGCGATATTACTATCGTCTTCAATACAAGCAACACAAAATAATCCTT
ATGGTGAGAGTAAGTTGCAAGGGGAACAGCTATTAAGAGAGTATGCCGAAGAGTATGGCA
ATACGGTTTATATTTATCGCTGGCCAAATTTATTCGGTAAGTGGTGTAAGCCAAATTATA
ACTCAGTGATAGCAACATTTTGTTACAAAATTGCACGTAACGAAGAGATTCAAGTTAATG
ATCGGAATGTTGAACTAACGCTAAACTACGTGGATGATATCGTCGCTGAAATAAAATGTG
CTATTGAAGGAAATCCAACGATTGAAAATGGTGTACCTACAGTACCAAATGTATTTAAAG
TGACATTGGGAGAAATTGTAGATTTATTATACAAGTTCAAACAGTCACGTCTCGATCGAA
CATTGCCGAAATTAGATAACTTGTTTGAAAAAGATTTGTATAGTACGTATTTAAGCTATC
TACCTAGTACAGACTTTAGTTATCCCTTACTTATGAATGTGGATGATAGGGGTTCTTTTA
CAGAATTTATAAAAACACCGGATCGTGGTCAAGTTTCTGTAAATATTTCTAAACCAGGTA
TTACTAAAGGTAATCACTGGCATCATACTAAAAACGAAAAATTTCTAGTCGTATCAGGTA
AAGGGGTAATTCGTTTTAGACATGTTAATGATGATGAAATCATTGAATATTACGTTTCTG
GCGACAAATTAGAAGTTGTAGACATACCAGTAGGATACACACATAATATTGAAAATTTAG
GCGACACAGATATGGTAACTATTATGTGGGTGAATGAAATGTTTGATCCAAATCAGCCAG
ATACGTATTTCTTGGAGGTATAGCGTATGGAAAAACTAAAATTAATGACAATAGTTGGTA
CAAGGCCTGAAATCATTCGCTTATCATCAACGATTAAAGCATGCGATCAATATTTTAATC
AGATATTAGTACACACTGGTCAAAATTATGATTATACATTGAATCAAATTTTCTTTGATG
ATTTGGAATTAAGACAACCGGACCACTACTTAGAGGCAGTTGGAAGTAACCTCGGAGAAA
CGATGGGGAATATTATTGCGAAGACATATGACGTTTTATTACGCGAACAACCAGATGCAC
TTTTAATTCTTGGTGATACAAATAGTTGTTTAGCAGCAGTATCTGCTAAACGATTAAAGA
TTCCTGTGTTTCATATGGAAGCGGGTAATAGATGCTTTGATCAGAATGTACCTGAAGAAA
TCAATCGTAAAATTGTTGACCATGTCAGTGATGTGAATCTACCTTATACGGAACATAGCA
GACGGTATTTATTAGATGAAGGCTTCAATAAAGCGAATATCTTTGTGACAGGATCACCGA
TGACAGAAGTGATAGAAGCGCATCGAGATAAAATTAATCACAGTGACGTTTTAAATAAAC
TAGGATTAGAACCGCAACAATACATTTTAGTATCTGCGCATAGAGAAGAGAATATCGATA
ATGAAAAGAATTTTAAATCATTAATGAATGCGATAAATGATATTGCCAAAAAGTATAAAA
TGCCTGTGATTTATTCAACGCATCCAAGAAGTTGGAAGAAAATTGAAGAAAGTAAATTTG
AATTTGATCCATTAGTTAAACAGCTAAAGCCATTTGGTTTCTTTGATTATAATGCATTGC
AAAAAGATGCATTTGTTGTGCTATCAGATAGTGGAACATTGTCAGAAGAGTCGTCTATTT
TGAAGTTCCCTGGTGTCCTTATTCGAACTTCCACAGAAAGACCGGAAGTACTAGATAAAG
GTACGGTTATTGTAGGTGGTATTACCTATAACAATCTAATCCAATCTGTTGAACTAGCAA
GAGAGATGCAAAACAATAACGAACCGATGATTGATGCTATTGATTATAAAGACACTAACG
TTTCGACAAAAGTAGTTAAAATTATTCAAAGTTATAAAGATATTATCAATCGAAATACTT
GGAGGAAATGACGATGAGGATAGCGATTGAAAAGATAATTGGTTTGCTGAAAAACCAGTC
CTCTAAAGAATCGAATGTTAAGATTCATCGCTTGGCGTATATTACAAACTCAAAATTTGA
TGGCAATAACTATATAGATAGATGGTGTAAAATCAGGAATTCTCACATTGGTGAATACAG
TTATATTGGATTTGGTAGTGATTTTAATAATGTAGAAGTAGGAAGATATTGTTCGATATC
TTCGGATGTAAAAATTGGGTTAGGGAAACATCCTACACACTTTTTTAGCTCATCACCGAT
TTTTTATTCTAATAATAATCCATTTAACATAAAGCAAAAGTTTATAGACTTTAATGACCA
ACCAAGCCGTACAACAATTAAAAATGATGTGTGGATTGGTGCAAATGTAATTATTATGGA
TGGTTTAACAATAAATACTGGTGCAGTCATAGCAGCCGGCTCAGTTGTTACTAAAAATGT
AGGAGCATATGAGGTTGTTGGTGGGGTTCCTGCAAAAGTTATTAAGAATCGATTTGACAA
TAAAACAATTGAAAAACTTTTGGAAAGCAAGTGGTGGGAGAAAACGCCTGACAAACTAAA
AGGATTTTCGGTTGAATATTTAAATAAAAAGGATACTTAATGATATGAGAATTTTAAATA
TTGTATCGAGTAATATTGTTCAAGACCCAAGGGTACTTAAACAAATAGAAACAATTAAAG
GCGTTACGAATGATTATAAAATTGTTGGAATGAATAATTCACAAGCTACTAATAAGCGAT
TGGAAAATTTAGATTGTAATTATCGTTTGTTAGGTAGCAAGGTAGATCCAAAAAATATTT
TTTCTAAATTAATTAAGCGTATAAGATTTGCAACAGGTGTTATCCGAGAAATTAAAGCTT
ATAAACCTGACGTGATTCATGCAAATGATTTCGACGTATTATTAATGGTCTATTTAAGCA
ATTATAAAAAAGCTAATATTGTTTATGATGCGCATGAAATATATGCGAAAAATGCCTTTA
TTAATAAAGTTCCACTTATTTCAAAGTTTGTAGAAATTATAGAAAAACACATTGTAAAAC
ATCGTGTTAATGCCTTCGTAACAGTAAGTCATGCAGCAAAAGAATATTATCAATCTAAAG
GATATAAGAAGGAAGCGAATGTTATTACGAATGCACCTATTTTGAATGATAGCAGAGAAT
TTAAAGAAATCGAAAACTTTAAAGAAATCGTATATCAAGGTCAAATTGTAATGGACAGAG
GATATGAAGAGTTTATTATTGCTTCATCAGCTTTTAAACAAAATGCTCCTTCATTCATAA
TTCGAGGGTTTGGTCCGCATGAAGAAGTGATAAAAGAACTGATTAGTTATAACTCGGAAA
ATATTAGGTTGGATAAACCAGTTGAAGTAAAAGAATTGGTTGATAAGTTAGCAGAAAGTA
ATGTTGGTGTTGTCTTGACGAAACCTGTATCTATTAATTTTGAATATACAGTATCTAATA
AAATTTTTGAATGTATACATGCTGGTTTACCAGTGATTTTATCTCCTGTCAAAGAGCATA
TTTATCTCAATGAAAAATATAAATTTGGCATTGTTCTAAAGGAAGTTACGCCGTTAGAAA
TTGAAAAGGCGGTTAGAAAATTAAGAGATAATCAAGATTTGTTTAATCATTTACGTCAAA
ATGCAATTAAGGCGTCTAAAATTTTGAATTGGCAAATAGAAAGTGAACGATTAGTAGAAT
TATATAAATTTTAAAGAGAGGTAGACTATGAAATTTTTTGTACTTTGTGCAATTATCAGC
ATGAACATATTTATAGTAATCTCTACATTTACTAAAGAAGTATTAGGGTTCCCTATAGAG
CCGGTGTATTACTCAACCATGGTTGGTATAGCATTAATTACTACGGTGTTTGCTATTTAT
AAGATAATTGTCACGCAAGAAATTCCGCGAGGGTTAATATTATTAATTGCTATATGTTTG
CTTTATCTAGCTTTTTATTATTTTTCACCAGATAAGGAAGAGAAACTAGCTAAAAATAAT
ATTCTATTCTTTTTAACATGGGCAGTTCCAGCGGCAATTAGTGGTATTTATATTAAATAT
ATAAACAAGGCTACGGTAGAAAGATTTTTTAAATTAGTATTTTTCATATTTTCTGTTTCA
TTTATTTTTGTAATTTTAATACCAAAACTTACAGGTGAGATACCTAGCTATATCAATTTT
GGACTTATGAACTATCAAAACGCTTCGTACCTTTCAGCATTTACTGCCGGATTAGGCATT
TATTTCATTATGAAAGGTTCAGTGAAACATAAGTGGATATATGTTCTATTTACAATAATT
GATATACCTATTGTGTTTATACCAGGAGGGCGTGGAGGTGCTATTTTATTAATTCTTTAC
GGCTTATTTGCATTTATACTTATTACGTTTAAAAGAGGAATACCTATTGCAGTAAAAAGC
ATTATGTATATTTTTGCATTAAGCATATCTAGTGTATTGATTTACTTTCTTTTTACAAAA
GGTTCGAATACTAGAACATTTTCATATTTACAAGGTGGAACACTTAATTTAGAAGGTACT
TCTGGAAGAGGACCGATTTATGAAAAAGGTATTTACTTTATTCAACAAAGTCCGTTATTA
GGCTATGGGCCATTTAACTATTATAAACTAATCGGAAATATACCACATAACATCATTATT
GAGTTGATTCTATCATTTGGCTTATTAGGGTTTTTTATCATAATGATTTGCATTTTGCTA
CTAGTTTATAAAATGATTAGGAACTATGATCCAAACACTATAGATTTACTCGTTATGTTT
ATAGCAATCTATCCAATCACATTATTAATGTTTAGTTCAAATTATTTAGTTGTAAGTGAA
TTTTGGTTTGTGTTGTTCTATTTTATTACAAAAGGACGGCGTCATCATGGCTAAGAAAGT
TTTTATTATGGATAGCGTAAAGACAATAATTGGTACGTTGCTTATAGCTTTAGGATTACA
ATTTTTAGCTTATCCAATTATTAATCAACGAGTAGGTAATGAAGCGTTTGGTTCTATTTT
AACGATTTATACAATAATAACAATCACTAGTGTTGTATTAGGCAATACGCTTAACAATAT
ACGATTGATTAATATGAATCTATACAAATCCAATCATTACTATTGGAAATTTGCATCGAT
ACTTTTAATTTCAATTCTGATTGAGAGTATAGCTTTAATTATTGTATTTCTTTACTTTTT
TAATTTGAACACCATCGATATTATCTTTTTAATTTTGCTTAACATTTTAATGTGTTTAAG
GATTTATCTGAATGTATTTTTTAGGATGACTTTAAAATATAATCAGATTTTGTATATTGC
TCTTATTCAATTTTTAGGTTTGCTGATAGGACTATTTCTATATTATTTAACCCAAAACTG
GATTGTTTGTTTTATTACCAGTGAATTGTTTGCAACGATATATACATTGGTTAAATTACG
GGGATTAACTATAGGCGAGTATCGAAGTGAAGATAATAATGTGGTAAAAGATTATGTGAT
GCTACTGAGTACAAATAGCCTTAATAATTTGAATCTCTACTTAGATAGATTAATCTTATT
ACCAATTATAGGTGGAACAGCTGTAACTATATCATTTCTTTCAACATTTATTGGGAAAAT
GTTAGCTACATTTCTATATCCGATTAATAATGTAGTACTTTCATATATTTCTGTAAATGA
AAGTGACAATATAAAGAAGCAATATTTGAAAACTAATCTATTTGCTATAGCTGCCCTATG
TTTAGTCATGATTATATGTTATCCAATTACAATAATTATTGTCTCTTTACTGTATAACAT
TGATTCAAGTTTATATTCGAAGTTTATTATTTTAGGTAATATAGGTGTTTTATTCAATGC
AGTGAGTATTATGATCCAAACTTTAAATACAAAACACGCATCAATAACATTACAAGCGAA
TTATATGACGCTTCACACGCTTACATTTATATTCATAACTATTTTAATGACAATGGCGTT
TGGTCTAAATGGATTCTTTTGGACAACGCTGTTCAGCAACATTATTAAGTATGTGATTTT
AAATATTATAGGTTTAAAGTCTAAATTCATTAATAAAAAGGACGTCGATTAGATGAGTGA
AAAAAAGATTTTGATTTTATGTCAGTATTTTTATCCGGAATATGTATCTTCAGCGACGTT
ACCAACACAATTGGCGGAAGATTTAATTGCGAATCACATTAATGTCGATGTCATGTGTGG
ATGGCCATATGAATATAGTAATCATAAACAGGTTTCTAAAACCGAGATGCATCGTGGTAT
TCGCATTCGACGTCTCAAGTATTCGAGGTTTAATAACAAAAGTAAGGTTGGAAGGATCAT
CAACTTCTTTAGTTTATTTTCAAAATTCGTAATTAATATACCTAAAATGTTGAAATATGA
TCAGATTCTTGTTTACTCTAATCCACCAATCTTGCCATTAATACCAGACTTTCTACACAG
ACTGTTTAAGAAAGAATATTCTTTTGTGGTGTATGATATAGCACCTGATAATGCGATTAA
GACAGGTGCAACACGTCCAGGTAGCATGATTGATAAATTGATGCGTTACATTAATAAACA
TGTCTACAAGAATGCTGAAAATGTCATTGTCCTTGGTACGGAAATGAAAAACTACTTAGT
AAATCATCAAATTTCTAAAAATCCTGACAATATTCATGTGATTCCTAACTGGTATGACAT
GCGTCAGTTACAAGACAATCATATCTATAATGACACATTTAAAGCTTACCGTGAGCAATA
CGACAAAATTTTATTGTATAGCGGTAATATGGGGCAGTTACAGGATATGGAGACACTTAT
CTCATTTTTAAAATTAAATAAGGATCGGCCTCAAACGTTAACAATACTTTGTGGTCATGG
TAAGAAATTTGCAGATGTCAAAACGGCAATAGAAGACCATCGTATTGAAAATGTTAAAAT
GTTTGAGTTTTTAACAGGTACAGACTATGCTGACGTATTAAAAATTGCGGATGTATGTAT
TGCATCGCTGATTAAAGAAGGCGTTGGTTTAGGCGTGCCGAGCAAGAATTATGGCTACCT
TGCAGCTAAGAAGCCGTTGGTACTCATCATGGATAAGCAATCTGATATCGTTCAACATGT
TGAACAATATGATGCGGGTATCCAAATTGATAATGGCGATGCACATGCCATTTATAACTT
CATCAACACTCACTCGAGTAAGGAATTGCACGAGATGGGTGAGCGCGCACATCAACTGTT
TAAAGATAAATATACGAGAGAAATTAATACTATGAAGTATTACAATCTGTTGAAGTGAGG
AGATAATTATGAAGCGATTATTCGATGTAGTGAGTTCAATATATGGTTTAGTAGTTTTAA
GTCCGATTCTGTTAATTACAGCATTACTAATTAAAATAGAATCACCTGGACCAGCCATTT
TCAAACAAAAAAGACCGACGATTAATAATGAATTGTTTAATATTTATAAGTTTAGATCAA
TGAAAATAGACACACCTAATGTTGCAACTGATTTAATGGATTCAACATCGTATATAACAA
AGACAGGGAAGGTCATTCGTAAGACCTCTATTGATGAATTGCCACAATTATTGAATGTTT
TAAAAGGAGAAATGTCAATTGTAGGTCCTAGACCAGCTCTTTATAATCAATACGAATTAA
TTGAAAAACGTACAAAAGCGAACGTGCATACAATTAGACCAGGTGTAACAGGGCTAGCTC
AAGTGATGGGGAGAGATGATATTACTGATGATCAAAAAGTAGCGTATGATCATTATTACT
TAACACATCAATCTATGATGCTTGATATGTATATCATATATAAAACAATTAAAAATATCG
TTACTTCAGAAGGTGTGCATCACTAATGAGAAAAAATATTTTAATTACAGGCATACATGG
ATATATCGGTAATGCTTTAAAAGATAAGCTTATTGAACAAGGACATCAAGTGGATCAAAT
TAATGTTAGGAATCAATTATGGAAGTCGACCTCGTTCAAAGATTATGATGTTTTAATTCA
TACAGCAGCTTTGGTTCACAACAATTCACCTCAAGCAAGGCTATCTGATTATATGCAAGT
GAATATGTTGCTTACGAAACAATTGGCACAAAAGGCTAAAGCTGAAGACATTAAACAATT
TATTTTTATGAGTACTATGGCAGTTTATGGAAAAGAAGGTCAGGTTGGTAAATCAGATCA
AATTGATACACAAACACCAATGAATCCTACGACCAATTATGGTATTTCCAAAAAGTTCGC
TGAACAAGCATTACAAGCGTTGATTAGTGATTCGTTTAAAGTTGCAATTGTGAGACCACC
AATGATTTATGGTGCACATTGCCCAGGAAATTTCCAACGGTTAATGCAATTGTCAAAGCG
ATTGCCAATCATTCCAAATATTAACAATCAGCGCAGTGCATTATATATTAAACATCTGAC
AGCATTTATTGATCAATTAATATCATTAGAAGTGACAGGAGTGTATCATCCTCAAGATAG
TTTTTACTTTGATACATCGTCAGTAATGTATGAAATACGTCGCCAATCACATCGTAAAAC
GGTATTGATCAACATGCCTTCAATGCTAAATAAGTATTTTAATAAGTTGTCGGTATTTAG
AAAATTATTCGGCAATTTAACATACAGCAATACGTTATATGAAAATAATAATGCACTTGA
AGTTATTCCTGGAAAAATGTCACTTGTTATTGCGGACATCATGGATGAAACGACAACCAA
AGATAAGGCATAAGTCATCTATTAAATAAAATCAACATACAAATCGTTTTATTTGGAGGT
TATAGTATGAAGTTAACAGTAGTTGGCTTAGGTTATATTGGTTTACCAACATCAATTATG
TTTGCAAAGCATGGCGTCGATGTGCTTGGTGTTGATATTAATCAGCAAACGATTGATAAG
TTACAAAGTGGTCAAATTAGTATTGAAGAACCTGGATTACAAGAGGTTTATGAAGAGGTA
CTGTCATCGGGAAAATTGAAGGTATCTACAACGCCAGAAGCATCTGATGTTTTTATCATT
GCCGTTCCGACGCCGAATAATGATGATCAGTACCGGTCATGTGACATTTCGCTAGTTATG
CGTGCATTAGATAGTATTTTACCATTTTTAGAAAAAGGAAATACCATTATTGTGGAGTCG
ACAATTGCGCCTAAAACGATGGATGATTTTGTAAAACCAGTCATTGAAAATTTAGGGTTT
ACAATAGGTGTAGATATTTATTTAGTGCATTGTCCAGAACGTGTACTGCCAGGAAAAATT
TTAGAAGAATTAGTTCATAACAATCGTATCATTGGCGGTGTGACTAAAGCTTGTATTGAA
GCGGGTAAACGTGTCTATCGCACATTCGTTCAGGGAGAAATGATTGAAACAGATGCACGT
ACTGCTGAAATGAGTAAGCTAATGGAAAACACATATAGAGACGTGAACATTTCTTTAGCT
AATGAATTAACAAAAATTTGCAATAACTTAAATATTAATGTATTAGATGTGATTGAAATG
GCAAACAAACATCCGCGTGTTAACATCCATCAACCTGGTCCAGGTGTAGGCGGTCATTGT
TTAGCTGTTGATCCGTACTTTATTATTGCTAAAGACCCTGAAAATGCAAAGTTAATTCAA
ACTGGACGTGAAATTAATAATTCAATGCCGGCCTATGTTGTTGATACAACGAAGCAAATC
ATCAAAACGTTGAGCGGGAATAAAGTCACAGTATTTGGTTTAACTTATAAAGGTGATGTT
GATGATATAAGAGAATCACCAGCATTTGATATTTATGAGCTATTAAATCAAGAACCAGAC
ATAGAGGTATGTGCTTATGATCCACATGTTGAATTAGATTTTGTGGAACATGATATGTCA
CATGCTGTCAAAGACGCATCGCTAGTATTGATTTTAAGTGACCACTCAGAATTTAAAAAT
TTATCGGACAGTCATTTTGATAAAATGAAGCATAAAGTGATTTTTGATACAAAAAATGTT
GTGAAATCATCATTTGAAGATGTATCGTATTATAATTATGGCAATATATTTAATTTTATC
GACAAATAAAATGTGTCAAACTAGGGCATACATGATTAAGGAAAGATAAGCTGTCATGTG
TTTGAACTTCAGAGAGGATAATGTTATGAAAAAAATTATGGTTATTTTCGGTACGAGACC
CGAAGCAATAAAAATGGCACCATTAGTAAAAGAAATTGATCATAATGGGAACTTTGAAGC
GAATATTGTGATTACAGCACAACATAGAGATATGTTAGATAGTGTGTTAAATATATTTGA
TATTCAAGCTGATCATGATTTAAATATTATGCAAGATCAACAAACGTTAGCGGGCATTAC
GGCGAATGCGCTTGCTAAACTTGATAGCATCATTAATGAGGAACAGCCGGATATGATTTT
AGTACATGGTGATACTACAACGACTTTTGTAGGAAGTTTGGCAGCATTTTATCATCAAAT
TCCGGTCGGACATGTAGAAGCTGGACTTCGAACACATCAGAAATACTCACCATTTCCTGA
AGAGTTAAATCGAGTCATGGTGAGTAATATTGCTGAATTGAATTTTGCGCCAACAGTAAT
TGCAGCTAAAAATTTACTTTTTGAAAACAAAGACAAAGAGAGTATCTTTATTACTGGAAA
TACAGTTATTGACGCATTGTCAACAACAGTTCAAAATGATTTTGTTTCAACGATTATTAA
TAAACATAAAGGCAAGAAAGTTATTTTACTAACAGCGCATCGTCGTGAAAATATTGGGGA
ACCGATGCATCAGATTTTTAAAGCAGTAAGAGATTTGGCAGATGAATATAAAGATGTTGT
CTTCATTTATCCAATGCATCGTAATCCAAAGGTAAGAGCGATTGCCGAAAAATATTTATC
TGGGAGAAATCGGATTGAATTAATTGAGCCATTAGATGCGATTGAGTTTCATAATTTTAC
AAATCAATCGTACCTTGTGCTGACAGATTCTGGTGGTATTCAAGAGGAGGCTCCTACATT
TGGAAAACCTGTGTTGGTATTAAGGAATCATACAGAGCGTCGAGAAGGCGTTGAGGCGGG
AACATCGAGAGTAATTGGCACAGATTATGACAATATTGTTCGAAATGTGAAACAATTGAT
TGAGGATGATGAAGCGTATCAACGTATGAGTCAAGCGAATAATCCATATGGTGATGGACA
AGCATCACGACGTATTTGTGAAGCAATAGAATATTATTTTGGATTGCGTTCAGACAAGCC
GGATGAATTCGTACCTTTACGTCACAAATAATAAAAAACCCCTAATCATGAAGTTGGTTT
AGACAACCAGCGGTGACTAGGGGTTTTTAATATGTTTATTTTTGATAGTGGTAGCCAATA
TCATATTTGAATACTTTATTTGATAATATTGGACTTTGCTGTCCGTCATCATCACTTTTT
AAACGTACATTTTTATGAGCTTCTTTAAATACATCGGAATTCAACCAATTATTAAAGCTA
TCTTCAGATTCCCAAATAGTTAAGATTTTAACTTCATCTGTATTCTTGGTATTTAATGTT
TTAGTGACAAACATTTGTTGGAAGCCTTCAATAGTTTCAATACCTTGTCTATTGTAAAAA
CGTTCAATCGTTTCTTCCGCACTGCCTTTTTGTAATTGTAATCTATTTTCTGCCATAAAC
ATGGGCAATCACTCCTCTATTTTATTATTTGATTTGGGTAATGTTTTTACAAATGTAAAG
AGTACAGCGGTTTGTATGATAACCATTATGATTAATCCTACACGGACTGCAAGAACATCC
ACCATATAAATTGAAAAACCTATTACAATGTATAAGCTAATTAAAATTTTAATTTTCTGT
TGTAGCGTGTAGCCTCGATGTAAATAAAAGTTTTCTACATATTCTTTATAAATTTTTTGA
TTAATAAGCCAATTGTAAAAGCGATCTGAACTTCGAGCAAAACAAAAAACTGCTACGAGT
AAAAAAGGGGTCGTTGGCAGTAAAGGTAATACGGCACCTGCAATACCAAGCGCTGTAAAT
ATTAAGCCAATGACGATTAAAATAAGTCGCATTGTAAAAACTCCATTCTAGTACTAATGC
GCATGTAATATTGTTTTAGTAATATAAATCATGCTAAATATAATGTGTATGATAAGTGCA
ATGACTCAGTAAAATGAAACGTTGTTGAATTATCCTTGTCCCATTAACGCATTTTAAGTG
CGACTTTCATAACAACCAAACTATTTAATGAGAATTGTTCTCAAGTATTATAGTTATATT
ATGTGTTTTATTTTTGAAAAGTGCAATATGTTTTCGAAAATAAGATTATTTTTATGTGCA
AAAACGACGCAAAAGTTTTAAAAATGAGACTTCTGTGAGCTGATTATTTTATAAAATGTA
AACGCTTACTATATAATGTGAATCATATCGTTTAAAAGCATTATTAAATATGATGCTAAG
AGATTTATATTATAGCCAATAAACAAAGGAGAGATAATATGGCAGTAAACGTTCGAGATT
ATATAGCAGAGAATTATGGTTTATTTATCAATGGGGAATTTGTTAAAGGTAGCAGTGACG
AAACAATCGAAGTGACCAATCCAGCAACTGGAGAAACACTATCACATATTACAAGAGCAA
AAGATAAAGATGTCGATCATGCTGTCGAAGTAGCGCAAGAGGCATTTGAATCATGGTCAT
TAACTTCTAAATCAGAACGTGCACAAATGTTGCGTGATATTGGTGATAAATTAATGGCAC
AAAAAGATAAAATTGCAATGATTGAAACATTAAATAATGGTAAACCGATTCGTGAGACAA
CAGCAATTGATATTCCATTTGCTGCAAGACATTTCCATTATTTCGCAAGTGTTATTGAAA
CAGAAGAAGGTACAGTGAATGATATCGATAAAGACACAATGAGTATCGTACGACATGAGC
CGATTGGCGTCGTAGGTGCTGTTGTTGCTTGGAACTTCCCAATGCTATTAGCTGCATGGA
AGATTGCGCCAGCCATTGCTGCAGGTAATACAATTGTGATTCAACCTTCGTCTTCAACAC
CATTAAGTTTATTGGAAGTTGCTAAAATTTTCCAAGAGGTATTACCTAAAGGTGTTGTCA
ATATACTAACGGGTAAAGGTTCAGAATCAGGTAATGCAATTTTCAATCATGATGGTGTAG
ATAAATTATCATTTACGGGCTCAACTGATGTAGGTTATCAAGTTGCCGAAGCTGCAGCAA
AACATCTAGTACCTGCTACATTAGAGCTTGGTGGTAAAAGCGCCAATATCATATTAGATG
ATGCTAATTTAGACCTTGCAGTTGAAGGTATTCAGTTAGGTATTTTATTCAACCAAGGTG
AAGTATGTAGTGCAGGTTCTCGATTATTAGTTCATGAAAAAATTTATGATCAATTGGTGC
CACGTTTACAAGAGGCATTTTCAAATATTAAAGTTGGAGACCCACAAGATGAAGCTACAC
AAATGGGTAGTCAAACTGGTAAGGATCAATTAGATAAAATTCAATCATATATTGATGCAG
CAAAAGAATCAGATGCACAAATTTTAGCAGGTGGTCATCGTTTAACTGAAAATGGGTTAG
ATAAAGGATTCTTCTTTGAACCGACATTAATTGCTGTGCCAGATAATCATCATAAATTAG
CGCAAGAAGAAATATTTGGACCAGTTTTAACAGTGATTAAAGTGAAGGACGATCAAGAAG
CAATTGATATAGCTAATGATTCAGAGTACGGTTTAGCTGGCGGCGTATTTTCTCAAAATA
TCACACGTGCATTAAATATTGCTAAAGCTGTTCGTACAGGACGTATTTGGATTAACACTT
ACAACCAAGTACCAGAAGGCGCACCATTTGGTGGTTATAAAAAATCAGGTATCGGTCGAG
AAACTTATAAAGGTGCGTTAAGTAACTATCAACAAGTTAAAAATATTTATATTGATACAA
GCAATGCTTTAAAAGGTTTGTACTAGAATAAATATCGTTTCTGAAGCGTGTTTGTAGGCA
GTCTAGCGGTAAGTCTTAGCATGTTTACGGAGTTGTTTAGATTTTAAGCGAAACCAAATA
TTTAGGAACATGCATAATGATATCAGGATATAATGACTAAAATAATAGCAGTAGGATGGT
TTTTAATTGCAAATCATCTTACTGCTGTTTTTAAATATGCTAATTTGCGATGCAGCCATT
ATAAGGACAGAGTTGTTTATTAATTATGGTGATTTAGAAATATGAAGTTCAATATGCAAA
GTCATCGTTTGTTTTAATATGTGGAACAATCTTAAAGCTATTGCGATTTTTTGAACTTAA
TGAAACTAAACAATAAATTTGAGATACTTTTTTGTCATTTTTATGTAACTAACACAATAA
TCTCGTACATTATTAAAAATTTCTATATGATAGGGATAAAGCAAAGCGCGAGTGTGCTGT
AAAAGTTTTTCCAAGGTGATATTACATAAAGGTATAAAGGGTAAAGATTAATGAGTTGTC
ATGTGAAGAACGATGGTGTATAAATCATGGTTAATTACGGAAGCATTAATATTAATCTGA
GAAGCTATAAAGAATTATTTTTAAAAGCGACAATATTAAATACGACGCATTTATTTAGGA
GTGGCAAACGTATGAATGGGAAAAAGGCGAATACGATAAACAGATACAAATATTTTCATC
ATGTCAATCATCAAAAAATTCAACAAAGTTCTAAAAAGACGCTGTGGGCATCACTTATCA
TCACATTGTTATTTACAGTGATTGAATTTGTCGGAGGTTTAGTATCTAATTCATTGGCAT
TACTGTCAGATTCATTTCATATGCTTAGTGATGTATTAGCACTTGGTTTATCCATGTTGG
CCATTTATTTTGCAAGTAAGAAGCCGACTGCACGATACACATTTGGATATTTAAGATTTG
AGATATTAGCTGCATTTTTAAATGGTTTAGCATTAATTGTAATTTCAATCTGGATTTTAT
ATGAAGCTATTGTACGTATTATTTATCCGCAACCCATTGAAAGTGGCATTATGTTTATGA
TTGCTAGTATTGGTTTACTCGTCAATATTATTTTGACTGTTATCCTTGTAAGGTCTTTAA
AACAAGAAGACAATATCAATATTCAAAGTGCATTATGGCATTTCATGGGAGACTTATTGA
ACTCTATTGGTGTCATCGTTGCAGTTGTATTGATTTACTTTACAGGATGGCGCATCATCG
ACCCAATCATTAGTATTGTAATTTCACTCATCATTTTACGTGGTGGTTATAAAATTACGC
GCAATGCGTGGTTAATTTTAATGGAAAGTGTGCCTCAACATTTGGATACGGATCAAATTA
TGGCAGATATTAAAAACATAGATGGCATATTAGATGTACATGAATTTCATTTGTGGAGTA
TTACAACAGAGCATTATTCATTAAGCGCCCATGTTGTGTTAGATAAAAAATATGATGGCG
ATGATTATCAAGCGATTGATCAAGTATCATCATTGTTGAAAGAAAAATATGGCATTGCAC
ATTCAACGTTGCAAATTGAAAACTTGCAATTGAATCCATTAGATGAGCCATACTTCGACA
AATTAACATAAATAAAACATTGTAGCGCCTAAGACATTGATTGATGTCTCAGGCGCACGT
TTTGTTTTGGATTATGTTGCATCATTTAAATGATTTTCGTCAATTTCTTTGATGCTATCT
ACATCTAACACGACATCTTTAGGTTTCAAAATATGAATATGTTTTTCATCATTTGTATGT
AAAATGCGTTCTATGATGTATCTTTGACCGGCCATTGTTTCTACAGCAATCTTTTTGTTT
CTTGCTAAACTTGCTACGACGGATTCTTTATCCATAATGATAGCCCCCTATATATATGTT
TATTTACTTATACCCTAACATGATTTTTATACTCTTTTAAAATATATTTTACAGAATTTT
ATCTAAATATTTAAAAGAATCGCTCAATATCCTTGTAATCTGATAAGAATTATAGTAATA
TTTTTTCAACCATTGTTATAGGAGGTCTTATTAATGACATTATTTTTATTAGAAGCTAAC
AATCTTGATTTTGCATCAACGAAAGAAGAACTAGAAGCAAAGGCAGCATCACTATCTACG
AAGACAATTCCAACATTAATTGAAGTACAAGCTACTGAAAATTTAACTCATGGTTATTTT
ATTGTAGAAGCAAATGACGAAGCAGAAGCTAAACAATTTTTAACCGAAGCTGGTATTAGT
ATTCAATTAGTCAAAGAAGTTCGCTTAGTTGGAAAAGATTTAGATGAAGTTAAAAATGGT
GATGCACATGTTGATTACCTTGTAACTTGGAACATTCCAGAAGGCATTACGATGGATCAA
TATTTAGCACGTAAAAAGAAAAATTCTGTTCATTATGAAGAAGTACCAGAAGTTGAATTT
AAACGCACATATGTATGTGAAGATATGTCTAAATGTATTTGTTTATACAACGCACCTGAT
GAAGAAGCGGTACGTCGCGCGCGCAAAGCAGTTGATACACCGATTGATGGCATCGAAAAA
CTTTAATAAGACAACAAATTGATGAGATATATGTATATAGGTTTGGCGTGGATTACGATG
GCAGTTAATTAGAATAGCTCAATGCTATAAATGTAAGTAGTTGATATGGCAAAACTAATG
AACTATATGCAATTATTGGCTAAAACAATTATTTTATTGAAATTTTGTAGAGCTGAAATT
AATATAACGTCGTTAATTGAATAACGCTTATGTTATAAGAGCGCTCGCACCAAACCATAA
TCATCTATAGATATAACAATTCACGATTCAAGGGCTGTGTTTGGCATAGCCCTTTAGATA
TACATTTAATTCTTATTAAAACGGTAGGGATTAAAAGGGGGCTTGTCATGATTAAAATTC
AACAATTACAACATCACTTTGGATCACATAAAGTAATTCATAACTTTAATTTGGAGATTA
GCAAGGGAGAAATAGTCACTTTTATAGGGAAAAGTGGTTGCGGGAAGTCTACTTTACTCA
ATATCATCGGTGGATTTATTTATCCATCATCTGGTCGGGTCATTATTGATAACGAAATTA
AACAACAGCCGTCTCCAGATTGTTTAATGCTATTTCAACATCATAATCTGCTGCCATGGA
AAACGATTAATGACAACATTAGGATTGGATTCCAACAGAAAATTAGTGATGAAGAGATTA
ACGCACAGCTTAAATTAGTTGATTTAGAAGGCAGAGGAAAGCATTTTCCCGAGCAACTGT
CCGGAGGTATGAAACAACGTGTAGCATTATGTCGAGCGCATGTGCATAAGCCTAACGTTA
TATTGATGGATGAGCCATTAGGTGCATTAGATGCGTTTACACGCTATAAACTTCAAGATC
AACTAGTGCAACTAAAACACAAAACGGAATCAACTATTATCTTAGTCACTCACGATATTG
ATGAAGCTATTTATCTTTCTGACCGCATTGTTCTATTAGGTGAAGGGTGCAATATTATTT
CGCAATATGATATTACAGCATCACATCCACGCAGTCGCAATGATAGCCACCTACTTAAGA
TTCGTAATGATATTATGGAAACATTTGCATTGAATCATCATCAAGTTGAACCTGAATATT
ATTTATAAGGAGTGAGTGACGATGAAAAGGTTAAGCATAATCGTCATCATTGGAATCTTT
ATAATTACAGGATGTGATTGGCAAAGGACGTCTAAAGAACCGTCTAAAAATGTCCAACAG
CAGCAAGTGATTAAAATTGGATATTTGCCGATTACACATTCAGCTAATTTGATGATGACT
AAAAAATTATTATCACAACACAATCATCCGAAATACAAACTAGAATTAGTTAAATTCAAT
AATTGGCCAGATTTAATGGACGCATTAAATAGTGGTCGTATTGATGGTGCATCAACTTTA
ATAGAGCTCGCGATGAAATCAAAGCAGAAGGGCTCTAATATAAAGGCTGTGGCATTGGGT
CATCATGAAGGCAATGTCATTATGGGACAAAAAGGTATGCACTTAAATGAATTTAATAAT
AATGGCGATGATTACCATTTTGGTATACCACATCGTTATTCAACACATTATCTTTTACTT
GAGGAATTACGTAAACAATTGAAGATTGAACCGGATCATTTTAGCTATCATGAAATGTCG
CCAGCGGAGATGCCAGCCGCATTAAGTGAACACAGAATTACAGGGTATTCTGTAGCCGAA
CCATTTGGTGCACTGGGTGAAAAGTTAGGCAAAGGTAAGACTTTGAAACATGGTGATGAC
GTTATACCTGATGCGTATTGCTGTGTGCTAGTACTGAGAGGTGAATTGCTTGATCAACAC
AAGGATGTAGCGCAAGCATTTGTACAAGATTATAAAAAGTCTGGCTTTAAGATGAATGAT
CGCAAGCAAAGTGTAGACATTATGACGCATCATTTTAAACAAAGTCGTGACGTTTTAACA
CAGTCAGCGGCATGGACATCCTATGGTGATTTAACAATTAAGCCATCCGGCTATCAAGAA
ATTACGACATTGGTAAAACAACATCATTTGTTTAATCCACCTGCATATGATGACTTTGTT
GAACCGTCATTGTATAAGGAGGCATCACGTTCATGACACGTCTCACAATTAATAAAATTA
TATTACCTATTATCACATTTATTATTTTCTTAGGCATTTGGGAAATGGTCATTATTATTG
GGCATTACCAACCTGTATTGTTACCTGGTCCTGCTCTTGTAGGAAAAAGTATTTGGACTT
TCATTGTTACTGGAGAAATTTTCCAACATTTAGCAATTAGTTTATGGAGATTTGTAGCGG
GCTTTGTTGTCGCATTGTTGGTTGCTATTCCACTGGGCTTCTTGCTTGGAAGGAATCGTT
GGCTATACAACGCTATCGAACCGCTATTTCAATTGATTAGGCCGATATCTCCGATAGCTT
GGGCACCATTTGTTGTTCTATGGTTTGGTATTGGTAGTTTGCCAGCGATTGCTATTATTT
TTATCGCTGCTTTTTTCCCAATAGTGTTCAATACCATTAAAGGCGTTAGAGACATTGAAC
CCCAATATTTAAAAATTGCAGCAAATTTAAATTTAACTGGGTGGTCATTGTATCGCAATA
TATTATTTCCCGGGGCATTTAAACAAATCATGGCTGGGATACATATGGCGGTAGGAACAA
GTTGGATATTTTTAGTTTCTGGTGAAATGATTGGTGCGCAATCGGGATTAGGTTTTTTGA
TCGTTGATGCACGAAATATGTTGAACTTAGAAGATGTTTTAGCAGCAATATTCTTTATCG
GATTATTTGGTTTTATTATTGATCGATTCATTAGTTATATTGAGCAGTTTATACTTAGAA
GATTTGGTGAATAAGGAGAGATGATGATGACTTTAGAAACGCTTATCAAAGAACAATTAG
ATCCTCATTTAGTAGAAGTTGATGAAGGGACGTATTATCCGAGAACATTTATTCAGCAAT
TATTTGTAGATGGTTATTTCGGTGAGGCGGCATTGAGAAAAAATGCTGAAGTAATCGAAG
CTGTATCGCAATCTTGTTTGACAACAGGTTTTTGTTTATGGTGCCAATTGGCTTTTTCAA
CGTATTTAGAAAATGCCACGCAGCCACATTTAAATAATGACTTACAACAGCAATTGTTAT
CTGGAGAAATATTAGGTGCTACCGGATTGTCTAATCCGATGAAGTCATTTAATGATTTAG
AAAAGTTGAACCTTGAACACACTTATGTTGATGGACAATTGGTTGTCAGTGGACGTATGC
CAGCTGTAAGTAATATTCAAGAAGACCATTATTTTGGTGCGATTTCGAAGCATGAATCAT
CAGATGACTTTGTAATGTTCATTCTACGTGCCAATCAAGATGGTATCACTCTTGTTGAAA
AAACAAATTTTTTAGGGGTAAACGGCTCAGCAACGTATCAAATTACTTTGAATCAAGTCG
TAGTGCCACAATCACAAATTATCACGCATGATGCGAAGCAATTTGCGGCAACTATTCGCC
CGCAATTTATTGCTTACCAAATTCCAATAGGATTAGGCTCAATTAAAAGTTCTTTAGAGT
TAATTGATGCATTTTCAAATGCGCAAAACGGAATAAATCAATATTTAGAGTATGATGTTG
AAGCTTTTAAAAAACGTTATCGTCAACTTAGAGAGGAATATTATGCAATATTAGATGACG
GTAACTTAACTTCACATTTAAATGAATTAATATCATTGAAGAAGGACATCGGCTATTTAT
TGTTAGATGTGAATCAAGCTTCTGTTGTCAATGGTGGCTCAAGAGCATACACACCATATT
CACCACAAGTTCGCAAGTTAAAAGAAGGATTCTTCTTCGCAGCATTGACACCAACATTAA
GACATTTAGGTAAACTTGAAGCAGAGTTGAATAGCTAACTGAATTAAGATGGTGCATAAT
TTTATTCGTCGAAAACTACTACCGTTTTATAGATGGTAGTAGTTTTTTTAGTGCGATTAC
GCATTTAAAATTAAGCGCCTAAATTATAATACAACGTTCGGGCACATATGTGTTCACTTA
CGCAATTATTGATAAATTTCAATCATCTGGAATAATATATAATTAGAGAGTGGGATAGAA
ATGATAAAGAATCACAAATGATCTATTATGTAGTGGTTCTTACACATTAGCCACAGCTAA
TGTGTACTTAAAAAGGAATACATGAGTAAAACTCATGCATAAGAAATACTAATTTCTAAA
GAAAAAGTATTTCTTTATATTGGGGCCCACCCTAACTTGCACATTATTGTAAGATGACTT
TCCGCCAGCTTCTGTGTTGGGGCCCACCCCAACTTGCATTGTCTGTAGAAATTGGTGTTC
CAATTTCTCTATGTTGGGGCCCCCGCATCAACTACTGCTATATAGTTATATATTAAATAA
GTATTAAGAAGTTGAACGAGTATGTCTTGAGTGAAATGTACAATTTTTGTGAAAATACGT
GAAAAATCAGGAGTCCATAAATATTGAGCTGGTTATACATGTCGAGTGAGGTGTAGTTAT
CAATGAAGCGATTAAGTACAACATTGAAAGTACGATTAATTAGTAATTTTTTACAATTGA
TTATTACGACAGCGTTTATCCCATTTATAGCATTATATTTAACTGATATGTTAAATCAAT
CTATCGTTGGCATATATCTTGTTGTCTTAGTGATTTTGAAGTTTCCGTTATCTATTATTT
CTGGCTATATTATCGAAATATTTCCAAAAAAGTCTCTCGTGCTGATTTATCAGTTGACGA
TGGTTGTTATGTTAGTGTTAATGGGCATATTTAGCTCTAACCAGCTATGGCAAATCATCT
GCTTTTGCATTGCATACGCTATATTCACTATCGTTTGGGGCTTGCAATTTCCAGTTATGG
ATACATTAATTATGGATGCAATAACGGAAGATGTTGAACATTACATTTACAAAATGAGTT
ATTGGATTACGAACTTATCGGTTGCTATCGGAGCTTTGTTAGGTGGATTAATCTATGGTC
ATAGTATGTTGATACTTTTCTTAGTCGCGGCATGTATTTTTTTAATTGTACTGGTGATTT
TATATATTTGGTTGCCAGAAGACCAAAATCAATCAGTACGAACTGTTGCTAATGCGCAAA
CGCCTTTTTATCAACAATTTCATATTTTGAAAGTGTTGCGTAGTTATAAATCAGTTTTAA
AAGATCGAAACTATATGTTAATGATTTCAGGATTCAGTATTTTAATGATGGGTGAATTCT
CAACATCTTCGTATATTGCAATTAGATTAAAAGATCAATTTGAGACCATCAGCATAGGTC
CTTATGATATTACAGGGGCAAAGATGTTAGCTATTTTACTCATGACCAATACTATTGGTG
TCATTGTACTCACGTATTTTATTTCAAAAGTTGTATTAAAAATAGATTTTAAAATAGCTT
TAGTGTTCGGTTTACTATTTTATATTGTCGGTTATAGTGGAATCACGTATCTCAATCAAT
TTAGCTTGCTCATCTTATTCATGATGATTGCTACTATAGGCGAAATCGTTTATTCGCCTA
TATTTGAAGAGCAACGCTTTAAAATTATTCCAGAAGATAAAAGAGGGACATATAGTGCTT
TTCATGCATTAGGTATTCATATGTCGGAAACATTAGCGAGGTTAGGGATTGTCTTGGGTG
TGTTCTTAACCTCCTTACAAATGGGGCTGTGTATGTTTATCTTGTTAGTAATGGGTGCTT
TGTTACTTGTTACAGGTGTATTTAGAGGACGAAAGAAAGTAAGCATAGATTGAATTTGCT
GAAACATTTATTTAATAAGTCTCTTTATATTGAAAACCTATTAATTTGGTCGTGATTAAA
ATAGAGATAAATTTATTAAGAATTTGTTAAAATTTAAGGATAACAATTGTTTTATGCGAG
TTGTTTGTTTAATATAAACTTGCTTCATGGATATTTTGTAACAACAATATTGAATTTGCA
ATGAGATGTGAACAAGAGAAAGTGATTAACGAGTTGTAGTGTGCTATTTATCGAAGATGT
ATGTAATTTACATTGAAAAATATACCAATTGTAACGATGATACAAGATGTATTTTAGGGT
AGAATATATCGCTCATATGTTGCGAATGGTGTTTTATATTAATCATTACATAACGAGTTA
ATTAACATTTCGTCGGTTATCATATCATCATGCAATTTCAATAAGTAATGAGTATTATGA
TATGAAAGAAGGACTTTTTATGATTATGGGTAATTTGAGATTTCAACAGGAATATTTTCG
TATATACAAAAATAATACAGAATCAACGACACACCGTAATGCGTATTGGGTTAAACTCGC
TAAAAATGTTGAAGCTACTAAAATGATGTATGCATTATCGACAATTGTGCAACAACATGC
ATCTATAAGACATTTTTTTGATGTTACTACCGATGACAATCTAACAATGAAACTTCATGA
ATTTCTGCCTTTTATTGAGATAAAACAAGTTCCATCTTCTTCCGCAAACTATGATTTAGA
AACTTTTTTTAAGCAAGAATTAAGTGCTTACCATTTTAATGATTCACCTTTATTCAAATT
TAAATTGTTTCAGTTCGCTGATGCTGCATATATACTATTAGATTTTCATGTGTCCATTTT
CGATGATAGTCAAATTGATATTTTTCTTGATGATTTATGCAATGCATATCGTGGCAATAA
TGTTATTAACAATAATCGACAGCATGCACATTTAAATAGAAATGATGATAAAGACAATCA
AGATGCATCGCATATAGCATTAGACTCAAACTATTTTCGGTTAGAGAATAACTCTGACAT
CCATATTGATAGTTATTTACCAATTAAGCATCCATTTGAGCAAGCTTTATATCAAACGTA
TTTGATTGATGGTATGACATCAATAGATATGGCATCGTTGGCTGTTAGTGTGTATTTAGC
TAATCATATAATGAGTCAACAACATGATGTCACATTAGGTATACATGTACCATCACATTT
ACCCAATGATTTACACGGAAATATTGTGCCATTAACGTTAACAATCGATGCAAAAGATGT
ATGTCAACGTTTTACAAAAGATTTTAATAAATGTGTGTTGCAAAATATGTCGCAATTACA
GTGCGCGAAGTCTTCGCTTTCATTAGAGACTATTTTTCATTGTTATCATCAAATGATGTC
TTGTTGTAATGATGTTATTGAGGATGTACATCAAATACATGATGCACATACATCTTTAGC
GGATATTGAAATTTTTCCACATCAACACGGGTTCAAAATTATATATAACAGTGCAGCATA
TGATTTGCTCTCAATCGAGACGCTGAGTGACTTAGTTCGTAATATTTATTTGCAAATTAC
TGAAGAAAATGGAAATGAATGAACAACTGTAGATGAACTTAATTTGATGACAGAACGTGA
TATTCAATTATATGACGATATCAATTTAAATTTGCCTGAGATAGATGATGCGCAAACAGT
TGTTACCTTATTTGAGCAACAAGTTGAAGCAACGCCGAATCATGTGGCTGTGCAATTTGA
CGGAGTGTTTATAACATATCAAACATTGAATGCACGCGCGAATGATTTAACACACCGTTT
GAGAAACCAGTACGGTGTTGAACCTAAGGATCGTGTCGCTGTCATAGCTGAAAAAAGTAT
TGAGATGATAATAGCGATGATAGGTGTGTTGAAAGCTGGTGGGGCTTACGTGCCAATTGA
TCCGAACTATCCAAGTGATCGTCAGGAGTACATTTTAAAAGATGCAACGCCTAAAGTTGT
AATAACGTACCAAGCTTTATATGAAAATGGTAAACAAAATATTAATCACATTGATTTGAA
CAAGATAGCGTGGAAAAATATTGACAATCTTTCTGAATGTAACACGTTAGAAGATCATGC
GTATGTTATTTACACGTCGGGGACAACTGGTAACCCTAAAGGGACACTAATTCCACACCG
AGGTATTGTTCGCTTGGTCCATCAAAATCATTATGTACCATTAAATGAAAAGACGACGAT
TTTGTTATCAGGAACTATAGCCTTTGATGCTGCAACATTTGAAATATATGGTGCATTGCT
CAATGGTGGAAAACTGATTGTTGCTAAAAAAGAACAATTATTAAATCCAATAGCGTTAGA
ACAATTGATCAATGAAAATGACGTTAATACTATGTGGTTAACCTCCTCATTATTTAATCA
GATTGCTAGTGAACGAATAGAAGTATTGGTACCGTTAAAGTATTTATTAATTGGTGGAGA
AGTATTGAATGCTAAGTGGGTGGATTTGCTTAATCAAAGACCGAAGCATCCTCAAATTAT
TAATGGTTATGGACCAACTGAAAATACAACATTTACAACGACGTATAATATACCTAACAA
AGTTCCAAATCGTATTCCTATTGGTAAACCGATTCTTGGTACTCATGTTTATATCATGCA
AGGCGAGCGTCGCTGTGGCGTTGGTATTCCTGGAGAATTATGTACAAGTGGCTTTGGGTT
AGCTGCAGGTTATTTAAATCAGCCAGAATTGACAGCAGATAAATTTATCAAAGATTCAAA
TATAAATCAGCTGATGTATAGAAGTGGAGATATCGTTCGTTTGTTACCCGATGGCAACAT
AGATTATTTATATCGAAAGGACAAACAAGTTAAGATTCGAGGGTTTAGGATTGAGTTGTC
AGAGATTGAGCATGCGCTCGAGCGTATACAAGGTATTAATAAAGCTGTTGCTATTGTTCA
AAATCATGATCAAGATCAGTATATCGTTGCTTATTATGAAGCGATGCATACATTATCACA
TAATAAGATTAAATCACAATTACGTATGACCTTACCGGAGTACATGATACCAGTTAATTT
TATGCATATTGAGCAAATTCCTATTACTATTAATGGGAAATTAGATAAGAAGGCATTGCC
TATCATGGACTATGTCGATACGGATGCCTATGTAGCACCGAGTACAGATACCGAACACTT
GCTATGCCAAATTTTTGCAGATATTTTACATGTGAATCAAGTAGGTATTCATGATAATTT
CTTTGAATTAGGTGGCCATTCCTTAAAAGCAACGTTAGTGGTGAATCGGATAGAGGCATC
TACTGGGAAACGATTACAAATTGGTGATTTATTACAAAAGCCAACTGTATTTGAACTAGC
GCAAGCGATTGCTAAGGTTCAAGAACAAAACTATGAAGTGATTCCTGAAGCTATAGTTAA
AGATGATTATGTGTTGAGCTCTGCACAAAAGCGAATGTATTTATTATGGAAATCAAACCA
TAAAGATACGGTGTATAACATACCTTTTTTATGGCGGTTATCATCAGAACTTAATGTAGC
TCAATTGCGACAAGCAGTTCAGCATTTGATAGCGCGACATGAGATTCTACGAACACAATA
TATTGTTGTAGATGATGAGGTTCGACAACGTATTGTGGCAGATGTTGTAGCTGACTTTGA
AGAAGTTAACACGCATTTTACGGATGAACAAGAAATCATGCGCCAATTTGTGGCACCTTT
TAATTTGGAAAAGCCAAGTCAAATTAGAGTGAGATACATTAGAAGTCCATTACATGCATA
CCTGTTTATAGATACACATCATATCATTAATGACGGTATGAGTAATATACAATTAATGAA
TGATCTTAACGCACTTTATCAACATAAATTATTGTTACCACTTAAATTGCAATATAAAGA
CTATAGTGAGTGGATGTCGCATCGTGATATGACGAAACATAGACAATATTGGTTATCTAA
ATTCAAAGATGAAGTACCTATTTTAAGCTTACCGACAGACTATGTTAGACCAAATATTAA
AACGACAAATGGAGCAATGATGTCATTTACAATGAATCAACAAACGAGACAGCTACTTCA
AAAGTATGTAGAAAAGCATCAAATTACTGATTTTATGTTCTTTATGAGTGTGGTCATGAC
GTTGTTAAGCAGATATGCTCGAAAAGATGATGTTGTTGTCGGTAGTGTAATGAGTGCGCG
TATGCATAAAGGCACGGAGCAAATGCTAGGCATGTTTGCTAATACGTTGGTATATAGAGG
GCAACCGTCACCTGATAAAATGTGGACACAGTTTTTACAAGAAGCTAAGGAAATGAGTTT
GGAGGCATACGAGCATCAAGAATACCCATTCGAATGCTTAGTAAATGACTTAGATCAATC
ACATGATGCCTCACGGAATCCATTATTTGATGTCATGTTAGTACTACAAAACAATGAAAC
GAATCATGCTCATTTTGGGCATAGTAAATTAACACACATTCAACCCAAATCAGTGACGGC
GAAATTTGATTTATCTTTCATCATTGAAGAAGATCGCGATGACTATACAATCAATATCGA
GTATAATACCGATTTATATCACTCAGAAACAGTTCGTCACATGGGGAATCAATGTATGAT
TATGATTGATTATATTTTGAAGCATCAAGATACACTACAAATTTGTGATATACCAAACGG
CACGGAGGAACTTCTAAATTGGGTTAATACGCATGTTAACAATCGAATGCTTAATGTCCC
GGGAAATAAATCTATCATAAGTTACTTTAATGAAGTTGTTTCACGACAAGGTAATCATGT
TGCGCTAGTCATGAATGATTTGACAATGACATATGAAACATTACGTAACTATGTGGATGC
CATTGCGCACATGCTCCTATCAAATGGTGTGGGCAATGGTCAACGGGTTGCCTTGTTTAC
AGAACGTAGTTTTGAAATGATTGCGGCGATGTTGGCGACAGTTAAAGTAGGTGCATCTTA
TATACCTATCGATATTGATTTTCCGAAAAAGCGACAAGGTGCAATTTTGGAGGATGCTAA
AGTAACTGCAGTCATGTCTTACGGCATTGAAATTGAAACGACATTACCAGTCATTCAATT
GGAAAATGCTAAAGGTTTTGTTGAATCAAAGGAAAATGAACAATATGATGATTTACATGG
CGATCAACTTGAAAACACAGCGATGTTAGATAATGAGATGTATGCTATTTACACATCTGG
TACGACCGGGATGCCTAAAGGGGTTGCCATACGACAACGAAATTTGTTGAATTTAGTGCA
TGCATGGTCAACTGAATTGCAATTAGGCGACAATGAAGTATTTTTGCAACATGCAAATAT
TGTTTTTGATGCATCAGTTATGGAGATTTATTGTTGTTTGTTAAATGGTCATACGCTTGT
GATTCCAGATAGAGAGGAACGTGCTAATCCAGCACAGTTACAACACCTCATTAATAAGCA
TCGTGTGACGGTGGCGTCGATTCCATTACAGATGTGTAGTGTTATGGAAGACTTTTATAT
TGAAAAATTGATTACAGGCGGGGCAACTAGTACGGCATCCTTTGTTAAATATATTGAGAA
GCATTGCGGCAGGTATTTCAATGCCTATGGACCATCTGAGTCAACAGTCATCACATCGTA
TTGGTCACATCAATGTGGTGATTTGATACCTGAGACGATTCCAATTGGCAAACCCTTATC
TAACATCCAAGTGTATATTATGTCAGATGGTTTGTTATGCGGTATTGGTATGCCAGGCGA
GTTGTGTATTGCAGGTGATAGTTTAGCGATAGGATATATTAATCGTCCAGAATTAATGGC
TGATAAATGGCAAAATAATCCATTTGGTAAAGGAAAGTTGTATCATAGTGGTGATTTAGC
ACGTTATACATCTGATGGTCAAATTGAATTTTTAGGAAGAATAGATAAACAAGTGAAAGT
TAACGGGTACCGTATTGAACTTGATGAAATTGAAAATGCAATATTAGCTATTCGTGGTAT
ATCTGATTGTGTTGTCACTGTAAGTCACTTTGATACGCATGATATATTGAATGCTTATTA
TGTCGGAGAGCAACTAGTGGAGCAGGATTTGAAGCAATATTTAAATGATCATCTGCCTAA
GTATATGATTCCTAAGACTATAACGCATATCGATTGTATGCCATTAACCACGAATGACAA
GGTGGATACTACGCGTTTGCCAAATCCATCACCTATACAACAGTCTAATAAAGTGTATAG
CGAACCATCTAATGAAATTGAGCAGACATTTGTTGATGTATTCGGAGAGGTATTGAAACA
AAATGATGTCGGTGTTGACGATGATTTCTTTGAACTTGGTGGTAACTCATTAGAGGCGAT
GTTAGTTGTCTCGCATTTAAAACGATTTGGCCATCATATTTCAATGCAGCCATTATATCA
ATATAAAACCGTGCGACAGATTGTTAATTATATGCACCAAAATCAACAATCATTAGTTGC
ATTACCGGATAATCTTTCGGAATTACAAAACATAGTTATGACTCGTTATAATTTGGGTAT
TTTAGAGGATAGTCTAAGTCATCGACCTCTAGGAAATACACTATTGACTGGTGCTACAGG
GTTTTTAGGTGCTTATCTGATTGAAGCACTACAAGGATACAGTCATCGCATTTATTGTTT
CATACGTGCTGATAATGAGGAAATAGCATGGTATAAGTTGATGACGAATTTAAATGATTA
TTTTTCAGAAGAGACGGTTGAAATGATGTTATCAAACATTGAAGTCATTGTTGGTGATTT
TGAGTGTATGGATGATGTTGTTTTACCAGAAAACATGGATACGATTATTCATGCAGGTGC
TCGTACAGATCATTTTGGTGATGATGATGAATTTGAAAAAGTAAATGTTCAAGGTACTGT
TGATGTTATACGTTTGGCACAACAACATCATGCAAGGTTAATATATGTGTCTACGATAAG
TGTGGGAACTTATTTTGATATAGACACAGAAGATGTGACATTTTCAGAAGCGGATGTCTA
TAAAGGACAACTACTAACATCACCATATACACGGAGTAAATTTTATAGCGAATTAAAAGT
ATTAGAAGCTGTAAATAATGGCTTAGATGGTCGGATTGTACGTGTTGGTAATTTGACGAG
TCCTTACAATGGGAGATGGCATATGAGAAATATAAAGACTAACCGTTTTTCAATGGTAAT
GAATGATTTGTTACAACTGAATTGTATCGGGGTTAGCCTCGCTGAAATGCCTGTAGATTT
TTCTTTTGTGGATACGACTGCCAGACAAATTGTCGCATTAGCACAGGTCAACACACCACA
AATCATTTACCATGTGCTATCACCTAATAAAATGCCGGTGAAATCTTTGTTAGAATGCGT
TAAGCGCAAAGAAATTGAACTCGTCAGCGATGAATCATTTAATGAAATTTTACAGAAACA
AGACATGTACGAAACGATTGGATTAACTAGTGTTGACCGTGAACAACAACTAGCAATGAT
AGATACAAAATTAACATTAAAAATAATGAATCACATCAGTGAAAAATGGCCAACGATAAC
TAACAATTGGCTGTATCATTGGGCGCAATATATCAAAACAATATTCAATAAGTAAGTAGG
GAAAGTTATGACAGTATTTGTAATGCAATTACAGAGTAACTTGAAAAGTATTGAAGAATT
AATATCACAAAGTCGTTGGTCATATAAAAAACCGCGTACAGTCAACTATAGATACAATCA
AGATAAACTCATGCACAGATTGGGAGATATTTTAGTGCAATATGGAATTCAACATGACAC
AGGGTTATTACCACATGAATGGCATTATCACATTTCGCCACGAGGTAAGGCAGATATAGT
TCAACACAATCGTGATGGACAGCCCATCTATGTGAGCTTATCATATAGTTATCCTTATAT
CGTGTGTGTTGTCGATAAAGAACCAGTTGGTATTGATATCGAAAAGATATCACAACGTTT
AGACTGGCGTACATTAGTGACGTGTTTCTCTACAAACGAAGCACAGCAAATATGTAGTTT
AAATGATTTTTATCAAATATGGACACAAAAAGAAAGTTTTACAAAATTGATTGGTGAAGG
TTTAATCAAAGGGTTGGACATTTATGATATGACGCAATCACACTTTTATCAATCACGTGA
AGTGAAGTTCAAACAATTTATTTTTGATCAGTTTATGGTACAGGTATGTTTCTTAGGACA
GGCACCCTGGGGTTATAAAAAAGTGTCTGTATTTCAGTTATTGAGCAGTTAAACATGGCG
TCTAACAGTTTTATTTGGCAATGAGTTTGAAAAACTACATGCTAAATGACATACTGTTAG
ATGTTTTTTTATTGGAAAAATGAAAGGTGAATACACGATGGCATCATTCAAAATCATGAC
GAGATTAAAGTAAGTGATAAGGTGAAAATATACTGAGCAATATTGAAATTGCCAAAAATA
ATGGCTTGTTACGACGCATTTGAGATTTTAATGCTCACGTAAGTTGGCTGGAATCATATC
ATGTCAGTTAATAAAATAACGTGAGCATCAATCATCATACTCAAACGATGATTTAAAACT
CACGTTACGATGTTTATATGAATTAATTTAATTTATAGCGATAGACAAAATGTTGTCGTA
CTAATTCAATAGTCATCATCCAGACGACATGTCCAAATAATTCTGATATGTGCTCTTGGA
ATGGTTGATCCCACACAGCAGGTACAGTATGCATAATCGGCATAATGATAAGGTGGAATA
ACACCCATATTACAATACCAAATACAGCACCTTGTCCCATTGCTAAGTAAGCGTATTTTT
TAACTAATATGCAATAAATAATTGCAATGACGATAGAAAAACTAAAGTGAACAATGAAGC
TTACCCAAGGTAATTCCATATTTGAAAATGTATACGTCTGATGTGTAAATTCACTACTAA
ATCCTAATTGTTGCAATAACTCTTGAGGTGGGTTTGTTGCATTTCGTTCTGGTGTACGAG
GTGGAAACATGACCTCCCAACCTAATTTTACAATTCCAGACAACAAGCCACCAATGATTC
CGGCATAAATGAATATTACCATTTGTCGTTTCGTCAACTTAAGGACCCCTCTCTTTTTTC
TATCCTCATTATAGTATTTTGTGAAAATAATCACAATGAAAAACTTTTAAAATATAAAAT
ATTTCAAGTTACAAATTTGAAAATCACTAATAGTGTTTTTCATCTCATATTGTATCATAC
TATATTCTAAGATTTCTTTTGTGAAATGAGACAGGTGAAAAGGTGACACTGCATAATCAT
TAAACAAATTAGGTACAATTATGCTTCGAAGCCGAATAATACAAGATTGAGTGGTCATAT
TCAAAGTCATACTGATGATTTTAGTATCGTTGTCCCAACAAAATCATTATTGTAAATAGC
TTCGATAATATTTGGCTTGTTTCCTGATGCAATAATAACTTTAGGACAGCCATTTTCAAT
AGCATTTTTAGCATCAAGCACTTTGGGAATCATACCTCCATAAATATCACCATGCTCAAT
ATACTGATTAATATCAGCTAATGGTAGTTGAGGTATAACAACATCATTGATTAGCACGCC
AGCAATATTACTTAGTACATAAATGGGTGCTTCTAATGATGCTGCAATAAAATAGGCGAG
TGTGTCTGCATTTATGTTGTAAAATTCTCCATCATGGTTATTGAAACCAATCGAATTGAT
GATAGGTACAAATTTAGTACATAAATAAGACAATGAGTCTATATTTAAAGTGGTTGGAAC
CCCGACATATCCATATTGTTGATCAAAACGTTTAATTTCAAATAATTGAGCATCCAAACC
ACATAAGCCTATTGCAGAACATTGGTGCTGGTTAAATTGACCTACTAATGCAGTGTTAAC
GTCTGCAATGAGCGTGTGTTTAGTAATAGTCATGGTTGCTTTATCAGTCACTCTTAGGCC
ATTAACAAAGTGTGGCTCGATTTGCTGGTTTGATAATGCTTCATTAATAAATGGGCCACC
GCCATGAACGATAATGGGGTAGATGTTGTTTGATCGTAAATGCTTAATGTTGTTAATAAT
TGATGGATGCATGTCACTTAGTGTACTGCCACCAATTTTAATGACAATAAATTTCATCTA
ACCAACACCACCTTATGTTCGATATGATGCGTTAATACGCACATAATCATAGGATAAATC
ACAACCGTATGCAGTCGCTGCAGCGTTACCTAAACCAAGCTGAACGTCAATTGTGACATT
TTCATGAGTTAATGTATTCGACATAGCTTGCTCATCAAATAGTACAGCCATACCTTTATC
CACGACAGGTATTTGGTTCAGTTGAACATATGTGCAGTTAGGATCAATTTCACATCCGCT
GTAGCCAATAGCTGTAATGATTCGACCAAAATTAGCATCTTCGCCAAAAATAGCTGATTT
TACTAGATTTGAACTTACGATAGTTTTACCGATTTTTCTTGCGTCTGATATTGATTTAGC
GCCTGAAACATTGACACTGATTAACTTTGTTGCGCCTTCGCCATCTCTGGCTATAGCTTT
AGCTAAAAATGTACAGACAAAATTGAATGCATCAACAAATGTTTCCCATTGTGGATGGTC
TTGATTAAGTATTTGGTGTTCAACTTGGTGATTTGCCATGACTAATACCATGTCATTTGT
ACTTGTATCGCCATCAACAGTAATCATATTAAATGTATGGTCAGTCGAAGATTTTAATAA
TTGATGAAGTGTATTCGATTCAATTGATGCATCGGTTGTTATAAAAGCAAGCATGGTAGC
CATATTTGGGTGAATCATACCTGATCCTTTAGCACTGCCACCAATTGTAATGGTTTTACC
ATCAATATTTAGTGATACAGCGATATGCTTTGTACATGTATCAGTTGTTAAAATTGACTC
GTTAAACGCACCTGGCGTTGCAAAATTAGCATCATTAATATGTTCTGTACCAGTTTTAAT
TTTATCCATTGGTAAATATTCTCCAATGACCCCAGTTGAAGCAACAGCAACATGCTCAGA
TGGTATTTGAAGTTGTTGAGCTACCCATGTTTGAGTTTGTTGGGCATCATCGATACCTTG
CTGACCTGTGCAAGAATTTGCATTAGCTGAATTAACAACAAGTGCTTGTAATTTCCCGTT
AGACTTTTGTAAAGTGTCTTCAGTGACAATAAGTGGTGCAGCTTTAAATTGGTTTAAAGT
ATATACGGCAGCTGAACTTGCTAAAGACGATGAGTAAATCCAGCCAAAGTCTTTTTTGTT
AGCGCGTAAACCGATGTGCATACCACCGGCCGTGAAGCCTTGAGGTGTACTGATATCGCC
ATGTTTAATAATTGAAAAGTTATGTTGCTGTGATGTCGTTTCTTGATGTTTCATTCTAAC
ACCCCTTATGGATAAACTGGTGATTGTTTTAGGCCAGTCGTAACTTCAAAATCATATAAT
ATATTTAAGTTTTGAATGGCTTGACCACTTGCCCCTTTGACAAGGTTATCAATCACTGAT
ACTAAAATTGCTGTTTGCGTTGTTTCATCTACATAGATGCCGATATCGCAGTAGTTACTA
CCGAGTACTTCTTTTGTGGTTGGAAAAGTCCCAATATCTCTAATTCTGACAAATGGCTGA
TTAGCATAATAAGAGGTCATTAATTTATGTAATGATTCAGTCGTATATTCAGATGATAAT
TTGACATATATTGTTGATAAAATACCTCGTGTCATTGGTACGAGATTTGGTGTAAATATG
ACTGATACATCTTGACCTGCAATGATAGATAAATATTGCTCGATTTCCGGTTTGTGTTTA
TGGTTTCCGATTGCATAAGCACTTAGATTTTCATTCATTTCTGAAAAATGAACACGTTGT
GATAATGAACGACCAGCACCTGACACGCCGGTCTTAGCATCAATAATAATAGATGACAAA
TCTACAATTTTTTCGCTAATAAGTGGATGTAATGCTAATAACGTTGCTGTAGGGAAACAG
CCAGGGTTAGAAATGAGTTTCGTTCCATTGTTATCTAAAGATTGCCATTCTGAAATGCTG
TAAATAGCATGATCCAAATCAACTTGTGCTGCAGCAGTTTCCTTGTAATATGCTTCATAT
ATTTCACGATTCTTAATTCTAAATGCGCCAGATAAATCGATAACATGAATACCTTTTTCT
ACTAAGGGAGGGATACATGTTTTACTTACGGGTGCTGGTGTCGCAAAGAAAATTACATCA
CAGTCATTATTGTCCACTGTAAGTGCTTCGAAATGTTGCATAATATGTTGTAAATGTGGA
AATGTTAATTTCAACGGTTCATCTACTTTTGAATGTGAGTAGATGTGTGCAATCGTTACA
TGAGGATGTGTTTGTAATAATCGAATTAATTCAATTGCGCCATAACCGCTACCGCCAACG
ATACCTACTTTAATCATCATGAATCCCTCCTATATCATATATAAATGATTAATTGTTAAT
TTTTAAAAACGTCTTGAAAAGCTGCAACAATTTGATTGATTTCCTCTTTATCAATGACTA
GAGGTGGTGACAATCGAATGATAGTACGATGCGTGTCTTTGCATAAGATTCCACGTTGAA
TCAGTTGATCCACAAAAGGTGCAGCATCTGTGTTAAGCTCTATGCCTATAAATAAACCAC
GGCCTCTAATTTCTTTAATACTAGGATGTTTAAGTTGTAGTAATGCTTTTAATAAAAATG
AACCTAAGCGTTCTGATCGTTCAACCAGTTGTTCATCTTTAAGTACATCAAGCGCTGCCG
TCGATATTGCAATGGCTAAAGGGTTACCACCAAATGTTGAACCATGTGTACCTGGTGTTA
GAACACGCATGACATCATTATTTGCAAGTACAGCAGATACAGGGTATAAGCCGCCACCCA
ATGCCTTACCTAAAATATAAATGTCTGGAACAACTTGCTCCCATTCCATAGCAAACCATT
TCCCAGTTCTACCAAGACCAACTTGAATTTCATCTGCAATCAATAATATTTGATGTTTAT
CACATAGTTGACGCACAGCTTGAATATATCCATTCGGTGGTATATTAACGCCACCTTCAC
CTTGAATTGGTTCCAAAATAATTGCTGCTGTATTCGGTGAAATAGCTTGTGTTAATTGTT
CAATGTCTCCAAAATCTACTGTTGTAGTGCCTTGAAGTAGGGGGTGAAATCCTGCTTTAT
ATGCGTCGTGGTTAGATAGTGATAATGAGCCAAGTGTACGACCGTGAAAATTGTTATTCA
TAGCGATGATTTCAACTTGTCCGTCAGTAATGCCTTTAACCTCAGAGCCCCATTTTCTAG
CAATTTTAATGGCTGCTTCAACAGCTTCAGTACCAGAGTTAAGGGGGAGTACTTTGTCTT
TCTTAGCAAGATGACAAATTTTTTCTTCCCATTTCCCGAGATTGTCACTATAAAGGACAC
GTGAAATGATAGACAACTTTGAAGCTTGTTCTGTCATCGCTTTAACAATTGTTGGATGGC
AATGGCCTTGGTTTGCAACTGAAAAACCCGAGATGCAATCTATATATTGTTTGCCATCAG
TATCCCAAACTTTGACACCTTTACCTTTAGTAATTACAAGCTTAAGTGGTGCATAATTAT
TAGAGCTATAATAATCAGTTAATTCAATGATTGAATTCATCGGTCTCCCTCCTTTATATT
TATACAATTTAAAGAATTAATATAAATATATTACAGTTGTTCAATATAAGTGTCAAATGT
AAATTTAATAATATAAAGATAAAGTTGTGTATGTATTAATGTGATTCGTAAAATGAAAGT
ACTAATATTTTTCGTGGATAATCATTGATATGTATACGAGTGCAGTTTAATGTAGTATGA
ATAAAAAATGCCACAAGCATATGTTTAACATATGACTGTGGCATAGTATTATGCTTGTGG
AATTTTACGATGCTTAATTTTATAAATAATGAAGCCGATAATGAAACCAATCAAACTGAG
AACAACCCAGCCCATACCAATGTCTGATAATGGTAAATATTTTTGGCTGAAATTAATCAA
AGTTTGTGAGAATAATGTGCTTGAAATGAACTCTGGACTAGCTTTTAATCCATCTACTAA
TGCAGCAATCATTGTAAAGAAAATGGTACATTGATAAATAATTTTTGAATGATGGAATTT
GCTACTAAATAATGTTAGTACAATCAAGGCAATTGCTAATGGATATAAGAACATTAACAC
TGGGACTGAGTACATAATAATCTTAGTTAAGCCAACATTCGCGAATAAGAATGAGATAAA
GCTCACAACTGTTGCAATCGCTAGGTAATTCATTTTAGGGAAAAGGTGTTCAAATGTTTC
TGAAAATGCCGTAATTAAACCGATAGCTGTTTTTAAGCAAGCAACCATAACTATGAGTGA
TAACAAGACGATACCGTAGTTACCTAAGTAGTATTGCGTAATTTGCGCTAAGGCAATACC
ACCATTTTCACTAAGTTTGAAATGACCAACACTTAATGTACCCATGATTGCTAGTAGGGT
ATAAATGATCCCCATCATAATGATACTGATAGTACCAGACTTAATTGTTTCTTTAGCGAT
ATCAGTTGGATTTTCGATACCTAACTTTTTAATCGTTGCAACAATGATGATACCAAATGC
CAATGACGCTAGCGCATCTAAGGTATTGTATCCATCTAAAAAGCCGTTAAATAAGGCGTT
TGATTGATATTGTTTACTAATAGGTGCATCAGATATGCCACCTAATGGATGGATAAAAGC
AAATAATAAAATAATTGCTAATAATACTAAGAATACCGGATTTAAAAATTTACCGATATA
TTCTAAAATTCTTGATGGCTTTCTCGCAAAAAACCATGCAATCACAAAGAAGACGAAGCT
AAAAATAAATAAATATAAAGTGATTTGCTTTGGTGATAAAAATGGCGAAAATGCAATTTC
AAATGATGTCGTTGCCAGTCTAGGTAAGGCGAAAAATGGTCCGATAACTAGATATAAGGC
AATAGTGAAAATATAAGCATATGTTTTATTAACACGCGATGCAATTTCAAATAAACCAGA
TGTCTTTGAAATGCCAATAGCAATGATACCTAGAAATGGTAAGCCAATTGCTGTAATTAA
AAATCCTAAGTTAGCGATAAAAACGTTAGAACCAGCAGCTTGACCCAAGTGTATTGGGAA
GATAAGATTGCCGGCACCAAAGAATAAACCAAATAACATAGAACCTATAAACATGTTTTC
TTTAAATGTTAGTTTCTTCTTCATATATGTATTTGTTCTCCTTTTTAGAACTTATAAAAA
TCTACTTAATTAAGATAATATCAAAAATTAAACCTAAAGTGATACATAATTTTGTAATAA
ATACTAAATTTTTTGAAAATTCCGGAATAAACACTGTTTTTATGTAGTAAGGGCGTAGGT
TAAGAACGGTTTAACAGATATAGAATATGTTAAATATAGAAGGTTAAACAACCCGACGTA
TTAATACTTTGTAAAATAAAGATACCCCCTTCAACATGATCGAAGGGGGTAAGTGTATGC
TTAGTTCAATATATTTAGTGATTCGCTTGTGGTTACTGTTTGCCCCATAATAGGGAATAA
ATTATCTATTGGGAATTGATGTAGCGTTTCGTTTTGAGCGCTCATCATGTCAGTAACAAA
ATACTGATCGTAGTTTAATTGATAGGCGTCTCGTGCTGTCGTATCTACACCAACATGTGT
TGCTACACCGCCAAGAACAATCGTATCAATTCCTCGACGTCTCAACTGTAAGTCTAAATC
CGTTCCTACAAATGCACTAAATTGTCGTTTGTCTATGACAAAATCGCCATCTCTCTTGTC
TAATAAATGATGGAAACGACTGTAGTCGTCGCCTTCTTTTGGTGGTAATGATACCATCGA
ATTTGGTTTCAATTCATCTTTACCATCATAGAATTTAACACGAACGAATACGATAAAACC
ATTGTTTTTTCTGAAAACATCTATTAATTTATTAGCGTTTTGAACGACATTTTCAGCTGT
ATATGGGGCATAATCCATTTTAAGAATACCTTCTTGCAGGTCGATTAACACTAAAGCGGT
TTTATTAAAATTAATCATCTTATATCAGAGTCCTTTTCGTTTAATAAAGTATTCGCTTAA
ACTTATACCCTAACGTGATGAAATTATTTATTTTGTTGCGAAAAAGCTTTAGCGATATCG
ATCAGTTTCTTTGGTGCATCTTCGACAGACATTTTGACTTCGACAAAATGCATCACATCG
GGATGACCATTAATTGCATTAAACGTGTCTTGTAAATCTTTTGATGATTCAACGTCATGA
ATTTCAACATTTTTACCACCAAATACAGCTGGTAAAGCTTTATAATCCCACATGTGAATT
TCATTATAAGGTTCATGCATGCCGTGAATAAGTCGTTCTACCGTATAGCCGTCATTATTA
ATCACAAATAATACCGGTTTAATATGTTGTCTAATCATAGTTGAAATAGCTTGAACAGTT
AGTTGTAATGAGCCATCACCAATTAACAATAAGTTACGACGATCTTTGTCTGCTAATTGT
GAACCTAATGTTGCAGGTAATGTATAGCCGATAGAACCCCATAACGGTTGCCCTATAAAA
GTATTGTTTTTGTATAATGCTAAATCATAAGCACCAAAGAATGATGTACCTTGATCAGCA
ATAATGACATCATTTGGTTTTAAGAAATTTTGCATCATTTTAAAATAAGTTTGTTGTGTT
AATGGTTCTGTGCCAACAGTATAATCGGGTGATGTTGGACGATGATAAGCAGGGAACGAT
GCGTTATTCGTATATGATATATCGGTCAATTGTTGTAGTAATGATGGTAGAGATATTTCA
TCATTTGTAACATCATCAATTTTGATATTATGATGATTTAACATAACGACATCATCGATA
TTGAATTGGTATGAAAATCCTGCTGTTGCTGAATCTGTTAATTTGGCTCCAATATTTAAA
ATTAAATCGCTGTTGTCCACATAATCTCGTATTTTATCTTCGGCAATTTTCCCATCGTAA
ATACCCATATAATATGGATTTTCCTCATTAAAAGCACCTTTTCCTAATGAAAGTTGTGCT
ACTGGTATCTGTGTTTGATTTACAAAATCTTCTAATTCTTGATGGAGGTGAAAACTGTTA
ATTTCATGTCCAGTAATGATGATAGGCTGCTTCGATTGATGCAATTTAGATGCTAATAAC
TCTATATATGTTGATGCATCAGTATCTTTGGCTGCCGTTACTTCGAATGGTGTCGGTATC
TCAATTTCAGAGATTGCGACATCGATTGGTAAATGTAAATGAACTGGGCGTCTTTCGGCG
ATTGCTGTATTAATTAAACGTGGTATTTCGGTTGTTGCATTTTCAGGTGTGATATAACCT
TGTGCAACGGTTATATGCGCAAACATTTTTCGGTAGTCGTCAAATGTACCTTCACCAAGT
GAGTGATGTACATATTTACCGGCTTGTTCAACAGCACGTGTCGGTGCACCTGTAATCGCA
ATGACAGGTATACGTTCAGCATACGAACCTGCGATACCGTTGACGGCACTTAATTCGCCA
ACACCAAATGTAGTAACTAATGCAGCGAGTCCATTAAGACGGGCATAACCGTCCGCTGCG
TAACTTGCGTTTAATTCATTTGTATTTCCTACCCAATCTACATTGGGATTACTGATAATA
TCGTCTAGAAAAGCGAGATTAAAATCACCAGGAACACCAAAAATTTTATCGACGCCTGCT
CGATGAATAGCGTCAATTAAGTAAGCTCCAATGCGTTGTTTCATAAAAAAACCACCTTTT
CTCTATATTTACACTTAAAATGATAGCCTCGAATATAGTGTAAGGTCAAGGAAGTTGACT
TTGTTGTGAAAACGCTAACAATAGTGAGCAATTAATATTTTTTAGGAAATGAGTATGAAG
GGAGGGCTTTAATTGATGATCTTAAAATTCAAAATTTAAGGGGAGAGCGAACTATCAATG
ATGCTGCAAAACACAATAGCAAAGAAAAAACAGGCACGTCACCTGATAAAGGCATACGCA
CCTGTTTTAGTAAGTATTATTTAGCTTCAAATAATTGATCGCCAAATGAAATGTTGCCAT
GTTCACCTTGTTTGAAATCAAGGTTTGTAATGTTTCCTTGTGTAACGATAATAGGCGTAA
TATCACTCTTTGCATGATTGCGGATGTAGTCTAAATCAAAGTTGATTAATAAATCACCTT
GTTTAACTTCTTGACCTTCCTCAACATGTAAAGTAAAGCCTTCTCCGTTTAATTTAACAG
TGTCTAAACCGATGTGGATTAATAGTTCTAAACCACTATCTGATACAAGACCAATTGCAT
GTTTTGTTGGGAAAATCATTTGTACTTTACCGTTGAATGGTGCACGAACTTCACCTTGTG
AAGGTTTGATAGCGATACCGTCACCCATCATTTTTTCGCTGAACACTTGATCAGGCACTT
CTGATAATGGTGTTACTTCACCAGTTAATGGTGCATGCACGATATGGCTCAATTCGCTTG
TTGCAGATTTATCTTCTGCAACAACAACAGTTTCGTCTTTATCGTCTTCTATAGTAGTAG
GGTTTTCTACTACTTGACCATTCATAATCTGTTGCATTTCATGCTTGATTTGGTCAGATT
TTGGACCAAAAATTGCTTGCATATTATTGCCGACTTCTAATACACCAGATGCGCCTAAAT
CTTTCAAACCAGGAACATCAACTTTAGATTTGTCGTTAACTTCAACACGTAGACGTGTGA
TACAAGCGTCTAAATGTTTAATGTTTGCTTTGCCACCCATAGCTTCTAATACTGCATATG
GTAATTCAGTTGCTGAAGCAGTAACAGCTTGTGATTGCTTATCTTCACGACCTGGTGTTT
TGTATTTTAATTTTACAATTAAGAATCGGAATACGAAGTAGTAAATGACTGCGTATACAA
GACCTACAGGAATAACTAACCACCATTGTGTCTTATTAGGTAGTACGCCAAGTAAAACGT
AGTCGATGAAACCACCTGAGAATGTATAACCTAAGTGAACATCCAATAAGTACAATGTTA
AGAATGATAAACCATCAAGTACTGCGTGAATAAAGAATAATAATGGTGCTACGAATAAGA
ATGAGAATTCTAAAGGTTCTGTAATACCAGTTAAGAATGATGTTAAAGCAGCAGAACCCA
TTAAACCTGCTACTACTTTCTTGTTTTCAGGTTTAGCTGAGTGATAAATTGCTAAAGCTG
CTGCAGGTAAACCGAACATCATAACTGGGAATTCACCTTGCATGAATTTACCAGCTGTCA
AATGTGCGCCTTCACGAATTTGTTCGATAAAGATACGTTGGTCACCGTGAATAATTTCAC
CAGCTGCATTTTTCCATGAACCAAACTCGAACCAGAACGGTGCGTGGAAAATGTGATGTA
GACCGAATGGAATTAATAAACGCTTAATAAAACCAAATAAGAATACGGCAACACCAGTAT
TTGAGTCTAATAATCCTGTACTGAATGCATTTAATCCTGTTTGGATTGTTGGCCAGATTA
ATGCCATTGGGAATGCTAAAATAAATGATGTTGTAGCCATCATAATAGGTACGAAACGCT
TACCAGCGAAGAAACCTAAATAAGATGGTAAGTTAATGTTATAGAACTTGTTATAACACC
AAGCTGCCAGGGCCCCGATAATAATACCGCCGAACACACCTGTTTGTAATGTTGGGATAC
CTAAAATGCTAGCGTAACCACTCGCTGGATCAGTAACATTTTTAGGTGTAACTTGTAAAA
AGTCACCCATTGTTTTGTTCATGATTATGTAACCGACAAATGCTGCGATAGCTGCTACGC
CATCACCGCCAGCTAATCCGATTGCGACACCTAATGCGAAAATCATAGGTAAGTTTTCAA
AAATAATACTACCGGCAGCTGTCATTAATTTAGCGACATTTTGAACGCCACCATTTTGTA
TAAAAGGCAAGTAGTGTTGTAATGCTTCGCCTTGTATAGCTGTACCGATAGCTAATAACA
GACCCGCTGCTGGTAAAATTGCAACAGGTAACATTAGTGCCTTACCAATACGTTGCAATT
GACCGAAAAGTTTCTTCCTCACTTGTCCAACCTCCAAAGTTGTATTTATTATTTAAGATT
CAATAAAAAAGACACGAGCAAATAGACTGTGTTGGTAACCATCACAGCTTAATTTAACTC
ATGCCTAATCTTACTTAGTAACACGTTGGTGTATGTAATTAATGTAAAAGAAGCAATTGA
CTAAGTAGTATATAAAACGGATACGTTAGTTTATCTAGCCTACCATCACATCTTATTGAA
TCTTATTTGTTTGCGACTCCTATTTTAGCATGGTGAAGTATGCGTTTTCAATACAATTAT
TAAATTCAATTTCAAATCTCTTAATTGTTCACAGATTATTATTAAAACATAATATAAGAT
AATCCTGAATAAAATGTATAAAAGTTGTTGTAATAATCCAGCAGTAGCAGCTATTATCAG
CACTTAAAAGAAAAGGATAATCTTTGATGGTGTAATAATTAACTTGTGACAGAAATATGT
AAGATTATTACAATGAACAGGCTTCAACTGATTAATATTGTAATGTGTTTTCTCTTATAG
TAAAATGTAAGCGATTACACAACTCAACTATATTTTCCTAATAATTATATTGTTAAGGAG
GGCTACTTTGACAGGCTTTTCAGTGTATTTAGGACAACCTTTAGATGAAGCGTATATTAA
GCGAATGATTAAACAAGGTTACCAAATGATTTTTACATCTGTACAAATACCAGAAGAAGA
TGACGAGACAAAATATCATTATTTCACAAAACTACTCAATTTATTAAAACATGAACAAGT
GACTTACCTCATAGATGCTAATCCATCTATATTAACACCATCTTTTTATGAGCATCTTCG
ACAATATGATGCACAATTTATGATTCGTATCGATCATAGTACATCAATTGAGGCAATCGA
AGCGATAATGGCACAGGGTTTAAAGTGCTGTTTGAATGCAAGTATTATTTCCCGGGAATT
GTTAACAAGCTTACATCAACAATTGAATGATTTTACATTACTTTCATTTTGTCACAACTA
TTATCCAAGACCAGATACGGGATTATCTGTTGACTTGGTTAATAAGAAAAATGAACTCAT
TTATCAATTTAATCCAAAGGCACAAATATATGGTTTTATTGTAGGGAGTGGTTTGCGAGG
TCCTTTGCATAAAGGCTTGCCAACAATTGAAGCAACGAGACATAGTCATCCTGTCGTTGC
AGCTAAATTATTACAAGAAACTGGTGTATCTGAAGTGTTAGTTGGAGACTCATTGATTGA
AATGAGGCAGGCAAAACAACTTATAGATTTTTGCAAGCATAGGCATTTCACGTTATGTAT
TGAAGAAGTGTTTGATACGACAGTGACTTACCTTTTCGATATGTGTCATAAAGTACGTCC
GGATAATCCGGAAAATGTCATTCGTTCGGAAACGTCAAGACAAATATGTCCACATTCGAT
TCAACCACAGTTTACGACGCAACGACGCATTGGTTCAGTAACCGTTGATAATTCGAATAA
CGGTCGTTATCAAGGTGAAATGCAAATTGTGAGACAAACGCTTAGTGCACATGACAATGT
GAATGTTGTTGCACAAATTATTAAAGAAGACTTACCACTATTAAGTTGTATCGAGCCGAA
TGATACATTTGATTTTCAAAAAACTAGGGAGTGTAAGAAGTGATGGAAAATAGTACGACC
GAAGCGCGTAATGAAGCGACGATGCATCTTGATGAAATGACTGTGGAAGAGGCTTTAATT
ACGATGAATAAAGAAGATCAGCAAGTCCCGTTAGCAGTTCAAAAGGCAATACCACAATTG
ACAAAAGTAATTAAAAAAACAATTGCACAGTATAAAAAGGGTGGACGATTGATCTATATC
GGTGCAGGTACAAGCGGAAGATTGGGTGTCTTAGATGCAGCGGAGTGTGTACCTACATTC
AATACTGACCCTCATGAAATTATAGGTATTATTGCTGGTGGACAACATGCTATGACGATG
GCTGTAGAAGGTGCGGAAGATCACAAAAAATTAGCGGAAGAAGATTTGAAAAATATAGAT
TTAACATCAAAAGATGTCGTTATAGGAATTGCCGCGAGTGGCAAAACGCCATATGTTATA
GGCGGTTTAACATTTGCTAACACAATCGGTGCTACAACAGTATCTATTTCATGCAATGAA
CATGCAGTTATAAGTGAAATTGCGCAGTATCCAGTAGAAGTTAAAGTTGGTCCAGAAGTA
TTAACTGGTTCAACGCGTTTAAAGTCTGGTACAGCACAAAAATTAATTTTAAATATGATT
TCAACCATCACAATGGTTGGTGTCGGAAAAGTTTACGATAACCTCATGATTGATGTTAAA
GCAACCAATCAAAAACTGATCGACCGTTCAGTGCGTATTATTCAAGAAATATGTGCTATC
ACATATGATGAAGCAATGGCGTTATATCAGGTATCTGAGCATGATGTGAAAGTTGCGACA
GTTATGGGTATGTGTGGCATTTCTAAGGAAGAAGCAACAAGACGGTTATTAAACAATGGT
GACATTGTTAAACGAGCAATCAGAGATAGACAACCTTAGGAGGGATTTAAATGACCAAAG
AACAACAACTTGCAGAACGAATTATTGCTGCAGTAGGTGGTATGGATAATATAGATAGTG
TCATGAACTGTATGACACGTGTGCGTATTAAAGTATTAGATGAAAATAAAGTAGATGACC
AAGAACTAAGGCACATTGATGGTGTCATGGGTGTTATACACGATGAACGCATTCAAGTTG
TGGTTGGACCTGGCACAGTCAATAAAGTGGCTAATCATATGGCGGAATTAAGTGGTGTTA
AACTAGGTGACCCAATACCACACAATCACAATGATAGTGAAAAAATGGACTATAAATCAT
ATGCAGCTGATAAAGCAAAGGCGAATAAAGAAGCACATAAAGCAAAACAAAAGAATGGTA
AGTTGAATAAAGTATTGAAATCAATTGCCAATATCTTTATACCGTTGATTCCTGCATTTA
TTGGAGCTGGATTAATTGGTGGTATTGCAGCAGTACTGAGTAACTTAATGGTGGCAGGCT
ATATTTCAGGTGCTTGGATTACGCAACTTATAACAGTATTTAATGTCATTAAAGACGGTA
TGTTAGCATACTTAGCTATTTTCACTGGTATTAATGCGGCTAAAGAATTTGGTGCGACAC
CAGGACTTGGTGGCGTGATTGGTGGTACAACGTTATTAACGGGTATTGCTGGTAAAAATA
TTTTAATGAATGTCTTCACTGGAGAACCATTGCAACCTGGACAAGGTGGAATTATTGGTG
TTATTTTTGCCGTTTGGATTTTAAGTATTGTCGAAAAGAGATTGCATAAAATTGTGCCAA
ATGCGATTGATATTATTGTAACGCCGACTATTGCATTGTTGATTGTAGGACTATTAACTA
TCTTTATCTTTATGCCATTAGCAGGTTTTGTTTCAGACAGTTTAGTTTCAGTGGTTAACG
GAATTATTAGTATTGGTGGCGTATTTAGTGGATTTATCATTGGTGCAAGCTTCCTACCGT
TAGTTATGTTAGGGCTTCATCATATTTTTACGCCAATTCATATAGAAATGATTAACCAAT
CTGGTGCTACTTACTTATTGCCAATAGCAGCGATGGCTGGTGCTGGACAAGTAGGTGCCG
CATTAGCACTTTGGGTAAGATGTAAACGCAACACAACATTACGTAATACTTTAAAAGGTG
CATTGCCAGTTGGTTTCCTAGGTATTGGAGAACCATTAATCTATGGTGTGACTTTGCCAT
TAGGTCGACCTTTCTTAACTGCTTGTATTGGCGGTGGTATTGGTGGCGCTGTAATAGGTG
GAATTGGACATATTGGTGCCAAAGCAATAGGCCCAAGTGGTGTGTCACTATTACCATTAA
TCTCAGATAATATGTATTTAGGTTATATTGCAGGATTACTTGCTGCGTATGCTGGTGGAT
TCGTTTGTACATATTTATTTGGAACGACAAAGGCGATGCGACAGACAGATTTGTTGGGTG
ATTAATGATGACAAATATTTTATATCGCATTGATAAGCAGTTGAGTGATTTTACAAAGAC
AGAAAAGATAATCGCTGATTACATTTTAAAGAATCCACATAAAATCATTGATATGACTGT
GAATGATTTAGCAGATGTTACGAATGTTAGTACAGCATCAATTGTTAGATTTAGTCGGAA
AATGACACATCAAGGTTTTCAAGAGCTAAAGATTGCAATATCTCGATACTTACCCGAAGA
TATTGCAACCAATCCACATTTAGAATTGATTGAAAATGAATCTGTAGAAACTTTGAAAAA
TAAAATGATTGCTAGAGCAACGAATACGATGCGATTTGTAGCTACTAATATTATGGATGC
GCAAATTGATGCAATTTGTGATGTGTTGAAAAATGCCAGGACAATATTTTTATTTGGATT
TGGCGCATCGAGTTTGACTATTGGTGATCTTTTTCAAAAGTTATCTCGTATTGGCTTAAA
TGTCAGGTTATTACATGAAACGCATTTACTTGTGTCAACATTTGCGACGCATGATGATAG
AGATTGCATGATTTTTGTGACGAATCAAGGTAGTCATAGTGAATTGCAGTCAATTGCACA
GGTGGCTACACATTACAGTATTCCCATCATAACTATATCTAGTACAGCTAATAATCCAGT
GGCTCAAATTGCAGACTATGCATTGATTTATGGCAGAACTGATGAAAATGAAATGCGTAT
GGCGGCTACAACGTCACTATTTGCACAGTTATTCACGGTAGATATATTGTACTATCGATT
TGTAGCATTAAATTATCATGCGATTCTAGATTGTATAACCCAATCGAAAATGGCACTTGA
TAATTACAGGAAGCATCTTGCGACGATAGATTTTAAACATTAGATATTGTGTGCGTTCTA
ATATAAATTTAGTTGCAACGTAAACAATTGAAGTTTTTGATGTGATTCAGTTGCTTGATG
AAAAATTGTTGATACAAGTTTGTAAAACTGGCATAGAGGCTATTTTGAAATTGATAAAGG
CGTGACAAATAAAAGCAAAGTTCAGATTTGAGCTTTGCTTTTTTCATAGTATAGAAATGA
AATGCTGTTATTAAGGGGGAATTAATTTGGAACTTAACGAGATGATTAATTTTGTAAAAG
AAAACAATAAGATAATTGTTACTTTATCGCTAACAATTTTCACGTCTGTAATATTTCCTG
AGTTAAAAAGTTGGTATTCAAAAATCATTAATACTGAAAACAAATATAGAATATTCGATA
GGGCAATTATTATGATTGGCACAGTGTTACCAATGTATTTTCTTTTAGGATTTTTGAATT
ATAAAATATATATTAAACTGCTAGAAAGACCTCATAGTGAATTTATTAATACAATATGGT
TTTCATTAATAGGCATAAGTTATGGATTAATCTTATTTATAGCTATTTCAACTTACCGAA
ATTATTTAGCGATTGTTAATAGATTTCAATTATATAAAATGTGTGGAAATTGTGATTACA
TACATCCCTATAGGTTTGTTGTAAATAAAGAAAGTACATTAATTAAAGATTGTTTTAAAG
TTGGCAATAATGACCTTTACGAACCTGGATCAAACTACAAAATAATTAACCTAAATCAAA
CCATATATGGACACTATGAAAAAGTTGAAAGTTTTTATCAAAATAAAAACGACAAAATAT
TCCATATCATTACGCTAAATAGAAAAAACTTAATAAGAAGTTGGCTTTTTATAAATAATT
GGTCTATTATTTTATGTCGTTTTACAATGCCGATAGTGTTCACTTTATTTATTTTTTCTT
TATCCTATTTTGATAATGGCATTTATAATGCTTTTATTCCAATTGTGATATACATTTTCA
CTTTTGTTTTTCAATCAATCATATTCAATAAAATATATACAGAGAACAAACAATTGAGGA
CACAATATATTCAAAAGTTGAACTCTGGCATAGAAGTATAAAAATATAAAGAATAGTGTG
TGTTGGTGTTTTTAGGATGCCACTAACATCAAAGACAAATATTAAAAGATAAGACAATAA
AATTAGAATAAATTTACGTTTGAAGATAAAAAACAAACATTTTTCATTAAAGTTTATGAT
ATATTTAGAGCAATAGAAAGTGTATGGAAGGGGATATGAATGGCATACCAAAGTGAATAC
GCATTAGAAAATGAAATGATGAATCAACTTGAACAATTGGGTTACGAAAGAGTAACGATA
CGTGATAATAAGCAATTGCTTGATAATTTTAGAACGATTTTAAATGAGCGTCATGCGGAC
AAATTAGAAGGCAATCCCTTAACAGATAAAGAATTTCAACGTCTGCTAACGATGATTGAT
GGGAAAAGTATTTTCGAGAGTGCCCGTATTTTACGTGATAAATTACCACTTAGACGTGAT
GATGAGTCTGAGATTTATTTGTCGTTTTTAGATACGAAAAGTTGGTGTAAAAATAAGTTT
CAAGTGACGAATCAAGTATCTGTCGAGGATACATATAAAGCACGTTATGATGTAACGATA
TTAATCAATGGACTACCCCTTGTCCAAGTTGAATTGAAACGTCGAGGCATTGATATTAAT
GAGGCGTTTAACCAAGTAAAACGTTACCGTAAACAAAATTACACAGGCTTATTCCGCTAC
ATACAAATGTTTATCATTAGTAATGGTGTTGAAACGCGATACTTTTCTAATAATGATAGC
GAACTATTGAAGAGTCACATGTTTTATTGGAGTGATAAACAGAATAACCGAATCAATACA
TTGCAATCGTTTGCTGAGTCATTTATGAGACCTTGTCAATTAGCTAAGATGATATCGCGC
TATATGATTATTAATGAAACAGATAGAATACTGATGGCAATGCGTCCGTATCAAGTGTAT
GCGGTAGAATCACTTATTCAACAAGCGACTGAGACAGGGAATAATGGATATGTATGGCAT
ACAACTGGAAGTGGTAAGACGTTGACTTCTTTTAAAGCGAGTCAGATTTTATCACAGCAA
GATGACATTAAGAAAGTTATCTTTTTGGTTGACCGTAAAGACTTGGATAGTCAAACAGAA
GAGGAATTTAATAAATTTGCTAAGGGTGCTGTAGACAAAACTTTTAATACCTCGCAACTG
GTACGCCAACTAAATGATAAAAGTTTGCCACTTATTGTAACGACGATTCAAAAAATGGCT
AAAGCGATTCAAGGTAATGCCCATTTATTAGAACAGTATAAAACGAATAAAGTTGTATTT
ATTATTGATGAGTGTCATCGCAGTCAATTTGGTGACATGCATCGCCTAGTTAAACAACAT
TTCAAAAATGCCCAATATTTTGGGTTCACTGGTACGCCACGTTTCCCAGAAAATAGTAGT
CAAGATGGTAGAACAACTGCAGATATTTTCGGTAGATGTTTACATACGTATTTAATTAGA
GATGCCATTCATGATGGTAATGTACTTGGTTTCTCAGTTGACTATATTAATACTTTTAAA
AATAAAGCTTTAAAAGCAGAAGATAACAGCATGGTTGAAGCAATTGATACGGAAGAAGTA
TGGTTAGCGGATAAACGTGTGGAATTAGTAACACGACATATCATCAATAATCATGATAAA
TATACACGTAATCGTCAATATTCAAGTATATTTACAGTTCAAAGTATTCACGCGCTTATT
AAATATTATGAGACATTTAAGCGACTTAACAAAAAGTTGGAACAACCATTAACGGTAGCT
GGTATATTTACTTTTAAACCTAATGAAGATGATCGTGATGGTGAAGTGCCATATCATTCA
CGTGAAAAATTAGAGATAATGATTAGTGATTATAATAAAAAGTTCGAGACGAATTTTTCA
ACAGACACGACTAATGAGTATTTTAATCATATTTCAAAAAATGTTAAAAAGGGCGTTAAA
GATAGTAAAATTGATATCTTAATCGTTGTTAATATGTTCTTAACTGGTTTTGATAGTAAA
GTACTGAACACTTTATATGTTGATAAGAATTTAATGTATCATGATTTAATTCAAGCGTAT
TCACGTACAAATAGGATTGAAAAAGAATCAAAGCCATTTGGTAAAATTGTAAACTATCGT
GACTTGAAAAAAGAGACAGACGATGCACTGAGAGTATTCTCACAAACAAATGATACGGAT
ACAATTTTAATGCGTAGTTATGAAGAGTATAAAAAAGAATTTATGGACGCTTATCGTGAG
CTTAAAATGATTGTGCCGACACCACACATGGTTGATGACATTCAAGATGAAGAAGAGCTA
AAGCGCTTTGTTGAAGCTTATCGTTTATTAGCTAAAATAATATTACGTTTAAAAGCATTT
GACGAGTTTGAGTTTACAATTGATGAAATTGGAATGGATGAACAAGAGAATGAAGACTAT
AAAAGTAAATATTTAGCCGTGTACGATCAAGTAAAAAGAGCGACGGCTGAGAAAAATAAA
GTATCCATTTTAAATGATATTGATTTCGAAATAGAAATGATGCGTAATGATACGATTAAT
GTGAATTATATTATGAATATATTGAGACAAATTGATCTTGAAGACAAAGCGGAACAACGT
CGTAACCAAGAACAAATTAGACGTATTTTAGATCATGCAGATGATCCGACATTGAGATTA
AAACGAGATCTAATTAGAGAATTCATCGATAATGTTGTACCTTCTTTAAATAAGGATGAT
GATATCGATCAAGAATATGTTAATTTCGAAAGTATTAAGAAAGAAGCGGAGTTCAAAGGA
TTTGCTGGAGAGAGATCTATCGATGAACAAGCCCTAAAAACAATTTCAAATGACTACCAG
TATAGTGGTGTTGTAAACCCACATCACCTTAAAAAAATGATTGGTGATTTGCCATTGAAA
GAAAAACGTAAAGCAAGAAAAGCCATTGAATCTTTCGTGGCAGAAACAACTGAAAAATAC
GGTGTGTAATGATTCAGCCCCCTCGCTAGATTAGTGTAGGGGGCATTATTATTTTCTATC
TTTTGTAAGTTACCATGTGTTTGGCAATCATCATTTGGTTTCAATACAATTTTATCATCG
TATGTGTATAGAAATAATGTCTATAGGCATTTAAAATAGTTTATAATATTAACAGGATAA
GTATTAAATGTATGTTGAAGGAGGTGCGTAGCTATGGATAATAGAAATATGATTAATCGT
GTTTTTAGTCAAAAGATATTACATCAAATTGCAATCAAAAATAAAAGTGATGTTGTTGAT
GAGGCATATGATTTTTATATACAGGGACCTAAAAATATCAATGTAATACAGAAGATGAAA
TCTTTATATAATTATCTTAAAAAGGCTTATCGTAACGAATATTTTTACAAAAACACAATG
CTTAATAAACTCCTTCTAGGACGACATTCTGTTAATACAACTACTGCACTTTCTGAGATG
CCCATAGGGAAAAGTATTGCTGATTTTATATTGTTAAACGGCAAAGGTGTTGTCTATGAG
ATTAAAACAGAATTAGATAAGTTGGATAGATTAGATAATCAAATTAATGATTATTATGAA
GTGTTTAATTATGTCGTAGTCATTACAAATGACAAACATCTGAATAAAGTTATGGCTAGA
TACAAAGATACAACAGTTGGAATTTTAGTGTTAACTTCTAGAAATACACTGAGTGAAGTT
CAAAAACCTAAAGAAAACAATAGTCTCTTAAACACAAAAGCGATGTACAACTTTTTACGA
AAAGAAGAAAGAAAAAGAGTTATTGCACAAAATCATATGGATGTGCCAACTTATAATGAT
TTCACAGAGTATGATGTGTTATTTGACGTGTTTAAAGAAATACCAATGACGAAACTGCAT
AACAATATGATTTCTGAGTTGAAAAAAAGAGGCAACATGAAAGAATACAAAGATGAATTT
TTAGCAGCTCCGACTGAAATTAAGTTCTTGTTATATTTCGCAAAAATGACAAAGAAAGAT
AAAAATAAACTATATCATTTTCTTAAGGATGCAAATAATCCCCCGCACTTCACATAGTGG
CGGGGGATTTATACTGGCGTCAAAATGCCCAGAGTATGGGTGTGACCCTTAAATCATGGC
AAAGCATCTAACACTTGATATGGTGCCGAGCCCTAACATAGCACAATATAGTTAGTATGA
CAAAGTCATCTAACATAACGCATCAGAAGTTGCCCGATTTATTTCAAGACGCATAGTTAC
TATACCGAATTACTCCTAGCTTTTATTTAGCAATAACTGGTACTTCTGAAATAAGTTGCT
TTGCATAGTCTGATTGCGGATGTTTGATAATATCTTCTGTGTTATTCAGTTCAACGATTT
CGCCATTTTTCATAACTGCAACTCGATCACATATTTCATTGATAACACCCATGTCATGTG
TGATGAATAAATAAGTGATGCCGAAGTCTAACTGTAATTGTTTTAATAACTCGATGATAT
CTTTTTGAATTGAAACGTCTAAAGCTGACACTGCCTCGTCGCAAATAATCACTTTAGGTT
CTACAGCAAGTGCTCTCGCGATACTTACACGCTGGCGTTGCCCACCAGATAATTCGTGTG
GATAGCGATATAAGAAACTTTGATCTAGACCAACTTTTTCTAACAACGATACGACAGTTT
TAATAATGTCATCATTATCTTTGACTTTCCCATGAATGATTAGTGGTCGTTTAATCACAT
CAATGACTTTAAATCTTGGGTTAATAGATGCGAATGGATCTTGGAAAATCATTTGTATCT
CTTGTCGTAAAGATTTCAATTCATCATCTTTAAATAAACTTAATGGTAATTCGTTATACC
AAATAAAGCCTTCTGACACTTCCTTTAGACCGACGACTGTCTTAGCTAATGTCGATTTCC
CTGATCCTGACTCACCGACAATGCCTAATGTTTCGCCTTTTCTAATAGCCAAGTTAATAT
CACTAACTGCTCGGTATAGGCTGCCACTCGGTGAAGTGTAATCCACGCTCACGCGATCGA
ATTTTAATAAAATATCATTGTTTAACGGTCTTGGCGGACGCGTTTGATGAATATCAGGAA
TCGCATCTATTAAGCGTTTCGTATAGGTATGTTGTGGCGATTTAAAAATACTTTCAACCG
TGCCACTTTCAACGACACTTCCATCTTTCATTACAATCACATCGTCGCAAAATTGATACA
CAGCGCCTAAATCGTGAGTGATAAAAATAATAGACGTTTCTGTGTACTCATAAAGGGACT
TCATTAACTGCAGTAATTGATTTTGTGTACTGGCATCTAATGCCGTTGTTGGTTCATCTG
CGATTAAAATTTGTGGCTTTAAAATCAATGCCATTGCTATCATGACACGTTGACGCATAC
CACCAGAAAGTTCATGCGGATAAGCATCAAATTGTCGAGTTGCATGTTTTATACCTACTT
TTTCTAAAATGTCTATTGTCATCGATTTTGCTTCAGATTTAGATACACGTTTATGTTGAA
ATAGTACTTCTGTAATTTGTTTGCCAATCGTTAATCTTGGATTCAACGAAGAGAGTGGAT
CTTGAAAAATCATTGAAATATCCTTACCTCGAATTTGTTGTAACGCTGAAGTTGATAAAT
TAGTTAACGATTGCCCATTAAAAATAATTTCTCCTGTTAACGTGTGATCCGGATAATCTG
GTAGTAGCCCTAAAATAGATTTAGCGGTAATACTTTTTCCTGATCCTGATTCACCAACAA
TACCTAGGATATGTTTTTTTCGTAATTCGAAAGAGACGTTTTTTACCGCTTGAACTGTAG
TTTCATCATAATTGAATTGTACATTCAGACTGTTGACTTCTAATAAATTTGACATGATGT
TGTGCCTCCCTATTCACAAATGTGTAAATTTATTCTATACTTTTGTATATCATAGTAATC
TACTCAAGATTATTTTACAAGGAGTGATTATCATAATTACTTATTTAGAATCTTTTAAGT
CGTTGTATCACAAGGCATTTTACAAGTTTGTATTATCGGTATTAAGCTTGCCAATATTTT
TATATGCAGTGATAAAGTTTTTCTTTTCTGCTAAGAGAAAAAATTTTTACGCTAATAATT
CTGAAATTTCAGAAATTGAACAGGCGTTACATCAAAAATATAAATATTTATCGCAGCAAA
AGTCATCCACACAAATACATAAAGAAGCATTAAAAATATTCAAGGCACAAAGTTCTAATA
CGAATTCAAAGAATATTGAACAAGCACATTTTTCAACATACTTTGAAAATGTATTATTTC
ATAAGTTCATCATGATCAAAGTGATATTGGCCTTGCCGATGTTCATCTTATTGACTATTT
ATTTACAGCCATTAGTTAGATATATTTTTGAGCGAATTGTCATGGCTGTGATTGTCATCA
TTGGTGTTATTGTCAGTGTGTTTACCATTCTGTATTTTTCACCGCTTGATTCGGCTTATA
GCATACTGGGACAAAATGCAACAAAGGCACAGATACATCAATTCAATGTATTACATCATC
TTAACGAACCTTATTTTATTCAATTGTGGGATACCATCAAGGGTGTTTTTACTTTTGACT
TAGGTACGACTTACAAAGGGAATGAGGTTGTGACTAAAGCAGTTGGCGAAAGAATTCCAA
TTACAATAATTGTCGCAGTATTAGCGCTAATTGTGGCATTAATTATTGCAATACCAATTG
GAATTATCAGTGCGATGAAGCGAAATAGTTGGCTTGATATCACGTTAATGATAATTGCAT
TAATTGGTTTATCTATTCCAAGTTTCTGGCAAGGGCTATTATTCATTTTAGCGTTCTCAT
TGAAATTGGATATTTTGCCACCATCTTATATGCCAGAACATCCAATATCGTTGATTTTAC
CTGTACTTGTCATTGGAACAAGTATTGCTGCTTCTATCACGCGTATGACAAGGTCTTCTG
TACTTGAAGTAATGCGCAGCGATTATGTTTTAACTGCTTATGCAAAAGGATTATCGAAGA
CACAAGTAGTTATTAAACATATTTTGAAAAATGCCATTATTCCAATTGTAACGCTAGTTG
GTCTTCTAGTGGCAGAGTTACTAGGCGGTTCAGCAGTGACGGAACAAGTATTTAACATTA
ATGGTATCGGTCGTTATATCGTCCAAAAACAACTAATACCTGATATCCCAGCAGTCATGG
GTGGGGTCGTATATATATCAATTGTAATATCTTTAGCAAACTTAATTATTGATATATTTT
ATGCTTTAATCGATCCAAAATTACGTAGTGAAATTAACGAAAGGAAGTGAGGCATATGGT
AAAACTTACAACAAAGATAGCTTCCTTAAAACTATTCGCAAGTTATGCTATTGCAACTTA
TATTTTAGTTATATTAACGAGTGCATTAAATCTTTTTAAAGGTTATGTGGCCGATACGTT
CTATATTGCAGAAACATTGCTAATCGTTTTAACCATCATTTTAATTATCATCTTAACAAC
GGAACAAACATGGAAGCATCATGACCTATGGCGACGTATCGTCGAAGTGTTGTTATTGTT
GATGACATTAACAGGCAACGTATTTACATTATTAATGTTTGTAAGTATTAGACGTTACCA
ACGTACATCGCAAATACATAGTTATAACGGGTGGGAATCGTTTATACGAAAAACTACTAG
ACATCGTATTGCGATTATCGGGTTACTTATTTTAGTCTACATGCTGACATTATCAATTGT
GTCACAATTTACATTTGATACGACATTGGCTACTAAAAATCAGTTCAATGCACTGTTACA
TGGACCGAGTCTAGCCTATCCGTTTGGTACTGATGATTTCGGTAGAGATTTATTTACACG
CGTAGTTGTCGGAACGAAACTGACATTTTCAATTTCAATTATTTCAGTAGTTATTGCAGT
TATTTTTGGTGTGTTACTAGGCACTATCGCAGGTTATTTTAATCATATTGATAATTTAAT
AATGCGAATTTTAGATGTAGTGTTTGCAATTCCATCATTATTGTTAGCGGTGGCAATTAT
TGCATCATTTGGAGCAAGTATTCCAAATTTAATTATTGCATTAAGTATCGGTAATATACC
ATCATTTGCACGGACAATGCGTGCCAGTGTTTTAGAAATTAAACGCATGGAATATGTAGA
TGCAGCACATATCACTGGTGAAAACACTTGGAATATCATATGGCGTTATATTTTACCGAA
TGCGATTGCGCCTATGATTGTACGTTTTTCATTAAATATAGGTGTGGTTGTATTAACAAC
AAGTAGTTTAAGTTTCTTAGGACTTGGTGTTGCACCTGATGTAGCTGAATGGGGCAACAT
TTTACGTACCGGTAGTAACTACTTGGAAACGCACAGTAATTTAGCTATTGTACCTGGTAT
TTGTATTATGTTCGTCGTTTTAGCATTTAATTTTATAGGTGATGCAGTGCGTGATGCACT
AGATCCAAGAATTCATTAAAAAGGTAGGGATAGATGTGAAGAAAATCATTAGTATCGCAA
TTATAGTTTTAGCGTTGGTATTAAGTGGTTGTGGTGTCCCTACGAAATCAGAAGTGGCTC
AAAAGTCATCGAAAGTTGAAGTGAAAGGCGAGCGACCAACGATACATTTCCTAGGACAAG
CAAGTTATGAAAATGATATGAATATCGTCAAAGATCAATTGGAAAATGCAGGATTTAACG
TGAAGATGAATATCCAACCAGATTATGGTAGCTATCGTACACAACGTCAAGCCGGCAATT
ATGATATCCAAATCGATGACTGGATGACAGTATTCGGTGACCCGAACTATGCTATGACGG
CATTATTTAGTTCTACAGGGTCAAATAGTTTATTGAAAGATAAACATGTAGACCAGTTGT
TAAATAAAGCTTCTACTCAAAATGAAGCAGATGTTAAACAAACATATAAGCAAATTGAAG
ATGAAGTTGTATTTGATAAAGGGTATATGGCGCCTTTATATGGATCAAAAAAGAATTTAG
TATATGACAATAAAGTGTTAGATAAAAATAGTGTTGGATTGCCAAATTCACGTGCATTAA
TATGGCAACAATTTGATTACAACAATAGTAGAGAACGAGATACGCGGCCACTTGTGATGA
CACAACAAGATGGTGAAATTCCTACATTGGATCCAATACGTTCAATTGCACCGTCAGTAT
ATTCAATTAATATGAATATGTACACAAGGTTATTATTATTAGATGAAAATGACCACTTAA
CAACGAAAGGTTCGTTAAGTCGTGATTATGCTGTGAATAAGGACAATAAAGCGTTTTATT
TCTTGTTAAGAGATGATGATTATTTTGCGAAAGTGGTCAATGGACAAGCACGTAATACTG
GAGAGCGTGTATCGGCTGAAGATGTTAAGTTTTCTTTAGATAGAGCACGTGATAAAAAGT
CTGTGCCTAACAATAATACTTACAATATGCACAAACATATAAATGACATCAAGATATTAA
AAGATGAGGACATCGATCAGTTGCGTAAAGAGAAAGACAAGGATGATAAATCAATCTATG
ATAAGTTGATTAAAGATTATAACGTCAAATCGTTAACGACAGATGGTCAAAGAGTAAATA
ATAAAGACGGTATTTATCAAATTGTTAAAATTACGACAGATCAATCGATGCCTCGAGAGG
TAAATTACTTAACACACTCTTCGGCAGGCATTTTATCTAAAAAATTTGTTAATCAAGTAA
ATCAAGAATATCCAAAAGGATATGGGGATAGCAGTACAATTCCTGCAAATTCAGATGGAA
AAAATGCGCTTTATGCAAGTGGCGCATACATTATGACACAGAAAAATGCATATCAAGCAA
CGTTTCAACGTAATCCAGGATTCAACGAAACAGAAAAAGGTAGTTATGGACCAGCTAAAA
TTAAAAATATTACATTGAAGTTTAATGGTGATCCGAATAATGCATTGTCAGAACTTAGAA
ATCATTCAATTGATATGTTGGCAGATGTGAATCAAAAACATTTTGATTTAATTAAGTCGG
ATAAAAATTTAAGCATTATTCGCAAAAATGGACGCAAGTCAGTCTTTTTAATGCTAAATA
TTAAAAAAGGTATATTTAAGACGCATCCAAACTTGAGACAAGCAGTAGTTAATGCGATAG
ATCAGGATCAATTTATTAAGTTTTATCGTGGCGATAAATTTAAAATTGCATCACCGATTA
CACCACTTGTCGATACTGGTAACGAGCAACGTCAAGATTTAGAAAAAGTAGAAAAAGCCA
TTAATCAATAATGTTTTAAATATTTAACAGAAAGTAGGAGGATATAGTATGGTCATTAAC
TTAAATGACAAACAGACAAAAACATCTAAAGAAGGGTTAATTTCCGTATCACATCCTCTT
GCCGCTAAAATTGGTAAGGATGTATTAGATCAAGGTGGCAACGCCATGGATGCCGTGATT
GCAATTCAACTGGCATTGAATGTGGTAGAACCATTTGCATCAGGTATTGGTGGTGGCGGG
TACTTGCTATATTATGAGCAAAGTACTGGCAGTATAACTGCGTTTGATGCGCGTGAGACA
GCCCCTGCACATGTAGACAAACAATTTTATCTAGATGATTCAGGCGAATATAAATCATTT
TTTGATATGACTACACATGGTAAAACTGTCGCTGTGCCAGCAATTCCAAAACTGTTTGAT
TATATTCACAAGCGTTATGCTAAATTGTCATTGGAAGATTTAATTAATCCTGCAATTGAA
CTAGCCATTGAAGGTCATTCAGCCAATTGGGCTACTGAAAAATATTCGCGCCAGCAACAC
GCACGATTGACAAAGTATCACGAAACGGCGCAAGTATTTACGCATGAAAATCAATATTGG
CGTGAAGGTGATTGGATTGTACAACCCGAATTAGGCAAGACATTTCAAATATTAAGAGAA
CAAGGGTTTAATGCATTTTATAAAGGTGACATTGCGAAACAATTAGTCAATGTTGTTAAA
GAATGTGGTGGGACAATCACTTTAGAGGATCTAGCCAATTATGACATTCAGATTAAAGCG
CCAATCAGTGCGACATTTAAAGACTATGACATTTATTCAATGGGTCCATCTAGTTCCGGT
GGTATCACGGTAATTCAAATATTGAAGTTATTAGAACATGTCGATTTACCATCTATGGGT
CCAAGATCTGTTGATTACTTGCATCATTTGATACAAGCGATGCATTTAGCATATAGTGAT
CGCGCGCAATACTTGGCGGATGATAATTTTCATGAGGTGCCTGTACAGTCATTAATTGAT
GACGATTATTTAAAAGCACGCAGTAAGCTCATTGATAGCAATAAAGCAAATATTGATATA
GAGCATGGTGTTGTGTCTGATTGCATTAGTCATACAGACGTTGAAGAAAATCATACCGAA
ACAACTCATTTTTGTGTGATTGATAAGGAAGGTAATATTGCTTCATTTACGACATCAATC
GGTATGATTTACGGATCGGGTATTACGATTCCAGGCTACGGCGTGTTATTGAATACCACA
ATGGATGGTTTTGATGTTGTGGCGGGTGGGATCAATGAAATTGCACCTTATAAACGACCA
CTAAGTAACATGGCTCCAACGATTGTGATGCATCACGGGAAGCCAATATTAACAGTAGGT
GCACCTGGTGCTATAAGTATCATTGCTAGTGTTGCGCAAACATTAATCAATGTATTAGTG
TTTGACATGGATATTCAGCAGGCTATAGATGAACCTAGAATTTATAGTAGCCATCCTAAT
CGCATTGAATGGGAGCCTCAATTTTCACAATCTACAATATTAGCATTGATTGCACGTGGA
CATGCAATGGAACATAAACCAGATGCCTATATTGGAGATGTACATGGACTACAAGTTGAC
CCAACAACGTATGAAGCTTCGGGTGGCAGTGATGATACTAGAGAAGGCACCGTAATGGGT
GGCGAGGTGTTAGTGATTAGAAAACAGCCATTACCATATCGGCAAATGTATGATAATGAC
GGCTTTCGTGTATATTTCAATGATGTGCAGTTACCTTTATTGGCAGATCAAGTGCGATGG
ATGCATGGCAAATGTTGGATTGAGGAGAGTGTTATTAGAATCATTTTCCCTGAAGTTAGT
GCACATATTGAAGATTTAAGAAGTTATGAAAACGCAGGAGAAAATTATATAGATGTTACC
TGGTTAGCACGAAAGAAAGGTTATCAAGTGGCATTGAAAGATGACGGTTTATATTTGAAT
GATGAAGCATATCATTCAGTGAAACGGAACACAAATGCATACTATAGATATGATCGAGAT
AGTATCACAAGATAGTTTATACGCTTGATATGAAGTTTGTAGTGGATAAGGGTTTTTATT
GAATGAAAGGATTCGATTTCGAACTTTAGCGTGACGCTTGAGTGTAGTAATGTTGGAAAT
GCTATACGAAACGCTAGTCACCTTTGTAAAATATACAACACCTCACAAATTCGTTTGTGA
TGTACATTACAATAGTTAGTCTAAAATCTAACGTGATGTGGTTTGGTACAGTTGAACGAG
TTATGTGAGGTGTTTTTATAATATAGGATTTTAATAGATGATTTGGATGTTTCTATAATT
ACAGCATAAGTATTAATGTTCACTTATTTTATTATAAGTAAGGTTTTCTTTGTATATAAT
TTGGTCTTTTCCAGGACTTGAAAAATAAAAATAAAGTTTCTGATCTTGATGATTACTGCC
TTTTAAATCACTCATTCCCTTTAATTCCACCTTTGTTGATGCATTTTTGGGAATATTATA
TCTACGTTTTAATTGTTTGACACTTGGATTATCGTTCGACAACTTACCAGATAAATTATA
ATAATCAGTGGTAGGATCATGTGTGACTTTCAAATCATTGCTATTTAAAATGCTTGTTAA
ATCACCATTTTGAATCAAAAATTGATTGTTTTCGATTTTTTGTTTCAGCGCGGGATCTTT
TACGTCTTTTGTGAAAATGATTTTATTATTAACTACTTTTACTGGATAACTTTTGTATGT
CGAGTCAGTAGCATTTTTTCTATCGTTTGTAGTTGTGTCATATTCACCAGTTATTTTATG
TGTGTTCTTATCTACCTTTAACAACATACGGTCTTCTTTTAAAAGCTCATCTGATCCAAC
AACTGAATAAGAGGATTCTATATACCATGTGTCTTGATCATTATTTTCATAATGGGGATT
ATCGTGACCATCAATTTCATAAAGCGTTTCTAAGTTTTTAATAGGATATGTACTTAGTAC
TTTTTTAAGGCCATCTTTCAAATGAATCTGTTCCCACTTCATTGCCAAAAACATACCGCC
ACTGACTACAATTGAAATAATAATAATTGCTGCTAAGTTTAACCAGAAAATTTTATACGC
TTTCATACATTCCCACCATTTCTTAAAATACTTCATTAACACCATAATAATATATTTTAA
AAATATTTACATCAGTAATAAAGTGAATATCAAATTTTAAATTTATGAAAATAATAGATA
TTTATAAAAAACGGGAAAGGTATACAATAAAAAACACTGTGTGACGTTTGAGGAGTCACA
CAGTGTAATTAAAAATTTAAAAAGTTGTTGCTAATTTTTCAGCATTATTAATACTTGTTG
CTTTAATTTCTTCAGTTTTATGCGGTTCGGCATTGTGTCCTTCAATAATGATTGTTTCAT
ATGATGGCACACCTAAGAAGGTCATAATTGTTCTTAAATAACGGTCACCCATTTCAAAAT
CAGCAGCAGGTCCTTCAGTATAATATCCACCACGTGATTGGATGTGTAATACTTTTTTGT
CAGTTAGTAAACCTTGTGGTCCTTCAGCAGAATATTTAAAAGTTTTACCTGCAATTGAAA
TAGCATCAATATATGCTTTAACTACAGGTGGAAAAGAAAGGTTCCACATAGGCGTTACAA
ATACATATTTATCTGCACTTAAAAATTCTTCTAAAATGTCACTCAATCTTGAAACTTTCA
TTTGTTCATCATCAGTTAACGTTTCGCCATTACTCATTTTTCCCCAACCAGTTAATACAT
CTTTGTCAATAACTGGAATATAAGTTTCAAATAAATCAATATGTTTCACTTCATCTTCAG
GATGTTGTTGTTGATATGTTTCGATAAATGCTTTACCAGCCGCCATAGAATTTGATACCA
GTTCATTAAAAGGGTGTGCTGTAATATATAATACTTTTGCCATTTGAAAATTCTCCTCTG
TTTCTGTTATTTGCTTAAGTATAATTATTATACTCGATATAAAATTTAATATCAATCAAA
ATATTCAAATTACCATCATTTTCTTCATCTATATTTGGCAGTACTACTAAAGTATGAGGG
CATTTAATTATGAAATAGTTGATTTAGAATATATACTTAATACCCAAAATATATGAAGGA
TGGATGCCACTATGACAAAGCGACCAAAACGTATTTTGGCAACAATTATCATTTTTCTTT
CACTATTATTTACGATTATTTATATAGATGACATACAAAAATGGTTTAACCAATATACCG
ATAAATTGACACAAAATCATAAAGGACAAGGACACTCAAAATGGGAAGACTTTTTTAGAG
GGAGTCGGATTACTGAGACTTTTGGTAAATATCAACATTCACCATTTGATGGTAAGCATT
ATGGCATTGATTTTGCATTGCCAAAAGGTACACCAATTAAAGCGCCGACGAATGGTAAAG
TAACACGTATCTTTAATAATGAATTAGGCGGCAAGGTATTACAGATTGCCGAAGACAATG
GAGAATATCACCAGTGGTATCTACACTTAGACAAATATAATGTCAAAGTAGGTGATCGAG
TCAAAGCAGGTGATATTATTGCATATTCAGGCAATACAGGTAAACAAACGACAGGCGCAC
ATTTACATTTTCAAAGAATGAAGGGTGGCGTAGGTAATGCATATGCAGAAGATCCTAAAC
CGTTTATCGATCAGTTACCTGATGGGGAACGTAGCCTATATGATTTGTAGTTATAGAAGA
GTGCCCGCAGTCTAAAAAATTAAGCAATCATTGTGTGAGTATGATACTTACATAATGGTT
GCTTTTTTCAATGAAAATCGAAATGCTAAGTCATACTTGTTTGATTTAGATATTACTTAA
AATGTAAGACAAGGTTGTTAGCATTGGCAGTGAAATATCGTACGTAAAAAATCATTATAT
TCACGCTAGAAAATAGTTGTGTGCTATATCAATTTTCTGTATAAAAGTTTAATTCTGACA
GTAATGTAAACGTTTACAATTTATGATTGACATTAATAATGACTGAATATATGATTTATG
TAAGTATTTGTGCAAACGTTTTCACAAAGTGTATTGCACAATCAAACTGTAAACAAAGTA
TGGGAGGCATAACATGGCAGAACTAAAGTTAGAGCATATTAAAAAGACGTATGATAACAA
CAATACTGTAGTGAAAGATTTTAATCTACATATTACTGACAAAGAATTCATTGTATTTGT
TGGACCATCGGGATGTGGTAAATCAACAACATTACGAATGGTTGCTGGACTAGAGTCTAT
CACATCTGGAGATTTTTATATTGATGGGGAACGCATGAACGATGTTGAACCAAAGAATAG
AGATATTGCGATGGTATTTCAAAATTATGCATTATATCCACATATGACTGTTTTTGAAAA
TATGGCATTTGGGCTAAAGCTACGTAAAGTGAATAAAAAAGAGATTGAACAAAAAGTTAA
TGAAGCAGCAGAAATATTAGGATTAACTGAGTATCTTGGTCGTAAACCAAAAGCGTTATC
TGGCGGACAGCGTCAACGTGTTGCTTTGGGCAGAGCTATTGTTAGGGATGCGAAAGTCTT
TTTAATGGATGAACCATTATCGAATCTTGATGCGAAGCTTCGAGTACAAATGCGCACAGA
AATATTGAAATTACATAAGCGACTTAATACTACGACAATTTATGTTACACATGATCAAAC
TGAAGCATTGACGATGGCTAGTCGAATTGTTGTTTTGAAAGATGGCGATATTATGCAAGT
CGGCACACCTAGAGAAATATATGATGCCCCTAATTGCATATTTGTGGCGCAATTTATCGG
CTCACCAGCAATGAATATGTTGAATGCTACAGTTGAAATGGACGGATTGAAGGTAGGAAC
ACACCATTTTAAATTACATAATAAAAAATTTGAAAAGTTAAAAGCTGCTGGCTATTTAGA
CAAGGACATTATTTTAGGTATTCGAGCTGAAGACATTCATGAAGAACCAATATTTATTCA
AACTTCTCCAGAGACGCAATTTGAATCTGAAGTAGTTGTATCCGAACTGTTAGGTTCAGA
AATTATGGTACATAGCACATTCCAAGGAATGGAATTGATTTCTAAATTAGATTCAAGAAC
ACAAGTGATGGCGAACGACAAGATTACACTAGCATTTGATATGAATAAGTGTCACTTTTT
TGATGAAAAAACAGGAAATCGTATCGTCTAAGGGGGAGTATTCATGTCTAAAATTTTAAA
ATGTATCACGTTAGCCGTGGTAATGTTATTAATCGTAACTGCATGTGGCCCTAATCGTTC
GAAAGAAGATATTGATAAAGCATTGAATAAAGATAATTCTAAAGACAAGCCTAACCAACT
TACGATGTGGGTGGATGGCGACAAGCAAATGGCGTTTTATAAAAAAATTACGGATCAATA
TACTAAAAAAACTGGCATAAAAGTAAAGCTTGTAAATATTGGTCAAAATGATCAACTAGA
AAATATTTCGCTAGACGCTCCTGCTGGAAAAGGTCCAGATATCTTTTTCTTAGCACATGA
TAATACTGGAAGTGCCTATCTACAAGGCTTAGCTGCTGAAATCAAATTATCAAAAGATGA
GTTGAAAGGCTTCAATAAACAAGCACTTAAAGCGATGAATTATGACAATAAGCAACTAGC
ATTGCCAGCTATCGTTGAAACAACCGCACTTTTTTATAATAAAAAATTAGTGAAAAATGC
ACCGCAAACGTTAGAAGAAGTTGAAGCTAATGCTGCCAAGCTAACTGATAGTAAAAAGAA
ACAATACGGTATGTTATTTGATGCTAAAAATTTCTATTTTAATTATCCGTTTTTATTCGA
CAATGATGATTATATTTTCAAGAAAAATGGCAGTGAATATGATATTCATCAGCTAGGACT
AAATTCAAAACATGTCGTCAAGAATGCTGAACGATTACAAAAATGGTACGACAAAGGGTA
TCTTCCTAAGGCAGCAACACATGATGTCATGATTGGTCTTTTTAAAGAAGGAAAAGTAGG
ACAATTTGTCACTGGACCATGGAACATTAATGAATATCAAGAAACGTTTGGTAAAGATTT
AGGAGTAACAACATTGCCTACAGATGGTGGCAAACCTATGAAACCATTTCTCGGTGTACG
TGGTTGGTATTTATCTGAATATAGTAAACATAAGTATTGGGCTAAAGATTTAATGCTGTA
TATCACTAGTAAAGATACATTACAAAAATATACAGATGAAATGAGCGAAATTACTGGACG
TGTTGACGTGAAATCATCTAATCCAAATTTAAAAGTGTTTGAAAAGCAAGCACGTCATGC
TGAACCGATGCCTAATATTCCTGAAATGCGACAAGTTTGGGAACCGATGGGCAATGCAAG
CATATTTATCTCAAATGGTAAGAATCCTAAACAAGCGTTAGATGAGGCGACGAATGATAT
AACGCAAAATATTAAGATTCTTCATCCATCACAAAATGATAAGAAAGGAGATTAGTTATG
ACGAAACGTAACCCTAAATTAGCGGCATTGTTATCTGTAATACCTGGTTTGGGACAGTTT
TATAATAAAAGACCCATTAAAGGGACGATATTTTTTATCTTTTTCATCAGTTTTATTTCT
GTATTTTATAGCTTTTTAAATATTGGTTTTTGGGGATTGTTCACATTAGGGACAGTACCT
AAGTTAGACGATTCTCGTGTCTTACTTGCACAAGGTATTATTTCTATCTTACTCGTTGCT
TTTGCAATCATGCTATATGTCATTAATATTTTAGATGCATATCGTAATGCTGAACGATTT
AATCGCAATGAGGAAATAAAGGATCCGAAGGCACGTATGGTTGCAACATGGGACAAGACG
TTCCCATACTTACTAATCTCACCAGGTACATTCTTATTGATATTTGTAGTTGTATTTCCA
TTAATATTTATGTTTGGAGTAGCATTTACAAACTACAATTTATACAACGCGCCTCCTAGA
CACACATTAGAATGGGTTGGTTTAGATAACTTTAAAACGTTATTCACAATTGGCGTTTGG
CGTAAAACATTTTTCAGTGTTATTACTTGGACATTAGTATGGACGCTTGTTGCAACGACA
CTTCAAATTGCATTAGGGCTGTTTTTGGCAATTATTGTAAATCACCCTGTCGTCAAAGTT
AAGAAATTTATCCGTACGGTGTTAATCCTACCTTGGGCTGTACCATCATTTGTGACAATT
TTAATATTTGTAGCGTTATTTAATGATGAATTTGGTGCGATAAATAATGATATATTGCAA
CCTTTATTAGGTGTTGCACCAGCATGGTTAAGTGATCCATTTTGGGCAAAAGTGGCATTA
ATTGGTATTCAAGTATGGCTTGGCTTCCCATTTGTCTTTGCACTGTTCACTGGTGTACTG
CAAAGTATTTCATCAGATTGGTACGAAGCAGCAGATATGGATGGTGCGTCTAGTTGGCAA
AAGTTTAGAAACATCACATTCCCGCATGTCATTTACGCCACAGCGCCATTGTTAATTATG
CAATATGCAGGTAATTTCAATAATTTTAATCTTATTTATCTATTTAATAAAGGTGGTCCA
CCAGTGTCAGGGCAGAATGCTGGTAGTACAGATATCTTGATATCTTGGGTGTATAATCTG
ACATTTGAGTTTAACAACTTTAACATGGGTGCAGTTGTGTCATTAATTATTGGATTTATT
GTTGCTATTGTCGCATTTATTCAATTCAGACGTACAAGTACGTTTAAAGATGAGGGAGGT
TTATAAGATGACAAAGAAGAAAAACATATTAAAAGCAATCGGTATTTACAGTTTTATAGC
GATGATGTTTGTCATCATTTTATATCCACTACTGTGGACATTTGGCATTTCCCTTAATCC
AGGTACGAACTTGTATGGTGCCAAAATGATACCAGACAATGCAACATTTAAAAATTATGC
ATTCTTACTATTCGATGACAGTAGTCAATACCTGACTTGGTATAAAAATACGCTTATCGT
AGCATCTGCAAATGCACTGTTTAGCGTGATATTTGTCACGTTAACAGCATATGCTTTTTC
TAGATATCGCTTTGTTGGTCGTAAATACGGGCTGATTACATTTTTGATTTTACAAATGTT
CCCTGTATTAATGGCAATGGTCGCAATCTATATTTTGCTAAATACAATTGGATTATTAGA
TTCTTTATTTGGACTAACACTGGTATATATTGGTGGATCAATACCGATGAATGCCTTTTT
AGTGAAAGGTTACTTCGATACGATTCCAAAAGAACTTGATGAATCTGCCAAAATTGATGG
TGCTGGTCATATGCGTATTTTCTTACAAATTATGCTTCCATTAGCTAAGCCGATTTTAGC
AGTTGTTGCTTTGTTCAATTTTATGGGGCCATTTATGGACTTTATATTACCTAAAATACT
ATTAAGAAGCCCTGAAAAATTCACATTAGCAGTTGGATTGTTCAACTTTATTAATGATAA
GTATGCAAATAATTTCACAGTGTTTGCAGCAGGGGCAATTATGATTGCAGTACCTATAGC
AATCGTATTCTTGTTCTTGCAACGCTATTTAGTATCAGGTTTAACAACAGGTGCGACAAA
AGGTTAGTTTTAAATTAGGAGTGGGGCAGAAATGATAAAGAACCACTAAAGACGATAAAG
ATTTAAAGGAGGACGTTATGATGACGATTAAAGTTGGAATCATTGGGTGTGGTGGTATTG
CGAATGGCAAGCACATGCCAAGTTTACAAAAAGTTGAAAATGTTGAAATGATCGCATTTT
GTGACGTAGACATTTCGAAAGCGGCGTGTGCGGCAAAAGCATACGGTACTGACAATGCAA
AGGTTTATGATGATTATAAAGCATTGTTAAAAGATGACACGATTGATGTTATCCATGTTT
GTACGCCAAATGACTCGCATTGTGAAATTACTGTAGCAGGGTTGCATGCCGGTAAACATG
TGATGTGTGAAAAACCAATGGCTAAAACGACAGCAGAAGCTCAAAAAATGATAGATACAG
CTAAATCAACAGGTAAAAAATTAACAATAGGTTATCAAAATCGCTTCAGACCAGATAGTC
AATTTTTATATAAATCAGCGCAACGTGGCGACTTAGGTGACATTTATTTCGGAAAGGCAC
ATGCTATTCGTCGTCGAGCAGTACCAACATGGGGTGTCTTTCTAGACGAAGAAGCTCAAG
GTGGAGGACCATTAATCGATATCGGTACACACGCTTTAGATTTAACGTTATGGATGATGG
ATAATTATGAACCAGAATCAGTGATGGGTTCAACATTCCATAAATTAAATAAACAGCATA
ATGCGGCAAACGCTTGGGGTTCATGGAATCCAGATGAATTTACAGTTGAAGATTCTGCGT
TTGGATTTATTAAAATGAAGAATGGAGCGACGATCATTTTAGAATCCGCTTGGGCGATTA
ATTCTTTAGAAGTGGATGAGGCAAAATGTTCATTATCAGGAACGAAAGCAGGTGCTGATA
TGAAAGATGGTCTACGTATTCATGGTGAAGATATGGGCACACTTTATACCAAACACGTTG
AATTGGAAAACAAAGGCGTCGACTTTTATGAAGGTAATGAAGTGGATGAAGCTGAAGAAG
AAGCAAAAGCTTGGATTGATGCAGTTGTAAATGATACTGAACCAGTTGTGAAACCGGAAC
AAGCAATGGTAGTTACAAAAATTCTTGAAGCGATTTATCAGTCTGCAAAATCAGGCAAAG
CAATTTACTTTGAATAACATCATACGGTAAGGAGGCACATCATGACAAAATTAAAAGTTG
GTGTGATAGGTGTTGGTGGTATTGCACAAGACCGTCATATTCCAGCATTGCTGAAACTCA
AAGACACAGTCTCATTAGTTGCAGTACAAGATATTAATACAGTGCAGATGATTGATGTTG
CGAAGCGCTTTAATATACCTCATGCAGTTGAGACACCTAGCGAGCTGTTTAAACTTGTTG
ATGCGGTGGTCATTTGTACACCTAATAAATTCCATGCTGATCTTTCTATAGAAGCATTGA
ATCATGGCGTCCATGTATTGTGTGAAAAGCCAATGGCGATGACGACGGAAGAGTGTGACC
GCATGATTGATGCGGCTAATAAAAATTGTAAATTACTAACTGTCGCATATCATTATCGTC
ACACAGATGTGGCAATTACTGCTAAAAAAGCAATTGAATCAGGTGTGGTTGGTAAACCTT
TAGTAGCACGTGTACAAGCGATGCGTAGGCGTAAAGTGCCTGGCTGGGGCGTTTTTACCA
ATAAAGCGTTGCAAGGTGGCGGTAGTTTAATCGATTATGGTTGCCACTTGTTAGACTTAT
CTTTGTGGTTACTAGGTAAAGATATGGTGCCGCATGAAGTGCTAGGAAAAACATATAATC
AATTGAGCAAACAACCGAATCAAATTAATGATTGGGGAACATTTGATCACACTAAATTTG
ATGTCGATGATCATGTTACTAGTTATATGACATTTGCCAATCGAGCAAGCATGCAGTTTG
AATGTTCGTGGTCTGCAAATATAAAGGAAGATAAGGTACACGTTAGTTTATCAGGCGAAG
ATGGCGGTATCAATTTATTTCCATTTGAAATATATGAGCCCCGCTTTGGAACTATTTTTG
AAAGCAAAGCTAATGTTGAGCATAACGAAGACATTGCTGGTGAGAGACAGGCGCGTAACT
TTGTCAATGCGTGTTTAGGGATAGAAGAGATTGTGGTGAAACCGGAAGAAGCACGCAATG
TAAATGCCCTTATAGAAGCGATTTATCTTAGCGATCTTGATAACAAGAGCATACAACTTT
AATGATTATTATATATAATACAAAATTCTCAATATAAAAAGAAGGAGTGCTTTTCAATGA
AAATAGGTGTATTTTCAGTATTATTTTACGATAAAAATTTTGAAGATATGTTAGATTATG
TCGCAGAATCTGGATTGGATATGATTGAAGTTGGAACAGGTGGTAACCCAGGAGATAAAT
TTTGTAAGTTAGATGAGTTGTTAGAAAATGAAGACAAGCGACAAGCATTTATGAAGTCAA
TCACAGACAGAGGCTTACAAATAAGTGGTTTCAGTTGTCATAACAATCCAATTTCTCCAG
ATCCGACAGAAGCGAAAGAAGCCGATGAAACGTTACGTAAAACAATCCGTTTAGCAAATC
TATTAGACGTGCCAGTTGTTAATACATTTTCTGGCATTGCAGGATCAGATGATACCGCTA
AAAAGCCTAATTGGCCTGTTACACCTTGGCCAACAGCCTACTCTGAAATTTATGATTATC
AGTGGAATGAAAAGTTGATACCATATTGGCAAGATTTAGCTGAGTTTGCAAAAGAGCAAG
ATGTAAAAATTGCCATAGAGTTGCATGCAGGATTTTTAGTTCATACACCATATACGATGT
TGAAGTTGCGTGAGGCTACAAATGAATATATCGGTGCTAACTTAGATCCTAGTCATTTAT
GGTGGCAAGGTATTGACCCAATTGCTGCGATTCGCATATTAGGCCAAGCAAATGCAATTC
ATCACTTCCATGCTAAAGATACGTATATTAATCAAGAAAATGTAAATATGTATGGTCTAA
CTGATATGCAACCATATGGTAACGTTGCAACAAGAGCATGGACATTCCGTACAGTTGGTT
ATGGACATAGTCCATATGTATGGGCAGATATCATAAGTCAACTTATTATTAATGGATATG
ATTATGTATTAAGTATTGAACATGAAGATCCTATTATGTCAGTAGAAGAAGGTTTCCAAA
AAGCTTGTCAAACTTTGAAATCTGTTAATATTTACGACAAGCCAGCAGACATGTGGTGGG
CATAATACGAACTCGAGGTTAGTCTGAAGTTTGTCTGAAGTAAGACTGGTGGCAGTGTTG
AATAAATGCATATGTCGCCAAGCCATTGCCAAAAATTTCACACCTTAAATCAAGTCATTG
TTTGTAAAGAAGGTGTACTTTATATAAGTATATAGCGATGGTCATACCCATTCACAGTAA
CAATCCGAACCATTGAAAAGAGCATATAACCTTTTCAATAGTGAGGTATATGATAATAAA
AAAAGCCTGTTGTCACAATGGTCATAGACACGACATACTTTAAAGGTTTCTGAATATAAT
ATTTCAGAGCGCACTTTAAAGATGGACGTCGATGGCGACTAATGTGATGACAGGCTTTCA
TCTTTTTAAATATTCATTAATTTCTCTTCTTGTTTAATACGTACATATAAGAAATACGCA
TACGGTACTAATAAAATAGTTGTATATGTTGCATGTGTTAATAATAATACACCGATTAAT
TCAGGAATGATGTTTAAGAAGTAATTTGGGTGTTTTGTAATTTTATATAATCCAGATTTA
ATAATAGGATGGTTAGGTAAAATGAATAATTTTAATGTCCAAATACCACCTAAAGTTTTA
ATAACCATAAATAACATAATATAAGCAAAGATTAATATAACTAAGCCAATACCATTTGCA
AAGCTAAATGTATCTTTATTAATAAATGCCTCTACACCAGCCAATACATAAATTAAAACG
TGTGTTATTGCTAAAAACTTCGAATTTTTAACGCCATATTCAACTGCACCGTCTGCTTTT
AATTGTTTTGAGTGATTAATAGATATCTTTAAGCTGACAAGTCTGATACAGAAAAAGATA
AGTAATATAGATAGAATCATGATGTCCTCCGTCATTATGTCATATGTATAAGCGTTGATT
TTGACAACATAAAGTATTTTATAGATAAAACTTGTCAAATACTATTAACTATTTATTAAT
TTTAGTACATAAATATGTTTCTAAGTATGTGTTTATGTTCAGTATTTTGGATAATTTAAT
AATTTTAAGGATATTAAGCGCTTACACCGACGTGATATATTTGGCTTAACGAAAATGATT
GAGGTGACAGAGATGAACTTTTTTGATATCCATAAGATTCCGAACAAAGGCATTCCATTA
TCGGTACAACGTAAATTATGGCTTAGAAACTTCATGCAAGCTTTCTTCGTAGTGTTCTTT
GTTTATATGGCTATGTATTTAATTCGAAACAACTTTAAGGCGGCACAACCGTTTTTAAAA
GAGGAAATTGGATTATCTACATTAGAACTTGGTTATATCGGATTAGCATTTAGTATCACG
TACGGTTTAGGGAAAACATTACTTGGATATTTTGTCGATGGACGTAACACAAAACGTATT
ATCTCATTCTTACTTATCTTATCTGCGATTACAGTTTTAATTATGGGATTTGTGTTAAGT
TACTTTGGTTCTGTAATGGGATTATTAATTGTACTTTGGGGACTTAACGGGGTGTTCCAA
TCAGTTGGTGGACCTGCAAGTTATTCAACGATTTCAAGATGGGCGCCAAGAACGAAACGT
GGCCGATACTTAGGATTCTGGAATACATCACATAATATCGGTGGTGCCATTGCAGGTGGT
GTCGCACTTTGGGGTGCTAATGTATTCTTCCATGGAAATGTTATAGGAATGTTCATTTTC
CCATCGGTGATTGCATTACTTATTGGTATCGCAACATTATTTATCGGAAAAGATGATCCA
GAAGAATTAGGGTGGAATCGTGCTGAAGAAATTTGGGAAGAGCCGGTCGATAAAGAAAAT
ATTGATTCTCAAGGTATGACGAAATGGGAGATCTTTAAAAAATATATCCTGGGAAATCCT
GTTATATGGATTCTATGTGTTTCAAACGTCTTTGTATACATTGTACGAATCGGTATTGAT
AACTGGGCACCGTTATATGTGTCAGAGCATTTACATTTTAGTAAAGGCGATGCAGTTAAT
ACGATATTCTACTTTGAAATTGGTGCTTTAGTTGCAAGTTTATTATGGGGCTACGTATCA
GACTTATTAAAAGGTCGTCGTGCAATTGTAGCTATTGGCTGTATGTTTATGATTACATTT
GTTGTCTTATTCTACACAAATGCTACAAGTGTAATGATGGTTAACATTTCATTGTTTGCA
TTAGGTGCGTTAATCTTTGGTCCGCAATTATTAATTGGTGTATCATTGACTGGTTTTGTT
CCTAAAAATGCCATCAGTGTAGCAAACGGAATGACAGGTTCATTCGCGTATCTATTCGGT
GACTCAATGGCAAAAGTTGGTTTGGCGGCTATTGCTGATCCAACACGTAACGGTTTAAAC
ATCTTTGGATATACATTAAGTGGATGGACAGATGTTTTCATCGTCTTCTATGTTGCATTA
TTCCTAGGTATGATTCTATTAGGAATCGTTGCTTTCTATGAAGAAAAGAAAATTAGAAGT
TTAAAAATCTAATATCAATCGGATTAAAAGTATCGCCAATTTATTGCAGTATAGTTGGCA
ATCCTGCCCCGACGGCATGTGCGTGAAGAGATGAAAGATACTGCTTCTACCCTTGCAAAT
ATATCATCTCTATGTCTCGGGGCAGATCATAATTCCCTGTTATGAAGTATCCTTATTTGC
CCGACTTAGGGTGACTCAATGAATTTACTCCTTACAATAAAGACATATAGCGGTGTCAAT
ATTGTAGGGAGTATTGTTTTATATTTAAACTCTCTAAAAAGCGGACTGAAAGAAAAGTGA
AAACTTCTCTACCAGTCCGCTTTTTCATAGAACAAAATGGAGGCGCCATAATCATTAGTT
ATTTGTTAATCTATTTTGCTTGCTTACAATAATCACTTGGCGACATTTGTAAATATTTTT
TAAAATGATAGCTAAACATTTTATACTCTGAAAAGCCTACTTTGTCTGCAATTTCATAGT
GCTTATAATGTCGATCTAACAATTGCAGAGATTGTAAAATACGATAGCGATTTAAATAAT
CGACAATTGTAATACCAACATGATCTTTAAATGTTCGCATCGCATACGATTCACTAACAT
CGATATGTTGAATTAAATCTGAAACAGTCACTTTCGTTTGATAAGATTGCTTAATTTGAT
CAACAATCTGATTTACATAATAATCATCGTATTCTACTTTTAATAATGGTTGGAAGGCAT
CATGACAAGATGCTAAGCTCCGGCCGTTCTGTGATTGTTGCTCTAATAAGGTACGGACAA
GTCTTCCTAAAATAACTTCTAATTGTGCATGGTCCACTGGTTTTAATAAATAATCAAGAA
CATGATGTTGAATGCCGGCTTTCATATATTCAAAGTCATCGTAACTCGATAATATGATGA
CATTACAATCTAGATGCGCAATATCATTGAGTAAATCGACGCCATTTTTACGTGGCATAC
GAATATCAGTAATTACTAATTCTGGCTGATGTTGTTGAATTAGTGATAATGCTTCAACAC
CATCTTTAGCAGTGTATATTGTATTGAAATGATAGTCTCCCCAAGGAATGATTTGCTTTA
AACCTTCTCGAATAATTCGCTCATCATCACAAATAACTACCTTAAACATCTACATTCCCC
CTTGAAAGTGGTATTTTATAACAAATTAACGTACCTTGATTACGCTTTGAAAAAATATGA
AGTCGTGCATGTGAACCATATTGAATCATTGCTTTATTGTGTAAATGATTTAATCCCAAA
TGCTTAGTATCAAATACATCATTATTAAGAGATTGGCGTACATATTGCAGGCGAGATGAC
GACATCCCAATACCATTGTCGCAAACTAAAACATGTAAATTCTGACGTGCCAATGTCAGG
CGTATAGTAATGTCCAATGACTCAGTATCTCTACCATGTTTAATAGCATTTTCTATGAGT
GGTTGAAGCATCATTTTACCAATTGTCTGGTGACGCGCTTCTTCAGAACTTTCGATATGG
AGCTTAATCATGTCATCAAAACGGATGTTTTGTATCGCAACATACTGTTCAATGTAGTTC
AACTCTTCGTTTAATTCCACTGTATGTGAGTTTGTACGTAATGAGTAACGTAACATTTGC
GATAATTGTTGGACCACAGTTTGTGCTAATTTCGGAGATAACGTAATTAAATATTGTATT
GTTTGCATCGTATTGAATAGGAAATGAGGCTGGAATTGGCGTTCTATTTCCTTTAACTGA
ATATCACGCAAGCGACGTTCTGTATGCTCGATAGAATGGATCAGTTGCTCATTTGATTCA
AATAAATCGTAAATATAATTATTAATTTCTTCTAGTTCACTATTGTTTTTTAAAGGCGTA
TATGTACCTAGATGACGATTTTTGGCATAGTAAATTTTTTGAATAATCGTTTCGATATCT
TTTGTTTGTCGTTTAGCCATATTATCTGCGCTAATGAAACCAAATATTACTAGTAAAACA
AGAACTACAGCCATAACAATTAACAACGTGATACCATCTTCAATGTTTTCATGTATATCT
TTATAAATAACGAGACGATGGTCAGCATGGTTTAATTTTACAGATTCATTCATAAATCCG
AATTGTTGTGGTATATACTTTTCACCTATAGTAAAACGGTCATCGTTGGCGTATAAAATA
TTGTCATATTGATCAACGATAAGTGCGAATTGTCGGCTATCTTTCTTAATTTCACTTAAA
CGTGGGGTGTTAGCCATATAAATTTTAAGCATATATGTACTATTTTTGAATTTAAGCTGA
TGCGTTGAAAATAAATACATATTTTTAGTGTTTAAATGTTCATAATTATTGGTTATAAAC
TGATTTGGTCCAGATAATTCATAATAAAGTGTTGCTGGCTGTTGGTGTATTAATTTTAAT
AATTCACGTTTTGTAGCGGTAACATCATGATGATTTGTTAAATCGAGCTCTTGAAACGAA
TTGTTATGCTGTGTAATAAATGTCTGAATCTGCTTTTCAGTGTGATGTAAAGATGACTGA
CTTTCATCAACATGTTGATGAATCGTACGATGCTCAATCCAAATATAGATGGCATAGAAG
CTTACTAGTCCAATAATAATGACTAAAAATACTGGAAAAATAGTAGACGCAAATAACGAT
CGTCTCAATTGATGTCTATAAGGTTTGTATGCCGTCATTGAATCATCTCCAAAAATTTAT
GATGTGGAATGTCCGGTAATTTAGATTTCGATATTAAAGGTATGTTCTTAAGATTTTCGA
TAGACTGATCGCTTTGTTCACTAACATCCTTTCGAATTGACTTGGCATCGAACTCTGCAA
CTAATCGTTGTTGTACTGAGCGGCTTGTTAAATATTGTACTAACTTTTTACGCTTAGGAT
GAGGGTGTGCATTTTTAACTAAAGCAATACCATCAACATTTAACATTGTTCCTTCAATTG
GATAAACGATTGATACAGGATAACCTTTGTTTTTCCATGTGCGTGCATCTTGTTCGTAGC
TTAGACCTGCGTAATATTTACCTTTAGCAACATCTTCAATGACTTTAGACGTCTTTGACA
GTTGCATCGCGTGGTCTTGGAATTGATGCACATCACTTACTCGATGATGCATGCTATAAA
TAGCACGCATATGTTGATAGCCTGTCGTTGTTGTATTTGGATTTGAGTATGCAATTTTAC
CTTTAAGTATAGGTTGTAATAAATCTTGATAACCTCGAATCTTAATATCTCCTTGTAAAT
CTGAATTAACTACTATAACTGTTGGCATTAATAGAAAACTAGTAACATATTTATTGTTCG
AGCGATAATCCTCTAATTGCTGTGTTACAGATGTATCTTGATAGGGAACAAAATCTTCTG
GATGATCAATTGTTTCTGATAACACACCACCCATAAAGACATCACCACGCTCCGAAAAAT
CTTCGTTATGCAAGTTTGAAAGCAGTACTTGAGTAGATCCGTGTTTAATTTCAATTTTGA
CATGCTCTTGTTTTTCAAATTCATTTAAAATTGGACGAATCAAGTTTGATTGATACGGAG
AATAAACTGTTAATACATTTTTATCTGATTCAGAGTGACGCGTATTAGCGCATGCTGATA
AAAAAATGAGAAATAATAGCAAGATATAAATTTTTGATTTCATGATATCCCATCAATTCT
ATGTATATTTTAATACAATAATTTTAGCAATAAATGACGCATAAGTAATGTTAAATATTT
AGAAATGTTTATAGATGACTTGTTAAGACGTTGCAAATGTTGTGATAGCACATAATTTTT
GTTTGTCAAGACGACTTACCGAGGCTGTAAAATCAAACTGTTATATTTTATTTGAAGCTG
TTATATAAAAATTGGCAAGATATTGAACGGTTCAAAAGTAAATTTTTACGTCAATAAAAG
TATTTAATCCAGTCTCTTCATATATAAAAGTAAATCTTTCTAAGTATTGATTTAACGCTT
ATTAACAATCATTTTTTATAAACAAATATATTCACCTAAATTAACTTTTAAAGCAATGAA
AATAGTGAACATTATAACTGTTGTGTAACAGAATGCAATTAGCATATTACTGTTACACAA
ATTAGTACAGTTTCTATGTTTTGACATACATTTGATGAAAATTGTACATAATTTATGTGA
AAAAAATCACAACAAACATGCTACAATGACTATGAAAACGTTAACATAGCATTTCAAATT
CACAACATTATACAGATGGAGGCGTTTAGTATGTTAGAAACAAATAAAAATCATGCAACA
GCTTGGCAAGGATTTAAAAATGGAAGATGGAACAGACACGTAGATGTAAGAGAGTTTATC
CAATTAAACTACACTCTTTATGAAGGTAATGATTCATTTTTAGCAGGACCAACAGAAGCA
ACTTCTAAACTTTGGGAACAAGTAATGCAGTTATCGAAAGAAGAACGTGAACGTGGCGGC
ATGTGGGATATGGACACGAAAGTAGCTTCAACAATCACATCTCATGATGCTGGTTATTTA
GACAAAGATTTAGAAACAATTGTAGGTGTACAAACTGAAAAGCCATTCAAACGTTCAATG
CAACCATTCGGTGGTATTCGTATGGCGAAAGCAGCTTGTGAAGCTTACGGTTACGAATTA
GACGAAGAAACTGAAAAAATCTTTACAGATTATCGTAAAACACATAACCAAGGTGTATTC
GATGCATATTCTAGAGAAATGTTGAACTGCCGTAAAGCAGGTGTAATCACTGGTTTACCT
GATGCATACGGACGTGGACGTATTATCGGTGACTATCGTCGTGTAGCTTTATATGGTGTA
GATTTCTTAATGGAAGAAAAAATGCACGACTTCAACACGATGTCTACAGAAATGTCAGAA
GATGTAATTCGTTTACGTGAAGAATTATCAGAACAATATCGTGCATTAAAAGAATTAAAA
GAACTTGGACAAAAATATGGTTTCGATTTAAGCCGTCCAGCAGAAAACTTCAAAGAAGCA
GTTCAATGGTTATACTTAGCATACCTTGCTGCAATTAAAGAACAAAACGGTGCAGCAATG
AGTTTAGGTCGTACATCAACATTCTTAGATATCTATGCTGAACGTGACCTTAAAGCAGGT
GTTATTACTGAAAGCGAAGTTCAAGAAATTATTGACCACTTCATCATGAAATTACGTATT
GTTAAATTTGCTCGTACACCTGATTACAATGAATTATTCTCTGGAGACCCAACTTGGGTA
ACTGAATCTATCGGTGGTGTAGGTATTGACGGACGTCCACTTGTTACGAAAAACTCATTC
CGTTTCTTACACTCATTAGATAACTTAGGTCCAGCACCAGAACCAAACTTAACAGTATTA
TGGTCAGTACGTTTACCTGACAACTTCAAAACATACTGTGCAAAAATGAGTATTAAAACA
AGTTCTATCCAATATGAAAATGATGACATTATGCGTGAAAGCTATGGCGATGACTATGGT
ATCGCATGTTGTGTATCAGCGATGACAATTGGTAAACAAATGCAATTCTTCGGTGCACGT
GCGAACTTAGCTAAAACATTACTTTACGCTATCAATGGTGGTAAAGATGAAAAATCTGGT
GCACAAGTTGGTCCAAACTTCGAAGGTATTAACAGCGAAGTATTAGAATATGACGAAGTA
TTCAAGAAATTTGATCAAATGATGGATTGGCTAGCAGGTGTTTACATTAACTCATTAAAT
GTTATTCACTACATGCACGATAAATACAGCTATGAACGTATTGAAATGGCACTACATGAT
ACAGAAATTGTACGTACAATGGCAACAGGTATCGCTGGTTTATCAGTAGCAGCTGACTCA
TTATCTGCAATTAAATATGCACAAGTTAAACCAATTCGTAACGAAGAAGGTCTTGTAGTA
GACTTTGAAATCGAAGGCGACTTCCCTAAATACGGTAACAATGACGACCGTGTAGATGAT
ATCGCAGTTGATTTAGTAGAACGCTTTATGACTAAATTACGTAGTCATAAAACATATCGT
GATTCAGAACATACAATGAGTGTATTAACAATTACTTCAAACGTTGTATACGGTAAGAAA
ACTGGTAACACACCAGACGGACGTAAAGCTGGCGAACCATTTGCACCAGGTGCAAACCCA
ATGCATGGCCGTGACCAAAAAGGTGCATTATCTTCATTAAGTTCTGTAGCTAAGATCCCT
TACGATTGCTGTAAAGATGGTATTTCAAATACATTCAGTATCGTACCAAAATCATTAGGT
AAAGAACCAGAAGATCAAAACCGTAACTTAACTAGTATGTTAGATGGTTACGCAATGCAA
TGTGGTCACCACTTAAATATTAACGTATTTAACCGTGAAACATTAATAGATGCAATGGAA
CATCCAGAAGAATATCCACAGTTAACAATCCGTGTATCTGGTTACGCTGTTAACTTCATT
AAATTAACACGTGAACAACAATTAGATGTAATTTCTCGTACATTCCATGAAAGTATGTAA
CAAAATTTAAGGTGGGAGCACTATGCTTAAGGGACACTTACATTCTGTCGAAAGTTTAGG
TACTGTCGATGGACCGGGATTAAGATATATATTATTTACACAAGGATGCTTACTTAGATG
CTTGTATTGCCACAATCCAGATACTTGGAAAATTAGTGAGCCATCAAGAGAAGTCACAGT
AGATGAAATGGTGAATGAAATATTACCATACAAACCATACTTTGATGCATCGGGTGGCGG
TGTAACAGTCAGTGGTGGCGAACCATTGTTACAAATGCCATTCTTAGAAAAATTATTTGC
AGAATTAAAAGAAAATGGTGTGCACACTTGCTTAGACACATCGGCTGGATGTGCTAATGA
TACAAAAGCATTTCAAAGGCATTTTGAAGAATTACAAAAACATACAGACTTGATATTATT
AGATATAAAACATATTGATAATGACAAACATATTAGATTGACAGGAAAGCCTAATACACA
CATCCTTAACTTCGCGCGCAAACTGTCAGATATGAAACAACCTGTATGGATTCGACATGT
CCTTGTGCCTGGTTATTCTGATGATAAAGACGATTTAATTAAACTAGGGGAATTTATTAA
TTCTCTTGATAACGTCGAAAAGTTTGAAATTCTGCCATATCATCAGTTAGGTGTTCATAA
GTGGAAAACATTGGGCATTGCATATGAATTAGAAGATGTCGAAGCGCCCGATGATGAAGC
TGTTAAAGCAGCCTACCGTTATGTTAACTTCAAAGGGAAAATTCCCGTTGAATTATAAAT
ACAATTCAGACCGAAAAGAAAGCATATGTAACTTCAAGAGTGAAGGGGCATATGCTTCTT
TTTCAATTGAGTATAGAGTATTAGCAAGACATAGTAGGTATATGAGACAACTTCTACAAT
GGTTGAAGGAAGACGTTTTTGTAAGTAGCTATGCTGATAAAGAATGTGATGCCTTGTTAA
AGGTGGGGTTCCAATATCATCATTTAGCTGATGTTGAATGGGTTATTATTTGCTACTTGC
ATATGAATATGAGTCTTTTCAAATTTTTATTGACCCTGAGTAATGAAAAATATTAAGATG
AAACTTAATATTAAAGCAATGCGGAGCGTGATTATGAAGAGAATTAGTAAAGATATATGG
GCAGTATTTAAATTACTGTATCAAAATAAAGGGCGTTTTAGCATTAATGCCTTACTATTG
CAGTTAATCATGATTTTTATTAGTAGTACATACTTAATTTTACTATTTAATATGATGTTA
AAAGTAGCTGGGCAAAGCCAACTTACGATTAACAATTGGATGGAAATCGTAAGTCACCCT
GCCAGTGTGATACTTCTTATTATATTCATATTAAGTGTTGCCTTTCTGATTTATGTAGAG
TTTTCATTGTTAGTTTATATGGTTTATGCCGGCTTTGATCGACAGATTATTACATTTAAA
TCCATTTTTAAAAATGCCTTTGTAAATGTGCGTAAACTCATAGGTGTACCAGTTATTTTC
TTTGTCATTTATTTAATGTTAATGATACCCATTGCCAACCTAGGACTAAGTTCAGTATTA
ACAAAAAATATTTACATACCTAAATTTTTAACGGAAGAACTTATGAAAACGACGAAAGGT
ATAATCATTTACGGTACCTTTATGATTGCTGTATTTATATTAAACTTTAAATTAATATTT
ACCTTACCGTTAACGATTTTAAACCGCCAGTCGTTATTTAAAAATATGAGACTAAGTTGG
CAAATTACGAAGCGAAATAAGTTTCGACTTGTTATAGAAATAGTTATATTAGAACTCATC
ATTGGTGCGATTTTAACATTAATTATTTCAGGAGCAACATATCTTGCTATTTGTGTAGAT
GAAGAAGGAGATAAGTTTTTAGTCTCATCAATTTTATTTGTTGTATTGAAAAGCGCATTG
TTCTTCTATTATTTATTTACGAAATTATCATTAATCAGTGTGTTAGTACTGCACTTAAAA
CAAGAGAATGTATTAGACCAACCGGGCTTAGAATTTAAATACCCAAAACCGAAACGGAAG
TCTAGGTTCTTTATAATTTCAATGGTGCTTGCAGTGACATGTTTTATCGGTTATAACATG
TACTTACTTTACAATAATACTATCAATACAAATATCTCCATTATTGGTCATCGTGGTTTC
GAAGATAAAGGCGTTGAAAATTCTATTCCGTCATTGAAAGCTGCTGCAAAAGCGAATGTC
GAATACGTTGAGTTAGATACAATTATGACGAAAGATAAACAATTTGTTGTTAGTCATGAT
AACAATTTGAAACGTTTAACAGGTGTTAATAAAAATATTTCTGAATCTAATTTCAAAGAT
GTCGTCGGTTTGAAAATGCGTCAAAATGGACATGAAGCAAAACTTGTATCCTTAGACGAA
TTTATTGAAACGGCTAAACAATCTAATGTGAAGCTACTAGTAGAGTTAAAGCCACATGGT
AAAGAACCAGCAGATTATACACAACGTGTTATTGATATTTTGAAAAAGCATGGTGTTGAA
CATCAATATCGTGTGATGTCATTGGATTATGATGTGATGACTAAGTTAAAAAAAGAAGCG
CCATATCTCAAGTGTGGTTATATCATTCCGTTACAGTTTGGTCATTTTAAAGAAACATCA
TTAGATTTCTTTGTCATTGAAGATTTTTCTTATTCGCCAAGACTTGTTAATCAAGCACAC
ATGGAAAATAAAGAAGTCTATACTTGGACCATTAACGGCGAAGAAGATTTAACGAAATAC
TTACAAACCAATGTTGATGGTATTATCACTGATGACCCAGAATTAGCTGATCAGATTAAA
GAAGAAAAGAAAGACGAAACATACTTCGATCGTTCTATAAGAATATTATTTGAATAATAA
AAACAAAGACCTCTAAAGTTATCAAGATGATACCTTCAGAGGTCTTTTTAACGTTGCCAT
CTATGGGATAGGCAATCGTTTCATTCGTTTATAATCATATGACATGTATTTGTAAGGCAA
TTTGGCGTCACAAACACTTACATGATTTATTGGTGAATTATTAATTGTTTTGTGAATGCA
AAGGGTTAGAAATTGAAGCGTAAATACTTTCTAATCTATGTTTCGCTTTAGTCATTTGAT
CCAAATTTTTAGTGCGTATAGCGGATTTAGCAATATAGTGTGCAGCTAAAATATCGCGTT
TTTGATACGCATCTAAATTTAGGTACGATAATTTATTTAAGTCAGTGTTTGCTATTAATT
CATGTAATTGATCTACAAGCGCTTGATGTTGATACGTATATGATGTAGTTTCAGATTTGC
TTGCTAATTTAATACCAGTCGTATCAAGGAGCGCCGCTTTAATACCAGCAACTAAATATG
TTTTGATTTTCATTTGTGTTGTCATGCTTTGTTACTCCTTTGATGTACATTAATCAAAAA
AATTATACACTATTGTATATTGCAAAGCTAATTAACTATAACAAAAAGATAGTTAATGCT
TTGTTTATTCTAGTTAATATATAGTTAATGTCTTTTAATATTTTGTTTCTTTAATGTAGA
TTGGGCAATTACATTTTGGAGGAATTAAAAAATTATGAAAAAGCAAATAATTTCGCTAGG
CGCATTAGCAGTTGCATCTAGCTTATTTACATGGGATAACAAAGCAGATGCGATAGTAAC
AAAGGATTATAGCAAAGAGTCAAGAGTGAATGAGAATAGTAAATATGGGACATTAATTTC
AGACTGGTATTTAAAAGGGAGATTAACTAGTCTAGAATCTCAATTTATCAATGCATTGGA
TATTTTAGAGACATATCATTATGGCGAAAAAGAGTATAAAGATGCAAAAGATAAATTGAT
GACAAGAATTTTAGGGGAAGACCAATACCTTTTAGAAAGAAAAAAAGTGCAGTATGAGGA
ATACAAAAAATTATACAAAAAATATAAAGAAGAGAATCCAACCTCTAAAGTTAAAATGAA
AACATTCGATCAATATACAATAGAAGATTTAACTATGAGGGAATATAATGAGTTAACAGA
ATCGTTAAAAAGTGCTGTAAAAGACTTTGAGAAAGATGTTGAAATAATAGAAAATCAACA
TCATGATTTGAAACCATTTACTGATGAAATGGAAGAGAAGGCTACTGCTAGAGTTGATGA
TTTAGCAAATAAAGCATATAGTGTTTATTTTGCATTTGTTAGGGATACACAACATAAAAC
TGAGGCATTAGAGTTAAAAGCGAAAGTAGATTTAGTTTTAGGTGATGAGGATAAACCGCA
TCGTATTTCTAATGAAAGAATTGAAAAAGAAATGATAAAAGATTTAGAATCTATTATTGA
AGATTTCTTTATAGAAACTGGTTTAAATAAGCCTGATAATATTACGAGTTATGATAGTAG
TAAACATCACTATAAAAATCACAGTGAAGGTTTTGAGGCTCTAGTTAAAGAAACAAGAGA
AGCGGTCACAAACGCTAATGATTCTTGGAAAACTAAAACTGTCAAAAAATACGGGGAAAC
TGTAACAAAATCTCCTGTTGTAAAAGAAGAGAAGAAAGTTGAAGAACCTCAAGCACCTAA
AGTTTCTGAAAAAGTAGATGTTCAGGAAACAGTTGGTACAGAAGAAGCACCATTACCAGT
TGCACAGCCATTAGTAAAAATTCCACAAGGGACAATCTATGGTGAAACTGTAAAAGGTCC
GGAATATCTAACGATGGAAAATAAAACGTTACAAGGTGAAATCGTTCAAGGTCCAGATTT
CCCAACAATGGAACAAAACAGACCATCTTTAAGCGATAATTATACTCAACCGACGACACC
GAACCCTATTTTAAAAGGTCTTGAAGGTAGCTCATCTAAACTTGAAATAAAACCACAAGG
TACTGAATCAACGTTGAAAGGTACTCAAGGAGAATCAAGTGATATTGAGGTTAAACCTCA
AGCATCTGAAACAACAGAAGCATCACATTATCCAGCGAGACCTCAATTTAACAAAACACC
TAAGTATGTGAAATATAGAGATGCTGGTACAGGTATCCGTGAATACAACGATGGAACATT
TGGATATGAAGCGAGACCAAGATTCAATAAGCCATCAGAAACAAATGCATATAATGTAAC
AACACATGCAAACGGCCAAGTATCATATGGGGCTCGCCCGACACAAAACAAGCCAAGCAA
AACAAACGCATATAACGTAACAACACACGGAAATGGTCAAGTGTCATACGGAGCTCGTCC
GACATACAAGAAACCAAGTAAAACAAATGCATACAACGTAACAACACATGCAAACGGCCA
AGTATCATATGGGGCTCGCCCGACACAAAACAAGCCAAGCAAAACAAACGCATATAACGT
AACAACACACGGAAACGGCCAAGTATCATATGGCGCTCGCCCAACACAAAACAAGCCAAG
TAAAACAAACGCATATAACGTAACAACACACGGAAACGGCCAAGTATCATATGGCGCTCG
CCCAACACAAAACAAGCCAAGTAAAACAAATGCATATAACGTAACAACACATGCAAATGG
TCAAGTGTCATACGGAGCTCGTCCGACATACAAGAAGCCAAGCGAAACAAATGCATACAA
CGTAACAACACATGCAGATGGGACTGCGACATATGGGCCTAGAGTAACAAAATAAGTTTA
TAACTCTATCCATAGACATACAGTCAATACAAAACATTACGTATCTTTACAACAGTAATC
ATGCATTCTATGATGCTTCTAACTGAATTAAAGCATCGAACAATCGGAAGCATATTTCTA
AATTATTTATTCATTATAGTCTTAAACATAACATGACCTAATATATTACTAACCTATTAA
AATAAACCACGCACATCTATGTGATATACGACAATCACAGCAATAATAATTGCTTTAGAA
AGTCGTACCGAACTGGAACTTACAAGTCTAGTTCGAACACACACTGATGTGAGTGGTTTT
CTTTATTTTAAACATGAACAATCAGATAAGTTACTAGCATTAGCAAATATTATTAAATCA
AAGGGCTTCGATTCATAAAATTTAAAACAATGATTAGAATTAGTCGTGTAAATGTTAAAT
TCTAAAACGGAAATACCCGCTATCCTATTAAACTACTATTTTGTTCAATCACTATATTTC
ACACAGCTTCAATAATAAAACGAAACTGCTTCAACCCGCTTCAGCTTCAGCCTACTTCAA
TAACAAAACGAATCCGCTTCATCCAAAATCAACCATTCTAACGCACATACTCAAATATAG
CAGCTGCACCCATACCGACACCAATACACATCGTAACCATGCCGTAACGACTATCGGGAC
GTCTACCCATTTCATTAAGTAAACGCGCGGTTAACATTGCCCCTGTAGCACCTAATGGAT
GACCTAAAGCAATAGCGCCACCATTCACATTCGTACGTGATATATCTAGACCTACTTCTT
TAATAGATGCAATCGTTTGAGAAGCAAATGCTTCGTTCAATTCGATCAAATCAATGTCTT
CAACAGATAGATTGCTGAGTGACAATACTTCAGGAATCGCATATGCAGGCCCAATACCCA
TAATTTTCGGGTCAACGCCTACTGCCTTATAACCAACGAATCGTGCAATAGGTGTCACGC
CGAGTTCTTTCACTTTATCTCCAGACATTAAAACTACAAATCCTGCACCATCAGAAAGTG
GGGCAGATGTTCCTGCAGTCACAGTGCCGTCAGCTTTAAATACTGTACGTAATTTGGCTA
GTGCCTCCATCGTGGTGTCAGGTCGTATAAATTCATCTTGGTCAAAGATATTTGTGTGTA
CTTTTGGTCCTGTGTTTGTATATTCAACTGAGTTTACTTGTATTGGAATAATTTCATCTT
TGAACCGACCATCACGTTGTGCGTCATAGGCACGTTGATGACTTCTGACAGCATAAGCAT
CTTGATCTTCGCGTGATACGTCAAATTGGGATGCTACATTTTCAGCAGTTAAACCCATAG
GATATGACGCACCTATATCAACATATTGTAAGGTAGGATTGTTTGTGGGCTCGTTGCCAC
CCATTGGTACGGCACTCATCAATTCAACGCCACCAGCTACAAGTATATCTCCTTGACCAG
CCATAATTTGATTGGCTGCAATCGCGATGGTTTGTAATCCTGATGAGCAGTAGCGATTCA
CTGTTTGACCCGGTACCGTGTCAGATAATCCCGTACGCAATGCAATCGTTCGTGCAATGT
TTTGTCCTTGTAATCCTTCTGGAAAAGCCGTACCAACAATGACATCTTCAATCATATTCT
TATTGAATTTTCCGTCAATACGTTTCAATACGCCTTGTAATACTTTGGCTGCGACATCAT
CAGGTCTTTCGTGGAATAATGCGCCTTGCTTTGCTTTCGCTGCGGCTGAACGCCCATAAG
CTACAATGTATGCTTCTTGCATGGTTATCATCCTCTCTTAATGACTATCTTTTAATTACG
TAATGGCTTACCAGTTTTTAACATATGCGCAATTCTTTCATATGATTTTTTAGATTTTAG
TAAGTCAATAAAGCCAATTTTCTCCAACGATTGAATGTAACGTTGATTGATAAATGTATT
TCTTGGTAAATCACCACCCGCTAAAATTGTGGCGATATTTAAGGCGATATGATAATCATG
GTCGCTAATAAAATGACCCCGTCTTTGCGCATCTAATTGTCCTTGGATTAATGCTTTGAA
GTCTTCGCCTAAAGCGATATATTGATGTCTAGGATTCGGAATATAGTTTGTTTCTGCTTC
ATATTTCGCACGTTTGAGTGCAACTTCGACACGTTGTGCTGTATTGAAAATAATCGTATC
TGTATCACGTAAATAACCATAACGACGTGCCTCAAAGGCATTTGTAGAGACTTTCGCAAA
TGCGATATTCGTCAGTACTTTTGTCATGGAAGCTTGTTTGTCATCAAACTTATGCGATGT
GCGTAATATGCGATCAGCCATTTCTGCAAGGCCACCGCCACTCGGTAATAAGCCAACACC
TGCTTCAACAAGACCGATATATGTTTCACTTGCAGCGACAACAATAGGTGAGTAAAGTAC
AAGCTCACAGCCACCGCCTAAGGCACGACCTTGAACAGCTGTGACTACTGGTTTCAAACT
ATACTTCAAACGATTAAAGCTATAATGTAATTTATCAATTGATTGTGCAACGACATCATC
TACAAGACCGTCTTCATGCGCCTTTTTCATTAAGAAAAGATTAGCACCCACACTGAAATT
ATTACCATCTGCATAAATAACCATACTTGTGTAATGGTCATTTTCCAGTAAATCAATCGC
ATCAACTAACGCATCGTTGAATTCATCGGTAATGACATTATTTTTACTTTGTAATTTCAG
TAGCAGTTGATCATCATGAGTTACGGAAAGTTTGGCATCACCTTTATCCCAAAGTTCATC
TTTTACGAAGTGAGAAACAGGTGTTGCATATTCGATGGTCTCATCTTGTTTATAAAAGCC
ACCATCTAAATCACTAATCCATTGTGGTAAGTCTCCAAGTTCGTCTTCCATACGTGTTTT
AACACGTTCATATCCCATTGCATCCCATAATTGGAATGGACCAAGTTTCCAGTTGAACCC
CCAGACAAGCGCACGGTCTATGTCTCGGAAATCATCGGTAGCTTTAGGTACATTGATGGC
AGAGTAATAGAAATTATTACGTAATGTCTCCCATAAAAATAGTCCCGCTTCGTCTTGCGC
ATTGAATATGACATCAAGGTTATGCACTAAGTCTTTATTAAATTCATTTAAAATTGGTAA
TTGTGGTTGCGATACAGGTACATAATCTTGTTTTTCAACATCGTAAACAAGTCGAGCTTT
AGTTTCTTTATCCTTTTTGTAAAATCCTTGTTTCGTTTTACGTCCGAGTGCGCCATTTTC
AAACAACGTATTTACAATTTTGACATCATGAAAATAAGGTGTTTCTTCAGGTACTTGTTG
CATGCCTTTAATTACAGACACTGCAATATCTAAACCGACTAGGTCAGATAGGGCATATGT
ACCTGTTTTAGGACGACCAATCGCTTGCCCAGTTAAAGCATCCACATATACAATGCTTAA
CTTGTGTTGCTCGGCGCGATACATAATATCGTTCATTGTTTGCGTGCCGACTCTATTTGC
GACAAAGCCAGGCACATCATTGACGACAATGACACCTTTACCTAACACATTTTGCGCGAA
ATTTTTTACATCTAATATAATAGATTCCTTCGTGTGTGACGTAGGTATTAACTCCACTAA
TTTCATAATACGTGGTGGGTTAAAGAAATGTAGACCAAAGAATCGTTCTTGATCATTCTC
GTTAAATGCTTGAGCAATCGCATTAATTGGAATACCTGATGTATTTGTAGCGAATAAAGC
ATCTTCTTTAGCATGTTGTAGAACTTGTTGCCAAACAGCATGCTTAATTTCAATATCTTC
TTTGACTGCTTCGATATATAAATCAGCATCATCATTTACCAAGTCATCATCAAAATTACC
ATATGTTAAATGACTCGCTAGATTTAAGTCGAATAGTAGCGGCCGTTTCTTATCTGTAAT
TTTATCGTAAGATTTTTTCGCAATGAGATTTGGATCGTTTTTGTCCACTACAATATCTAA
TAGTTTTACTTTAAGTCCAGCATTCACAAAGAGTGCTGCCAGTTGAGCGCCCATTGTGCC
TGCGCCAAGAACGGTTACTTTATTAATTGTCATAGTGATTCCTCCAATTTAGTTGAGGAT
AAGATAACCATTAAGATAATTGGAATAACGTTGCTATTTTATAAAATTGATTGAGTATCT
TTGACAGTCATCTTAGCCTCTTATTTAAGGAAAAAGCTTTATGCTTAAAATAAGTCTTTT
TTTAGTGGAATTACTGCATCTCATATAATTCTTTGCTATTTATACGAAAGCAGAATCTCC
AGTCAAAGCGCGTCCAATTACTAAGGCATTAATTTCATGTGTACCTTCGTACGTGTAAAT
CGCTTCTGCATCAGAGAAGAAACGTGCAATATCATAATCGTCAGCTAGTATGCCATTACC
ACCTGTAATACCGCGGCCCATAGCTACTGTCTCACGCAAACGTAAGGCATTCATCATCTT
CGCCGTTGAAGTTGCAACCTCGTCATATTCACCATGTGCTTGCATATTAGCTAATTGAGC
ACATGTTGCCATTGCTTGAGCTAAATTACCTTGCATCATTGCTAGCTTTTCTTGTATTAA
CTGATATTTACTAATTGGTTTGCCGAATTGCTTACGCTCAGCGACATAATCTAATGTGGC
ACGTAAAGCGCCAGCCATACCACCTGTAGCCATATAGGCAACGCCTGCTCTCGTTGAATA
AAGAATTTTGGCAATATCTTTAAAGCTTGTTATGTTTTGTAAGCGATCCGCTTCATCTAC
TTTGACATTAGTTAATTTAATTAGTGCGTTAGGAACAATGCGAAGTGCGATTTTATTATC
AATGACTTCAATATAGACGCCATCTTGTTCTGGTCTGACTACAAAGCAATGAGGTTTGCC
AGTTTCTTTATTTACTGCGAATACTGGAATGACATCAGACACATGTGCACCACCAATCCA
TTTCTTTTCACCATTGATAACCCAAGTATCGCCCTGGCGTTCAGCGACTGTTTCAAGACC
TCCCGCAACGTCCGAACCGTGTTCTGGTTCAGTTAAAGCAAAGCATGTACGCAGTTCATG
TGACTGTAATTTAGGTACATATTTCGCAATTTGTTCTTTGCTACCTCCGAAATAGAAAGT
GTTATGCCCTAAACCTTGGTGAACACCGAGTAGGGTAGCTAAGGAAATATCAAATCGCGC
GAGTAGGTAAGACATGAAAAACTGAAATAGTTGACTAGGCATTTTGGCGTTTGGACGATC
CTTGTATAGTAATGGATTGTTAAAATAATTTAATTCTCCCAGATCTTTAAAATAGTCCTC
GGGTACAGTAGCGTCTATCCAATGTTGATTAATATTTTCACGGTACTTACTTTCTAGCAA
TGAATCTACTTGTTGTAAAAATTCGACTTCACCGTCTGTTAAACCTTTAGCAATACTAAG
TACATCTTCAGGAAATAATGTTTTTAAGACTGTTTCTTTTTCAAATGTCATATAAATTCC
TCCTAAAAATAATATGAATACTAATGTGAAATGCATTTAATCCAAAAACAACTCGCTTTA
CATGTAAACGCTTACACTAAATATCAAAAATTTTTATCACCTTTAAAGTGTTTGTGAGAC
TTTGTCATTCATCATTTGTCGAATCGCAAGTTTATCTGGTTTCTGCGTACTGTTTAACGG
CATATGTGTCACTGGTACATACATTCTTGGAACTTTATAACCTGCTAAACGACTTCGCAT
ATGTTGATCTAAAATTTCAGTGTAATGAGGTTCATCTTCGCGAAGTATAATGGCTGCAGC
AATTGACTCACCATATTTTGGATGATCATAGCCAACGACCACACACCGGTCTACTAGTGG
ATGCTCAGCTAAAGCATTTTCGACTTCGGATGGTAAGACATTTTCGCCACCAGTTATGAT
TAATTCTTTTTTGCGGTCAATAATAAATATATCGCCATCGTCGTCCATTTTTGCTAAATC
TCCTGTCAATAAGTAACGACCATGAAACGCTTTAGCAGTCTCTGCTGGTTTATTCCAATA
TCCTGGCGTGACATTTTTAGCCTTAATTGCAAGTTCACCAATCTCGCCAGAAGGTACTTC
TTCACCGTTATCATCAAGGATACGTGCATCAACAAACATGACTGCTTTACCAATACTCAT
TGGTTTACGTTTTGAATTTTCCGGTGTATTAACAAGTACAAGCGGTGCTTCAGTTAAGCC
ATAGCCGTTAATAATGTTTATGCCATATTGTTTAAAAGCTGCTTGGATACTTGGTAATGG
TTGTGAACCACCTTGGATGATATAATCCATAGCTTTAAAATTTTCAGGATTAAAATTACT
AGCACGTAGCGTACTATAATACATTGTCGGAATCATGATAATAAATGTAGGGTGATATTG
TGCAATCATGTCATTCAATTCTTCGCCGTTAAAGTAACGTTGAAGAATAAGTGTGCCACC
TGACATTAATACTGGTAATACAGTATCGTTAAACCCTAAAACATGGAACATTGGTGTTGA
TACAATCGTAATATAGTTTGAATTGAACTTATACGTCAGCTCTAAGTTTGCGCCGTTATG
AACAAATGATTCATATGAGAACATCACACCTTTAGGTGATCCAGTTGTACCACTTGTATA
AATTAATGCTGCAAGATCTTGTGGTTCAACAGGTGTTGCTTGAAAAGGTTGGTGATAGTC
TGGATTTACGATTTCATCATATTGCGCTACATCAATATCCATATGCAATAAGTTTTGGTC
AATATCGATGAGTGAACTTAAATGTTTTTCAGCATAGAAGAGCAGTTTTAATTGTGCATC
TTCCACAATGGCTGCAATTTCTTTTGGGTTAAGCCGCCAATTCAATGGTAAAAAAACCGC
ACCTGTTTTAAAACAAGCAAATAGTAAATCTAATATTGCAATATCATTTGGCGCAAAAAT
ACCGATAACATCGCCTTTTTTAACACCTTGAGATGTTAAATAATGTGCCATATTATCAGC
GCGTGCATTGAGTTGTTGGTATGTCCAAGATGTTTGTTTTGCGTGATCAATAACGGCAGG
CTTGTCATCATCGAAGTCTGAACGCGTTTTTATCCAATCGAAATTCATTAGTATACCCCC
TTTAGCTTCACTTTCATACTTTATGAATTGATTGTTTAAGTTGTCCCCATTTTTCTTTGT
AAATGCTGGTATCAATTAATTTTAAATGATCAGCAATAATTGGTTTAAAAGCCATTTGAT
TCAAAATATCTTTATGCAAATCAAGACCTGGTGCAATTTCAATTAGTTTCAAGCCTTGAT
TGGTGAGTTCGAATACTGCACGATCAGTAACAAAATAGACTTCTTGCTCGAGTGATTGTG
AATATTGTGCATTAAAGTCGATATGGCTCACATCTGATACAAATTTCTGGTTTTGTCCTT
CACTTTCAATGTTTAATCGTTGATTATGACATGAGACATGACTGCCAGCTACAAAAGTAC
CTGAAAAGATAATTTTATTTACAGATTGCGTAATGTCTATAAAGCCGCCACATCCATTTA
GTCGGTCATTGAAGTAAGACACGTTGACATTGCCGTATTGATCAACCTCAGCAAAGCTTA
GATAGGCAACTGATACACCATTGTTATAAATAAAATCCCATGCTCGATCATGAGGCATGC
GCACATCTGCATTGTAATTCATACCAAAATGTTCACGACTCCCAACGAATCCACCGAAAA
TGCCAACATCTAAAATCGGTTGCACATCATGTTCAACACATTCTTCATGCAATAAATTAG
AGAGTTCATTATTGATGCCATAACCGATGCTAATTGTATCGCCATAAGTTAAAAACTGAG
CAGCACGTCGGAGAATCAATTTGCGACTATTAAAAGGTAATGCGGGTTCAGGTATTCCAT
CAATTCGTTCTTCTCCAGACAAGGCTGGTAAATAATGACTCTGAATTACTTGGCGGTGAT
TCTTTTCATCTTCTGTGACGTATACATAATCGACAAGATTTCCTGGGATAACAACTTCAT
TCGGTTTTAGTTGATAGTCGTCAACTAAATCTTTAACTTGTACAATAACTTTCCCATGAT
TGGCTTTCGTGTTTAATGCGACATGATAACACTCGCTCAAGTACGCTTCTTGAGTTAAAT
AAATGTTACCTTGTTGATCTGCGTATGTTCCTCTCAGTAGTGCCACATCAACGCTAGGGA
ATGTGTAGTGTAAGTATGTTTCATCGTTGATGGTTACTAATGAAACTAAATCATCAGTTG
TTCGTGTATTTACTTTACCGCCACCGTATCTAGGATCAACAGCTGTGTTTAATCCGATTT
TAGTAATAACTCCAGGCAATAATTGATTACTCTGACGATAATGAGTTGCAATGATACCTT
GTGGTAAAAAATAAGCTTCAATGTCATTATTTTTCATTGCTTGTGCCGTTTTGGAAGAAG
CCGTTAAAATGCTCATAATGACACGTTTAATCATACGACGTTCTATAAAATCATCTAAAT
CCGGTGCGGCACCTAAACTATGGATATCATTCGCTAATATAAACGTTAAATCATTGGGCG
TATGATATGTGTCATGTTGCGCTAACACAGCACGTAGAACTTCGGCGGGTAAGTTGGCTA
CAGCTAATGCTGGTAAACCAATCACATCACCATCTTTAATGATATGTTGTAAGTCGTGCC
ATGTGATTTGTTTCAAGCAAGTCACCTCCATCACATTTGATAAAGTATAGCGTTTTTACA
CTTTGTGTAAACCCTTACAAGAAATATAACATAACGACGTTTAAAATCAATTAGAAATAT
CTTTTTATTCTGATAATAGACACAGTATAGACACATTTTAATGGTCGATAACAATTGTAA
TATCAAGGGTTTGTAATGAATTGAACATCATTAAAATACTTATATAAAAATATTGCTCGG
AATATAAAAAGTTAAATAGGTTTTGATTTTCAAATATGGAATACAAGGTGCCCAATCGAA
CAAAGTATTTATATTAAAATATGGAAAATCCATCAATATTAAATTAAAATAGTTTTATTA
TGAAAAGTGAAAGTAGGTAAGTCTATGGAAGGTCTTAATCATCGAAGAAATACAGAAAAA
GAAGAGACAATACAAACACAATCAGTTGCACCTAATACAGGTGAAGAGGGGATGTCATCA
GCAATTACACAATCAACTAAGACGTCCGACATACATAATGAATCTATCGATAAACAAATG
GAAGCCAAAGCGCATGAAACAGCGCAAAATGCAGATTTAAAAAACGAAGCAAGAAGTTTA
TTTGATAATGCAACCAAATCCATCGGTAGACTAGCGGGCAATGATGAAAGTTTAAATCTT
AATTTAAAAGATATGTTTTCTGAAGTATTTAAGCCACATACTAAAAACGAAGCAGATGAA
ATATTTATAGCGGGTACTGCTAAAACTACGCCAGCAATTTGTGATATATCAGAAGAATGG
GGGAAGCCATGGCTCTTTTCTCGAGTATTCATCGCTTTCACAGTAACATTTATTGGATTA
TGGGTCATGGCAGCGATTTTTAATAACACAAACGCGATTCCGGGTCTCATTTTTATAGGG
GCTTTAACAGTACCATTATCGGGTTTGTTCTTCTTTTATGAATCAAATGCGTTTAAAAAT
ATTAGCATTTTTGAAGTTATTATCATGTTCTTTATTGGCGGCGTATTTTCATTACTAAGT
ACGATGGTATTATATAGATTTGTCGTTTTTAGTGATCAATTCGAAAGGTTTGGTTCTTTA
ACATTTTTCGATGCATTTTTAGTAGGATTAGTTGAAGAAACTGGAAAAGCGCTCATTATT
GTTTATTTCGTCAATAAATTGAAAACAAATAAGATTTTGAATGGATTATTAATCGGTGCT
GCTATTGGTGCAGGGTTCGCAGTTTTTGAATCAGCAGGTTATATTTTGAATTTCGCTTTA
GGGGAAAATGTCCCATTATTAGATATTGTCTTCACACGTGCGTGGACTGCGATTGGTGGT
CATTTAGTTTGGTCAGCGATTGTTGGTGCTGCAATAGTTATTGTGAAAGAACAGCATGGC
TTTGAATTCAAAGATATTTTTGATAAACGCTTTTTAATATTCTTTTTATCAGCCGTTGGT
TTACATGGCATTTGGGATACATCTTTAACTATACTTGGCAGTGATACGTTGAAAATATTT
ATTTTAATCGTTATTGTGTGGATACTTGTATTCATTTTAATGGGGGCAGGTTTAAAACAA
GTGAATTTACTGCAGAAAGAATTTAAAGAACAACAGAAAAAAGTAGACGAATAATAATTA
AAGCTTATGTTGCTCATATGTTTGTGACATAAGCTATTTTTATAATTAGTCTTTAAAAGA
GTGGAAGTGGAATACTTTTTGGAGTTAAAAAAGTGTTTCACGTTAAACAAATAGTGACAA
TTAGGTTTATATAAAATGAATATGATTCACTGAAAGTATGTAATAATCATTTTATTGAAA
TTCATCAAACAGAAATTAATACAATCATATAAGCAAATTAAACCACGCCATAATCATATT
GGATGACTTCGGCGTGGTTTTTATAGTTGAAGCAGGGCTGAGACATAAATCAATGTCCCA
CACTCCCTTATCGTTCAATCGTTGTTCGATAATCGATTAAATAGATACCTTCAGGTGTTA
CTTTATAATTTTTAACCTTAGAGTTAGCAGCGACTATTTGATCGTTGTAAGCAATATAAC
TGTTTGGTACATCTCGACTTGATAATTTAATAATATCATTAGAAATATTGTGACGTTCCT
TAACATCTACAGTGTGATTCAATTGATTAATTAAAGCATCAACGTTGCTATTATTGTAGT
CTCCTTTATTAATAGCACCATCTTTTTTATATGCTTGATTAAAGAAATAGCCTGTATCTC
CACGAGGAATCGTTCCGAAACTATACATCGTTGCATCCCATGCAGAACGGTCTGTTAAGT
AACCTTCTATGTCATCAACACTTTTAATGTCGATTTCAATATTTGCTTTTTTAGCATCTG
ATTGTAATACTTGCGCAATTTTCGATAGTTCTGGACGACCGTCATACGTAATTAACTTAA
TTTTTAAAGGGTGTTCTTTTGTATAACCATCTTTAGCTAATAACGTTTTTGCTTGTTCGA
TATTTTGTTTGGTTAACTTAGGTTCTTTAATATATGGAATTTTATCATTAAATGGACTCG
TTGCAGGTTTCGCGTAACCTTGATAAATATGATCTGCAATACCTTGTCTATCAATGATAT
GATCTAATGCTTCACGAACGGATTTAGTCATTTTTTTATTAGTATGATTATACATAAGTA
AAGAAGTTCTAAATCCAGATTCTTTTGACACTTTTAAATTTTGATTATTTTCTATGTCTT
GAACTTTATTAACTGGGACATCAGTTATTAAGTCATCTTTTTGAGATTCTAAATTTCTGA
CGCGATTATTGCCATCTTCTTGGTACGTCACAGTAATATGATCAAGTTTCGGTTTACCTT
GCCAATAGTCCTTAAAATTCGACAATGATATTTTTCGAGATTGCTTATAATCTTTTATTT
GGTAAGGGCCTGTACCAACAGGAGTTTGATTAACATCTGATTTAGCATCTGTATCATAAA
TTGCCATAAAAGGATTAGCTAATTCAGATACAAGTTCAGGGTAAGCGGAGCTGGTTTTAA
TTGTCAGTTTTTGACCTTTAGCGGTAATTGATGATATTGGTAATGAATATTTGACCAAGT
CGCTTTTTTTATGCTATTTTCAAGGCTAGATTTCACTTTTTCTGCAGTCAATTTTTGACC
GTTTTGAAATTTAATATTATCTTTTAATTCAATATCTAACGTTGTATCATTTGGTTGATG
ATACGATTTCACTAATACTTTTTCTATTTTTCCTTGATCATTTGTTTTAAATAATGATTC
TGCAGCACCAATCTTAACTGGTACATCTGTTTCATAAGGTGCAATAGACTTTGTTTTTAA
CGGTAACGAAATATTTAAGTCTTTGCCAGATGAATGCATTGAGCCACATCCTGATAACAC
TAATACTGCTGAAAATATAGTTGCTAGTCTTTTAAACTTCATTTCATTAACACTCTCTTT
CTAATTACTATGTAAAACCCAATAATTAATATTTTAAAACTTTATTTTGTTAAAGTAAAA
TGTTGTTCAAGTTTAGTAATTATTAAAGTTCAATTAATTGTAGTAATTATACTTTTTAAA
AATAAATATTAGAAATGAAGTTAGCGACATGTATAGTGATCCACGATAAACATATATACC
TAAGTATTGAGCAACTGCTGTAGTACTACAGCTTGGTTATGTTTAGTATCTTTTGCTGCA
TATAACAATAGAACATGATTATGCTGATTTACAATATCCTTTAATTTTTCAAAAGCATCT
TTTTGCGCATCCTGATCACGTAATTCTTTTTCATATTTTTCTTTAAAAGCTCCAAAAAGT
TTAGGATCATGTTGGAACCATTGTCGCAACTCAGTAGAAGGGGCAATGTCTTTTAACCAA
TAATCTAGGTTAGCAGTTCTTTTCGAAATACCTCTCGGCCAGACTCTATCGACTAGGATA
CGAATAGCGTCGGTATTATCTTTATTGTCATAAATCCGTCCAATATCTACGGTCATCTTG
TGAACTCCTTTCTTATGAAATTCAGTGAGCATACATCAATGCATGTTGGGGTGGGACGAC
GAAATAAATTTTGCGAAAATATCATTTCTGTCCAACTCCCAATTAAAAAACAGCCATGAC
AAAGTAAAATCATAGCTGTTTTTGTATGGATGTCATTTATTTTTACGTTTAGTTAAATAC
TTCAAACCAACTGCAAAGACCGTGTACCCCGCTATGGTTTGTATCAATGTTTTAATTAAA
TTATTATTTTTAACAATAATATTTGCAGTAACAATACTTACGAAATATAATGCAAATACT
TTTACGTAACGTTGATTAAGTTTCATATGAGTACTAAACCTCTTTTCTCAGTTATACTGC
AACGCTTAGTCTTGGAATAAATGTTTCGTAGTGTACGCGATCCATATCGTAATTTAAAGA
TTTAAGTGCTTCGATCATAGATTGTAAGAATTTTGTACCACCACAGATATAAATTTCAGG
TTTATTTGCTAAAAATACTTGTAATTCTTCAGCGCCAATATAGCCTTGTTTATCTTTTAA
GTGAGTATATAACTTAGCGTTGTCATGATGGCTTGCGATACTGTTGAAGTTGTCTTTGAA
AGGTAAATGTTGTTCATTTTCAGCAACTTGAACCATCTGTGTATCTAAACCTTTGGCAGA
GGCAGCTTCATACATTGCTACTAAAGGTGTGACGCCAATACCTGAACCTAAGAAAAGTTG
TGGTTCAGTCGTATTCTCTAATACGAATCCACCTACAGGCGCAGCTAGATTAATCGTATC
GCCTTCTTTAATCTCATCGTGTAAAATTGTTGAAACTTCGCCTTCATGTTCTGTTGTGAC
ATCACGTTTAACGCCAAAAGTTAAATGGTTTTTATCACCTGATACGATAGAATAGTGACG
TTTAGCTCTATATGGAAGTTTATCACTAGAAACATCAACTGTGATGTATTGGCCTGGTGT
AAATTCACTAAAGTCATATTCTTCAGTTTCAACTGTAAATGATTTAATGTCTTCAGATTC
TTGTTTAATATTGGTAATTTTGAATGGTTTAAAACCAATCCACATCATTTGATCATAAAT
TTCTTTTTCAATTTGGATGAACACATCCGCAATAACGCCATATGCTTTCGCCCAAGCTTG
AATGACAGGGTCATTTTCTTCTAATCCTGTCACGTCTTGAATGGCTTTTAATAAATTTTC
CCCCACAATTGGATAATGTTCAGCATAAACTTGTAGTGCGCAGTGTTTATATGCAACTGG
CATAATGACTGGTTTAATAATACTTAAATTATCGATGTTAACAGCTGCAGCCATTACTGC
TTGTGCTAATGCTGAAGATTGCATGCCTCTTTTTTGGTTCGTTTGATTAAACATATTTAA
AAGTTCAGGATGTGCCTTAAACATTTTCGGATAAAAAGTTGACGTAATTTCTGTTCCTTT
TTCTTTAAGCAATGGCACCGTTTGTTTGATTATGTCTTTCTCTTGTTCTGTAAGCATGAT
ACTCCTCCTTTAATCTGTCTATTTTGATTATTCTACTAAAAATTTCGATATTCAATTAAT
TGGTTTGAGAAAATATAAATAAAATGGCAAATTTGATAATTGTATGACATTTTTAATTTT
TTAAATACTTATCAATAAGCATTGTGTACAATTGTCTGTTTGCACACCGACGATTGCGCG
CATTTATTTGACTAATTCAAAAAACATTGTTGTTTTCTTAGGAAAAATTAAACATGATAA
TAAAAATGTGAAAGTGTAAATAATCACTGGCGAAGTACGAAGATTAAAGACATCTAAGAT
GTAATCGTATACAAATTAAAAAGGTGTAAAAATTAAAATAAAATGTGAAATAAATCACAA
TTTAATATTGACCCAGTACTTAATGCATGTTACATTTTATATGTGAAATAAATCACAAAC
TTAAAAGCGGATGACACATGACCTTTTAAGTTATGCGTTGAAAATAAAAGAGATGTTTAT
TTGCTTTTGTATCGTCAATAAGTAGCATTAAACTAACATATTTGAAACTACATGTATGTT
AGTGAATTAATCATAAGGGAGTTTTTGTAATGAACAAATTTAAAGGGAACAAAGTTGTAT
TAATAGGTAATGGTGCAGTAGGTTCAAGCTACGCATTTTCATTAGTGAACCAAAGCATTG
TTGATGAATTAGTCATCATTGATTTAGACACTGAAAAAGTTCGAGGAGATGTTATGGATT
TAAAACATGCCACACCATATTCTCCAACAACAGTTCGTGTGAAAGCTGGCGAATACAGTG
ATTGTCATGATGCGGATCTAGTTGTCATCTGTGCTGGTGCTGCACAAAAACCTGGAGAAA
CACGTTTAGATTTAGTATCTAAAAACTTGAAAATATTCAAATCAATTGTTGGTGAAGTAA
TGGCATCAAAATTTGATGGTATTTTCTTGGTAGCTACAAATCCTGTTGATATTTTAGCGT
ATGCAACATGGAAATTCTCTGGTTTACCTAAAGAACGTGTTATAGGTTCTGGTACAATTT
TAGACTCTGCACGCTTTAGATTATTGTTAAGCGAAGCGTTCGATGTTGCGCCACGTAGCG
TCGATGCTCAAATTATTGGTGAACATGGTGACACTGAATTACCAGTATGGTCACACGCTA
ATATTGCAGGTCAACCTTTGAAGTCATTACTTGAACAACGTCCTGAGGGCAAAGCGCAAA
TTGAACAAATTTTTGTTCAAACACGTGATGCAGCATATGACATTATTCAAGCTAAAGGTG
CCACTTATTATGGTGTTGCAATGGGATTAGCTAGAATTACTGAAGCGATTTTCAGAAATG
AAGATGCCGTATTGACTGTATCAGCATTATTAGAAGGCGAATATGATGAAGAAGATGTTT
ATATTGGTGTTCCAGCAGTCATCAATAGAAACGGTATTCGCAACGTCGTAGAAATCCCAT
TAAACGACGAAGAACAAAGCAAGTTCGCACATTCAGCTAAAACATTAAAAGATATTATGG
CTGAAGCAGAAGAACTTAAATAACTTTTTATAAAATCTATACCATTCCAAAAATTGTAAA
ACCTTACCCCAAAAAATTGTATAAAGGGCTATTTGATACAACTATATGTGTCGAGTAGCC
CTATTTTTAATGTAGTGAAAGTCGTTGTTGAAATTAAATTCAAATCTGGCACTTAAGCTT
TAATCATAGCATTAAGATGATTGTCTAGCAGAGGCGATTTGCGGGCTTACTATAGTGCAT
GATGAACTTAATGCTTCACATGTAACATTAAAAATAAAAGCAACGATGTCACTTCTTACT
TCGTACATCGTTGCCATTAGTTCTGTTGATATTTCGGTTAGTCTTAATCCCCGAGCAATT
CTTCAATTTCATTTTTGATAACTGTTACGTGAGGCCCATAAATTACTTGCACACCAGTGC
CTTGCTGGATTACACCTTTGGCACCAGTACTTTCGAGTAATACTTTATCGACTTTGTCAT
TTTGATGAAGTGTGACGCGTAGTCTCGTTGCACAACAGTCGACGATTTCAATGTTATCTT
CGCCTCCCAAACCAGCAACAATAGTTTGTGCTCTTTCAGTAGCCTCAACTTGTTGTGCTG
CAACTTTATCTTCACGACCAGGTGTTTTGAAATTAAATTTCGTAATTAATAATCTGAAAA
CGATGTAATACAAACAGAACCACACAATTCCAATAGGTATGACGTATAGGTAGTTTGTTT
TACTATTACCTTGTAGCACACCAAAAAGTAAGAAATCGATAAAGCCTCCACTGAAGGTTT
GACCAATTGTAATGTTGAAAATGTCTGCCATCATAAATGCTAATCCATCAAAGAAGGCAT
GGATTACATAAAGAATAGGTGCGACAAACAAGAAACTAAACTCTAAAGGTTCGGTAATAC
CTGTTAAAAATGAAGTGAGTGCAGCGGATAACATTAAACCGCCGACAACTTTTTTATGTT
CAGGTTTAGCTGTGTGATAAATTGCAAGTGCGGCACCACATAAGCCGAACATCATCGTAA
TAAAACGGCCTGACATAAAGCGTGACACACCTGAATAATACTTCGTCACATCTGGATCAC
CAAGTTGAGCAAAGAAGATGTTCTGCGTACCTTGAACTAAGTGCCCTTTGACTTCTAAAG
TACCACCAAGTGCCGTCTGCCAAAACGGTAAGTAAAAAATATGATGTAAACCGAGTGGAC
CTAACAATCTTAAGATGAAGCCATAAACAAAAGTACCGATGGCACCTGTTTTCGTTACAA
ATCCACCAACATGATAAATGCCGGCTTGTATGCTTGGCCAAATGAAAAACATCAATACAC
CTAAAAAGATTGCGGCAAATGCTGTGACAATAGGGACAAATCTAGAGCCACCAAAGAAAC
CTAAATACGGTGGTAATACCACTTTGTGATATTTGTTGTGAAGTATTGCGGTCATAATAC
CTGTGATAATCCCGCCAAAAACACCGGTTTCAACCGTTTGTATACCGAGCACCATGCCTT
GTCCATTTTGTGCAAGCTGATCTTTTGCCAATGTGCCCGTGATAGTTAATAAACCATTCA
TAGTTGTGTTCATAATTAAGAAACCGAGCAGTGCAGCTAAACCTGCAGTACCTTTATCGC
TTCTAGATAATCCGATTGCGACACCAATTGCAAAGATGACTGGTAAATTTTGGAAAACAA
TACTACCTGCAGCTGACATTAATGTAAAAATATTTTGTAATAAGGTAATATCTAAAATAG
GGTATGCTTTAACGGTGTTTGGATTACTTAATGCACCACCGATACCCAACAATAGACCTG
CAGCTGGTAAGATTGCGATAGGTAACATAAAGGACTTGCCGAACTGCTGTGCTTTTTCAA
ATAAAGATTTCATCAACATCCCTCCTAATTATTCTCAATATAGCTTTTGAGAAATTTAAT
ATCAATATATATTCTGTGGATGAAAATATTTTTCATAAAAATTGTTTGAATCATGTAACA
ATCATATAAATTGCTGTTTATATTGTTGTGAAAATGAGTTGACAAAAGTCGTATAAATCT
GTAGACATCCTATTTTTTAGCGAGGTAGGGTGACAAAGAATATCGGATAAATTTATAAGC
CATAAAATAGATAAATAGTGTTTGTATCCAAAACTATGAGAAAGTTAAAACTATTTTTCA
AAACAAACATGATTCACCACATAAATAAATATACATAAGCTATCGATAACAACTTAAGAA
AGGTGGATATATAAATGAAAAGAAAGATTATTATGGATTGTGATCCAGGACACGATGATG
CAATAGCATTAATTTTAGCGGGGGCAATTGACAGTCCACTAGAGATATTAGCTGTAACCA
CAGTCGCAGGTAATCAATCAGTTGACAAGAATACGACAAACGCCTTGAACGTATTGGATA
TTATGGGACGCCAAGATATAGCAGTAGCGAAAGGTGCGGATAGGCCGTTAATTAAACCAG
CTGCCTTTGCTTCTGAAATACATGGGGAATCTGGATTAGATGGTCCGAAACTACCGTCGA
CACCATCACGTCAAGCAGTTGCAATGCCAGCATCAGATGTGATTATTAACAAAGTGATGA
CGAGTGATACACCTGTAACAATTGTAGCGACAGGTCCTCTTACGAATGTAGCAACGGCAT
TGATTCGTGAGCCAAGAATCGCTGAGCATATTGAATCTATTACTTTGATGGGTGGTGGTA
CATTTGGAAATTGGACGCCTACAGCAGAATTCAATATTTGGGTAGATGCTGAAGCAGCGA
AGCGTGTTTTTGAAAGTGGGATTACTATAAATGTGTTTGGTTTAGATGTAACACATCAAG
TTTTAGCCGACGATCACGTGATTGAACGCTTTGAAAGTATCAATAATCCTGTTGCACAGT
TCGTCGTAGAATTATTGCAATTCTTTAAGAAAACATACAAGACTCACTTTAATATGGACG
GTGGTCCAATACATGATGCTTGTACAATTTTGTATTTGTTACAACCAGAATTGTTTACAA
TGGTACCCGTTAATATCGACATTGAACATCAAAGTCCACTAACTTATGGCACTATGGCTG
TCGATTTAAATCATGTTACAGGTAAGCCTGCCAATGCTTATTTTGCTACAGCAGTTGATG
TTGAAGAAGTGTGGAACTTGATAGATCATAAGTTACGTACATACGAATAATAATACTTAA
TTAAATAGATACAGTTAGCCCTAAGGTGCCTGATTTAAGCGTCCTTAGGGTTTTTGTATT
GGATTACAATGGTCATGACAATTTGATAATGATTGAGCTATGTATGTTAAAAATGCTTCA
AAAAACACAAAATACAAAAATATATGCAAAAATTTCAATTGCTTTATTTTAAAAGATTAA
AATAACAAAAAATATAGATATAATTGAAATGTTGTTAAAACATCACAATGATGTACATGC
TCATTTTGAAAATATGTGTTCAAAGTGTGTACATCGGTGTGACGATTGATGATAAATTGA
GCTCAGATGCTCAAAGGAGGATCGAACATGAACGGGGATAATCAGCAAATACTCAGAGAA
ATTGTATTGAATCCTACTATTCATGGTAAAGAACTTGAATCGATATTTGGTTTGTCTCGT
AGACAACTTGGATATCGCATTCAAAAAATCAATTTGTGGCTTGAACAAGAGGGTTATCCA
AAACTTGAAAGAACAAGCCAAGGAAATTTTATTGTAAGTTCTGAAATCATGACGTTATTC
AAGCGAGATGTATCAGAGCAGCAAATGTTAAACGGCAACGATGTCATTTTTAGCATAGAA
ACACGTCGTTATTATTTAATGCTCATGCTTTTTAGTAAGGAAAACGCAATGTCTCTAAAC
CATTTTTCAATTGATTTACAAGTCAGTAAAAATACTGTCATTCACGATATAAATCATGTG
AAAGAGCAATTGGAAGATCATGGTTTGTCACTTAAGTATTCTCGAAAACATGGTTATGAA
ATTGTTGGTGATGAATTTGAAGTTCGCCGTTTCTTCATTAAGTTGATTGATCAAAGGTTG
AATCATGATATTACTAAAAGTGAAGTTTTAAAGGCGCTCAATTTAACATTCGAAGATATC
GCATATCAAAAAGACAAGATCAAACAGGTAGAACAATTTTTGAAGAGTCGCTTTATAGAC
AAATCACTTAGTTCATTGCCTTATGTCCTTTGTGTGATTCGTAGACGAATTCAAAGTGGT
CATGTGATTAATCCATTAAATATTAATTATCAGTATTTGAGGGATACGAAAGAATATCAA
GCAACGGAGATTATGACGCAACATGAGCCGGATTTGCCAGAAGCGGAAAAGTTATATTTG
ACATTACACTTACTTTCAACAAGTGTGCAATGGACTGATTTGCAGGAATCAGATAACATA
TCGAATTTAACGATGGCCATCGCTCAAATGATTCACCATTTTGAACAAATCACTTTTATT
AACATTGAAGATAAGGAGAAATTATCACAGCAACTCTTGTTACATTTAACGCCTGCTTTT
TATAGGATTAAATATAACTTAACGGATCGGGATGAATTAATAAATCCTTTACAAGGAAAT
TATCAATCCTTATTTCATATGGTGAAACAATCATGTCAATCGTTAACTGAATATTTCGGA
AAATCGTTGCCTGATAATGAAATAGCATATTTAACCATGTTGTTCGGAGGTAGTTTGAGA
CGTCAAGATGAAAACTTCGATGGCAAGATAAAAGCTATTATCGTGTGTACACAAGGCACG
TCAGTATCACAAATGATGTTATACGAGTTGCGAAACTTATTTCCAGAAATTATTTTCTTA
GATGCGATTTCACTTAGAACATTTGAAAATTACACATTAGATTATGACATCGTCTTTTCA
CCAATGTTTGTCCTAACACATAAAAAATTATTTATCACAAAAGTAGCTTTATCTGAAAAT
GAGCAACGAAAGTTACGTAAAGAAGTGATGAAGTACATTAATAAGGAATCGGCTGACATT
GATAAGGAAATAAACAAGTTAATGGCATTAATTGAACGCACAACGACAGTTAATGACATT
ACAGAACTACGTGATGGTTTAGAAGATTTTATTGCGAATTATAATTCAATTTCAACTATT
AATGGATCGATTGTCACACAAAATAAGACATTAGATTTAGCTGACTTGATACCAGCAAGG
CACGTGAAAAGAATACATCATGTTGAAAATATTGATGAAGCTATTGCTAAAGCAAGTGAT
GTGTTAGTTGCTAATCATTTTATTGATATTAAATATATTCGTGAGATGCAACAGGTATTT
GATGATTCGTATATGGTTATCATGCAAAATATTGCTATTCCACATGCATATTCTGAAAAG
CATGTACATAAAACAGCGATGAGTATGTTGATATTACAAGAACCAATATACATGTCAGAT
GGGACAGCAATCCATATTATTGTACCTATTGCTGCTGTTGATAAAGTGACACACTTAAGA
GCGTTACTACAATTGAGAGATGTGGCGCAAGACAATGACGCAATTAAACGCATCATACAA
AGTCGCAAAAATTCTGACGTTAATGAGATTTTAAAAAATTATTCAAATAAAGAAGCGAGG
GAAAATGGATGGGACAGCAATTAGTGCATAAAGAAAATATAATGCTCAATTTGTCGGCAA
CTGATAAAGAATCCGTATTGTCACAAATGTCAGATGTGTTATTTCAAAATGGGTTCGTGA
AGTCAACGTTTAAAGATGCAGTCATCGACAGAGAAAAAGAATTTGCTACTGGTTTACCAA
CGCATCTATGTTCGGTCGCTATACCGCATACAGATGTCGAACATATTAACCATAGAACGA
TAGGTGTGGCTGTTCTAGAAAAAGAAGTGCCGTTTATTGAAATGGGAACACTTGATCAAC
AGACAGAAGTGAAAATCGTTTTTATGTTAGCAATGGATAAAGTTGATGATCAACTTAAGC
TATTACAACAGTTGATGCAAATTTTTCAAAGTGAAGAAAAATTGGAGCAGATTCTACGAA
CGAAAGATGAAACAATTTTAGCAACACTAATCAATGATTATTTGGAATATAACTAAAAAT
TAATTGGAGGAATTGAAAATGAAACAAGTATTAGTAGCGTGTGGTGCAGGTATTGCAACG
TCAACAGTAGTAAATAATGCAATTGAGGAAATGGCAAAGGAACACAATATTAAAGTAGAT
ATTAAACAAATCAAAATTACAGAAGTTGGACCTTATGAAGACACTGCAGATTTATTAGTT
ACAACTGCAATGACAAAGAAAGAATATAAATTCCCAGTTATCAACGCACGTAATTTCTTA
ACTGGTATTGGTATTGAAGAAACAAAACAACGAATCTTAACAGAGTTACAAAAATAACTG
AATTGATATGTAATGTGGGTCAATAACATATAAATATATGCAAATTGCATATAAATGACT
ATCACGACAAATGATTGTTGATGACATAGAAACGCAGTGACTGTAATTCAAAGGGGTTGC
AGTCGAATTTAGCAAGGGTAGTCGTTGAAATGACCGTAACGACAAATGTAATCACAATCG
GAAAGTATCGTGACAATGCATATATAACAGGGAGGGTTTAAATATGAGTTACTTCACTGA
TTTTGTAAGGGGATTTTTAGATTTAGGTGCAACTGTTATTTTACCGGTTGTCATATTCTT
GCTTGGCCTATTCTTTAGGCAGAAAATTGGAGCGGCATTTAGGTCTGGTTTAACAATAGG
TGTGGCTTTTGTAGGGATTTTCTTAGTCATCGATTTATTAGTTAAAAATTTAGGGCCAGC
AGCACAAGCGATGGTTAAAAATTTAGGCGTCAGTCTGAATGTGATTGATGTAGGTTGGCC
AGCAACATCATCTATCGCGTGGGCATCATCTGTCGCAGCATTTATAATTCCACTCGGAAT
CATAGTTAACGTTGTATTGCTAGTAACTAAAGTGACAAAGACGATGAATGTAGATATTTG
GAATTTTTGGCATTATACGTTTACAGCAGCAATGGTTTATGCCGTATCAGGCAGTATTTG
GCAAGCGTTATTAGCAGCAGTTATTTTCCAAGTTATCTGTTTGAAAGTAGCAGATTGGAC
AGCACCGATGATGAGTGAGTTCTTTGATTTACCAGGTGTATCGATTGCTACAGGAAGTAC
AATTTCTTATGCACCAGGTATTTACTTAGTTAAATTGCTACAAAGAGTACCCGGTCTGAA
TAAGTTAGATGCTGATCCTGAAACAATTCAAAAACGTTTTGGCGCATTTGGAGAGTCTAT
CTTTGTCGGCTTAATTTTAGGTTTAGGTATTGGTGTGTTAGCAGGTTACAAACCTGGAGA
CATCATTAATTTAGGAATGTCAATGGCTGCAGTAATGGTATTAATGCCTAGAATGGTAAA
AATCTTAATGGAAGGTTTAATGCCAGTTTCAGAGTCTGCAAGAACATGGCTAAATAAACG
TTTTGGCGAACGTGAAATTTATATTGGATTGGATGCGGCTGTAGCATTAGGTCATCCAGC
GGTTATTTCGACAGCATTAATTTTAGTACCTATCACTGTTTTATTAGCCGTTATTTTACC
AGGAAACCAAGTACTACCTTTTGGTGACTTAGCAACTATACCATTTGTTGTCGCGTTTAT
TGTTGGTGCAGCAAGAGGAAACATTATTCATTCTGTCATTGTGGGTACGATTATGATTGC
AATTTCACTATATATTGCAACGGACGTAGCACCTATTTTCACAGATATGGCGAAAGGTAC
GAATGTACAAATGCCAAAAGGTTCATCTGAAATTTCAAGTATTGATCAAGGTGGTAATAT
CGTTAACTATCTTATCTTTAAACTATTTAGTCTATTCAATTAAAAATCGAGGTGTTTGTG
GTGAAAGCTTTAGTAAAAACAAGAGAAGGACATGGCAACTTAGAACTTCTTGATAAAGAA
GTTGCAACACCGCTAGATGATAAAGTAAAGATTAAAGTACATTATGCAGGAATTTGTGGC
ACAGATATTCATACTTATGAAGGTCATTATAAAGTTAATTTTCCAGTGACATTAGGTCAT
GAATTTTCTGGTGAAATCGTTGAAGTTGGAGCAGACGTTAAAGATTTTAAAGTTGGTGAC
CGTGTCACTTCTGAAACGACATTCTATGTTTGTAATAAGTGTGAATACTGTGAATCAAAA
GACTATAATTTATGCAACCATCGAAAAGGTATTGGAACACAAGTTGATGGCGCATTTACT
AATTATGTCATTGCACGTGAAGAAAGTTTGCATCATATTCCAGATGAAGTATCGTATCAG
TCTGCAGCTATGACAGAACCATTAGCATGTGCACATCATGGCGTTTCTAAGATTCAAGTG
AACTCTGGCGATGTAGCAGTTGTAATGGGACCTGGGCCAATCGGATTACTTGTAGCACAA
GTGTTAAAAAGTAAAGGCGCAACTGTTGTGGTAACTGGATTGGACAATGACAAAGTCAGA
TTAGATAAAGCAGAAGCATTGCACATGGATTATGTAGTCAATTTACAACAAACAGACTTA
AAAACGTATATCAATGGAATTACAGACGGTTACGGTGCAGATGTTGTTGTTGAATGTTCA
GGTGCAGTTCCAGCAGCACGACAAGGTTTGGATATTTTACGCAAAAAAGGTTTCTACAGT
CAAATAGGTATTTTTAAGGATGCTGAAATTCCATTTGATATGGAAAAAGTGATTCAAAAA
GAAATAACAGTTGTTGGTAGTAGAAGTCAAAAGCCAGCAGATTGGGAACCTTCATTGCAA
CTTATGGCGGATGGTTTAGTAAATGCTGAAGCTTTGGTGACAAAAATATATGATATTTCG
AAATGGGACGAGGCGTATCAACATTTAAAATCTGGCGAAGGTATTAAAGCATTACTTAAC
CCGCTCGATTTAGATGAAAATGAAGGAGAGAATTAATATGGTAGAATCAATGCTAACTTT
TATGCTTGGGCCATTGAGACAAATCACTGATTTTTATATGGAACATTTACTCGTAAGTAA
TTCTATCGTCATTGCAGGTTATTTTGCGACAGGTGTTTTTAAAAAGAAAAAAGTTGTGAA
TTAAATCAAATTTGAGGTGATTTACAAGTGAAAGCTTTGAAATTATATGGCGTGGAAGAT
TTACGGTATGAGGATAATGAAAAGCCAGTCATTGAAAGTGCGAATGACGTTATTGTTAAA
GTACGAGCGACTGGCATATGTGGTTCAGACACGTCACGATACAAAAAAATGGGGCCATAC
ATTAAAGGTATGCCATTTGGTCATGAATTTTCAGGTGTTGTAGATGCCATTGGAAGTGAT
GTTACGCATGTTAATGTAGGCGACAAAGTGACAGGTTGCCCAGCAATACCTTGTTATCAA
TGCGAGTATTGTTTAAAAGGTGAATATGCACGATGTGAAAAGTTTTTCGTCATTGGCTCA
TATGAACCTGGATCGTTCGCGGAATATGTCAAATTGCCAGCGCAAAATGTTTTAAAGGTA
CCAGACAATGTTGATTACATTGAAGCAGCAATGGTTGAGCCATCAGCCGTTGTTGCGCAT
GGGTTTTATAAATCGAATATACAACCTGGTATGACTGTTGCAGTAATGGGGTGTGGCAGT
ATAGGATTGTTAGCTATTCAATGGGCACGAATATTTGGTGCTGCGCATATCATCGCTATA
GATATAGATGCGCATAAACTAGATATTGCAACATCATTGGGCGCACATCAAACAATTAAT
TCAAAAGAAGAAAATCTTGAGAAATTCATCGAAAATCATTACGCCAATCAAATCGATTTA
GCTATAGAATCATCAGGTGCTAAAGTTACGATTGGTCAAATATTGACGCTACCGAAAAAA
GGTGGCGAGGTGGTATTACTCGGAATACCATATGATGATATTGAGATTGATCGCGTTCAT
TTTGAAAAAATTCTGCGTAACGAGTTGACAGTATGTGGCTCTTGGAACTGTTTGTCCAGT
AATTTTCCGGGGAAAGAGTGGACGGCAACCTTACATTATATGAAGACGAAAGATATTAAT
GTAAAGCCTATTATTTCTCATTTTTTACCGTTGGAAAAAGGCCCGGAGACATTTGATAAA
TTAGTTAACAAGAAAGAACGATTTGATAAAGTCATGTTTACGATTTATTAGTATGCACCT
TTGAGGACGAAAACGCTGGTATAGTTATAGCTATGAAAGTACGAATGCCGTCTGGTCTAC
AGATACTATCGAAATAATTCATCTTCGAATATACGTTGCTAAATAACCGGTTTACTTGTG
TGAAATATGCTTGTGAATCGGTTGTTTTGCATTTTGTATACTTAAAATGAGATGGCAATG
TTTGATAATTTTTAAAGTGAAAATCAAGTACAGCCACTTAATAAGATAAATTTATTATAA
TATATGGTAAAATGATGGCAGTAATAATGAATTTGAAAAAGAGTAAACATTAATACCTTT
AACAATTTAATATCGTCAGTGTTAATGATTAACTGCATGGCAAAACAACTTAGAATGGTC
AGTTACAAAAATACATTTTTATAAAAAATTATCACACTATTGTGACAACTACCTTTAGCT
TAATAAAAGAGGTAAGTGAGCAATAGGTTAGGCTTATGTGCGGTCATAGGTCAGTAATGT
ATAGATGGAAATGATGTAATGACAGAATGGAGGACAACATGATTTATGCAGGTATTTTAG
CAGGAGGTATTGGTTCGAGAATGGGAAACGTGCCATTACCAAAACAATTTTTAGATATTG
ATAATAAACCGATTTTAATCCATACAATTGAGAAGTTCATTTTAGTGAGTGAATTTAATG
AGATTATTATTGCAACGCCAGCACAGTGGATTTCCCATACACAGGATATTTTAAAAAAAT
ATAACATTACAGATCAACGTGTCAAAGTAGTTGCAGGTGGTACGGATCGAAATGAAACAA
TCATGAACATTATCGACCATATTCGCAATGTAAATGGAATTAATAATGATGATGTGATTG
TAACTCATGATGCCGTAAGACCATTTTTAACTCAACGTATTATTAAAGAGAATATTGAAG
TAGCAGCAAAATATGGTGCAGTAGATACAGTCATTGAAGCAATTGATACTATTGTAATGT
CTAAAGATAAACAGAACATACACAGTATCCCCGTAAGGAATGAAATGTATCAAGGCCAAA
CACCACAATCATTTAATATTAAATTATTACAAGATAGTTATCGCGCCTTAAGTAGTGCAC
AAAAAGAAATCTTATCAGATGCATGTAAAATCATTGTCGAATCTGGACATGCAGTTAAAT
TGGTACGTGGAGAACTATACAATATTAAAGTGACAACACCATATGATTTAAAAGTAGCAA
ATGCCATTATTCAAGGTGATATTGCCGATGATTAATCAAGTATATCAACTCGTTGCACCG
AGACAGTTCGACGTCACATATAATAATGTTGATATTTATGGTAATCATGTCATCGTAAGG
CCTTTATACTTGTCTATTTGTGCAGCTGATCAAAGGTATTACACAGGTCGAAGAGATGAA
AATGTACTGCGCAAAAAATTACCAATGTCACTAGTTCATGAAGCTGTTGGTGAAGTTGTA
TTCGATAGTAAAGGCGTATTTGAAAAAGGTACGAAAGTAGTAATGGTGCCGAGTACACCT
ACAGAGCAACATCATATTATTGCGGAGAATTACTTAGCCTCTAGTTATTTTAGATCTAGT
GGTTATGATGGTTTTATGCAAGACTACGTTGTGATGGCACATGATCGTATCGTTCCGCTG
CCTAATGACATTGATTTGAGTACGATTTCATACACAGAGTTAGTGTCAGTAAGTTATCAT
GCTATACAACGATTTGAACGTAAATCTATACCTTTGAAAACCAGTTTTGGTATTTGGGGT
GATGGTAACTTAGGTTATATTACTGCTATTTTGCTACGTAAGTTGTACCCAGAAGCTAAA
ATTTATGTATTTGGTAAGACAGACTATAAATTAAGTCATTTTTCATTTGTAGATGACATC
TTTACAGTAAATCAAATACCAGATGATCTTAAAATTGATCATGCATTTGAATGTGTTGGA
GGTAAAGGAAGTCAAGTTGCACTTCAACAAATAGTTGAACATATTTCACCAGAAGGCAGT
ATTGCTTTGTTAGGCGTAAGTGAATTACCCGTGGAAGTGAATACACGATTAGTACTTGAA
AAAGGATTAACATTGATTGGTAGTAGTCGAAGCGGCTCTAAAGATTTTGAGCAAGTTGTT
GATTTATATCGTAAGTACCCAGACATTGTTGAAAAGTTAGCATTATTAAAAGGACATGAA
ATTAATGTATGTACGATGCAAGATATCGTCCAAGCGTTTGAAATGGATTTATCGACATCT
TGGGGAAAAACAGTATTGAAATGGACGATTTAATAAACCGATGGGGGAATAACAATGACA
AAAACGAAACAAGCAATACATATTGATAACATATACTGGGAACGTGTTCAGTTATATATT
GAAGGACATAGTGAAGGTGTCGATTTAACATCAGGACAATTTGTTCTGAGGAATTTAACC
GAAACAAAAACATTAGAAGCAAATGAAATGAAAATAGACGGTAATACATTTATATGTAGA
TTCAACGTCGCAATATTAGACGATGGGTATTATTTACCAATGGATAAATATTTATTTGTT
TATCATGACCAGTTAGAGTATATTGGACAACTTAATCCAAATATTATTGATCAAGCTTAT
GCGGCATTAAATGAAGAGCAAATTGAAGAATACAATGAGCTGACTACACAAAATGGAAAA
GCAAACTATGTGTTAGCCAACGAAGCTAAAGTTTTCCGCAAAGGTGGCGTATCACAACAT
ACGGTTTATACCATTACTCCAGAAATAGCAAGTGACGTTAACGAATTTGTATTTGATATT
GAAATCACCTTACCTCAAGAGAAATCAGGGGTCATTGCGACAAGCGCACACTGGCTTCAT
AAACAAGGACATAAAGCTTCATTTGAAAGTAGAAGTTTCTTATTTAAAGCTATTTTTAAT
ATTACAAAGTTACTACATATTAAAAGAAGCAAAACAATATTGTTCACATCAGATTCGCGT
CCGAATTTATCAGGGAATTTCAAGTATGTATATGATGAGTTGCTACGCCAAAAAGTAGAT
TTTGATTACGATATTCAAACAGTATTTAAGGCGAATATTACGGATAGACGTAAATGGAGA
GACAAGTTTAGATTGCCATATTTACTTGGTAAGGCCGATTATATTTTTGTCGATGATTTC
CATCCATTAATTTATACGGTTCGCTTTAGACCATCACAAGAAATTATTCAAGTGTGGCAT
GCCGTTGGTGCTTTTAAAACAGTTGGCTTTAGTCGTACAGGTAAAAAAGGTGGTCCGTTT
ATCGATTCATTAAACCATCGTAGTTACACGAAAGCATATGTTTCATCAGAAACCGATATT
CCATTTTATGCTGAAGCATTTGGAATTAGAGAAGAAAATGTTGTACCAACAGGTGTACCA
CGTACTGATGTACTATTTGATGAAGCTTATGCAACACAAATTAAACAAGAGATGGAAGAT
GAATTGCCAATTATAAAAGGTAAGAAAGTTATTCTATTCGCACCGACATTTAGAGGTAAT
GGTCACGGTACGGCACATTATCCATTTTTTAAAATTGATTTCGAACGTTTAGCAAGATAC
TGCGAGAAGCATAATGCAGTTGTGTTATTCAAAATGCATCCGTTCGTAAAAAATAGACTT
AATATTTCACGTGAACATAGACAATACTTTATCGATGTGTCAGATCATCGTGAAGTCAAT
GATATTCTCTTTGTTACAGACTTATTGATTAGTGATTATTCATCATTAATATATGAATAC
GCAGTATTTAAAAAGCCAATGATTTTCTATGCATTTGACTTAGAAGATTATATTACGACA
CGTGATTTTTATGAGCCATATGAATCATTTGTTCCAGGTAAAATTGTGCAATCCTTTGAT
GCATTAATGGATGCTTTGGACAATGAAGATTATGAGGTTGAAAAAGTTGTGCCATTCTTA
GATAAACATTTTAAATATCAAGATGGTCGCTCAAGTGAACGTTTAGTCAAAGATTTGTTT
AGACGCTAATGTTGGCATATATTACTTGCCATGCAAATGAGTCATAAGGCATAGTTTTCA
AGAAGGGTTCTGACAATGAAGTGAGCAACATGTCATGATGAGAAGCAGGACTATACAATG
AGAATAGCCTTTTGATTTTTCATGCATATGGCGATTCAATCAAAAGCAATCACCTTCCAA
CTGAATTGTCATTTTGTAAAATAAAATAATCGATCCAATCGTTATCTAATTCATAAATGT
GTAAACACATACGTTATGAATGGATAACGATTTTTTGTTATGTTAAAGTGGTACATTAAT
CATGTATTTCGTATGATAATTAACGACAAGTGTAATGGTTAAATGTATTTTATGATGAAA
TGCTATAATAGGCATGGTTACAATGAGCTTGCTCATACATATTAATATAATTACAAAAAC
ACGTCGGAGGTACGACATGATTAAAACTACAATTAAAAAATTGATAGAACACAGTATATA
TACAACTTTTAAATTACTATCAAAATTGCCAAACAAGAATCTAATTTATTTTGAAAGTTT
TCATGGTAAACAATACAGCGACAATCCCAAAGCATTATATGAATACTTAACTGAACATAG
CGATGCCCAATTAATATGGGGTGTGAAAAAAGGATATGAACACATATTCCAACAGCACAA
TGTACCATATGTTACAAAGTTTTCAATGAAATGGTTTTTAGCGATGCCAAGAGCGAAAGC
GTGGATGATTAACACACGTACACCAGATTGGTTATATAAATCACCGCGAACGACGTACTT
ACAAACATGGCATGGCACGCCATTGAAAAAGATTGGTTTGGATATTAGTAACGTTAAAAT
GCTAGGAACAAATACTCAAAATTACCAAGATGGCTTTAAAAAAGAAAGCCAACGTTGGGA
TTATCTAGTGTCACCTAATCCATATTCGACATCGATATTTCAACATGCATTTCATGTTAG
TCGAGATAAGATTTTGGAAACAGGTTATCCAAGAAATGATAAATTATCACATAAACGCAA
TGATACTGAATATATTAACGGTATTAAGACAAGATTAAATATTCCATTAGATAAAAAAGT
GATTATGTATGCGCCAACTTGGCGTGACGATGAAGCGATTCGAGAAGGTTCATATCAATT
TAATGTTAACTTTGATATAGAAGCTTTGCGTCAAGCGCTGGATGATGATTATGTCATTTT
ATTACGCATGCATTATTTAGTTGTGACACGTATTGATGAACATGATGATTTTGTGAAAGA
CGTTTCAGATTATGAAGACATTTCGGATTTATACTTAATCAGCGATGCGTTAGTTACCGA
CTACTCATCTGTCATGTTCGACTTCGGTGTATTAAAGCGTCCGCAAATTTTCTATGCGTA
TGACTTAGATAAATATGGCGATGAGCTTAGAGGTTTTTACATGGATTATAAAAAAGAGTT
GCCAGGTCCAATTGTTGAAAATCAAACAGCACTCATTGATGCATTAAAACAAATCGATGA
GACTGCAAATGAGTATATTGAAGCACGAACGGTATTTTATCAGAAATTCTGTTCATTAGA
AGATGGATACGCGTCACAACGAATTTGCCAAACGATTTTTAAGTGATAACTTAAAAACAA
TAAAAAATTATAAATTAATTAGTTAAGTGATATAAATAATAAACGAAATGTTTGCTTGTA
TGTTATTATTTGTGTATGAAAACGTCTGATATAATGTAATATAGGTTTAAACAAAATATG
CTAAAATATAAGCAAAATATGTATAATTTTAAGCAATACACAGACATTTAAAGTTTTGAT
TTTAAAATGAGTTTTCAATTGGAAAATGCAAAGAAATTTAAATAATTAAATATAGATATA
GTTGAATGGAGGAAGTATTTTATGAAATACGCTGGTATTCTAGCTGGAGGTATAGGCTCA
AGAATGGGTAACGTACCTTTACCTAAACAATTTTTAGATTTAGACAACAAACCGATTTTA
ATCCATACATTAGAAAAATTTATTTTAATTAATGATTTTGAAAAAATTATTATCGCGACG
CCACAACAATGGATGACGCATACGAAAGATACACTTAGAAAATTCAAAATTTCTGATGAA
AGAATTGAAGTCATTCAAGGTGGTAGCGATCGTAACGATACAATTATGAATATCGTTAAA
CATATTGAATCAACAAATGGTATTAACGATGACGATGTCATTGTGACACATGATGCAGTT
AGACCATTTTTAACGCACCGTATTATTAAAGAAAATATTCAAGCTGCTTTAGAGTACGGT
GCAGTAGATACAGTGATTGATGCTATAGATACGATTGTTACATCTAAAGATAATCAAACG
ATTGATGCAATTCCAGTGCGTAATGAAATGTACCAAGGTCAAACACCTCAATCGTTTAAT
ATTAATTTATTAAAAGAAAGCTATGCACAGTTGAGTGATGAGCAAAAGAGTATTTTATCT
GATGCTTGTAAGATTATTGTAGAAACAAACAAACCGGTTCGACTTGTAAAAGGTGAGTTA
TATAACATTAAAGTAACAACACCTTACGATTTAAAAGTAGCGAATGCTATTATTCGAGGT
GGTATTGCCGATGATTAATCAAGTATATCAATTAGTTGCACCTAGACAATTTGAAGTTAC
GTATAACAACGTAGATATTTACAGTGACTATGTCATTGTACGTCCTTTATATATGTCAAT
TTGTGCTGCCGATCAAAGATATTATACTGGTAGCCGTGATGAGAATGTCTTATCTCAGAA
ATTGCCAATGTCTTTAATTCATGAAGGTGTTGGTGAGGTCGTATTTGACAGTAAAGGTGT
GTTTAATAAAGGTACAAAAGTAGTTATGGTACCGAATACGCCGACAGAAAAAGACGATGT
CATTGCTGAAAACTATTTAAAATCGAGCTACTTCAGATCAAGTGGACATGATGGATTTAT
GCAAGATTTTGTGTTGCTAAATCATGATAGAGCTGTACCACTACCTGATGATATTGATTT
AAGTATTATTTCATATACAGAGCTTGTAACAGTAAGTTTGCATGCTATTCGTCGTTTTGA
AAAGAAATCTATTTCAAATAAAAATACATTTGGTATTTGGGGTGATGGTAACTTAGGTTA
CATTACAGCCATTTTATTACGTAAATTATATCCAGAGTCTAAAATATATGTCTTTGGTAA
AACAGATTATAAATTGAGTCACTTCTCATTTGTTGATGATGTCTTCTTTATTAATAAAAT
ACCTGAAGGCTTAACATTTGATCATGCATTTGAGTGCGTTGGTGGGCGTGGTAGCCAATC
AGCAATAAATCAAATGATTGATTATATTTCACCAGAAGGAAGCATTGCACTGTTAGGTGT
AAGTGAGTTCCCAGTAGAAGTTAATACACGTCTAGTATTGGAAAAAGGACTAACGTTGAT
TGGTAGTAGTCGAAGTGGTTCAAAAGATTTCCAAGATGTTGTAGACTTATACATTCAATA
CCCAGATATTGTAGATAAATTAGCGTTGTTAAAAGGTCAAGAATTTGAAATTGCAACAAT
TAATGATCTTACAGAAGCTTTTGAAGCAGACCTGTCTACATCTTGGGGTAAAACAGTATT
AAAATGGATTATGTAAATAGAAAAGGATGAATTAACGTTGGTTAAAAGTAAGATATATAT
AGATAAAATCTATTGGGAACGTGTTCAGTTATTCGTTGAAGGACATAGTGAAAACCTAGA
TTTAGAAGATAGTAATTTTGTATTAAGAAATTTAACTGAGACACGTACAATGAAGGCGAA
TGATGTCAAAATAGATGGGAATCAATTCGTTTGTCGTTTCAATGTAGCTATCTTAGATAA
TGGTTATTACTTACCTGAAGATAAGTACTTATTAGTGAATGAGCAAGAACTTGATTATAT
TGCACAGTTAAACCCAGATGTGATTAATGATGCATATCAAAATCTAAAGCCAGAACAAGA
AGAAGAATACAACGAATTAGAAACACAAAATGGTAAAATCAATTTCTTATTGCAGACTTA
CCTAAAAGAATTTAGAAAAGGCGGCATTTCAAAGAAAACGGTTTATACTGTTACACCTGA
AATTTCTAGCGATGTTAATGAATTTGTCCTTGATGTTGTTGTAACGACTCCAGAAGTTAA
AAGTAATTATATCGTTCGTAAATATAAAGAATTGCGTAAGTATTTCCGCAAACAATCATT
TAATACAAGACAATTTATTTTTAAAGCGATATTTAATACGACGAAATTTTTCCACTTAAA
AAAAGGGAATACGGTGTTGTTCACATCAGACTCTAGACCAACGATGTCTGGAAACTTTGA
ATACATCTATAACGAAATGTTACGTCAAAATTTAGATAAAAAGTATGATATTCACACTGT
TTTTAAAGCGAATATTACAGATAGACGTGGCATCATCGACAAGTTTAGATTGCCATATTT
ACTTGGGAAGGCAGACTACATCTTTGTTGATGACTTTCACCCATTGATTTATACAGTGCG
TTTTAGACGTTCTCAAGAAGTTATTCAAGTATGGCATGCCGTTGGTGCCTTTAAAACAGT
TGGCTTTAGTCGTACTGGTAAAAAGGGTGGACCATTTATTGATTCATTAAATCATCGTAG
CTATACAAAAGCTTATGTATCATCTGAAACCGATATTCCATTCTACGCTGAAGCATTTGG
TATTAAAGAGAAAAATGTAGTGCCTACAGGTGTTCCACGTACTGATGTACTATTTGATGA
AGCTTATGCGACACAGATCAAACAAGAGATGGAAGATGAATTACCAATTATTAAAGGTAA
GAAAGTCATTCTTTTCGCACCAACATTTAGAGGTAGTGGTCATGGTACAGCACATTACCC
ATTTTTCAAAATTGATTTCGAACGTTTAGCAAGATATTGCGAAAAAAATAACGCGGTTGT
ATTATTTAAAATGCATCCATTTGTGAAAAATAGACTTAATATTGCAGACAAACATAAACA
ATATTTTGTTGACGTTTCTGACTTTAGAGAAGTTAATGATATACTGTTCATAACAGATTT
ATTAATTAGTGACTATTCATCTTTAATATATGAATATGCAGTATTTAAAAAGCCAATGAT
TTTCTATGCATTTGATTTAGAAGATTATATTACGACGCGTGATTTTTATGAGCCATATGA
ATCATTTGTTCCAGGTAAAATTGTGCAATCATTTGACGCATTAATGGACGCCTTGGACAA
TGAAGATTATGAAGGAGAAAAAGTCATTCCATTCTTAGATAAACATTTTAAATATCAAGA
TGGTCGATCAAGTGAGCGTTTAGTCAGAAATTTATTTGGTAGCTAAGTTTATATAGTAGT
CAAAGTGGGAGAGGTATAATGATGAAATTTTCAGTAATAGTTCCAACATACAATTCAGAA
AAGTATATAACAGAATTACTCAATAGCCTTGCGAAACAAGATTTTCCGAAAACTGAATTT
GAAGTGGTTGTAGTTGATGACTGTTCAACAGATCAAACGTTACAAATAGTTGAAAAGTAT
CGTAATAAATTGAACTTGAAAGTAAGTCAACTCGAAACAAATTCTGGTGGTCCAGGTAAA
CCTAGAAATGTGGCGTTAAAACAAGCAGAAGGTGAATTTGTATTATTTGTGGACTCCGAT
GACTATATAAACAAAGAGACTTTAAAGGATGCAGCAGCATTTATTGATGAACATCACTCA
GATGTCTTGTTGATTAAAATGAAAGGTGTTAATGGTCGTGGTGTACCACAATCTATGTTT
AAAGAAACAGCGCCTGAAGTTACTTTGTTAAATTCAAGAATTATCTATACTTTAAGCCCG
ACTAAAATCTATAGAACAGCATTACTAAAAGATAATGACATTTATTTTCCAGAAGAATTA
AAGAGTGCAGAAGATCAATTATTTACAATGAAAGCATATTTGAATGCAAATCGAATCAGT
GTGTTAAGTGATAAAGCGTATTATTATGCTACAAAGCGTGAAGGGGAACATATGAGTAGT
GCGTATGTTTCACCTGAAGACTTTTACGAAGTCATGAGATTGATTGCTGTAGAAATATTA
AATGCAGATTTAGAAGAAGCCCATAAAGATCAAATCTTAGCAGAATTTTTAAATCGTCAT
TTTAGTTTTTCTCGTACGAATGGCTTCTCACTTAAAGTTAAACTAGAAGAGCAACCACAA
TGGATTAATGCTCTAGGAGACTTTATACAAGCAGTTCCAGAACGTGTAGATGCATTGGTG
ATGAGTAAATTACGACCATTGTTACACTACGCGAGAGCGAAAGATATAGACAACTATAGA
ACTGTAGAAGAAAGTTACCGTCAAGGTCAATACTACCGTTTTGATATTGTAGATGGTAAA
TTAAACATTCAATTCAATGAAGGCGAACCATACTTTGAAGGCATTGATATCGCTAAGCCA
AAAGTGAAAATGACAGCATTTAAATTTGATAATCATAAAATTGTTACTGAGCTAACGTTA
AATGAATTTATGATTGGCGAAGGACATTATGATGTCAGACTTAAATTACATTCACGAAAC
AAGAAGCACACAATGTATGTACCTTTAAGTGTCAACGCAAATAAACAATATCGTTTTAAC
ATTATGTTAGAAGATATTAAAGCGTATTTACCTAAAGAAAAAATTTGGGATGTTTTCTTA
GAAGTCCAAATAGGTACGGAAGTATTTGAAGTGCGTGTTGGTAATCAACGTAATAAATAC
GCTTATACTGCAGAAACAAGTGCATTAATTCATTTGAATAATGATTTTTATAGATTAACA
CCGTATTTCACAAAAGACTTTAATAACATTTCGTTATACTTTACAGCTATTACATTAACG
GATTCAATCTCAATGAAGTTAAAGGGTAAAAACAAAATCATTTTAACTGGTCTGGATCGT
GGTTATGTATTTGAAGAAGGTATGGCTAGTGTCGTGCTAAAAGACGACATGATTATGGGA
ATGTTAAGCCAAACGTCAGAAAACGAAGTGGAAATCTTACTTAGTAAAGATATTAAGAAG
CGAGACTTCAAAAATATTGTTAAGTTAAACACTGCACATATGACTTACTCGCTAAAATAA
ATAATAAAGAGGCTGGGACATTAAGTTTTTAGGCAATGTAAAAAAGCTGATTTCTATTAA
TTATTTGATAGAAATCAGCTTTTTTGATATGCATTTTATAATGTACAGCTCGTTGAGCTG
CTATTTTCCTTATATTAAGTGCCATTAATACAAAACCTATGGCACTAGCTTCTACTTTTG
TACCATCAATAAAAATTGAATTATCATCAATAAGATTTTGCTTTAAACATTGGCTATGGA
ACTGAATAAATAAAGATTCAATTAACGCATCAGTGTTAGGATTCACTCTAAAACGATTAA
TAGTTTTATAAGAAGGTGTTTGATTTTGAGCTAACCACATCATTCGAATACTGTCATGAA
GTAATTTTTCTATTCTACGACCAGAAAATACAGATTGAGTATATGCATATAAGATAATTT
TTAACATCATTTTTGGATGATAGGATGTTGCGCCACGATGATGTCTGAATTCATCAAATT
CACTATCAGGTATCGTTTCAACAATTTCATTAACATATCGCGAAATATCATTTTGAGGAA
TTCTAACAGAAGTTTCTATTGGTAGTGTAAGTTGGGCAAAGTGTCTTATTTTTTTTAGTA
TTTCAAAGTAAAATTACATGTTAATACGTAGTATTAATGGCGAGACTCCTGAGGGAGCAG
TGCCAGTCGAAGACCGAGGCTGAGACGGCACCCTAGGAAGGGACCCGTCATCAAAAATTC
TATTTATAGAATTTTACAGTAATGTGCCAGACGGGCAAAGCGAAGCCATTCAATACGAAG
TATTGTATAAATAGAGAACAGCAGTAAGATATTTTCTAATTGAAAATTATCTTACTGCTG
TTTTTTAGGGATTTATATCCCAGCCTCGTTTTATTTTGCTATTTATGAAATGATTATGAC
ATTTCCCTGATTTTCATTTTCATATACATTAAATTGTATACACTGAAAATGAGGAGGTCG
TCTATAATGATAAATAAAAATGACATAGTAGCAGATGTAGTAACAGATTATCCGAAAGCA
GCAGATATTTTTAGAAGCGTAGGTATAGACTTTTGCTGTGGTGGACAAGTAAGTATAGAA
GCAGCATCCTTAGAAAAGAAAAATGTAGATTTGAACGAATTATTACAGCGTCTCAACGAC
GTTGAACAAACGAATACACCAGGTTCGCTTAACCCTAAATTTTTAAATGTTTCGTCACTT
ATTCAATATATTCAAGCAGCATATCATGAACCTCTTAGAGAAGAATTTAAAAATTTAACA
CCTTATGTGACGAAATTATCGAAAGTACATGGACCTAATCATCCATATTTAGTCGAGTTA
AAAGAAACATATGATACATTTAAAAATGGCATGTTAGAGCATATGCAAAAAGAAGATGAT
GTTGATTTTCCAAAACTAATTAAATATGAACAAGGTGAAGTAGTAGACGATATTAATACA
GTGATTGATGATTTAGTATCTGATCACATCGCAACGGGACAATTGTTAGTGAAAATGAGC
GATTTAACATCAAGCTATGAACCACCGATAGAGGCATGTGGTACTTGGCGACTCGTTTAT
CAGAGATTAAAAGCACTTGAAGTGTTAACACATGAGCATGTTCATTTAGAGAATCATGTT
TTATTTAAAAAAGTATCATAAATAGCGCGATTAGAAACTGTTGGCAAAGTAATGTCAGCA
GTTTTTCGCTATACTTAACAGAAATTTAGTGACATGATAGTCATTATTTTGAAAAGGAAA
ATTGTCAACTTAGCATAAGAATTGATATGAAATTTTAATGGTATAGGTAATTAAATAGTA
GCGTGATTTTTTAATAATTTATTCATGAATTTTACATGCACTATTATGATAAAATAAACA
TAATTATAATTCACTGAGGTGCTATCGTGCTATCGCTAACAATGTTATTACTTGAGCGTG
TAGGTTTAATTATTATTTTGGCCTATGTGTTGATGAATATTCCATATTTTAAAAACTTAA
TGAATCGTCGACGTACATGGAAAGCACGTTGGCAATTATGTATTATTTTCAGTTTGTTTG
CCTTAATGTCTAATTTAACTGGTATCGTCATCGATCATCAACATAGTTTGTCAGGAAGTG
TGTACTTCCGTTTAGATGATGATGTATCTTTAGCTAACACACGTGTATTAACGATAGGTG
TCGCAGGATTAGTTGGTGGACCTTTTGTAGGTCTATTTGTTGGCGTTATTTCAGGTATTT
TCAGAGTGTATATGGGTGGGGCGGATGCACAAGTTTATCTTATCTCATCTATATTTATCG
GTATAATTGCTGGTTATTTTGGCTTACAAGCTCAAAGACGCAAGCGTTACCCGAGTATTG
CGAAAAGTGCCATGATTGGAATTGTTATGGAAATGATTCAAATGTTGAGCATTTTAACAT
TTTCCCACGACAAAGCATATGCGGTTGACCTCATATCATTAATTGCACTACCAATGATTA
TTGTTAATAGCGTTGGTACGGCGATTTTTATGTCTATTATCATTTCAACATTAAAGCAAG
AGGAGCAAATGAAGGCTGTTCAAACACATGATGTACTGCAATTGATGAACCAGACATTGC
CGTATTTTAAAGAAGGATTGAATAGAGAATCGGCACAGCAAATTGCGATGATTATTAAAA
ATTTAATGAAAGTATCTGCCGTAGCAATTACAAGCAAAAATGAAATCTTGTCGCATGTAG
GTGCAGGTAGTGATCATCACATACCAACAAATGAAATATTAACAAGTCTGTCTAAAGATG
TATTGAAATCAGGGAAGTTGAAAGAAGTTCATACTAAAGAAGAGATTGGTTGTAGTCATC
CGAATTGCCCGCTTAGAGCAGCTATCGTGATACCACTTGAGATGCATGGTTCTATCGTCG
GTACATTGAAGATGTATTTTACAAACCCTAATGATTTAACTTTTGTGGAACGTCAACTTG
CAGAAGGATTGGCAAATATTTTTAGTAGCCAAATTGAACTTGGTGAAGCCGAAACGCAAA
GTAAGTTATTGAAAGATGCTGAGATTAAGTCATTACAGGCACAAGTGAGTCCACATTTTT
TCTTCAATTCAATTAACACGATTTCAGCTTTAGTTAGAATAAATAGTGAAAAGGCACGAG
AGTTACTATTAGAATTGAGTTATTTTTTCAGAGCGAATTTACAAGGCTCAAAGCAACATA
CGATTACTTTAGATAAAGAGTTAAGTCAAGTGCGTGCATACTTATCACTCGAACAAGCAC
GTTATCCAGGAAGATTTAATATCAATATTAATGTTGAAGACAAATATCGCGATGTGCTTG
TACCACCATTTTTAATTCAAATTTTAGTTGAAAATGCCATCAAACATGCGTTTACGAATC
GAAAGCAAGGTAACGATATTGACGTGTCAGTGATTAAAGAAACTGCAACACATGTACGTA
TTATTGTACAAGATAATGGTCAGGGTATTTCTAAAGATAAAATGCATTTGTTGGGAGAAA
CATCTGTAGAATCAGAATCTGGAACTGGTAGTGCTTTAGAAAATTTAAACTTACGCCTAA
AAGGATTATTTGGAAAATCCGCAGCATTACAATTTGAATCGACATCGAGCGGTACCACTT
TTTGGTGTGTACTTCCTTATGAAAGACAAGAGGAGGAATAAATATGAAAGCATTAATCAT
AGATGATGAGCCATTAGCACGTAATGAATTAACATATTTATTAAATGAAATTGGTGGTTT
TGAAGAAATTAATGAGGCAGAAAATGTAAAAGAAACATTGGAAGCATTACTGATAAATCA
ATATGACATTATATTTTTAGATGTCAATTTAATGGATGAAAATGGAATCGAATTAGGAGC
TAAAATTCAAAAGATGAAAGAGCCACCTGCGATTATTTTTGCAACTGCACATGACCAATA
CGCAGTACAGGCATTTGAATTAAATGCGACAGACTATATTTTGAAACCGTTTGGTCAAAA
ACGTATTGAACAAGCAGTCAATAAAGTTCGTGCGACTAAAGCCAAAGATGATAATAGCGC
AAATGCAATTGCGAATGATATGTCGGCGAATTTTGATCAAAGTTTACCTGTTGAAATTGA
CGATAAAATTCACATGTTAAAGCAACAAAATATTATTGGGATTGGCACACATAATGGTAT
TACAACCATACATACAACGAATCATAAATACGAAACCACAGAGCCATTGAATCGTTATGA
AAAACGATTGAATCCTGCTTATTTCATACGTATTCATCGTTCATATATTATTAACACGAA
ACACATTAAAGAAGTACAACAATGGTTTAACTATACTTATATGGTAATATTGACAAATGG
TGTCAAGATGCAAGTTGGACGTTCATTTATGAAAGATTTTAAAGCGTCGATAGGATTACT
TTAACAGTAATCCTTTTTTTTATGCATTTTACCTATGATATTTTGTATTTCGGACTAAAA
TTCACGCAAATCGAAGTGAGCCATCTATACTTTAGTTAAATCAAACGTAGGAGGCAATGG
TCGTGAAACAACAAAAAGACGCATCAAAACCAGCACACTTTTTTCACCAAGTCATTGTAA
TTGCTTTAGTACTCTTTGTATCGAAAATAATTGAATCATTTATGCCAATTCCTATGCCTG
CATCAGTAATCGGTTTAGTATTATTATTTGTATTATTATGTACTGGTGCTGTTAAGTTAG
GCGAAGTCGAAAAAGTAGGAACGACACTAACAAATAACATTGGCTTACTCTTCGTACCAG
CCGGTATCTCAGTTGTTAACTCTTTAGGTGTCATTAGCCAAGCACCATTTTTAATCATTG
GACTAATAATCGTCTCAACAATACTATTACTTATTTGTACTGGCTATGTCACACAAATTA
TTATGAAAGTTACTTCGAGATCTAAAGGTGACAAAGTCACAAAAAAGATCAAAATAGAGG
AGGCACAAGCTCATGATTAACCACTTAGCACTAAACACACCATACTTCGGAATACTGTTA
TCCGTTATACCATTTTTCTTAGCGACCATATTATTTGAAAAAACAAATCGTTTCTTCTTA
TTCGCACCGCTATTTGTCAGTATGGTATTTGGTGTGGCCTTCCTCTATTTAACAGGCATT
CCGTATAAGACTTACAAAATAGGTGGAGACATTATTTACTTCTTCTTAGAACCGGCAACA
ATCTGTTTTGCGATTCCGTTATATAAAAAGCGTGAAGTGCTTGTTAAACATTGGCATCGT
ATCATCGGAGGTATTGGTATCGGTACAGTTGTAGCGTTATTAATTATTTTAACTTTTGCG
AAGTTAGCACAATTTGCCAATGATGTTATTTTATCAATGTTACCTCAAGCAGCAACTACA
GCGATTGCGTTACCAGTATCAGCTGGTATCGGTGGTATAAAAGAATTAACATCATTAGCA
GTTATTTTAAATGGTGTCATTATTTATGCCCTAGGTAATAAATTCTTGAAGCTTTTCCGA
ATTACTAACCCTATTGCCCGAGGATTAGCACTTGGAACAAGTGGTCACACATTAGGTGTA
GCACCAGCCAAAGAATTAGGACCTGTAGAAGAATCAATGGCAAGTATAGCATTAGTGTTA
GTTGGTGTAGTTGTTGTAGCAGTTGTGCCTGTCTTTGTAGCAATATTCTTCTAAAACGAA
AAACCTAAGCAAGATAATAGCAATTTGAGCCATTGTTATTATCGTAAAAAAACGTCTATA
CTCCGGTTTATAACTGGGATATAGACGTTTTTATGTATTTATTACTTTTTACTAGGAATA
TAAAACTGTGCATGACGATAATGAAATACGATGTCAGACGAATCAAAGGGTTTGCCAGTC
ATTGTATAAAAAGTCTGGTGGTAACGTAAACATGGTTCACCTGTAGACAATTGTAGTAAT
GAAGCTTCACTTGATGTGAGTTTATCTACATTAAAGAAAATATCTGAAAAACCAATACGA
AGTTTCATGTTTGATTCTAAATAATCGAAGATAGAGCCCTTAGCAATATCATCATTTAAA
TATTTCACGATTTCTTTATGATAATAAGAATATTCGATACATAAAACATCATCGTCCACG
AATCTTAATCGCTCTAAATAGTAGACGGTATCATCTGCATTTAATTGGAGCTCATCTTGC
ACAGATTTAGGTGGCGTTGCCATCTCCTTAAAAACAAGTACCTTGCTTGTCATTCGATGT
TCACCTAAACTTTTAGAGAAACCATTAGTCTTAAAGACGTTGATACGATTGGCATCTGCA
ATGTTTCTCACATAAATACCACTGCCTTGTGCTTGATAGATCAAACCATCTTGTTCCAAT
AATCCTAATGCTTTAATGATAGTACTCTTACTTACTTGATAACGTTCTTTTAATTGCGTC
ACGCTTGGCAATTTATCACCGGGTTTGAAATTAGATTGATGTATAAACGCATTAAGTTGC
TTAGCAATATGTTCATACTTTAACAATATTCTGTCCTCGTTTCACTTTGTCTGTAATTAT
TATAGCACAAAATATTATAATTGTATCGGCGTTTACAAATTGAACCGGTACAATTATAAT
TGAAGGTAAGTAAATACATTTTCATTCTACTATCAAGTTGAGGGGGTAATATTTATGAGT
AATAAATATAAAGACCAAGCCCAAGACATTCTTACAGCTGTGGGTGGTGTCGAAAACATT
GTTGATGTAACGTATGACACGAAGTGCATTACAATTCATATGCAACATACAATTCCTTCT
ACAGCAAATGAAGTGAAACAAATAGTTGATGTGACATCTGTAGCAGAAAATGATGTGCAG
TTAGTCATAAAATTAAACGAAAATGTCGATGAAGTGTATCAGCAATTACAGCGACTAATT
AAGAATGCTAATGTTGAAGAGGGTGCGAATACTGACAATATTAATAGCCAAGATACAAGT
TATACATCTCAAGTAAAAGTAACAACACCAATTTTAGTGAAAGCACCAATCGCTGGTCGT
CGTATTTTACTTAAAGAAGTAAGAGATTCAATTTTTAGAGAGAAAATGGTAGGTGAAGGC
TTGGCAATCAAAGCTCATGAAGAATCCAAAGTAATCGCACCGGTCAATGGTTTAATATCT
ATGATTGTACCAACTAAGCATGCAGTTGGTATTCAATCAGAAGACGGTGTGGACATAGTC
ATTCATATTGGTGTGAATACAGTTGACTTGGAAGGTAAAGGATTCAAGTGCTTTGTAAAG
CAAAATGATCGTGTTGAAGCAGGGCAAACGTTGTTACAATTCGACCAGCAATATATACAA
CAACAAGGCTACAATGCTGACGTTATTGTCGTTATTAGCAACTCTGCCGATTTAGGAAAA
GTAGAACTGACAATGAATGAAATCATTACGACTGAAGATGTTATTTTTAAAATATTTAAA
AACTAGGAGTGTGTTGTAATAATGACAAAATTACCGCAAAATTTCATGTGGGGTGGCGCA
CTTGCCGCAAATCAATTTGAAGGTGGATATGATAAAGGTGGTAAAGGATTAAGTGTAATT
GATGTTATGACGAGTGGTGCACATGGCAAAGCACGTCAGATTACAGAATCTATAGATCCC
AATCACTATTATCCAAATCATGAAGGTATTGATTTTTATCATCGTTATAAGGAAGATATT
GCCTTGTTTAAAGAAATGGGATTGAAATGTTTACGTACGTCGATTGCGTGGACACGTATC
TTTCCGAATGGGGATGAAGATGTGCCAAATGAAGAAGGACTTGCCTTTTATGATCGTATC
TTTGATGAATTAATTGCAAAAGGTATTGAACCTGTTGTGACGTTATCACATTTTGAGATG
CCACTTCATTTAGCGAAACATTATGGTGGATTTAGAAATAGAGAAGTTGTCGATTATTTT
GTCCATTTTGCGCGTGTTGTATTTGAAAGATATAAAGATAAAGTGACATATTGGATGACG
TTTAATGAAATTAATAATCAGATGGACACATCAAATCCTATCTTTTTATGGACGAATTCT
GGGGTAGCATTAACAGAAAATGATAATCCCGAAGAAGTCTTGTATCAAGTAGCACATCAT
GAACTTTTAGCCAGTGCTTTAGCGGTTCGTCTTGGTAAAGAGATTAATCCGAAATTTAAG
ATTGGAACAATGATTTCACATGTACCCATTTATCCATATTCGTGTCATCCGAAAGATATG
ATGGAAGCACAAATTGCGAATCGCTTACGTTTCTTTTTCCCGGATGTTCAAGTAAGAGGT
TATTATCCAAGCTATGCTAAAAAAATGTTGGCACGAAAAGGATATGATTTTGGATGGCAA
GAAGGGGACGACAGTATTTTACAGCAGGGCACGGTTGATTATATTGGCTTTAGTTATTAC
ATGTCTACGGCTGTAAAACATGATGTTGATACTACAGTTGAAAACAACATCGTCAACGGT
GGTTTGAATCATTCTGTGGAGAATCCGCATATCGCAACGAGTGATTGGGGTTGGGCGATT
GATCCAGATGGCTTAAGATATACATTGAATGTGTTATATGATCGTTATCAGTTGCCACTT
TTTATTGTGGAAAATGGTTTTGGTGCAGTTGATGAAGTGGTAGATGGACATATTCATGAT
GATTATCGCATTGAATATTTAAAAGCACATATTACAGCAGCGATAGAAGCAGTTGATCAA
GATGGTGTAGATTTAATCGGTTATACGCCATGGGGAATCATTGATATTGTTTCATTTACA
ACCGGTGAAATGAAGAAACGCTATGGTTTAATATATGTTGATCGAGATAATGATGGTCAT
GGCACGATGGAACGCTTGAAAAAAGATTCGTTCTATTGGTATCAACAAGTGATAGCATCA
AATGGAGATAAATTATAAAGGTATATTATAAGTATTTTAGGGTTAGAGCCCGAGACATAA
ATTAATATAGTAGGCCCTACAGTGTTATATTGGCGGGCTCCCAACATAGAGAAATTGGAA
CAACAATTTCTAGAAACAATGCAAGTTGGCGGGCCCCCAACACAGAAGCTGGCGAAAATA
CAGCTTACAATAATGTGCGAGTTGGCAGGCCCCCAACACAGAGAAATTGGAACACCAATT
TCAACAGGCAATGCAAGTTGGCGGGGCCCCAACATAGAGAATTTCGAAAAGAAATTCTAC
AGGCAATGCAGGTTGGGGAGGGACAGAAATAAATTTTGCGAAAATATCATTTTTGTCCTA
CTCCCTTTAACATTTCTGTTCCAATCCCGTGATGTTAAAATTTTAAGAAAAAATAATGCC
ACTAACTATGTATAGTGTTAATGTTTGAGTGTTTATAAAAGTCTTTAACCAAAATTGATG
ACCTACTAATCAACGATAACGATATTGTTAAGTAGATGATTAGTGTCACAAAGAAATTAA
AGTAACAGTCAAACATAGATACAAAGTACAGTTAGTGGCATTATATTTAGTGCTCTTTTT
TAGCGACAAAAGTAATATAATTCATATCTTTACGCAATTTAGTCATCGTTTTAAACATTT
TGCAAAACATTGGTCGATTTTCTTTTTTAAAAGCATTGTTGATAATCTTTATAGTTCCAA
CAATACCTTCGTCATAAATTAAACCTTTTGGTGTCATTAAACTCATTGGACCAGTATGAT
AATGCACATGATTAAAACCAGCTTGATGATATAAATCTAACCAGCCAAGTTTCGTCTGCG
GTGAGACATTGACATTAATTGCTGCAGATAATGATTTAACTACATGTGTGGCATGTGATT
CATTAACGATGACAATATCATGTGTTAACAAGATACCCCCAGGCTTTAAGACTCGGTAGT
ACTCGCGTAATGCTTTTTCCTTTATGGCGATGGGTAACATTGTTAACATTGCTTCATTTA
AAACGATATCGAATTGATTGTCATCAAAGGGCAATTTAGCAGCATTCGCTTGTTGAACTT
GAATATATGATTCAAGGCCTGCTGCTGAAATATTTTCCTGTGCTTTTTCTAATGCTTTCT
TATTTATATCAACGCCTTGAATGTGACAGCCGTATGTATGAGCTAGATAAATAGATGTTG
TGCACATATTACATGCCACTTCTAACACTTGTTTATCTTGTGAAAATGCCCCTTGTTGTA
TTAACCAATCTGTTGCTTCTTTACCACCGGGGCGTAGACGAGTTTTTCCTAATTTAGCTA
AAAATGTATGACCAGCTTCTTTGGACATAGCATAACCTCCTGTTAATTGATAATTATTAT
CATTAATATAGCATATTTATATACGATAATTTGGAAGTTAAAAAGATTACAAAAAATTGT
CACTTCATTTATAACTAAACATGAGTCATCAAGCATAGGTTTAGTGGAAAATTATTTCTA
ATAGATGATGTTTTATAAAGATAAAAAAGCACAGCCATGATATACGAATGTTGCATGTTA
TATGCTAAACCTTCATATCATAGCTGTGTTTGGTTCATTTAAACTTGATTTACTTCTTCT
AGTAGAGGAATAGATGCTTGCGCGCCGTGTTTTTGTACAGTGAGTGAGCTCGCTTTATTA
CCAAAATCAATAGCATCTGCTAAGTTATCTTGCGACTTGTTTAAGCGACTGACAAATGCA
CCAATAAATGTGTCGCCTGCAGCGGTTGTATCAATCGCATTTACTTTATAAGCTTCGATG
TGTTGGCTTTGATTTTTAGTAGCAAAATATGTACCTTGCTTACCTAACGTAATCAAAACA
GTCTTAATGCCTAAAGATAAAAAGTAATTAGCATTGTCTTTCATAGATTGTTCATTAGTT
ACTTTAATCCCAGATAACAATTCGGCTTCTGTTTCGTTTGGCACAATAATATCGATTAGT
GACAATAATTCATTAGGTAATGCTTTCGCTGGTGCAGGATTTAATACTGTCGTCACACCA
TGTGACTTGGCAATTTCAAATGCAGATATAATAGCCGGGATGGGTACTTCTAATTGTGCA
ACGACAAAGTCTGCATTGATTATAGCGTCTTTTGCGTTAATAACATCTTCAGGTGTCATC
GTCATATTCGCACCACCATAAACATAGATGGTGTTTTGTCCTTCTGCATTCACAGTGATA
AAGGCTTGGCCCGTTTTTGCTTCAGTTGTTTTGATAATATATGATGTATCAATATGAGCC
GCTTTAAAATCTTCTAAGATGAAATCAGCAACGCCATCAGTGCCAATTTTAGTAATAAAT
GTTGTGTCTGCTTGCATGCGTGCAGTGGCAATAGCCTGGTTGGCACCTTTACCTCCGCCG
AATGCTTTTTGTGCTTCTTCAACATGTAATGTTTCGCCTGGTTGTGCATATCTTTCAACT
GTTAAAAATTGATCGACATTCGTTGAACCTAAAATAACAACTTTGTTGGTCATGTGTATG
CTCCTTTCAAGTTATAATTTTTAAAAAGTAACATTCGATTCTAATGCAATATTAGAGTAA
GGCGTTGTTTCACCAGTACGAATATTACCTTTATTTAATGGGTGAGCTAAGTTACTTTTC
ATTTCTTCGTGAGGAATGAAAATGATTTCGATTTCCGATGAAATCAATTGTTTAATTTGT
TGCAATTGTGTAGGGTTATGTTCTTTTATTTCTTCTGCTAAGTATATTTTTTGGATTTCC
ATTTCTTCTAACACTGTAGCTAAGACATCAATAAAGCGTGGTAAGTTTTTAGTGACAGCT
AGGTCGATACGGCGATGATCATTTGGAATTGGCATGCCAGCGTCATTAATTGTTAATAGG
TCAAAATGACCAATTGTCGCGATTGCTTTTGAAATATGTTCATTTAAAACAGCTGATTTT
TTCATGACATCTACACTCCTTATTTTATAAATACTGTAACAGAAGCGGCTACTAAAATGA
GTACTAAGCCGATAATTGTAATAATCATTTCTTTTGACGTTTTATGTTGTTTTAAGAAAT
AAATACCAGTTAATGTAGCAAGCACAACGGATGTTTGAGAAAGAATAAATCCAGTTGCTA
AACCATTCATATTAGGTTGTGCTGAAATAAGATATGTTAAGGCACCAAATGCAAAGAAGA
AACCTGAAATAATTTGTAACCACGTAATTTTATTACGAAATGGGTTCTCTGCTTTCATAT
TCATAAAGCCATAAATGACTGCAACAATTACCATACCCATTGCTTGAGGTAAAAAGGCAG
TTAGGCCATCAATAGAAGTTGCTTGTGGTGCGGCTGAATATAACCAGTATCCAAATTCAC
CAATTAACAGAAGAATCACTGCACGACGTAAATTTTTGGCGTTACTTGCTTCTTTGCGTT
CACTCCAAACTGTCATACGCGCACCAATTAAAATAACGACTAAAGCTGTAAAGCCAATGA
TTTTATGACCAATGCCCGGCCAATTTCCTAATGCAAAGACACCCCATAAAGATGCGCCTA
ATAATTGGAATGCTGTTGTGACAGGCATGGCACGAGATGAACCGACTAATTCGAACGCTT
TAAATGTAATGATTTGTCCGAATCCCCATCCCGCACCTGATAATAAGGCGAATAGTAAAT
TTGTTCCAGTAGGGAAGCCACTTGATGTGACTACGGCTAATATAATAGCGAAGATTAACG
TACCTACAGTAGCACCGATAATTTGATGTACAGGTTTACCACCAAACTTTGAAGCGACTG
TTGGGAAGAATCCCCAGCCAATTAAGGGGCCTAACCCGATAAGTAATGCAACAATGCTCA
TGTTATACACCTCACGATTTGTTTTTAGTAAAACGTTTTACCAGTGCCATCGTACCATTT
TTATTTGTAAAATGCATGCGTTTTCATAAAAACTGAAAACGTTTAAATCATATTTAAAAA
TTCATACATTATTATTTTAATTTCTTAGTGAAATAATTATGATTAAAAACCCTCAGCATT
AAAGCAACGCTAAGGGCATAACAATGATGAGTATATTTCGGAAGATACGTAGTTAGTTTG
AAAGATGATAGCCAGTTGTTGCACGAATTTTTAAAGTCGTTGGTAATTCAATCATGTCAA
TGGTTTTATCTAAGTGCTGTAATCGTTGAAGTAATAAGGTTAAAGATGTTTTGCCAATAT
CAGTTATAGGTTGTGCCACAGTAGTCAAAGGTGGCGTGACATACGCGGCATAATCAATAT
CGTCATAACCTATTAATGAGATATCTTTCGGGATACTGATGCCATGTTCAATTAGTCCTC
GTAAAATGCCAATAGCGAGTTCATCGTTAATAGCGAAGATTGCAGTGGCAGATTGAACCA
TGATGTCATCAACAATGGTTAGCCCACCGCGCTTAGATAATTCAGTATGGACGATTTGTG
GTTCGGGCAATTGATTCGTGCGCAAAGTATCAACAAATCCAGCGACACGAGTCGACATAT
TCGCCATCATGTCATATGGTGCAACAATCATCATATTGTTGTGACCGAGTTCTATTAAAT
GTTGTGCTGCAAGTTGTCCGCCTTGATATTCATTTGTCCGAACAAAATCTGTATAACCTT
GATGGTCATTTTGATCCAGTACGACATAAGGTACATGATGTTTCTTTAGATAATTATTTA
GGACGTCCGGGGATGAAATGTATTGTGCGATAATTAATCCGTCAATACCTCGCTCAATTA
AATGTTTAATATTGTCATACAAATCAGTTGCTGTAGATGTTAAAAAGCATAAATCAACAT
CAGATGGTTTGTGGTCATGAATACTTTGCATCAGTGCTGAGAAAAACGGATTTGTTAAGC
TAGGCAAAATGACGCCAATAGTTTGAATTTTACTGCCGCGCAATTGTTTTGCATGTTTGT
TAGGGGCATAGCCTAAACGTTCTGAAACAGCATGTACGTTTTTTATCGTTGTTGCGGAAA
AACGACTATCATTATGATTTAAAATATGTGACACCGTAGTAACTGATACACCAGCTTCTC
TAGCAACATCTTTAATTGACACTTTTTTCATATTATATTCCTTCTCTTTATTGTGTAATT
AATCATACAGTTATATACCCGATTATTATATTCATCATATCATGATAAGCATTTGATGAC
ATATGAAGAGGTGCATGACTTTTATTGTCTACAAACAGACGCCTATAGTATGCGATTAAG
GTTGAGGCGAGAGAATATATTATTAAGGTTAAATAACTTTTAATGATTATGATAACAAGA
ATTTTAAAATGTTTATTGTGATGAAAAATACAAAAGTCATTATTTTAAAGAATAAAATAT
TTGTTTTTGAAAAAAGTATTAAAAAACATAACAAAATGATGTATATTGAACTATGTGATT
GAAAAAATTTTTAATTAAGGCTTGTTAAAAATTAAGAGAGGATGTTTTTAAATGCAATTC
AAATTAAAAGAAGAAGAGATTATTAGTTTTTTAGAATTGAAATATCCAGAAAAAGAGTTC
GAATATGGTCGTTTGTTAGTTGGACAACATAAGCGAGATGATTTAGATGTTTATTACTTT
GGTGATACGTTTTTAATGTGCACGATTATTTCATTCAAGACATTTGAAATTAAAGAAACA
GTAGAATTATCATATGATGCTGTTAATCGTATTGTGTTAAAAGATGGATGGTTATTTAGA
AAAATGAGAATAGAAACAATGCAAAAAGTGTTAAAATACGGTACATCTAAATTAATGTTA
ACTGATTTTCAAAAGGATAATTATAATAAATATATTCAAGGTCAGAAACAACGCGTGATA
TTTGAAAATGGCCATTTTGTCTAATTGATAGTGAATAATAATTAGAGTAAGCGAAGAACA
ATAAAAAATGTTCTTCGCTTATTTTTATAGAAATTGATGCATATCATTTTAAAGTGATAA
AGATATTTCGAAACATGATTCTTCTATTATATTTAAGATTTAACTGTTTTTGGAATAATC
ATGTATGCAGACAATGAGCCGAGTATCATTAATACAATGCTGACGATAAATGTTACAGTT
GCAGCTACACTTGGTGCATAGTTTAGTTGTAACATACTGAAAACTGTAGTACTTAGTGCT
ATACCAAAGGCGCCACCTAGTGTGCCACTCATTTTATATAATCCTGTAGCTAAACCAACT
TTTTCATTAGGCATACTGAAAATTGCAATTGTAAGACCGGGTGTTGCGACTAAACCATTT
CCGATTGCGCAAATGACAAACCCAATAACAACAGCAATGATATATTGTGATGGTTGAAGT
GATGTCATGCTAATAATAGTGATGCCGATGACAGGGAACAACGGACCAATGATGAGCATC
AATTTGCCACCGAAACGTAATGTTGCTTTTTCACCTAAACGAATCATCGCAACTGCCACA
ATGGCATATGGCAATGTAACAAGTCCAGATTGCGCAGCTGATAAACCAAGGTGTGTTTGA
GCATATATGAAAAAGACCACTGTTACGCCTAGACCACTATTTAAAACAAAGTTATTTAAA
AATGCACCAATGAACGGACGGTTGCTTAATACTGAGAAATCAATAAAAGGTACTTCATGT
CGACGTTCGATGATGATGAATATCAACGTAGTGATGATAAAAATGCTCAGACAAATGAAT
GAAAATGTACTAAACCAACCTTGTTCGAATCCTTGTGTTAACAATAATGTAAAGCTACCA
ATCATAACAGCGAAAATAGACATACCTTTGTAATCGAATGGATGACGATGGCTATGTTGA
CTTACTTTTTCAGGTGTGCCTTTTAGAAGCAATATGGCAATGAAAGCAATGACTATACTA
ATGATGAAATTCGTTTGCCATCCGAAATTTGTGCCAATTAAACCGCCGATAACACCAGCT
AGGCCGATGCCACCAACAGTACTAATCATTAGATAACTAATCGCTCGTCTTAAATAATCT
CCTTTAAATTGATTATTTAAAACGCCAACTGTTGAAGGTAACAAGATAGCTGCTGATAGA
CCTTGTAAAATTCTACCGATGATGAGCAGTGCAGTGATGTCCGATATAATTAATAGAAGA
GATGCAACCATACTGATTATGAGACCCATGTATGTCATTCTCAGTTGTCCTATTTTATCA
GCAATATCACCTGCAGCCACCATGAAGATACCTGTGGCGAAGGAAGTTAAACTAATAGAT
AAATTTAACACGGCAGGAGAGGTTTGATACGTTTGACCAACGAGAGGTCCTATATTAATA
AATGATTGTGCAAACAACCAATATGTTAATGCAGACAACATAATCGCAATAATAATATTA
CTGCGTGGTGAAGATTGTGTGTTATTCACAGATGTCACTCCTTGTAAAAATTAAATATAG
AAAGTCATGAGATGAAGTGAACGGATGTATAGATGATCGTTCACTCACACATAAGTCATG
ATTTCCTTACATATCATACCACAGTTATTGAGAATGAATATCAATTAATTGCTTGTATGA
TTGATTTTTTATAGTATGTTTAAGTGAAACAGCTTTATTTGAAAGTGATTAAAGTAAATG
AAGGTACAGAGGAGTGAGAACAATGTGCACAGGATTCACAATACAAACTTTAAATAATCA
AGTACTTCTTGGACGCACGATGGATTATGATTATCCATTAGATGGTTCGCCAGCAGTGAC
GCCTAGAAATTATCGTTGGACATCTCGCACTGGCACGACAGGCCAAACGCAATATGGCTT
TATTGGTACAGGAACAGATATGGAAGGTTTTATTTATGGTGATGGTGTTAATGAACATGG
CGTTGCCATTTCAACACAATATTTCCGAGGTTATAGTTCATATGGCTCAACACACAAAGC
GGACGCGATGAATATTACGCAAAATGAAATTGTGACATGGATTTTGGGATATACAACAAG
CATTGAAGATATGAAACAACAAGCATCCCAAATACATGTTGTAGCTGTATATTTAAATGA
TATCGGTGAAGTTCCGCCATTGCATTATCATGTTTCCGATGCAACTGGACAATCAGTCGA
AGTTTCATTTAAAGAGGGTGAAGTGGTTATAAAAGATAACCCTATCGGTGTCTTAACAAA
TCATCCAGACTTAGATTGGCATTATAGTAATTTAAGACAATATATGAATATTTCTCCTTA
TCCAGCAACAGCAAATTTATTGGAAGGTGTAACGATTGAACCTTTAGGCAATGAAGCAGG
TACATTTGGATTGCCAGGTGGATTTACTTCAACTGAGCGCTTTGTGAGAATGGCATTTAT
GAAAGCAAACATTGCTCAAAACAATGATAAAGAAATGGATTTAATGAATGCATTTTATTT
ATTAGATGCGGTAAATATACCGATTGGAATTGTACGTCCGCATGATGCGGACAATCACTA
TACGATGTATCAGACCGTAATAAATTTAACTACAAGAACGTTATATATTAAGTATTATGG
CAGCAATGAAATAGTAGCATTAAAGCTCACAGATGATTTAATTAATAGAAAAGATATGAC
GATTTTTAAGCCTGAGAAGCATATCACTATTAGAAAGTTGAATGACAATCAATAGCGATT
GATAATGGAATTTGGTTGATATGATTTGATGGATGATTACTATCATACATTAGCGTTGAA
TCGTGAACATGGACGAATGATTAGTTGTTAATTTTGAAAATTTATAAAAGGTTAAGCGAA
CGCAGTGAGAGATGTCATTTTAATATCAATGTATGGCTATTTTGTAATGACAATGTAATG
AGTTTAGTAAAACATTTCGGGAATATTAAATAGTTGGAAAATGAGAATTAAATCCTTTAC
TCAATTGTCTAATTCTTTTAGTATGTGCAGTACAGTTTAATTGAAAACTAACTTTAACTT
TAATGGAGGATGTTTTATACATGAAAAAATTAACAGCAGCAGCGATTGCAACGATGGGCT
TCGCTACATTTACAATGGCGTATCAAGCAGATGCAGCAGAAACGACAAACACCCAACAAG
CACATACACAAATGTCAACACAATCACAAGACGTATCTTATGGTACTTATTATACAATTG
ATTCTAATGGGGATTATCATCACACACCTGATGGTAACTGGAATCAAGCAATGTTTGATA
ATAAAGAATATAGCTATACATTCGTAGATGCACAAGGACATACGCATTATTTTTATAACT
GTTATCCAAAAAATGCAAATGCTAATGGAAGCGGTCAAACATATGTGAATCCAGCAACAG
CAGGAGATAACAATGACTACACAGCGAGTCAAAGCCAACAACACATTAATCAATATGGTT
ATCAATCAAATGTAGGCCCAGACGCGAGCTATTATTCACATAGTAACAACAACCAAGCGT
ATAACAGTCATAATGGTAATGGAAAGGTTAATTACCCTAATGGCACATCTAATCAAAATG
GCGGATCAGCAAGTAAAGCGACAGCTAGTGGTCATGCGAAAGACGCAAGCTGGTTAACAA
GTCGTAAACAACTACAACCATATGGACAATATCACGGTGGTGGTGCGCATTACGGTGTCG
ACTATGCAATGCCTGAAAATTCACCAGTTTACTCATTAACTGATGGTACAGTAGTACAAG
CAGGTTGGAGTAACTATGGTGGTGGTAATCAAGTAACGATTAAAGAAGCGAACAGTAATA
ACTACCAATGGTATATGCATAATAATCGTTTAACTGTTTCAGCTGGTGATAAAGTCAAAG
CTGGTGACCAAATTGCATATTCAGGTAGTACGGGTAATTCAACAGCACCTCACGTACACT
TCCAACGTATGTCTGGTGGCATCGGTAATCAATATGCAGTAGACCCAACGTCATACTTAC
AAAGTAGATAATACAGTAAATCCCAAGTTACGATATCATACGCAACTTGGGATTTTTTCG
TTTTAATAATAGGTATAAGCCCATTGCTTGTCCTCTAAAACATGTTGATAAAAAGGATCT
TGGCCAATTAACTTGATATCATCTGCAAGTGCTTCAACTTCATCTAAATGATGGGTAGTT
AATATAATTAAACATTTAGATTTCATGATGTTAAGTAGTTGGTGGATGTCATGTCTAGAT
TTTAAATCAATACCAACTGTCGGTTCATCTAAAATGAGAATTCGAGGTTGACCTAGTAAA
CCTACTAATATATTAATTTTACGTTTATTCCCACCGGACAATGTAGATACTTTGGCAGAC
GTATCATCAAAGTTTAATTGCTGTAAATATTCGTTGATAGTTGTATCGTTAATTGGATTT
TTACAAAGTGATTTAAAAAATTTAATGTTTTCAGCCACTGTCATGTGTTCAAATAACGCA
ATGTCTTGTGGCACATAACCGATGTGATTTTGTATTTGTCTTTGATTCCATTTTTCGCCG
AAATAGTTGATAGTTCCATCATTAGCTTTTTCAATACCAGCAATCATACGAAGTAATGTT
GATTTTCCAGCGCCATTATCGCCAAGTAATACGGTTAAACGATTACTATCAAAGGACATG
GTTAAATGATTGAAAATCTGTTTGTTACGGTAACGCTTTGAAAGGTTATTAATTTCTATC
ATCAGTTACGCTCCTTTACATGAAAATGGTCAAGTATACGATACCCATAGCAAGTGCATA
TATAAATGTCATGAATAATCGATGACTTATTGTTTGAATATGGAATAAGATAAAGACGAT
ACCTATCTCATAAATCAATATAAGTAACAGTGATTTTAAGTAAAATATTAAGCTGAGTGG
TTGAGACAAATATAGACTAACTGCCAATAGTACCAACAATAACAAGATCGTATGTGTCAT
TACATAAGTACTATATAGTTTGAAACGGCTTAAATGATATTGTGATAATCGTTGCAATGC
TGCTTGTTGGTTTAAACGATAATGAAGTACTACTTGAACAGCGCTAACAAATAAAATCAC
CGCAAAGATTAAGCTAATTGAAATAGAGTGTTGTGCTTGTTTAGTAAGCGACACAAATTT
GATTTTAGATTCAGGTGTATGTTTATGATAGGACTTGTTGATAGCATCGATGGATTGATG
CTGTTTCATATCCTCAAGGTGTTCATAAATAATGTTAGGAATTTGCTGTTCATATAATGA
ACTACTAACAATTTCTACAGCAATACCACCTATAAAGTCATCTCTACCATATAGCTGTAT
CGTTTCTTTTAAACGGTTCTCTTTTAATTTTTGAGAGAAACCTTTAGGAATTTGCATACT
TAAAATAGCTTCCTTTTTAGTAACATCATCTTCAATATAGCTTTCATCTTCATCGACTTT
TTTAATAGTTACATAGTCAGATTGTTTAATTTTATTGACGAATGATTTTGATGCAGTGGT
TTGGTCTAAATCTTGAATGGTAATCGGTATTTTGAAGTTGTCATGTGCTACACGGTAACC
CATACCAATAAGTACGAGTGCGATGACAATGGTTGTTACGAGCAAGATGTATTGTAACCA
TTGCTTGAACACAACAAGTTGTATATAAGGCTTCATTGACGATACCTCCAAACCAATACA
GCTAAATTAATTATCAAAAGTGCGATGAAGATAAGGTAGAAACTAGGGTGCAGTTCTAAA
ATGTAGTTGTTTAAAATAATTTCTAACAATTGATTTGTTACAACTGCGAATGGTTGAATA
TTGAAAACGCCATTTGCTATATGTTGTAAAAAAATCGTAGGTATTGTTAAACCAGATAAC
ACCAGGATGACAATAGCTAATATGACTTTACTAATACTATTCAACAAGCCTGTTGTTAAA
AGTTCGATGAGTAATAACCACAGTATTAAAAAGGTAACATAATAGCTTAAATGAATGGCT
AACGTTGGCCAATTATATAATTCAAAGGTATTCGGAATACTGAACATAATCCAAACTACA
CCAACGATACTCCATAACATAGTATAAAACCATGTAATCAACGCACGAATGATTAACAAA
CGCTCTTTAGAAAAATGAAACATTTTCAATCGCGCTTTCAATACAGTATCTTGATTCATT
TTCAAAACTGTAAATAAAGATAGTGCAAAGATGAATACCGTTGTTAAAAATCCTGTAATT
GCATAATAACTGCCCGTATCGTATAAATGAATCGGTTCTAAGTTAAATGCACCTGAACGG
TTTAATCCTGTAATCAGCAAATCAGTCATAACATTGATACTGTCAGAATGTGATGCTTTC
GGTGTTAGGTCTTGAAAAGCTAAGATGCCACCCATCGATCGCATAAGACGTTGGTAAACA
GAATCTGTTAGCTGAGATAGCACGACACTTTTCATGGATTGTTGATCATATGTATATACT
GAAATTGGTAGGTCGCCTTGTTTATAAAATGCCTTGGTCATACCTTTATCAAAGACAAAG
TAGCCTTGAAGTTTCTGCTGTTTTAGCAAAGTATGTGCTTGTTTATCATCATATGCTTTA
ATGCTCACATTTTTACCTAGGTTACTCCCTTTACCAATAGAGTTTAAGATTAATTTCGTT
TCACTTGATTGGTCTTTATCTACGACACCTATATTAAAATGATTGTCATCTTCTGTTACA
TGTTGGATTGTCGTTAATGTAATAAGGAGTGCCGCTAATATAAATAGTAAATAGATAATC
AAATACCACTTTTTCAATAAAAAAGAGTGGTAGATGCGAAACAAATGTATTGTTTTCATT
TAACCACTCCTCCAATGATAAGATTGAAAGGCAAGATGACCTTCCAATCTTATTTTTATA
TTTTAGTTATTTAGATGCCTTTTTTAAAATTGATTCAAACATTTTTCCGCCATTTTTTTC
GATTTCTTTTTCAAGTTTTTCACGGTCTTTTGAAGATAGACTATTGAAATCTTTCGCACC
ACTATCATCAAAATCAATATCTGCTTTCAATTTTGTGCTAGATTTTAAAATGAAATTAAT
TGGTTCTTCAGCATATTTGATGCCGATATTTAACGTAGATTTCTGAGTGTTATTTTTTAC
GTCAGAATCTATATTATTTTCAAAAGTGAATTCATTTTCGTCGCTATATTTATCTAATGC
GACAGTGATTTTACCTTTATCTTGACGTTTTGTGCCATCTACTTTTTCTTGGTTATCTAA
TTTGATTTTTGATTCATCATATTCTGTCTTTTTACCAAATTCGTATTTATCACTGTATTT
ATTGTCTTTTTCCTTAGAAGATACGCCTTTAATTGTATATTTCGCTTCAGCATACGTGTA
TTTATCTTGATCGAAATCAAGCGCGTAATCTAGTTTTAACTTATCGTCTTCTAAAGTATT
AGTACCTTTGATTTTAGTTTTATTATTTTCTTTGTCTGTAATAGTAATTTCTCGTTTTAC
AATCGTATGTTTTTCGGTATAAATTTTAGATTGAATTTTAGCAAATTCATCCTTTTTAGT
TTCTTTGACATCGTCAATTGCTTTTTTGATGTCTTTTTCAAAGTCTTTTGTAGCACCTTG
TTCTTCCATTAATTTTTTAAGGTCTTTATCCTTTTTAGCTTCTTCTAATACAGCTAATGT
GATTTTTTTAGTATCAGCTCTGCTAAGTGTTAACGTGACAGGTCTAACTTTGTACTTTTC
ACCATTAACCTTAATTTCTTCTTTTTTACCTTTATCAAAATTATCGTCATCTAATTTGTC
GACAATAAGTTCGGAATATTTTTCGGCAATTTTGCTGTAGTCACTTTGTTGTGCTTGAGC
ATTACTAAAAAGAGTATTTAAATTTAGTTGTTGGTTTGTAATACCATTTTCTTTTGCTGT
TTCTTCATCTTCACCTGTAAGTTTTGAATAAGTTGATAATAAATCAGAATTATTAACACT
ATATTTCCCTTTAAATAATGGTGATTCGAAATAATGCTTATCTTTATCTGCAGCTAACTG
GAATTTCCCTAATGCAGAGTCTGCTATTGTTGGTTCAAGATTAATCATTGATTTCTCTTT
TTTAGGATCATGCCCATATGACATTTTAATTTTAGAAGCATTAACAACAGATTTAGGAAT
ACCAAGCCCCTTAACAATTTCATCTGATGCATCTGCGCTTAATTCTAATGAAGATAAAAA
TGAATTATCTTTCATCTTTTCTTGGAACTTCACTTCGTTTTCAAAACGGTCATTAAAATA
ATCTTTATACATTTTTGCAGTTTGTTGTTCACTTTTTAAGTATGTATTTTTCGGTGTGTT
TGCAAAAAATGCATAAACTCCCCATGCGATTCCACCTATTAATAATAAGACAATAATAAT
AGGAATTATAATTTTTAACTTTTTAGACATTTTGCTTCCTCCCAATTATTTATGAGTTAA
TCATATCAGAACAATACATTTTATTAAATGGTTTATTTTAAATTTTGTTTAAATTAATAG
AATTTTAGTTATAATAATGTTTAATAAGTTATTGGAAATCTAATAAACTACAAAAAATAG
TTTGATTACATAATGATTCTTGAAAAATGTTGGTTAACTTTAAGGTGACAAGTTATTGCA
ATTTTGAAGGTAGACATCATATTTTATAATCGAATAGCATACAAAATAAAGCGACCAATT
TTGCAGTATTACGAGTTGTAATCTGCGAACTGGTCGCTTTTTATTGATGTCATGATTAAT
TTAATGGATGTAATTATATGATGAAACTTCTGAAGCAGAGATGGTTCTTGATGAAACGAT
ATATTCACCAATCCAATTCATTTCTGAAATTAGAATACTTCCATCAATATTAACTTTCTC
AACGTAGGCTACATGGCCAAATGGACCGTTTACTGTTTGTAAAATTGATCCTCGTGTTGG
GTGTCTATCTACTTTGAAGCCATTGCTTGAAGCTTGGCCTGCCCAGTTTTTAGCATCCCC
CCAAAATGTACTAATCGTGTGTCCATCTTTGGCGCGTTTATCAAAGACATACCATGTACA
TTGTCCAGCAGTATATAAGTTGTTCTTACTTGTGATAAGAGGCTGATCAATGATTTTACC
GTTACCTAATGCTAAAGGTTTACCGTCAGCAGTCTTTGCTTTGTCATTAAATTCGGCGAT
TTGTAATTCGTCATACAATTCGTCTAAATCGATGCCTGTAATAAGCCCTTTGTTATCTTT
TGAAAAAGCGTTATTTAATTCATCGTCATTGTCTTCGACATTCGGTATTGCTGGTGTCAA
AGGATTGCTTGGTGACGTTTGAGGCGGTGTGTGTGAATCAATTGCGTCATTAATGTGCGT
ATACTGACCACTTAATGAAGAATGGTACTGATTGTTGTTAAGATCACGTTGATTTGCGTG
TTGATGATTGTCGTTTGTACGTGACTGATTTTGATGATTGTTGTTTGGCGCGTTGTTTTT
GTCATAAGTATAAGTATACGCGCCGGTGTCTTTATTCACTTTGAACTGTGCGTTTGGGTG
TGCTTTCTTTGCTTCTTCTAATGTTTTGCTATCATTCGTGTATGCTTGAGCCGAGTTAGG
CGACATACTAAATAAAGTAAGAGTTGTCATCGTCAGTAAAATTGTTTTCTTCATAATAAC
CATTTAATCCTTTATGTATTTAATTTAATTTTAGTATACACATTTATATTACAAAAATGA
ATGGTTAATTAAAAATATATGGGTATATTCAATATATTTATTTAAAAAAAGCTAAAAATA
CTTAAAAAACTATATACATATACTAATAATTTATATATTATTTGAGTAAGGAGCACTTTT
TCAAAAAATAGTGTCCCTAAAAAGTTTTGATAAACTTAAAATATTCAGGAGGTTTCTAGT
TATGGCAATGATTAAGATGAGTCCAGAGGAAATCAGAGCAAAATCGCAATCTTACGGGCA
AGGTTCAGACCAAATCCGTCAAATTTTATCTGATTTAACACGTGCACAAGGTGAAATTGC
AGCGAACTGGGAAGGTCAAGCTTTCAGCCGTTTCGAAGAGCAATTCCAACAACTTAGTCC
TAAAGTAGAAAAATTTGCACAATTATTAGAAGAAATTAAACAACAATTGAATAGCACTGC
TGATGCCGTTCAAGAGCAAGACCAACAACTTTCTAATAATTTCGGTTTGCAATAAGCATT
CTGAAATTGGCAAAGTCACATTTTCTAATGTGGCTTTGCTTATCATTTTTTAAGAAAACA
ACTGAAAGGAAATAAGCATGAAAAAGAAAAATTGGATTTATGCATTAATTGTCACTTTAA
TTATTATAATTGCCATAGTTAGTATGATATTTTTTGTTCAAACAAAATATGGAGATCAAT
CAGAAAAAGGATCCCAAAGTGTAAGTAATAAAAATAATAAAATACATATCGCAATTGTTA
ACGAGGATCAACCAACGACATATAATGGTAAAAAGGTTGAGCTGGGTCAAGCATTTATTA
AAAGGTTAGCAAATGAGAAAAACTATAAATTTGAAACAGTAACAAGAAACGTTGCTGAGT
CTGGTTTGAAAAATGGCGGATACCAAGTCATGATTGTTATCCCAGAAAACTTTTCAAAAT
TGGCAATGCAATTAGACGCTAAAACACCATCGAAAATATCACTACAGTATAAAACAGCTG
TAGGACAAAAAGAAGAAGTAGCTAAAAATACAGAAAAAGTTGTAAGTAATGTACTTAACG
ACTTTAACAAAAACTTAGTCGAAATTTATTTAACAAGCATCATTGATAATTTACATAATG
CACAAAAAAATGTTGGCGCTATTATGACGCGTGAACATGGTGTGAATAGTAAATTCTCGA
ATTACTTATTAAATCCAATTAACGACTTCCCGGAATTATTTACAGATACGCTTGTAAATT
CAATTTCTGCAAACAAAGATATTACAAAATGGTTCCAAACATACAATAAATCATTATTGA
GTGCGAATTCAGATACGTTCAGAGTGAACACAGATTATAATGTTTCGACTTTAATTGAAA
AACAAAATTCATTATTTGACGAGCACAATACAGCGATGGATAAAATGTTACAAGATTATA
AATCGCAAAAAGATAGCGTGGAACTTGATAACTATATCAATGCATTAAAACAGATGGACA
GCCAAATTGATCAACAATCAAGTATGCAAGATACAGGTAAAGAAGAATATAAACAAACTG
TTAAAGAAAACTTAGATAAATTAAGAGAAATCATTCAATCACAAGAGTCACCATTTTCAA
AAGGTATGATTGAAGACTACCGTAAGCAATTAACAGAATCACTACAAGATGAACTTGCAA
ATAACAAAGACTTACAAGATGCGCTAAATAGCATTAAAATGAACAATGCTCAATTCGCTG
AAAACTTAGAGAAACAACTTCATGATGATATTGTCAAAGAACCTGATACAGATACAACAT
TTATCTATAACATGTCTAAACAAGACTTTATAGCTGCAGGTTTAAATGAGGATGAAGCTA
ATAAATACGAAGCAATTGTCAAAGAAGCAAAACGTTATAAAAACGAATATAATTTGAAAA
AACCGTTAGCAGAACACATTAATTTAACAGATTACGATAACCAAGTTGCGCAAGACACAA
GTAGTTTGATTAATGATGGTGTGAAAGTGCAACGTACTGAAACGATTAAAAGTAATGATA
TTAATCAATTAACTGTTGCAACAGATCCTCATTTTAATTTTGAAGGCGACATTAAAATTA
ATGGTAAAAAATATGACATTAAGGATCAAAGTGTTCAACTCGATACATCTAACAAGGAAT
ATAAAGTTGAAGTCAATGGCGTTGCTAAATTGAAAAAGGATGCTGAGAAAGATTTCTTAA
AAGATAAAACAATGCATTTACAATTGTTATTTGGACAAGCAAATCGTCAAGATGAACCAA
ATGATAAGAAAGCAACGAGTGTTGTGGATGTAACATTGAATCATAACCTTGATGGTCGCT
TATCGAAAGATGCATTAAGCCAGCAATTAAGTGCATTATCTAGGTTTGATGCGCATTATA
AAATATACACAGATACAAAAGGCAGAGAAGATAAACCATTCGACAACAAACGTTTAATTG
ATATGATGGTTGACCAAGTTATCAATGACATGGAAAGTTTCAAAGACGATAAAGTAGCTG
TGTTACATCAAATTGATTCAATGGAAGAAAACTCAGACAAACTGATTGATGACATTTTAA
ATAACAAAAAGAATACAACAAAAAATAAAGAAGATATTTCTAAGCTGATTGATCAGTTAG
AAAACGTTAAAAAGACATTTGCTGAAGAGCCACAAGAACCAAAAATTGATAAAGGCAAAA
ATGATGAATTCAACACAATGTCTTCAAATTTAGATAAAGAAATTAGTAGAATTTCTGAGA
AAAGTACACAATTGCTATCAGATACACAAGAATCAAAATCAATTGCAGATTCTGTTAGTG
GCCAATTAAATCAAGTCGACAATAATGTTAATAAGCTACATGCGACAGGTCGTGCATTAG
GTGTAAGAGCTAACGACTTGAATCGTCAAATGGCTAAAAACGATAAAGAAAATGAGTTGT
TCGCTAAAGAATTTAAAAAAGTATTACAAAATTCTAAAGATGGCGACAGACAAAACCAAG
CATTAAAAGCATTTATGAGTAATCCGGTTCAAAAGAAAAACTTAGAAAATGTTTTAGCTA
ATAATGGTAATACAGACGTGATTTCACCGACATTATTCGTATTATTGATGTATTTATTAT
CAATGATTACAGCATATATTTTCTATAGTTATGAACGTGCCAAAGGACAAATGAATTTCA
TTAAAGATGATTATAGTAGTAAAAACCATCTTTGGAATAATGTCATTACGTCAGGTGTTA
TTGGTACAACTGGTTTGGTAGAAGGATTAATTGTCGGTTTAATTGCAATGAATAAGTTCC
ATGTATTAGCTGGCTATAGAGCGAAATTCATCTTAATGGTGATTTTAACTATGATGGTCT
TCGTACTTATTAATACGTATTTACTAAGACAGGTAAAATCTATCGGTATGTTCTTAATGA
TTGCTGCATTGGGTCTATACTTTGTAGCTATGAATAATTTGAAAGTGGCTGGACAAGGTA
TGACTAATAAAATTTCACCATTATCTTATATCGATAACATGTTCTTCAATTATTTAAATG
CAGAGCATCCTATAGGCTTGGCGCTAGTAATATTAACAGTACTTGTGATTATTGGCTTTG
TACTGAACATGTTTATAAAACACTTTAAGAAAGAGAGATTAATCTAATGTTGATGAATAG
CGTGATTGCTTTAACTTTTTTAACAGCATCTAGCAATAATGGCGGACTTAATATTGACGT
GCAACAAGAAGAGGAAAAGCGAATCAATAATGATTTAAATCAATATGATACAACGCTATT
TAATAAAGACAGCAAAGCGGTTAATGATGCGATTGCTAAGCAGAAAAAAGAACGACAACA
ACAAATAAAAAATGATATGTTTCAAAATCAAGCGAGTCACTCGACTCGCTTGAATGAAAC
TAAAAAAGTGTTATTTTCCAAATCTAACTTAGAAAAGACTTCGGAGAGTGATAAAAGCCC
CTATATTCAAAACAAGCAGGAGAAAAAAATATTCCCGTACATTTTGATGTCTGTAGGGGC
TTTTTTGACTTTAGGATTTGTCATTTTTTCAATTCATAAAGGGAGACGAACGAAAAATGA
ATCAGCACGTAAAAGTAACATTTGATTTTACTAATTATAATTACGGCACATATGACTTAG
CAGTACCAGCATATTTACCGATAAAAAACTTAATAGCTTTAGTATTGGATAGTTTGGACA
TTTCAATATTTGATGTCAATACACAAATTAAAGTGATGACGAAAGGTCAATTACTTGTTG
AAAATGATCGACTCATTGATTATCAAATCGCTGATGGAGATATTTTGAAGTTACTATAGG
AGGAAAAATAGATGGTTAAAAATCATAACCCTAAAAATGAAATGCAAGATATGTTAACGC
CTTTAGATGCTGAAGAAGCAGCTAAAACAAAATTACGCTTAGATATGAGAGAGATTCCTA
AGTCTTCAATTAAACCAGAACATTTTCATTTAATGTACTTATTAGAACAACATTCTCCAT
ATTTTATAGATGCTGAATTAACTGAACTACGTGACAGTTTCCAAATACATTATGACATTA
ATGACAATCATACACCTTTTGATAATATTAAATCATTTACTAAAAATGAAAAATTACGCT
ACTTACTCAATATCAAAAATTTAGAAGAAGTAAATCGTACACGCTACACATTTGTGTTGG
CACCAGATGAATTATTTTTCACAAGAGATGGATTACCAATTGCTAAAACAAGAGGTTTAC
AAAATGTTGTTGATCCATTACCGGTGTCAGAAGCTGAATTTTTAACAAGATATAAAGCAC
TGGTTATCTGTGCATTCAATGAGAAACAATCATTTGATGCTTTAGTTGAAGGAAACTTAG
AACTACATAAAGGAACGCCATTTGAAACTAAAGTTATTGAAGCGGCAACGTTAGATTTAC
TAACGGCATTTTTAGATGAACAGTATCAGAAACAAGAACAAGATTATAGTCAAAATTATG
AATATGTACGCAAAGTAGGGCATACCGTTTTCAAATGGGTTGCTATCGGTATGACAACGT
TAAGTGTTTTATTAATTGCATTCTTAGCCTTTTTATATTTTTCAGTAATGAAGCATAATG
AGCGCATTGAAAAAGGATACCAAGCATTTGTAAAGGATGATTATACGCAAGTACTAAATA
CGTATGATGATTTAGATGGTAAAAAATTAGATAAAGAAGCACTTTACATTTATGCCAAAA
GTTATATCCAAACAAATAAACAAGGTTTAGAAAAAGATAAGAAAGAAAATTTACTTAATA
ACGTGACACCAAATTCAAACAAAGACTACTTATTATATTGGATGGAATTAGGACAAGGAC
ATCTTGATGAAGCGATTAATATTGCCACTTATTTAGATGATAACGATATTACAAAGTTAG
CGTTGATTAATAAGTTAAATGAGATTAAAAATAATGGAGATTTATCGAATGATAAACGTT
CTGAAGAAACGAAAAAGTATAACGATAAATTGCAAGATATTTTAGACAAAGAAAAACAAG
TTAAAGATGAAAAAGCGAAATCTGAAGAAGAGAAAGCAAAAGCAAAAGATGAGAAATTAA
AGCAACAAGAAGAGAACGAAAAGAAACAAAAAGAACAAGCACAAAAAGATAAAGAAAAAC
GCCAAGAAGCTGAAAGAAAAAAATAGTATAGGACTGAGGCAAAGACAATGCATAAATTGA
TTATAAAATATAACAAACAATTGAAGATGCTCAATTTGCGAGATGGTAAGACATATACTA
TTAGCGAAGACGAGCGTGCAGATATTACGTTGAAATCGTTAGGCGAAGTCATTCATTTAG
AACAAAATAATCAAGGTACTTGGCAAGCGAATCATACTTCTATTAATAAGGTGCTTGTTA
GAAAAGGTGACCTTGATGACATTACATTACAACTTTATACAGAAGCTGATTATGCATCAT
TTGCTTATCCTTCAATTCAAGATACGATGACAATTGGACCAAATGCGTATGATGATATGG
TTATTCAAAGCTTGATGAATGCCATCATTATTAAAGATTTTCAATCAATACAAGAATCAC
AATACGTACGCATTGTGCACGATAAAAATACAGATGTGTATATTAACTATGAACTACAAG
AGCAACTAACGAACAAAGCTTACATTGGTGATCATATTTATGTTGAAGGGATATGGCTCG
AAGTACAAGCTGATGGTTTAAATGTATTGAGTCAGAATACAGTGGCATCGTCATTAATTC
GCTTAACACAAGAGATGCCACATGCACAGGCAGATGATTACAATACGTACCATCGTTCGC
CAAGGATTATTCACCGTGAACCGACCGATGATATTAAGATTGAAAGACCGCCACAGCCAA
TACAGAAGAACAATACAGTGATATGGCGTTCCATTATACCGCCATTAGTAATGATTGCTT
TAACTGTTGTCATCTTTTTAGTGAGACCAATTGGTATTTATATTTTAATGATGATTGGTA
TGAGTACAGTAACGATAGTATTTGGTATTACAACGTATTTCTCTGAAAAGAAAAAGTATA
ACAAAGATGTTGAAAAACGAGAGAAAGATTACAAAGCTTATTTGGATAATAAATCTAAAG
AAATTAATAAAGCGATTAAAGCACAACGTTTTAGTTTGAATTATCATTATCCAACGGTTG
CTGAAATTAAAGATATCGTTGAAACGAAAGCACCAAGAATATATGAAAAAACATCGCATC
ATCACGATTTCTTACATTATAAGTTAGGTATTGCGAATGTAGAAAAGTCATTCAAATTAG
ATTACCAAGAAGAAGAATTTAACCAACGTCGTGATGAACTATTCGACGATGCTAAAGAAT
TGTATGAATTTTACACAGATGTAGAACAAGCACCATTAATCAATGATTTAAATCATGGAC
CAATTGCATATATTGGTGCACGACATCTCATTTTAGAAGAATTGGAGAAAATGCTAATCC
AATTGTCAACATTCCATAGTTATCATGATTTAGAGTTTCTATTTGTGACACGTGAAGATG
AAGTTGAAACATTGAAATGGGCACGTTGGTTGCCACATATGACATTGAGAGGTCAAAACA
TTAGAGGGTTTGTTTACAATCAACGAACGCGTGACCAAATTTTAACGTCAATCTACAGCA
TGATTAAAGAACGTATCCAAGCTGTGCGTGAACGCAGCAGAAGTAATGAGCAAATTATTT
TCACACCGCAATTAGTGTTTGTCATTACAGATATGTCATTAATTATTGATCATGTCATTT
TAGAATATGTAAACCAAGATTTATCAGAATATGGTATTTCATTAATCTTTGTTGAAGATG
TGATTGAAAGTTTGCCAGAGCATGTAGATACCATTATTGATATCAAGTCTCGTACTGAAG
GCGAACTGATTACGAAAGAAAAAGAATTAGTTCAATTGAAATTTACACCTGAAAATATTG
ATAACGTTGATAAAGAATATATCGCGCGACGTTTGGCGAATTTGATACACGTCGAACATT
TGAAAAATGCAATTCCTGATAGTATTACATTTTTAGAGATGTATAACGTGAAAGAAGTAG
AACAGCTTGATGTGGTTAATCGATGGAGACAAAACGAAACATACAAAACGATGGCAGTAC
CTTTAGGTGTAAGAGGTAAAGATGATATTTTATCATTGAACTTACATGAAAAAGCACACG
GGCCACATGGTTTAGTTGCTGGTACCACTGGTTCAGGGAAATCTGAGATTATCCAATCAT
ATATTTTATCTTTAGCTATTAATTTTCACCCACATGAAGTTGCGTTCCTATTGATTGACT
ATAAAGGTGGGGGTATGGCGAACTTATTTAAAGATTTAGTCCATTTAGTTGGTACGATTA
CAAACTTAGATGGTGATGAAGCGATGCGTGCCTTAACATCAATCAAAGCCGAATTGAGAA
AACGTCAACGTTTATTCGGAGAGCATGATGTTAACCATATTAATCAATACCATAAGTTAT
TTAAAGAAGGTGTTGCGACAGAACCAATGCCACATTTATTCATTATTTCCGATGAGTTTG
CCGAATTAAAATCAGAACAACCTGATTTTATGAAAGAACTTGTATCAACGGCACGTATTG
GACGTTCGTTAGGTATTCATTTAATACTTGCGACACAAAAACCATCGGGTGTTGTTGATG
ACCAAATTTGGTCTAACTCTAAATTTAAATTGGCATTAAAAGTACAAGATAGACAAGACA
GTAATGAAATTTTAAAAACACCAGATGCAGCAGACATTACATTACCAGGTCGTGCGTATT
TACAAGTTGGTAATAATGAAATTTATGAATTGTTCCAATCTGCATGGAGTGGAGCAACAT
ATGACATCGAAGGCGATAAATTAGAAGTTGAAGATAAGACGATTTACATGATTAATGACT
ATGGTCAACTTCAAGCAATCAACAAAGACTTGAGTGGACTTGAAGATGAAGAAGCGAAAG
AAAATCAAACTGAGTTGGAAGCGGTTATAGATCATATCGAATCTATTACAACACGATTAG
AAATTGAAGAAGTTAAGCGTCCATGGCTACCACCATTGCCAGAAAATGTATATCAAGAAG
ATTTAGTAGAAACAGATTTCAGAAAATTATGGTCAGATGATGCAAAAGAAGTGGAATTAA
CATTAGGACTTAAAGACGTACCAGAAGAACAATATCAAGGGCCGATGGTATTGCAATTGA
AAAAAGCTGGTCACATCGCGTTAATCGGAAGTCCAGGATATGGTAGAACAACGTTCTTAC
ACAACATTATTTTCGATGTTGCAAGACACCATCGTCCTGATCAAGCACACATGTACTTGT
TTGATTTCGGTACCAATGGTTTGATGCCAGTCACAGACATACCACATGTCGCTGATTACT
TTACAGTAGATCAAGAAGACAAGATTGCGAAGGCGATACGTAAGATACATGATATTATTT
CTGAACGAAAAAGACTATTAAGTCAAGAGAGAGTAGTTAATATAGAGCAATATAATAAAG
AAACTGGAAATTCAATTCCAAATGTTTTCTTAATTATCGATAACTACGACACGGTGAAAG
AATCACCATTTATGGAAGAGTATGAAGAAATGATGTCTAAGGTGACACGTGAAGGTTTAG
CGTTAGGGGTATACATCATTCTTTCAGGATCAAGATCAAGTGCAATAAAATCAGCTATAT
TTACTAACATTAAAACAAGAGTTGCGCTGTACCTCTTTGAAAACAATGAATTAACAAATA
TTATTGGTTCTTATAAAAAAGGTGTGAAAGATGTTAAAGGTAGAGCTGCAATAAATGATG
ATAACTTCACACAATTCCAAATTGCGCAACCATTTGAATTAGCAGAAGGACAAACATATA
ACGAGCACATTAAAAATGAAGTAGCACAAATGAAAGAATTCTATGTAGGAGATTATCCAA
AGCATATTCCAATGATGCCAGATAAGGTATTTATGGAGGATATTCGAGAAGCATATGATT
TGGAAAAAATCATTCATGAAGAACACAAATTACCATTAGGATTAGACTTTGAGGATGTGG
AACTAGTTAGTTTAGATCTGACAAGTTCTTCGATTGTAACAGCAATTAAACCAACTGAGA
TGGAAAAAATGAATGATATTATAATGTCTAGTTTATCAGTATATAGTAAAAACCAATTTG
TTATCTTGGTTGATGCAGAAGATAATATGAGCCAGTATGCAGATGATGTAACCTCTTATT
ATTCAGCACCATCAGATTTGAGTAACATTAGATTAGGGTTTAAGCAAGAAATAGAAGCAA
GGAAAAATGGAGAGAAAAGTATAGAGGAATGCAAGATTGTATTTATAAATAATATTAAAC
GATTCAATCAATTAACTGGAATGACAGAAGATGAAATTCGTATGTTATTTAATGAAGGTC
AAAAAGTTAATATTATCATTATTGCAAGTGGACTATACTCAGATACAATTGGTGCATTTG
ATAGAGAAAGTAAAATGATGGTAAGAACTATAAACCAAGCTTTGATCAGTCATAAGATAT
CGGAACAAGAATTTATAAGAGTTAAAGATCGATTTGGTGAACCGGAATTAAAAGCGAGAG
AAATGTATTACATTAATAATCAAGAATATCAAAAAATAAAACTAATGGAGGGATAGTGTT
GATAAAGTTAAACCAAGCCTCTGTGAGCAAAGAAATTTCAAGTATTCGAACAAATGGACA
AGGCTTAAAACAATCAAATGGGAATGTAAATTTAAGTAAAACGAATCTCGTTACTTTTAA
AGAATATGTAAATATGTTTGAAGATTATCAATCAGCTCTATCTAATTATGAAAACATAAT
TGAACAAGATACGACGGCTATGGACACAACGGTAACAGAAATTGTTGAAAACGATAGAGA
AATAGCAGGACAAATTAATAAATAATTAAACAAGACGGGTGAGAAAAATGAGTAATAAGG
GAGAAATAAGAAGGCAAATTGCTAATAAAGAAAGAGAAAAAGCAAGTAAAGAAGCACAAC
TAACAGATTTAAAAGAGGATTTAAGAAGGTTGAAAGATGCTTCGAAAAAATTGGATACAG
CAGGAGAAGATTTTAACAAAGGACAGAGTAGTTATAACAAAGTAGAAATTAGTACTTCAG
ATTGGAAAGGAGAAAGAAGGACTAAAAGTGACAGCAAAAAGAAAGATGTCGATTCTGAAT
TAAAAAAAGTTGAACAAGACTTTGATGATGCGAAGAAGGCTATTAAAAAAGATATTCAGG
ATAAAGAAGAAGAAATCAAGGGAGTCGAAGGAGAAATCAGTACAATAAATGCAGCTATAG
ATGCACTTAAATCAAAATTATAATAATAGAGAGGGAATTTTATTATGGGGTACAAAGTTG
ATATGTCCGAAGTGCACAATATGCAAAAATCTATTGATTCAAGCTTAAGTGCAATAAATA
CAAAGGTTAGCACCCTTAATAGTAGTATAAATAATCTTATAAATACTGAAGGGTTCGAAG
GTCAGGCAGCAAGTAGTGTTAAAAACTATAGTAAGACATTTCATTTACAATCAATAAAAA
AGATTGAAACAATAAATAAAGATTTTAAATCAGATATTGCGAAATCTATACGTAAATTCC
AAAGTGAAGTTGATAATAATGCTTCAGCTATATTGGATGAAGACGAAATAAAAAAATACA
AAAAAGATATTGATGATGCATTAAAAGATGTTTTCAAATCTTCTAAAGATGCAAACGGAG
CTATTTCAGATGTTTCAGATTTAACAACAGCAAAAAAAATAAAGACAGAAAACCTGGCCA
ATAAAATGGCGGATTTTAATAAAGATATTGATCAAACGGTGGAAAGATTAACGAACTTCG
ACGCCAACAATTCTATAGATGGTGATAAGACAGATAACTTAATAACTGAATTAAGTGGTG
TAAATTCATATGTCAAAAACATGAAGCCAAACCGTGCAAGAATTAGTTCTACAAGTGGAA
AAATTGAAGGTGCAATTGCTAGGCATAAAACACGTGAAGAGTTAGTAAAATGGCAAACGT
ATATGGAAACGTTAAGTGATAATCTTTATAAAATGCCTGGTCTAAGCAAAACAGCTTCTG
ACGCAATTTTACAAGCAGGGCGTGAGTATTATGCTATCAAAGCTGTAGGAAATGGTAGCG
CTTTAAGGGGATATCAAGAATATCTGAAAACACGAGATATCAATAAATTAATGAATAAAA
TGAGTAAAGCTCAATTACAAAAGTTAACGTTAGTATTCAATACGAATAAAGATAATTTTA
AAATAAAAAATGCAGTAAAAATGGCAAGTGAATTTGCCCGCAATAATCCTTTTAAAAAAG
GAAATTTAGTAAATTGGATGACTAAAGTTCAAGGATACGAAAGCGCAAGTGCGCAAATAC
TAAAAAAGGGATTGCAAGATAAGAACTTTAAATATACATTTGGAGATGCAAAGAAATTTT
TTGATACAGCTGAAATGAAAAAAGCAGCAGTCACAGAATTTAAAAATACCTTTGTACCTC
AAAATATAAGAGAAACATTTTTTAAGAAAGAAAATTTAACATCCAAGACAGCATTGAAGA
AAAACATGAGCAAATTCTGGAATGAAGATATCAAGGGAGGAATCAAAGAGTTTAAATTAG
ATTTTGCTAACAAAAATATTATTGGTAAACTTGGTAAAATGTTGAAACTTGGGGGTAAAG
TATTAAAGCCACTAGCATTTATTACTGCAATTACTGATAACATAGATAAAAAATCTAAAC
AAGAAAGATATGTGGGTATGGGGGTAGATTTAGCAGCTATTGGTGCTAGTGCGGCGGCAG
GTGCAGCAGCAGGTGCAGCTATAGGATCTGCCGTACCATTACCTGTAGTCGGTACTTTAG
TAGGAGCATTAGCTGGAACTGTAGCAGGTATAGGTTTAAATTATAAAATACCATATCTTA
ATAAGTCTGCAACAGAATTAGCTAAAGATGGTATAAACTCAGGTATTAACAAAGTTAAAA
GTGGATTCGGAAAAGTAACTTCAGGATTTAAAACAGTTTTCGGATAAGAGAGGTGCAGTC
AAATGATAATACAAGAGATTGTAGGAAATATAAAGAAAGCTTATCTAACGCCATTAATAA
TTTTTGTAATTTTATTTTCATTATTTTTTGATTTGATAATGTATTTTGCTGGAAATCTTC
AAGGTAAGTTGCCAATATATCTAGATGTATTTCTAGTATTCGCAGCAGTTGTATTTATTT
TAATATACTTCCAAGAGAAAAACGGAAAAGTTAAGATTGAAAAGTCAAACGTTATTCGTT
ATTTAACATTAAATGTTGTAGCTGGGTATTCAATGGTACTACTTGTTGCCTCTATTTATG
TTTTTGGAGTAGCAGGCTATGGTTTTGATGTATTTAATTATTGGTTAGGTATTATATTAA
TGCTATTTATATCGTGGTTTGCTCTATTTTTGTTTTATAAAAATAAATTTGATACTAATA
ACCCGAATAAGTTGGTTAATGTTATAGCAATCATTATAAAATTATCTGCTTTTGGAGGAC
TTTTCTATATCAGAACAGTCGTTCCTAATACTGCAGATGAAGAAAAATTTATAACTCTAA
GTATCTTAATTAATATAGCTGTTGATTTATTGCTGGTTAGATCATATTTCAACTATGCAT
TATATAAGAGTGTAAAAAAAGACATTGAGAACGGGGTGAATGATTAATGGAAGTAGGAAT
GTTAATTATGCCGTTTTGTGTGAAGATTACATTTGAAATTGATAAAAACGATAATTGGTT
AAATGCATTAGATACAGTAAATGAATTTTTCATGGATAAAGATATATATCCTACTGGACC
TATAATTTTCCAAAGAGAATTAGCAGGTTTAGGTGAATATAAATATACAGCATATATAGC
TCTTAATGATGAACTTCAAGATATACCTGAATTGAACATCAAATATATTGATTGTTTAGA
GGTAGGACCTACGTTATCAACTAAGTGTTTTGAAGAAGAGGAATTTGAAAGAGCTTATAA
AGAAATTGAATATGTAGCTAACGAAAATAATATTAAGATCCTAAATCAACCATATTATCA
TGTAATGGTAGATTATTTTGGTGGTACGGCTTTTGAAATTTATGCTCAAGTAGATTTGGA
TGAGAGTGAAGTATATGGATAAAAATGGATACTCATATATTATGATGAAAAATGTAGCTT
ACAAAACTTATTTTGATGTGACTATGGATGACTATGAAGATATATTAAAAGACTTTACAA
ATCTTGCAATTTCTAAAGGTAAAACAATTACAGGGCCATTAACCTTTGCAGTCACGCAAA
TAGACTTGCAAAAAAGGATGAATATTGATTTATTTATTTCAGTTGGAAAATGTTTTAAAT
CAAATGAAGAACTATCATATAGAACATATTTTTGTCTAGATAACATGTTACATGGTCGTA
TCACTTCCAACAATTTTATAACAGATGAAATAGCGTTACTTGAGGATATGAACGAATTTG
CTTCTGACAACAATTTAACGTTTACTTCGCCTTATTATCACACAATTAGAAAAAATTTTA
GCGGTGAACAAGGTTGGATTGATGTAAAGGCAAAAGTATATGAAAATGATTAATTAATAA
TCAATAGAGGATAAAATATGATAATTTTTATTTTAATAACAATATTTGCTATTTATTATA
TAGCTATGATTGCTAGTTTGTTTAAAAGTGAAGGTTTTTCAATAATAGGTTTAATAATGG
ATATAGTTATTTTGACAACGTTAATTTTTTATTATTTTGTAGGTGCGCGTTTTGTTGATC
ATGATTTAAGCAACTTTTTAATGTTTATGGATACTGGATCATATATTTTTATGTATTTTG
CAATTAAGTGTTTATGGGTGAAACCTAAGGTAGTAAATTATTTGATTGCAAAAGAATTGG
GTGAACCTAAAGAGGTCATTGAAGAGCAGGAATTAGATTTACAGACATCAAAGATAAGAG
GTATCTATTTTTTCATTATTTCAGTAGTGATGTTAATTATCACTAAATTAAGAATGCAAC
CAGAATTACAAGTAGATGCGGTATCAATGAATCCAGTTTTTATTTTTATAGGAGTTATTA
TCATTTTAATTTGGCTAGTACTGGATATATATCGTAAGAAAAAATACGGTATTTTCTTAT
TCAAGACGATAGTGCCATTAGTCGTTACGATTTGGATTATTATAGCTACTATTGTACTTT
CGTAAGAAATTTTCAATAATTTTGTTTTGGTTATAATTGTTGATGGCTATTAATTAATTG
ACAGAAAAATCTTAAGATTTTTGAAAAATATGTAAAAAGTATATACTATTAATATCTTTT
TTACTATAATTATAAATAGTTAAATAAATCGAAAGACAAAATAATGAGTAGGAGTTAATG
AGATGGAAAACCAAAAACAAGGTAATGGCTTAAAAATTGCAACATGGGTATTTATTGTAT
TAACAGTAGTTACACCGCTATTTGGTATTGGAAGTATTGTTTGTAGTATTAATTACAAAA
AATACGATGCTGAAAAAGGTTCGAAGTTATTGCAAATTGCAATTATCGTAACAATAATTG
CTTTTGTTTTAAATTTATTAGCATATTTAGGTTTAAGATAAGTAAAACGAATTTGAAGAA
GCATTAAGCGACATTTGGGTGTTGTTTAATGCTTTTTATTTAACGGAAATAAGTGTAGAG
AATAAATTAATAGCTTAATCAAGAGATATTTCGAACACATAGGGGCGATAACATGACTTT
CGAAGAGAAGTTAAGTCAAATGTACAACGAGATTGCGAATGAGATCAGTGGGATGATACC
GATAGAGTGGGAAAAAGTATATACAATGGCTTATATAGATGATGAAGGTGGAGAAGTGTT
CTACTATTACACAGAACCTGGAAGCAATGAATTATACTACTATACTAGTGTATTAAATAA
ATATGATATATCGGAATCAGAATTTATGGACTCAGCGTATGAGTTGTATAAACAATTTCA
AAATTTAAGAAATTTATTTAAAGAAGAAGGACTAGAACCATGGACATCATGCGAATTTGA
CTTTACAAGAGAAGGTAAATTAAAAGTTTCATTTGATTATATAGATTGGATAAATACAGA
GTTTGATCAATTGGGCCGTGAAAATTATTATATGTACAAAAAGTTTGGTGTTTTACCAGA
AATGGAATACGAAATGGAAGAAATTAAAGAAATCGAGCAATATCTTAAAGAGCAAGAAGA
AGCTGAACAATAGAGGCGATAACATGACTTTCGAAGAAAAACAAAGTGAAATGTACAATA
AAATTGCAAATGAAATCAGTGGGATGATACCGGTAGAATGGGAAAAGGTATATACAATGG
CTTATATAAATGAAAGAAATGGAGAAGTTTTCTACAATTATACTGAGCCAAGCAGTGATG
AATTATTTTACTATACGAGCGTGTTAAATAAATATAATATACCAAGATCAGAATTTATGG
ACTCAGTATATGAATTATATAAGCAATTTGACAAATTAAGAGAGTTGTTTATAGAAGAAG
GACATGAACCATGGACATCATGCGAATTTGACTTTACAAGAGACGGTAAATTGAATATAT
CTTTTGATTATATTGATTGGATGAATTCAGAATTTGGTCCAATGGGAAGAGAATATTATT
ATATGTATAAAAAATTTGGAATTTGGCCTGAAAAAGAATATGCCATAAATTGGGTTGAAA
AAATAAAAGATTATGTTAAAGAGCAAGAAGAAGCTGAACAATAGGGGAGATAACATGACT
TTCGAAGAGAAACTAAGTCAAATGTACAATGAAATTGCGAATGAGATTAGTGGGATGATA
CCTGTAGAATGGGAGCAAGTATTTACAATAGCCTACGTAACTGACCAAGCTGGAGAAGTC
ATTTTTAATTATACTAAGCCAGGAAGTAATGAATTGAATTATTATTCAGATATACCTAAA
GATTGCAATGTCTCAAAAGATTTATTTAAGAATTCATGGTTTAAAGTTTATCGAATGTTT
GATGAGTTAAGAGAAACTTTTAAAGAAGAAGGACTTGACCCATGGACATCATGTGAATTT
GATTTTACAAGAGACGGTAAATTGAATGTATCATTTGATTATATAGATTGGATAAATACA
GAGTTTGATCAATTGGGCCGTGAAAATTATTATATGTACAAAAAGTTTGGTGTTTTACCA
GAAATGGAATACGAAATGGGAGAAATTAAAGAAATCGAACAATATATTAAAAGACAAGAA
AGTTAATTATAGGAATGAGGTTAAGCAATAAGATTTGTTTAATCTTAGTTTGCTGCAATT
TAAAATTGTTGATATTTCTAGAAAGAATCATTCGAAATTGGAAGATCAAAGTGAGAAGGA
ACTCATAAGTGGCTCAATAACAAATTGTATAAAAATATTGATGATAATATCGATAGACTC
ATCGATAAAATTACCGAGATGCAAAATGAAGTTAATTCATTAGATAGTACATTATCTGTA
CTAGAAAATGCAATAAACAGGCTGGGACATAAATAAATGTTCTATGCTCTACGAAGTTAT
ATTGGCAGTAGTTGACTGAACAAAAATGCGCTTGAAACAAGCTTTTTTCAATTCTAGTCA
ACCTTGCCGGGGTGGGACGACGAAATAAATTTTACGAAAATATCATTTCTGTCCCACTCC
CAAATTAACCAATTAAAGGAGCAGTAATGGAAAAAATAAAGAAAATAAACAAAATATTTT
TATCATTTGAAGTTATTCCATTTGCAATGATGATTTTGCTAGCATTTCCACCAATTATTG
CAAGTCTAATTAATAATCGTTTGCAGTATGGTAGAGATCTCTACGATAGAGTAAGCTTTT
ATTGTTATATTTCAATTATGGTTGCATATGCAATTACCATATTGTTAGAAATTATTTTTT
ACTTTATTTTATTGAAAAACTATCAATATGATCGAAGTAATATTGAATTAGCTAATAGAG
TGAAAGTTACAAAAGTACTGTCGATTTTGTATATCATTCCAGGATTATATGCGATTCCAT
TCTATTTTAGATTTTTACATATTCGCTCATTTAGAGAAAATAAAAAATCTGGACAGCCGG
CCTATCACTTTTGGGAATTTTTTATAAAACCTAATCGCAAACCGATAGAGTTGAAAGACT
TTTTTATTAAAAATAGATAATTAAGGAGTAACCGATGAAAAGATTGTGCATAGGATTGTT
AATTATAATGATGAGTATAATCAATTATGGTTGTGGCAATGATCAAAATGAAAATAAATA
TCAAAGTCAAATTAATAAAGTAATGAAAATTCAACAAGAAACTCATAAAGAGATGGTTAA
AAAGAGTAATGAAGTTAATCCTGAATTTAATAAGGATAAAGTAAATACTTATGTATTTAA
TGATGGCAAATTAATTATCATCAGCTATAAGTTATTTAAAGATAAAGATCAAATGTTTTA
CGCGACTTACGAGTTTAAAAACGACAAAATTTATTATAAGAGAGATATTAATCCTAAAAC
ATACGTGAAAGAACACCAACCAGATTATAAAGATATTAAAGTAAAATAATTTAAAGGAGT
AGGAAAATGGAAAAATTAATCAAAGTGACGTCTTTAATTGGAGTTATTATTCAAAGTTTT
TTAACATTGTTATTTTTAATATTTTTAATTTTATCAGCAACAGGAATTATACAGCCAGAA
TTGACCACAACTGTTAATGGTGAACAAACTATACAAAGTCCAGAAACTGCTCAAGCAACA
TTCGTGACAATATTTGCAATATTATTTGTTGTTTCTTTAGCTTCAGATTTATTAGGCATT
ATAGCTATGAAAAAGTTGTTTGTGAATAATAGAGCGAGTGGCATTTTGTATATTATTGGT
GCAGTGATCAGTGCCAATTTATTAACATTTATTGCTTGGTTAATAAGTGGAATTTCTGTT
TTAAGATATAACAAAATAGGAAAAGAAGTGTCATAGCATGAAATATGCTTGGTGGATACT
TTTAACAATTGCAGGGATTTTAAGTTTAACAAGTGTTTATGGATTTATATTATGTTTTGG
TAGTTTTGGAATGTTGGCAATGAATGTCATGTGGCTATTTGTTTATACACCGCATAAAAA
TTCTAAAGCACTTGAATCTATATCAAAACCAACGATAATTTTATCAATCATTGGGACATA
TGCAGTATTTATATTTATGTCTATCTTATTTTACTTCGTAATGAAAGCTAGGTTTATGGA
AATTGGAATAAAACTTTACGGTGAACCTTTTAATATGTTTGGAATACCATTATTCATTAT
TGCCATCATTTTATTTACAATCGGTACAGTATTCGTTTATAAAATACAGCAATCAAGATT
AAAGCAATAAAATATATTAATTTAAAATGGGACGGGTTTAAAAGAAATCCGTCCTAATGA
TTTATACATAATAGATGTAGCTCAATCTAAAAGACTTCAAATACTTTGAAGATAAAAAGA
TAATGACAGTGAATGTAAAATGTGATTTTTTCAATATTAAAATATAAAAATGTAATGGTT
TAGAAAGCGAATCTAAATTTTAATAATGATTAATGAAAGGTAGATGAACAGGAGTAACTC
AAACGAGTTTATTAAATTTGCCCTTTCATTTATTTGCGTTGAAAATCACGAGTCTGTTTC
CATTTCCTAAAAATGGAAACGAGTATTGTAAGTAAAAACTTTCATGGATACAAGGCGATT
ATATAGTTTAAAGATAATGAACCAATTTAGGATGAAATTTTAAATGGATGGATATATTTA
GATTTTACTGAATTGTAAAAATAGAATAATAAGTTATTTGAATGTATTTATAAATATATC
GTTATTATTAAAGTAGAGATTAGGGGAGATAACATGAATTTTGAAGAAAAATTAAGTCAA
ATGTACAACGAGATTGCAAATGAGATTAGCAGTATAATACCAGTAGAATGGGAGCAAGTA
TTTACAATAGCTTATGTAACTGATCAAGCTGGAGAAGTCATTTTTAATTATACTAAACCA
GGTAGTGATGAATTGAATTATTACACATATATCCCTAGAGAGTATAATGTCTCTGAAAAA
GTATTTTATGATTTGTGGACGGATTTATATAGATTGTTTAAGAAGTTAAGAAATGCATTT
AAAGAAGAAGGACTTGAACCATGGACATCATGTGAATTTGATTTTACAAGAGAGGGTAAA
TTGAAAGTATCATTTGATTATATAGATTGGATTAATACAGAGTTTGATCAATTGGGCCGT
GAAAATTACTATATGTACAAAAAGTTTGGTGTTTTACCAGAAATGGAATACGAGATGGAA
GAAATTAAAGAAATCGAGCAATATATTAAAGAGCAAGAAAAAACTAACCTTTAGGGGCGA
TAATATGACTTTCGAAGAAAAACTAAGTCAAATGTACAATGAAATTGCGAATAAGATTAG
CAGCATGATACCGGTAGAATGGGAAAAAGTATATACAATTGCCTACCTAGATGATGAAGG
TGGAGAAGTCGTTTTTAATTATACTAAACCAGGTAGCGATGAATTGAATTATTACACGGA
TATATCTAGAGATTATAATATTTCAGAAGAAATATTTGATGATTTATGGATGAATCTTTA
TTACTTGTTTATGAATTTAAGGGATTTATTTAAAGAAGAAGATTTAGAACCATGGACATC
ATGTGAATTTGACTTTACAAGCGAAGGTAAATTAAACGTATCTTTCAACTATATAGATTG
GATTAAATTAGGTTTTGGCCCATCAGGAAAGGAAAACTACTATATGTATAAAAAGTTTGG
TGTTTTACCAGAAACGGAATATGAAATTAATAAAGTTAAAGAAATCGAGCAATATGTTGA
AGAGCAAGATGAAGCTGAAATATAGGGGAGATAACATGACTTTCGAAGAAAAATTAAGTC
AAATGTACAACGAGATTGCGAATGAGATTAGCAGTATGATACCGGTAGAGTGGGAAAAAG
TATATACAATGGCTTATATAGATGATGAAGGAGGAGAAGTGTTCTACTATTACACAGAAC
CTGGAAGTAATGAATTATACTATTATACTAGTGTATTAAATAAATATGATATATCGGAAT
CAGAATTTATGGATTCAGCGTATGAGTTGTATAAACAATTTCAAAAGTTAAGAAATATAT
TTAAAGAAGAAGGACATGAAACATGGACATCGTGCGAATTTGATTTTACAAAAGAAGGTG
AATTAAAAGTTTCATTTGATTATATAGATTGGATAAATACAGAGTTTGATCAATTGGGCC
GTCAAAATTATTATATGTACAAAAAATTTGGGGTTATACCAGAAATGGAATATGAAATGG
AAGAAATTAAAGAAATCGAGCAATATATTAAAGAGCAAGATGAAGCTGAAATATAGGGGC
GATAACATGACTTTCGAAGAAAAATTAAGTCAAATGTATAACGAGATTGCGAATGAGATT
AGTGGGATGATACCTGTAGAGTGGGAAAAGGTATATACAATGGCTTATATAGATGATGGA
GGAGGAGAAGTATTCTTTAATTATACTAAACCAGGTAGTGATGACTTGAATTATTACACC
GATATACCTAAGGAGTATAACATTTCTGTGCAAGCATTTGATGATTTATGGATGGATTTA
TATGATTTGTTTGAGGAATTAAGAAATATATTTAAAGAAGAAGGACTCGAACCATGGACA
TCATGTGAATTTGACTTTACAAGAGACGGCAAATTGAATGTTTCATTTGATTATATTGAT
TGGGCGAATTCAGAGTTTGGACAAATGGGAAGAGAACATTATTACATGTATAAAAAATTT
GGAATTTGGCCTGAAAAAGAATATGCCATAAATTGGGTTGAAAAAATAAAAGATTATGTT
AAAGAGCAAGAAGAAACTAACCTTTAGGGGAGATAATATGACTTTCGAAGAAAAATTAAG
TCAAATGTACAACGAGATTGCGAATGAGATCAGTGGGATGATACCTGTAGAGTGGGAAAA
GGTATATACAATTGCCTATGTAGATGATGAAGGTGGAGAGGTCGTTTTTAATTATACTAA
ACCTGGAAGTGAAGATTTGAATTATTATTCAGATATTCCTAAAGATTGCAATGTCTCAAA
AGATATTTTTAAGAATTCATGGTTTAAAGTTTATCGAATGTTTGATGAGTTAAGAAATGC
ATTTAAAGAAGAAGGTCTTGACCTATGGACATCATGTGAATTTGACTTTACAAGCGAAGG
TAAATTAAACGTATCTTTTGATTATATAGATTGGATTAAATTAGGTTTTGGCCCATCAGG
AAAGGAAAATTATTATATGTATAAAAAATTTGGAGTTATACCAGAAATGGAATACGAAAT
GGAAGAAATTAAAGAAGTAGAGAAGTATGTTAAAGAGCAAGAGTAGCAGACATGTTATAG
AAGGCTGTGCAAAACCAACCTCGTTTTACATTTGACTCAAAGAAGAAGGTAAACGATAAG
GTTATTTGCAACTTAAAAAGTCTATTAGCTTCTCGGTTGTAAATGTCAATATAAAAATGT
ACATAAATGATTGTATAAGAATGTACAAAATTGTTTGCTAAGTAATTTCCTTCTTAGGTG
AATGATCTTTTAATCTATACGATTTGCCTTTGATTTTAACTACACTTGAATGATGCAATA
TCCTATCCAAAATCGCATTTGCGATTTTTGGATCATCAAATATTTCATTCCATAAGTTGA
AATTGATATTTGTGGTAAATATTGTACTTTTCTTTTCATATCTTAAATCTATTAATTGAA
AGAATAGTTTGGCATCTTCACTTCCAATAGGTAAGTACCCAATCTCATCTATGATTAATA
ACTTATACTTGCTATAGTGCTTCAATCTATTTTCTAATCTGTTCTCAAGTTTTGCTTTTC
TTAAATTCTCTATCAAATGATGACATTTAATAAAGTAAGTACTCACTCTATTTTTAGCTG
CAGCCATACCAATGCCTGTAGCTAAATGTGTTTTGCCAACGCCACTTGAGCCTAAAAAGA
CAATGTTTTGATATTTTTCTATAAAACGCAAATCTGTAAAATCCCAAATTTCTTGCTGAT
TGATGCTCGGTTGAAAATTAAAGTCAAAGTCTGATATTTCTTTTTTAAACGGAAATGCCG
CCACCTTTACCATCGATTCAATCAAATTTTTCTCTTTAATTTCGATTTCGTAGTCACTTA
ATTTAATTAGTGTATCTATAAATGACAGGTTGTTTTTAATACTAAAATCGATAACATCAT
CAAGATGATTAATCATTTGATTCATTTTCAAATATTCTAAATTCGCTTTTAAGCGCTTAT
AATTCGTCGAATTATTCATCATACAACTCTCCAATCGCATTCAAATTATCTATCGCAATC
TGATTAATATCATCCATTTCTCTATTTCCAAAAGAAGATGACAGTGTTTCTAAATAATGT
TCTTTTTGATAATTTAATTTACGTTGTGTGATGAGATGTTCACAAATCGATTTAGTGTTA
TAATAAACGTGTAGTTTTTGATCATAAACTTGAACTTCAACTATTTTCCCACAATATTCA
GCTGGTACTGAATATTGATTGGACTTATATGTAATCATATTAGAGTGGTTGACTTTCAAA
TATTTATGTTTCACTTTATATGAGTTTCTTACATTCACATTCGGTAGTGGTTGTAAGAAA
CTTTTTTCTTTTTCTAAAGCAATAATAGGTATTTTACCTGTACTCGTATGAACTGAGTAG
TTCAGTCGCTCATTAAGATTAGAAATAAACTTAGGAATCTCTTCCAAATATAATTCGCCT
TGATAAGCATGAATTTCATCTAATATTTTCATTATCGATTCTACTTTACCCTTTGTTCTA
GGACGGCCGGCAATACAAGGTTTTACTTTAAAATTAAAATCATCAGCGAATTGTTTAAAT
CTGCGATTTATTTGACCATTTGTACGTTCTGTTCTTGGTTGATCCATGACCGTTTTCATG
TTATCCGTTACAAGTTCATTAGGTACACCTCCCATTAGCTCAAACGCTTGTGTCAATAAA
TTAAATAAGACATCACTTGATTTATTCATTGTCACTTGCATGATTACAAAACGGGAATAA
GGAAGTAGTAGTACGCCTATATTTAGTGAAACGATTTGATTATCCTTCGTTTTAAAGTTA
ATACCTTCTTTCCAGTCAAACTGTGCTTGATGACCAGCTTTTGTCTCGAATCTCGTTGTG
CCTTTAGGCGACATCCGTTGATAACCTTTCATAAAATAACGATTAAACTCATCATGTTTA
AGGATATAAGCTCTAAATGTAGAATACGCACACGTTAACCCATGTTTATCCTTCAAATAT
TGCCAAAGAATACGCTTATAGTAGAACTTTTGTTCACTAGTGTCTGAAAGTAATTTTTCT
ATGATAGGGTAATACTTGTCAATAATAGACTGACGATTTCTCTTTTTGGTTGGCTCAAAG
CCATTTAAATATTTATCAACTGTTCTTCTATCAACATCCATGTGTCTCGCTATTTCACTT
TTGTTTATTTTCATGTTTAAGTTCTCCATAACAATTTTTAATTTTGGTAAATCTGTAAGA
GTAGTAACTTCAAAATCAGTATTTATGTCTAAAGATAATTTCATTGTTGTTCACCTCAAT
AAAATTATCTATAGGTTTTTAAAAATTGTACATGTTTAAACAATCAAAAGTGTACATTAT
TAAATTATCATTTCCACTCGGTATCCATACATCATATGTATAAATGAGTTTAACTAATTA
GTAAATCACGATATAAATTTAAAATTGTCATTAATTGAAAAGGTTATTGTAGTGTATTTT
ATAAAGTTGATGCACATCGACTTATTTTTTAAAACTTATATCAAAAAAATATGAGAAAAG
TATATACTATTAAAATGTTTTTTACTATAATTATAAATAGTTAAATATTTGGTTATGAAA
TAAATGTGTGGGAGGCAATTTTTAGAGATACATAGCAATGTAAAGGTATCAAATAGTTAT
TGCATAATTTATTATGATGACATAATTTTCAGTAAATAGTTGTAAATTAACACTGAAATA
GATGTTTATATTAAGAAGACTTTAATATCATAATTAATCAAAATCTTGCGTCAAACATTT
AAACGAATTTTAAGTTTATAACAATTGGTTAAACATTGTTCAAACATTACAATGATAAAG
CATATTATCAGTATTGTAGTGTGTGGAAAATGACAGCCATCTAAGGAGAAAAATGATGAA
AAGAATATTGGTAGTATTTTTAATGTTAGCAATTGTATTAGCAGGTTGTTCTAATAAAGG
TGAAAAGTATCAAAAAGATATTGATAAAGTGTACAAAGAACAGAATCAAATGAATAAAAT
TGCCTCGAAAGTACAAAACACTATTAAAACAGACATTAAACAAGAAGACAGTAATACACA
TGTTTATAAAGATGGTAAAGTCATTGTTATTGGTATTCAATTGTATAAAGATCGTGAAAA
AATGTATTATTTCGCATATGAAATAAAAGATGGTAAGGCAGAAATCAATAGAGAAATAGA
TCCAATTAAGTATATGAAAGACCATAAAGCAGATTATGAAGATGAAAATGTAGAAGTGGA
AAAAGGTTAACGTATGCTTTCTTTAAAACTTTTAACCAGTTTCAAAAAGTAAATGAGCTT
TAGCGACAATAATTTTTACAATAAACACGATATAAATTTAAATATTTATATATAAGAACA
CAAACGTAAGTTTGTAAATAATAATAATAAAGGAGTAAGACAATGGAAAAATCGATCAAA
ATAATGACAATAATAGGAATTGTTGTTCAAGGTTTAGCAACGGTATTTAGTTTACTATTG
ATGGTTTTAGCAGCATCAGGTGTAATGACTACAGATGTGTCAACAACAGTTAATGGTGAG
GTTGACCCAGTTGATGCAGAAACAGCAGCAGCAATTTTCACTGTATTATTCTTATTCCTA
TTCATATTTGGAATCATTTCAATTATTTTAGGTGCAATCGGTATGTTTAAAGCATCTAAA
AACAAAAAAATGAGTGGTATATTGTTGATTATTGGAGCTGTAATAAGTGGTAACATAATT
ACATTTGCTTTATGGTTAGTCAGTGGTATTAAACTACTTACTAATAACAAGCCTAAAGAT
GAAATAAGCGACTTATCATAAACATCGTAAATTGAAATTTCAAGATTTCTTAAGTAATTA
TATTTCTGTTAGTTTTTAACAAATTAACCAATTAATAAAGTGCTCTCTTAGAAGTAGATT
TTCAGTCAATAACTGCTTTTAAGAGAGCATTTTGTATTTGATAATAAGCATGCCATCGGA
CAAAAAGCATTGACGAACTTTAAAAAAATACGTTAGACAATGCACTTCTAAATATTAAAG
GCATCGACTAACGCATTGTTCAAATAGAGTTAATTATTTTTATAAAATTGATGATGATCA
TTCAAGTAAGCATAGAATAAACCTATAATGAGACCGCCTCCGATATAGTTACCGATAAAA
GCGGCAGCAATATTCGAAATAGCTGGTATGAAGTGCAATGTATCAACTTGATAAATTAAA
CCACCCATAAATAAGCAACTGTTGTAAACTACGTGTTCATAACCCATAAAGGCGAATATG
GTAACACCAAACATCATGACAAACATTTTTGCGAGTACATCGTCAATTTGCATGGCAATA
ACTAATGAAATATTGATAAAGAAATTGGCGAATATCGCTTTCATTAATATACTTACAAAA
CCAGTAGACAACGTTTTATGTTCTATAACTGCTGATAATTGATTTAACATATCTGGCGTC
ATTACATTTGAAAAACGCATGAAACTAAATAAAATAGCAGCACCTAAAATATTTCCTGCA
AAGCATAATAAAAATATTTTCAATACTCTAGTTGGTTTAATTACTTTATAATACAGGCCT
ACAGTAAAGTACATGAAGTTACTGGTTAGTAGTTCGGAGTTTGTAAATAAAATGAGTACT
AACGCAAAGCTGAATGTAATGGCGCTGGCCATATTCACTAAACCTGGTGGTAAATCTGGT
TCGTGTGTTGCTTTAACTGATAGCACGAAGACCGTAATAATACCGATGATAAATCCTGCC
ATCATGGCGCGTAATAAATAACGTTTTAAATAAACGCTTTGTAATATATCTTTCGTTCTT
ATCGTTTCGACTACGTTATTTACCCAGTCGTCCCCATAAAATATTTTATCCCATTTAATA
TGTTTCTCCTTCACAATGACATCCTCACTTTTCATTTGTTAATCAGAGTATACTATGAAT
CGCCTTATTTGTGAATAATTTCACAAAATTAATTTTAAAAACTAATATTTTTGAATAACT
GATAGGATTTTTGGCAAATCAATTATTTTAAAATAATTAATCATCAGTTAGTATCAATGA
ATAAATACAGATTTTCATACAAAAAAACCTAGTAATGATGCGACGATCATTACTAGGAGA
TTATGCGTCTATTAAGTTGTCGCTTGTTTCGGACGGCGTATAACTACATCGATGATGAAA
CCTATGATTGCCAAAAGAATGAATGGTACAAGCCAAGCTAAATCGATATCTGCTAAAGGT
AACATCATAAACCATTTCAAAATAACACCGTGTAATAAGTCGAAACTGTTTAGTATTTGT
AAAATTGAAATAATCAATGTAATAACAGTTGCGAGTCGATAGGCCCAACTGAATCTGAAT
GTGCTAAACATGTTAGCAAATGATATCAGTACAAGTGCAATCGACACGGGATATATTAAT
GTCAACAATGGTACAGCAATTTTTAAAATCATTTCTAAACCAAGTGTTGTAAATAAGAAC
CCTATGATAGAGAAAACAAGTGCGAATATTTTATAAGAAAACTTAGGTACGTGTTTCTTA
GTAAATGTTGCACAAGCGTTGACGAGTCCTATACATGTTGTTAGGCATGCAAGAATAACC
GTCATTCCAAATACGAGGTTACCGAACGAACCAAATACGCGTAATGAATTGTATGTCAAT
ATATCAGTACCATCTTTAAAGTTTCCTGGAGCTGTTGACGCACCTACATATGCCAACGCA
AAGTAAATCATACCAAGTAATATGGCTGCAATAAGACCTGAGAAGCAGACATATTTTAAA
ATTTTCATGCGATCTGTGAGGCCTTTAAACTTATAGCCATTGACAATGACTACGGAAAAA
GCTAATGCTGCAACGAGATCCATTGTAAAATAGCCTTCCAAACTGCCTGAAATGAAAGGA
TGTGTTATATATTTATCCTTAGGTGCACTTAGTGCAGATTCAGGGTTGAAAATGACAGCA
ATACTTAATAGAGCGACCATCAATAGTAATAATGGTGTTAATAATTTACCTAAATTATCA
ACGATTTTCGATGGATTTAAACTAATCCAGTAAACGATAGCAAAAAAGATTGCTGCGAAT
ATAATTAAAGTCCATTGGTTATGCACAGGTAAAATGTGTCTTGTACCAATTTCGTACGCG
ACATTTGCAGCACGTGGAATACCGTAAAATGCTCCGATAGACATGTAAATCACGACAGCA
AAAATAAACCCGAACCATGGATGTATACGATTGCCTACACTTTCAACACCTTCATCATAA
AATGCAACAACAATAACAGTAATAAAGGGGAGTAATATGCCTGTAAGAGCAAAGCCTAGC
ATACCAATCCACATATTTTGACCCGCTGTATGGCCAAGCATGGGCGGGAATATTAAATTT
CCGGCTCCAAAAAATAGTGAAAATAACATGAGGCCCGAAATAATAACTTGTTTTTTCAAT
GTAATTTCCTTCCTAAAACTAGATATTCATAATAATTTAAAAAATCTGAAAAATAAAAAC
GTTCTTACTTTATCTTTAAATGACAATACTATGATTCTATTATTTTATAAAAAAGATTGC
AATAATAACGTCTTGCTATTATTGGATAATGACAATTAAAGTGTCGTTTTTATGAATTAA
AATAGGTGAAAGTAAGTTGGAAATACGTTGGAGTGTTGTGATTTTTATGAGAAATTGTAT
GAGTGAGGACTGCTATTTATAAAAGGTAAACTATGGATGAGTTTATGGTTGTTCCAATAG
GTAAATAAGAGATAGCACACTGTACACATAATGATACGTGGATGAGTGAATTTGTCTGAT
AGAAAGGCCTAGTCACTCAAATGAATTCAAGTTTATTACGTGATAAATCACAAATCTCTC
TCATAAGATAGGTCTCCCATTAAATCATGCTTATATGAAATGTTCACATATTTGTTAGCT
TTTCAAGAAATAATATTAAATATCTTTTCATAGTATAGCAATATTAAATAAATGCATTTA
TAATTTTAACTGTATTTTAAATATTAATCATGAGGTGATAAGATGAATAAAATTTCAAAG
TATATTGCAATAGCATCATTATCGGTAGCGGTTACAGTTTCAGCACCACAAACGACAAAT
TCTACAGCGTTTGCCAAAAGTTCTGCTGAAGTTCAACAAACGCAACAAGCTTCTATACCA
GCATCACAAAAGGTGAATCTTGGTAATCAAAATATTATGGCAGTGGCTTGGTATCAAAAT
TCAGCTGAAGCAAAAGCATTATATTTACAAGGTTATAACAGTGCAAAGACTCAGTTAGAT
AAAGAGATTAAAAAGAATAAAGGTAAACATAAGTTAGCTATTGCTTTGGATTTAGATGAA
ACAGTTTTAGATAATTCTCCATATCAAGGCTATGCATCAATACATAATAAACCTTTCCCG
GAAGGTTGGCATGAATGGGTACAAGCTGCTAAAGCTAAACCTGTCTATGGCGCAAAAGAA
TTCTTGAAATATGCTGACAAAAAAGGTGTCGATATCTACTATATTTCTGATAGAGATAAA
GAAAAAGATTTAAAGGCAACACAAAAGAACTTAAAACAACAAGGTATCCCTCAAGCTAAG
AAGAGTCATATTTTACTAAAAGGTAAAGATGATAAGAGTAAAGAATCACGCAGACAAATA
GTTCAAAAGGATCATAAACTTGTCATGCTATTTGGAGATAATTTATTAGACTTTACAGAT
CCAAAAGAAGCTACAGCTGAATCTCGTGAAGCATTAATTGAAAAACATAAAGACGATTTC
GGTAAGAAATATATTATTTTCCCTAACCCAATGTATGGTAGTTGGGAAGCTACAATTTAC
AACAATAACTATAAAGCAAGTGACAAAGCAAAAGATAAATTACGTAAAAATGCTATTAAG
CAATTCGATCCTAAAACAGGCAAAGTTAAATAATATATGAATTGGACGTCTACATGTACT
TAAAGGTATATGTAGGCGTTTTTAAATTGATCCGTAATTTTAAATGTACCGTACAAAAAT
AATAGACAATTAATTGCATTTTCCATAAATTTGCTTTTAATATAAAAAGTTCGGGTATAA
TGAAGGATAAGTGTATGTATAACATTACAGAAGCGCAACACGACGTACGTGCATCTAAGA
ATATAAACAATGTTTAAATCATAGTAGTAGGGAGAGAAATGCATGTTTTTAGCTTGGAAT
GAAATACGGCGCAACAAATTGAAGTTTGGACTAATTATTGGTGTGTTAACGATGATTAGT
TACTTGCTATTTTTATTATCTGGATTGGCGAATGGTCTTATCAATATGAATAAAGAAGGC
ATTGATAAGTGGCAAGCAGATGCCATTGTTCTAAATAAAGATGCCAATCAAACTGTGCAA
CAATCTGTTTTTAACAAGAAAGATATTGAAAATAAATACAAGAAGCAAGCTACTTTGAAG
CAAACAGGGGAAATTGTGTCTAATGGCCATCAAAAAGACAATGTTTTAGTGTTCGGTGTT
GAAAAGTCATCATTTTTAGTTCCGAGTTTAATAGAAGGGCATAAAGCGACTAAAGATAAT
GAAGTGTTAGCTGATGAAACACTTAAAAATAAAGGATTTAAAATCGGTGACACATTAACA
CTATCTCAATCAGATGAAAAATTGCATATCGTAGGTTTTACAGAAAGTGCAAAATATAAT
GCGTCACCAGTCATTTTCACGAATGACGCTACCATTGCCAAGATTAATCCTAGATTGACT
GGAGATAAAATTAATGCAGTTGTTGTACGTGATACAAATTGGAAAGATAAAAAATTAAAC
CAAGAGCTTGAAGCGGTAAGTATTAATGACTTTATTGAAAATTTACCAGGTTATAAACCA
CAGAACTTAACATTAAACTTTATGATTTCATTCTTATTTGTCATTTCAGCTACAGTTATA
GGCATTTTCTTATATGTCATGACATTACAAAAAACAAGTTTATTTGGCATATTAAAGGCT
CAAGGATTTACGAATGGCTATTTAGCGAACGTAGTTATTTCGCAGACGCTCATATTAGCA
TTATTTGGTACGGCATTTGGCTTACTGTTAACAGGCGTTACAGGTGCATTTTTACCTGAT
GCAGTACCTGTCAAATTCGATGTACTAACATTACTCGTATTTGCAATTGTGTTAATGATT
GTCTCTGTATTAGGAAGTTTATTCTCCATTTTAACAATTAGAAAAATAGATCCGTTAAAG
GCGATTGGGTAGGAGGTGTAGCAAATGTTGGAATTTGAAAATGTAACAAAGTCATTTAAA
GATGGGAATCGTAACATTGAAGCGGTTAAAGATACAAATTTTGAGATAAATAAAGGTGAT
ATTATAGCATTGGTTGGACCTTCTGGCTCTGGTAAAAGTACATTTCTAACCATGGCAGGT
GCTTTACAAACGCCGACATCTGGGCACATTTTAATCAATAACCAAGATATTACGACAATG
AAGCAAAAAGCATTGGCAAAAGTTAGAATGTCTGAGATAGGTTTTATTTTACAAAGTACA
AACCTTGTGCCATTTTTAACGGTAAAGCAACAATTTACATTATTGAAAAAGAAAAATAAG
AATGTTATGTCTAATGAAGACTATCAGCAACTTATGTCACAATTAGGTCTAACTTCATTG
CTTAATAAGTTACCTTCAGAAATTTCAGGTGGTCAGAAACAACGTGTGGCGATAGCCAAA
GCGTTATATACGAATCCGTCGATTATTTTAGCGGATGAACCTACCGCGGCGTTAGATACT
GAAAATGCGATTGAAGTCATTAAAATTCTACGTGATCAAGCCAAACAAAGAAAGAAAGCA
TGTATTATTGTTACACATGATGAACGACTTAAAGCATATTGTGATCGTTCATATCATATG
AAAGATGGCGTCCTTAATCTTGAAAATGAAACAGTAGAATAGTTTTATTAAGCCGGTACA
TCATGTGCCGGTATTTTTATGTTTATGCATTATTTGAATAAACTTTCACATTCAATTAAT
AATAATTATTATCGAAAATTAGAAATATTCCGTGAAATATAATATTTTTTGTAGTAAAAT
GGCCTCTAAGTATTCAATATTTAAATATGGGGATTGAATATAAAATTATCGTAATGGGGG
TCAATGGTTATGGATTTATTGATAGGTACTATATTTTTATTTTTGGTCTTAGTGATTTTT
ACATTATTTACATATAAAGCACCTAATGGTATGCGCGCCATGGGAGCATTAGCAAATGCA
GCAATCGCAACATTTTTAGTAGAAGCATTTAATAAATATGTTGGTGGCGAAGTATTCGGT
ATTAAATTTTTAGAAGAGCTAGGAGACGCTGCGGGAGGTCTAGGTGGTGTCGCTGCCGCT
GGATTAACAGCATTAGCTATCGGTGTATCACCAGTCTATGCTTTAGTTATAGCAGCCGCG
TGCGGTGGTATGGATTTATTACCAGGTTTCTTTGCGGGTTACATGATTGGATATGTGATG
AAATATACAGAGAAATATGTGCCGGATGGTGTCGACTTAATTGGATCGATTGTCATCTTA
GCGCCATTAGCTCGTCTTATTGCAGTATTATTAACGCCAGTAGTGAATAGTACATTGATT
CGAATTGGTGATATTATCCAAAGTAGTACGAATACGAATCCAATTATCATGGGTATCATT
TTAGGTGGTATTATCACGGTTGTCGGCACAGCGCCATTGAGTTCAATGGCATTGACAGCA
TTATTAGGTTTAACGGGTGTACCTATGGCTATTGGTGCCATGGCAGCATTTAGTTCGGCA
TTTATGAATGGGACGCTATTCCATCGTTTAAAATTAGGTGATCGTAAGTCTACGATTGCA
GTAAGTATTGAACCTTTATCACAAGCAGATATTGTATCAGCCAATCCAATTCCAATCTAT
ATTACAAATTTCTTTGGTGGTGCGATTGCTGGTTTAATTATTGCTATGTCAGGTTTAATT
AACGATGCGACAGGTACAGCTACACCGATTGCAGGATTTTTAGTTATGTTTGGATTTAAT
CATCCGACGACAATTGTGATTTATGGTGTAGTAATGGCGATTGTAGGTGCGCTTGCAGGT
TATCTTGGTTCAATCGTATTTAAAAAATACCCAATTGTTACTAAGCAAGACATGATTAAT
CGAGGTGCAGTAGACGCATAACATCATCATATTGAATAGTAAAAACAAATAAAACATAGT
GACGTGATTCAGTCGATGTAAAAATCGATAATGAGTCACGTTTTTTTATAGAAAAATATA
AGACATAAAAATGTCATAATTTATAGTCGACAAATATCATACTGTACAAACATTTATCAT
TTTCTCAAGTGCCTTTTACGCGATGGAATGAACTTACTTTTTACGAAATTATGCGTATTT
TATAAACAAATATCATTGATATAACGGTAAATGTAAGCGTTTACAACAGAAATAACTGCA
TGCTACGATATTTTTGTAAATTCACTGATTCAAGTATTTTAAGTCAATATGAGGAGGGAT
GTTATGAGCGATTCTGAGAAAGAAATTTTGAAAAGAATTAAAGATAATCCGTTTATTTCA
CAACGTGAACTTGCTGAGGCAATTGGATTATCTAGACCCAGCGTAGCAAACATTATTTCA
GGATTAATACAAAAGGAATATGTTATGGGAAAGGCATATGTTTTAAATGAAGATTATCCT
ATTGTTTGTATTGGCGCAGCGAATGTAGATCGTAAGTTTTATGTGCATAAAGATTTAGTT
GCAGAAACATCAAATCCTGTAACGTCAACACGCTCTATTGGTGGTGTAGCAAGAAATATT
GCTGAGAACTTAGGAAGGCTTGGCGAAACGGTCGCTTTTTTATCTGCTAGTGGACAAGAT
AGTGAATGGGAAATGATTAAACGATTGTCCACACCATTTATGAATTTGGATCATGTTCAA
CAATTTGAAAATGCGAGTACAGGTTCATATACAGCTTTAATTAGTAAAGAAGGCGACATG
ACATATGGCTTAGCAGATATGGAAGTGTTTGACTACATTACGCCTGAATTTTTAATTAAG
CGTTCACACTTATTGAAAAAGGCTAAGTGTATTATTGTCGATTTGAATTTAGGCAAAGAG
GCATTAAACTTCTTATGTGCCTATACCACGAAACATCAAATCAAATTAGTTATCACCACG
GTTTCTTCCCCAAAAATGAAAAATATGCCTGATTCATTACATGCTATTGATTGGATTATC
ACGAATAAAGATGAAACAGAAACATACTTAAATTTAAAAATAGAATCTACTGATGATTTA
AAAATAGCTGCTAAACGCTGGAATGATTTAGGTGTTAAAAATGTTATTGTGACAAATGGC
GTGAAAGAACTCATTTATCGAAGTGGTGAGGAAGAAATCATCAAGTCAGTTATGCCATCA
AATAGTGTGAAAGATGTTACAGGTGCAGGTGATTCATTCTGTGCTGCAGTAGTGTATAGC
TGGTTAAATGGGATGTCTACTGAAGATATATTAATTGCTGGTATGGTTAACGCAAAGAAA
ACGATAGAAACGAAATATACAGTTAGGCAAAACCTAGATCAACAGCAACTTTATCACGAT
ATGGAGGATTATAAAAATGGCAAATTTACAAAAGTATATTGAGTATTCTCGAGAAGTTCA
GCAAGCACGGGAGAACAATCAACCGATTGTAGCATTAGAATCAACAATTATTTCGCATGG
TATGCCGTACCCACAAAATGTTGAAATGGCAACAACAGTAGAGCAAATTATCAGGAATAA
TGGTGCCATTCCAGCAACCATAGCCATTATAGATGGCAAAATTAAAATTGGTTTAGAAAG
TGAAGATTTAGAAATACTTGCAACTAATAAAGACGTTGCTAAAGTGTCTAGAAGGGATTT
AGCAGAAATTGTTGCGATGAAGCGTATTGGTGCTACTACTGTAGCGACGACGATGATATG
TGCTGCAATGGCTGGTATTCAATTTTTTGTTACTGGAGGTATTGGGGGTGTCCATAAAGG
TGCAGAACATACGATGGACATTTCAGCAGACTTAGAAGAACTGTCTAAAACAAATGTCAC
TGTTATCTGTGCAGGTGCCAAATCAATTTTAGACTTACCTAAGACAATGGAGTATTTAGA
AACAAAAGGCGTTCCAGTTATTGGATATCAAACGAATGAATTGCCAGCATTCTTCACTCG
CGAAAGCGGTGTTAAGTTAACAAGTTCGATTGAAACGCCAGAACGACTTGCTGACATTCA
TTTAACAAAACAGCAGTTAAATCTTGAAGGTGGCATTGTTGTTGCTAATCCAATTCCATA
TGAGCATGCTTTATCAAAAGCATATATTGAGGCAATCATAAATGAAGCTGTTGTTGAAGC
CGAAAATCAAGGTATTAAAGGTAAGAACGCCACACCGTTCTTGTTAGGGAAAATTGTAGA
AAAAACGAATGGTAAAAGTTTAGCAGCAAATATAAAACTTGTTGAAAATAATGCGGCGTT
GGGTGCTAAAATTGCTGTCGCTGTTAATAAATTATTGTAGGTGATGATACATGAATATTT
TATTCGCTATCACAGGGATAGCATTTGCACTATTTGTTGCGTTTTTATTCAGTTTTGATC
GTAAAAACATAGACTTCAAAAAGACGTTAATAATGATATTTATTCAAGTGTTGATTGTGT
TATTTATGATGAACACAACGATTGGTTTAACAATCTTAACTGCATTAGGTTCTTTTTTTG
AAGGGTTAATAAATGTTAGTAAAGCAGGTATAAACTTTGTTTTTGGAGATATACAAAATA
AAAATGGCTTTACATTCTTTTTAAATGTGTTGCTGCCATTAGTGTTCATTTCTGTATTAA
TAGGCATTTTTAATTATATTAAGGTATTACCATTTATTATCAAATATGTAGGTATCGCTA
TTAATAAAATAACGAGAATGGGGCGCTTAGAAAGTTACTTTGCTATTTCAACAGCAATGT
TTGGGCAACCAGAAGTATATTTAACAATAAAAGATATTATTCCAAGATTATCTAGAGCGA
AATTATATACAATTGCGACGTCTGGTATGAGTGCTGTTAGTATGGCAATGTTGGGTTCAT
ATATGCAGATGATTGAGCCCAAGTTCGTAGTTACAGCTGTAATGTTAAATATTTTTAGTG
CGCTTATTATCGCTAGTGTAATCAATCCCTATAAATCTGATGATACTGATGTTGAAATTG
ATAATTTAACGAAATCCACAGAAACTAAAACATTGAATGGAAAAACAGGAAAACCTAAGA
AAGTTGCCTTTTTCCAAATGATTGGTGATAGTGCGATGGATGGGTTTAAAATCGCTGTTG
TAGTAGCCGTAATGTTGTTAGCATTTATTTCATTAATGGAAGCAATTAATATCATGTTTG
GTAGTGTTGGTTTGAACTTTAAACAGCTCATTGGCTATGTGTTTGCACCAATCGCATTTT
TAATGGGGATTCCATGGAGTGAAGCTGTTCCAGCTGGCTCTTTAATGGCGACTAAATTAA
TTACAAATGAGTTTGTAGCAATGCTTGATTTTAAAAATGTCCTGGGTGATGTATCAGCTC
GAACACAAGGTATCATTTCAGTTTACTTAGTAAGCTTCGCTAATTTTGGTACGGTTGGTA
TCATCGTTGGTTCAATTAAAGGCATTAGTGATAAACAAGGAGAAAAAGTTGCATCCTTTG
CCATGAGGTTGCTACTTGGTTCAACTCTAGCTTCAATCATTTCAGGATCAATTATTGGCT
TAGTATTGTAAATTAATCGAAGTATCTAAATTAAGTTCATGGCAAAGCTAAACCCCATCA
CCAAGTTGGCGCAACAGCGCATCATAACTTAGTGATGGGGTTTTATCATAACAATCTACT
TTTTCGTAGCCGTTTTTGAAATGTATGTTGATGGTTTATCTTTTTCAAAAATTGTTAATC
CCGTTATATCTTTTTTATGTTTTGAAGGGACAATGAAGCTAAGTATATAAGCAAAGACAA
AAGAAACTGTAAATGAAATGGTAGATACATAGAAAGGTGAGTTACCTTTGCCAACACCAT
TATAGACATAAGCAAAGATGATACCCAATATTAATCCACAAATAACACCGAATGTATTCG
TACGCTTAGTGAAAATACCAACTGCAAATACACCAGCTAATGGAACGCCGAATAATCCAG
TTACAAACAAGAATAAATCCCATAAGTCATTTGAATTAGAAGCAATCAAGTATAGTGACA
TTCCAAAACCAAAAATACCTGCAATGATGATAATGAAACGTGCAAAGTTAACTTCGTGTC
GCTCGCTACCTTTTCCGAAGAAGCGTTGCTTAATGTCGATTGAAATACAAGCAGATATAG
AATTTAAACTAGATGAAATGGTTGACTGTGCAGCGGCGAAAATGGCTGCAATAAGTAATC
CTGCTACAAATGGTGGCATCTCAGTCAAAATGAAATATGGCACTACAGATGATGTATTGA
AGCCTTTTGGTAAAACAGCTTCATGTGCATAAAATGAATACAGCATTGTACCCATACCAT
AAAATAAGGGTGCTGAAATTAAAGCTAGGATACCATTTGTCCATAACGATTTATTTGTTT
CTTTTAAACTATCAGAAGCTTGATAACGTTGCACGACGTCTTGACTCGCAGTGTATTGAT
ACAAATTGTTGAAAATATTTCCTAGGAAAATAATTGGAATGGCAGCTGCTGCAGTATTTA
GTTTCCAATTGTCTGCACTAATTAATTTTTTGTGCTCAATCGCATCTGCAAAGACAGTGC
CAAAACCGCCTTTAATGTTCATAACACCTAGAATAATGATAACTAAAGCGCCGCCTAATA
AAATGACGCCTTGAATGAAATCACTCCAAACCACACCTTCGAATCCACCTAAAAATGTAT
ATAAAATACATAGTAAACCAACGAGTGATGCAACGATATAAGGGTTCATGTCTGATACAG
ATGTAATCGCTAATGTTGGTAAGTAGATAACGATTGCTACACGCCCTAGATGATAAACTA
CAAATAGTAAAGAGCCAATGACACGAATGCTAGGTCCGAAACGTGCTTCTAGATATTCAT
ATGCAGATGTAACCTTTAACTTTTTAAAGAATGGAACATAGAAATAAATGAGTAATGGAA
TAATTGCTACGATAGCGATGTTACCTGCAATATATGACCAATCTGTTAAAAATGCTTTCT
CTGGTGTAGACATAAACGTAATTGCACTTAATGTAGTGGCGTAAATTGAAAACCCAACTA
CCCAAGATGGCAAGCGACCACTTGCGGTAAAGAAACTATTCGTACTTTGACTCGCGCGCT
TGGTAAAATAAACGCCAATGAGTAACATAGCTAGTAGATAAATGATAACGGCAATCCAGT
TTAGTGTGCCAAATCCAACTTCTTTCATGGGCAACATCCCCTTTACAATGTATTGATTCT
TTGATGTCTATAAATCGTATTTTGCAATGAGTTGATCTAATGTTTGTCGATGTGCTTCGT
TAAAAGGTTTGAATGGACGTTTCGGTAATCCTGCATCAATGCCACGATGACGTAATATTT
CTTTCAATGTTGGATAAACCCCCATTGATAACACTGTTTCGATGATGTCGTTTGAATCAT
GTTGTAGTTGGTAAGCTTCTTGAATTTGACCTTGTCTTGCTAAGTCGAAGATTTTTCTAG
CGCGGCGACCATTAACGTTATATGTAGAACCAATTGCACCATCTACGCCAGAAATCGTAG
CTTGAACTAACATTTCATCAAAGCCAGATAAGATTAATTTGTCTGGGAATGCTTTTCTAA
TACGTTCGAGTAGGAAGAAGTTTGGCGCTGTATATTTAACACCAACAATTTTTTCGTGAT
TAAATAGCTCGCTGAATTGTTCAATAGAAATATTCACACCTGTTAAAACTGGTATTGCAT
AAATAATCATATTGTTCTGTGTTGCTTCGATAATATCGAAATAGTAATCTCTAATTTCTT
CAAAAGTAAATGGATAGTAGAATGGTGTTACGGCAGAAAGTGCATCATAACCGAGTTCTG
TGGCATATTTCCCAAGTTCAATGGCTTCATTTAAATCTAACGAACCTACTTGAGCAATCA
ATTTCACTTTATCCCCAACTACCTCTTTGGCAACTTTGAAAACTTGCTTCTTCTGCTCTG
TATTTAATAAAAAGTTTTCGCCTGAGCTACCATTTACATAAAGACCGTCTAATTCTTCAG
TTTCAATGGCATTTTGAGCAATTTGTTTAAGTCCTTGTTCATTTACTTGACCATTTTCAT
CAAAAGGAACGAGTAACGCTGCATATAAACCTTTTAAATCTTTGTTCATTATGAAGTCCC
TCCAAAAAATCATTTGATAATATAGTTTACAGCTATAATTGTAAACGCTATCATAAAATG
TAACAATATCTTTTTGAAAATTGTAGTCATATTTATGTATAATTAATGAAAATATTTTTC
AAAATCAATAGAAATGGAGTGAGTAAGGTGTATTACATCGCAATAGATATTGGAGGCACT
CAAATTAAATCGGCAGTTATTGATAAGCAATTGAATATGTTTGACTATCAACAAATACCA
ACGCCGGACAATAAAAGTGAGCTTATTACTGACAAAGTATATGAGATTGTAACAGGATAT
ATGAAGCAATATCATTTGATTCAACCTGTCATAGGTATTTCATCAGCAGGCGTTGTTGAT
GAACAAAAAGGCGAAATTGTATACGCAGGGCCAACCATTCCGAATTATAAAGGTACTAAT
TTTAAGAGATTATTAAAATCACTGTCTCCTTATGTCAAAGTAAAAAATGATGTGAACGCT
GCATTACTAGGCGAATTGAAATTACATCAATATCAAGCAGAACGGATCTTTTGTATGACG
CTTGGTACAGGCATTGGGGGTGCGTACAAAAATAATCAAGGCCATATTGATAATGGTGAA
CTTCATAAGGCAAATGAAGTTGGGTATTTATTGTATCGTCCAACTGAAAATACAACGTTT
GAGCAACGTGCTGCAACGAGTGCATTGAAAAAGCGCATGATTGACGGAGGATTTACGAGA
AGCACACATGTGCCAGTATTGTTTGAAGCAGCTGAAGAAGGTGATGATATTGCAAAACAA
ATATTGAATGAGTGGGCAGAAGATGTAGCAGAAGGGATTGCCCAAATACAAGTCATGTAT
GATCCAGGGCTTATATTAATTGGTGGCGGTATATCTGAACAAGGAGACAATCTCATTAAA
TATATCGAGCCGAAAGTTGCACACTATTTACCAAAAGACTATGTTTATGCACCAATACAA
ACGACTAAGAGTAAAAATGATGCAGCATTATATGGCTGTTTGCAATGATAGTTGAAAGAA
GGAGTCATTCTAAAATAGAATTTGAAACCGTTACGAGAGATGAGAGCTGTTGTTAGTTCC
ACACATCACACTCTATCTAGGACCAATCTAAACTATATCAACCAACAGTGTGCCACGGGC
ATATTAAATTGAAGAGGCTTGAACGTATAGATCTCAAAAATGTAAAAAAGTATTTGGTAT
TGAATTTAAAAAAGCACCTAGCAACTTGTTGGGACAATCACGATGATTGTCTACAGTTGC
AGGTGGATTTGAATATACTACTAGTTATTTGTTGTCTAGGATAATAGATTTTGTATGTTG
ATAAGTTTGACTCAGATTTGTATTTTCTAATAAATGATAACTCACGATATCGATTAAAAA
GAGTGTCGCAATTTGTGTGTTGATAAATTGATGGTCGGTATTACGCGATTGATCCGTTGT
TAAAAGTACTAAATCTGCGCAATCTGTAAGTTTACTACCTTCGAAATTTGTGATGGCAAC
GACATATGCACCATGAGATTTGGCGACTTCCGCTGCTGAAATTAATTCCGAAGTATTACC
ACTATTTGACATAGCAATAAACATGTCCGAATGAGATAGTAGGGATGCCGATATTTTCAT
TAAATGTGAATCGGTAGTAACATTACCTTTTAGCCCCATACGAATCATACGATAATAAAA
TTCAGTTGCTGATAAACCAGAGCTACCTAGTCCAGCAAAGAGTATATGCCGACTTGATTG
AAGTTTGTCGATAAAGGTTTGGATAATGTCATTATCAATAAATTCGCCAGTTTGTTGAAT
GATTTGTTGATGATATTTATGAATTCTTTGAATGATTGGGCTATTTTCAATAACTGTCTC
TGTCATTTCTTGTTGAATATTAAATTTTAAATCTTGGAAATTCTCATAATCCAGCTTATG
ACTAAAGCGTGTCATCGTTGCTGGTGATGTACCAATCGCATGGGCTAAGGAGTTAATCGT
TGAAAAGGCATCGCTATAACCATTTTGTCTTATATAATTGACGATGCGTTTATCAGTTTT
TGTAAATAAATGTTGATAACGTTGAACACGATTCTCAAATTTCATTGTGTCACCCCTTCA
TCTTAATGATTACTATTATATATGAAAAATATTTTCAAGATAGTAAAAAGCATTGATAAA
AATTATCTTAATGATATATTGTAAATGACTTTACGTGAAAAAACGACTTATGGAGTGAGG
AATAATGTTACCACATGGATTAATAGTATCTTGTCAGGCACTACCAGATGAACCATTACA
TTCATCTTTTATTATGTCTAAAATGGCATTAGCTGCGTATGAAGGTGGTGCTGTTGGTAT
TCGCGCAAATACTAAAGAAGACATTTTAGCAATTAAAGAAACGGTAGATTTACCAGTTAT
TGGCATTGTGAAACGTGACTATGATCACTCAGATGTTTTCATTACTGCAACGTCAAAAGA
AGTTGATGAACTGATAGAAAGCCAATGTGAAGTCATTGCATTGGATGCAACGTTACAGCA
ACGTCCGAAAGAAACGTTAGACGAATTAGTGACATATATTAGAACACATGCTCCTAACGT
TGAAATCATGGCTGATATCGCGACCATTGAAGAAGCTAAAAATGCGGCACGACTTGGCTT
TGATTATATTGGCACGACGTTACATGGTTATACTAGTTATACGCAAGGACAATTACTTTA
TCAAAATGACTTCCAATTTCTAAAAGATGTACTACAAAGTGTTGATGCAAAAGTTATTGC
GGAAGGTAATGTCATTACACCGGATATGTATAAACGCGTGATGGACTTAGGCGTTCATTG
TTCAGTCGTTGGTGGTGCGATAACACGACCAAAAGAAATTACGAAACGTTTTGTTCAAGT
TATGGAAGATTAAATGATAACGATAAAAAACGAGATGACCATCATTAATTAAAGGTACCT
AATTATCTTAGGTGGCTCAATGAATGTAATGGGTTCATCTCGTTTTGTTTGTTTATGATA
GTGATTTTATTATTAATTTGAATTATCCAAAAATAAGTAAAGCGACGGGGATGGTGATTA
ATAGCGACAATGCCACGCGTAAAAACCAAATGATGATGAGTTTCCAGACAGGTATTTTAA
TTTCAGTTGCTAGTATACATGGCACTAATGCTGAGAAAAAGATAATGGCTGATACGCTTA
CTACACCGACGACAAATTTAGTACTCATTGCAGCTTTAGTTACTAACAAAGATGGTAAAA
ACATTTCTACAATAGAAATCGCTGAAGCTTTTGCAAGTACAGCCTGATCAGCAATTGGGA
AAATATAAATAAATGGATAGAATATATAGCCAAGCCAATCAATGAATGGTGTATAGTTCG
CTACAATTAGCCCTAAAAAACCAATCGATAATATAGAAGGTAAAATACCAACAGTCATTT
CTAAACCGTCTTTCAAATTGTCCCAAACGTTCTTCACGAGGGATGGTGTTAATGCATTTT
GTTTCATCGCCTCTGCATATGCAGTTTTCAGTCTGCTTCCTTCAATAGCAACTTCTTGTT
CTCCTTCTTGTCCGTTATAATATTCTGTTGATTCATTGGTGATTGGCGGTAGCCATGCAG
TAATTGCAGTCACGACAAATGTGATGACTAAAGTTATCCAAAAGTATAAATTCCAATGCG
GCATTAATCCTAAAGTTTTAGCAACGATAATCATAAAAGTTGCTGAAACTGTTGAAAAGC
CAGTCGCAATAATCGTGGCTTCTCTTTTGTTGTACATCCCTTGCTTATAGACACGATTAG
TAATCAATAATCCTAAGGAATAACTGCCGACAAACGAAGCCACTGCATCGACAGCGGATT
TTCCTGGTGTTTTAAAAATAGGTCTCATAATAGGCTCCATATAAACACCGACAAATTCTA
ATAAGCCATAGCCTACTAATAAAGAAAGCGCAATTGCACCTACTGGAATTAAGATACTTA
ATGGCATCATTAATTTTTCAAACAAAAACGGACCATAGTTAGCTTTAAATAGTATTGATG
GACCGATTTTAAATACATACATTATACCGATTATTGCACCTGCAACTTTAAATAATGTAA
TGACCAAGTTTGTGATTGAAGTCATAAAAAGTACGTCTCACTATTGGTAACGCTGTACCA
ATTAAAATCATAATCAGTGCAACATATGGCATAAGTGGACCTATGATTGAGCGAATGGCT
AGATGAACATGATCGACGAAAATAGTGTTGTTACCATTAATCGTAAAAGGAATAAAGAAA
CATAGTATGCCCACTAAACTATAGACAAAAAAACGCCATGCACTTGGTTGTTGTGCATTA
GAATGATATTGATTCATTAAAGCAACCCCTTTGTTTAAATGAATACACAAAACTGTATGA
TGCATCTTCCCCTTAATGAGATGAATCATTATTTTAATTTAGAAAAATCTGAAAACTTAA
TATAATTGTATAGTTTGAATTATTTTCAGACCAATACAAATTAACTAATTATATATAGAT
TGAAACTATATAGCTTAATAAAATATTTATCTTAAATGTTGTTGTGTTGATTCAACGTCA
CAATTAAAGTGTTTATAAATTATTTGAGGATACAGATATTTGTAAATAATTAGTATCGAT
TTAATATCGTATTATTAAATTTTTATTAATTTTGTAGTCTTAATCAAAAAATAATATATG
TCATGTTATATTGAAGGTGCAGTTGTTTTTCATTCTCAAGAGGGGGTCAAAAAAATACTT
TTGAGGTGATTATATGTTACGAGGACAAGAAGAAAGAAAGTATAGTATTAGAAAGTATTC
AATAGGCGTGGTGTCAGTGTTAGCGGCTACAATGTTTGTTGTGACATCACATGAAGCACA
AGCCTCGGAAAAAACACCAACGACTAATGCAGCGGCACAAAAAGAAACACTAAATCAACC
AGGAGAACAAGGGAATGCGATAACGTCACATCAAATGCAGTCAGGAAAGCAATTAGACGA
TATGCATAAAGAGAATGGTAAAAGTGGAACAGTGACAGAAGGTAAAGATACGCGTCAATC
ATCGAACCATCAATCAACACAAATTAGTAAAACAATCAGAACGCAAAATGATAATCAAGT
AAAGCAAGATTCTGAACGACAAGGTTCTAAACAGTCACATCAAAATAATGCGACTAACAA
AACTGAACGTCAAAATGATCAGGTTCAAAATACCCATCATGCTGAACGTAATGGATCACA
ATCGACAACGTCACAATCGAATGATGTTGATAAATCACAACCATCCATTCCGGTACAAAA
GGTAATACCAAATCATGATAAAGCAGCACCAACTTCAACAACACCCCCATCTAATGATAA
AACTGCACCTAAATCAACAAAAGCACAAAATGCAACCACGGACAAACATCCAAATCAACA
AGATACACATCAACCCGCGCATCAAATCATAGATGCAAAGCAAGATGATACTGTTCGCCA
AAGTGAACAGAAACCACAAGTTGGCGATTTAAGTAAACATATCGATGGTCAAAATTCCCC
AGAGAAACCGACAGATAAAAATACTGATAATAAACAACTAATCAAAGATGCGCTTCAAGC
GCCTAAAACACGTTCGACTACAAATGCAGCAGCAGATGCTAAAAAGGTTCGACCACTTAA
AGCGAATCAAGTACAACCACTTAACAAATATCCAGTTGTTTTTGTACATGGATTTTTAGG
ATTAGTAGGCGATAATGCACCTGCTTTATACCCAAATTATTGGGGTGGAAATAAATTTAA
AGTTATCGAAGAATTGAGAAAGCAAGGCTATAATGTACATCAAGCAAGTGTTAGTGCATT
TGGTAGCAACTATGATCGTGCTGTAGAACTTTATTATTACATCAAAGGTGGTCGCGTAGA
TTATGGTGCAGCACATGCAGCTAAATACGGACATGAGCGCTATGGTAAGACATATAAAGG
AATCATGCCTAATTGGGAACCTGGTAAAAAGGTACATCTTGTAGGGCATAGTATGGGTGG
TCAAACAATTCGTTTAATGGAAGAGTTTTTAAGAAATGGTAACAAAGAAGAAATTGCCTA
TCATAAAGCGCATGGTGGAGAAATATCACCATTATTCACTGGTGGTCATAACAATATGGT
TGCATCAATCACAACATTAGCAACACCACATAATGGTTCACAAGCAGCTGATAAGTTTGG
AAATACAGAAGCTGTTAGAAAAATCATGTTCGCTTTAAATCGATTTATGGGTAACAAGTA
TTCGAATATCGATTTAGGATTAACGCAATGGGGCTTTAAACAATTACCAAATGAGAGTTA
CATTGACTATATAAAACGCGTTAGTAAAAGCAAAATTTGGACATCAGACGACAATGCTGC
CTATGATTTAACGTTAGATGGCTCTGCAAAATTGAACAACATGACAAGTATGAATCCAAA
TATTACGTACACGACTTATACAGGTGTATCATCTCATACTGGTCCATTAGGATATGAAAA
TCCTGATTTAGGTACATTTTTCTTAATGGATACAACGAGTAGAATTATTGGTCATGATGC
AAGAGAAGAATGGCGTAAAAATGATGGTGTCGTACCAGTGATTTCGTCATTACATCCGTC
CAATCAACCATTTGTTAATGTTACGAATGATGAACCTGCCACACGAAGAGGTATCTGGCA
AGTTAAACCAATCATACAAGGATGGGATTGCCTTGTGTAAAAAGCCCTTTAATATCAGTG
GTTACAAGGGGTTTGTAGCATCTTTAAAAATAAAAAGGGCATAAAAAGGGCAGATATTTT
TTAGTACACAAGTTTTTCTAATTTTTGCTCTAACTCTCTGTCCATTTTCTCTGTTACATG
GGTGTATACCTTTATAGTCGTTTTTTCATCTGTATGTCCTACTCTTTTCATAATTGCTTT
TAACGATATATTCATTTCCGCCAATAAACTTATGTGTGTATGCCTTAGTGTGTGAGTGGT
AACTTTTTTATTTATATTTAATGATTCTGCAGCCGAGGACAATCGTTTGTTTATCCTACT
GCCTTGCATAGGATTTCCTTGACAAGTTGTGAATATAAACCCTCTATCAACATAGCTTGG
TTCCCACTGTTGCATCTTTTTATTTTCTAACATTATTTTTTTCAATACATTTGCTATCCT
TGAATTGATGGCGATTTTTCTTTTTGAACCTGCGGTCTTCGTAGTATCTTTGTGACCAAA
TCCAGCATTACATTTGATTCTGTGAATAGTACCGTTAATATCGATCGTCTTATTTTTGAG
GTCAACATCTTTAACTTGGAGCGCTAATAACTCACCTATACGCATACCTGTTAAAGCTTG
AACTTCAACAGCCCCAGCAACTAAAATACGAGCTCTATACTGCATGTTATTATCGTTCAG
TATAAAATCGCGTATCTGTATTACCTGTTCCATCTCTAAATAGTTATACATTTTCGCTTC
TTCTTTTTCTATGTCTTCTATCGTCTTACTCTTCTTTGGCAGTGTGACACTAGTTAGTAT
GTGTTCGTTTGGATAATTGTAAAATTTAACGGCGTATTTAATAGCTTCTTTCATATGTCC
AAGTTGACGCTTTACCTGATTTGCAGAATATACGTTTGATAATTCGTTAATAAATGTTTG
CATGTACTTTGTATCAATTTTGTTTAAAAGCAAATTTTGAGAACTGTTCTTTTTAATGTT
TTTGATTCTTGTTTTCAAATTATCAAGCGTCGTTACTTTAAAACCCGATGTTTTTATATG
ATATTCAAGCCATTCATCTAATAGTGTATGAAAAGTTAAAGTTTTTAATACGCTTGATGA
CTGGTTATTCAATTTTTCTTTTATCTTATCTTCTAATTGAAACATTGCCTCTTTTTGTGA
TTGTTTTGTATTCTTATTCAAGACAACACTTACACGTTTCCATTTATCTGTATACGGATC
TTTGTATTTCTCGTAGTATCTATACTTCGTTTCATTGTTCTTATTTTTAAATTTTTCAAA
CCACATTTTATATCCCTCCTCAAAATTGGCAAAAAATAATAAGGGTAGGCGGGCTACCCG
TGATTTATTCTAAGAATTCAATATTCTTATGTTTATTCAACGTTTTAGATTGCAATAAAG
ATTTCATTTGATTTCTAGCTAACTCATTTAATTTAATCAATCTTTCTTTTTGGGAATAAC
CGTCGCTAATCATTTCTGCATTCCTTGATTGAAGATTATTTAATACTATAAGTTCCTGGA
TTGTAGCATGGTCTCTTTGGTTTCCTGATTTTTCAGGATTGTTTTGCTTCCATTCTTTAG
CTGTCATACCAAACAGGGCAACATTTAATAAATCTGCTTCTGTAGCGTAAGTAATTCCAA
TTTGCTGTTTTGTCAATTTCGAATTAAGCAAGTTTTCTTTTATTGCTTCGGTGTGGATTG
TATAGTTAGATTTACTGATTAAGCGTTTGACATCCCAATCTATACGCTCAGGGTCTTTTT
CTTGTTCTTTTAACCTTTGGTAATCTTGAATGATGTATAATTTGAATTCAGGGGAAATCC
AACTTGCGAATTCAAATGCTATGTCTTTGTGAGCGTAAGTGCCTCCGTACCTTCCCGATT
TTGTTATGAGACCGATTGCGCCTGTTGTTTTAACCCATTTTGTAGGAGACATTGTAAACG
CGTTTCTACCAGCTTGATTTTTAAACCCGTCGAATTCGACGGGGTTAAAATTGGGATTGT
TTATATTTTCCCATACACCCAAGAATTCCAAGGTATCTTTAGATCTCAACCAATTTTTTA
TAACATCATTTGGTTCTTCACTTTTGTATTTCGCTATATCTGTTAAGCTAATGTAATCAT
CATTCTTGTTTTTAAATAAAGTTATTTGTTGTCCTTGAGCATTAATTTTTGACATTCTAT
TTCCTCCTCACGCAAAAAGGCGCTGTTAATCAATATGATGCAATTTAAAAACTCTCAACG
GCTCAAATGTAATTGAGTATTCGCCGTAGTAAGAGTGTTAATCAAATTTACTATAAATAA
TAGGTGTTATTTTATAATAACCTGATTTAGTTTCTTCTTTAATTATGTCAATATGGTTCA
AAGCTTTCATTCTATAACCCACCGCTTTATACTTGCTATCTAGTACATGACTTATATATA
TTTCATTCATATAGAATTCCCATTTTTCACCTGTATCTTTTAGTTCGAATGAGATATCTT
CATCATTTTGTAATAATTTATCAACAATGTGCTGAGTTCCTATCTTTGTAGGTGATTTTA
ATCTAGCTTGATATGACATCAAGCCTTCTTTTTGATAATCTTCCTCAATTTTCGTTCCAT
CTAAAGACATTATAATTTTCATATAATTCCTCCCTTGTTTATATTAGGGCGCCAAATAGG
CGCTGTTAATCACAATTTAGTTCTATCAGTGATTTTAGACTCCATAACTCTTTGACGTGA
CTCTTTAGCTTCTCGAATCATATCTTTAAATTCTTGACTGTCTATAAAAGCTTTGGCTTC
TTCTATTTGTTCTTGAGTAAGCTCTTTACCACCAGTATTGATGTGTAAGTGTTCAATTTC
TTTATAAGTACTCATTTTTTCGACTCCTGTTCTTCAAGTTCACTTTTAGTTATAGGTAAA
CCATTATTCAACCTATAAGTCAGTTCTTCTTCTGTATAAAAGGGGATTTCAACCATTTCC
CACTCTTCAATGTTAATGTCAACTTCTTTTAAATTCATTTTACTACCTCCTATAAAATAA
CTTTTCCAACTAACCTTACGCTTTCGTTATCATAAAAATATAAATCTTTATACTTTTTAT
TTAAAGAAACCAACGTTAATCTATTATCTTCTACATAAACTTTCTTTACGTAAGCATCTC
CATTTATAATAAAGACGCCTATTTGTCCATCTTTGATAGTGTGAGATTTTTCAATGAATA
TAATTTGTCCGTTTTTAAATAACGGCTCCATTGAATCTCCATTTACTTTTAAAGCTATAT
CATGTGCGGGGACATAACCTCTTACGAATTCTTTTGAAATAGGCTCGTTATATAATCTTT
CGCCAATACCAGCTGACGCACAACCATATATATCCACTTCGGATTTTTCTTGAATGTAAG
AATTGAAATCTACCAGATTATCACTGTCATTATTTTGCTCTTCTAATTGATTAGTCGCAT
ATTTTAGTACATTGTTTTGTCGTGGAGGTGTGAGTTTATTGTATATGGAAGTGATGTCGT
TGTGTTCATTATTTCTTGTAGGAAACAAATCGTCGATACTGATATTTAAAATATTAGCAA
TTTCAAACAAATCATCTTGTTTAGGAGTTCTGTATCCTGTCTCATAATTTGAAATGGTAG
CTTTTTTTGTATTGAGTTTTTCTCCAAGTTGATCTTGAGTTAAGTTCAATTTAGTTCTAT
AGTATCTTATTTTGTTACCTATAAATTTAGCTAATTCTTTTTTATCCATTTTCTTACCTC
CTTAAATGTACCTATAGTATATCCCAATTATTTTTGGTATTCAACAAAAAAATACACGAA
AAGCAAACTTTTGTGTTGGCTAAGGTACACGAATCGTGTATAGTTAGTTTTGTAAGCAGG
AGGTGACAACATGCAATGGAATTTAATAAAGTTGAGAAAAGAAAGAAAGTGTACTCAAGA
AGATTTAGCAAACCTCTTGAATATATCAACTGAAGGTTATCGTTTAAAAGAATTAGGGAA
ACATCAATTTAAGAATGATGAGATGTTTATTATTGCTGATTTTTTTGACGAAAATATTGG
AGATATTTTTTTACCCACAAAGTACACGAAACGCAAACAAACATCTTAATAGGAGGAACA
CCAAATGGAAGAGATCAGACAATTTTTAGAATTCAGAAAAAAATTCACACAAAGTCAGTG
GCAAGAACTTAATCATATTATTGATAGTCAATTCAAAAAGAAAGCCGCCGAGCTGAAACT
CGACGACGAAGATATTAAAGAAATCGAAAATGTGATTAATCGTCCAATCGTTCAAGTGAA
CTTAAATAATAAACAATCAAGGAGGAACAACAAATGTTACAAAAATTTAGAATCGCGAAA
GAAAGAAATAAATTAAAACTCAAATTACTAAAGCGTGCTAGTTACTGTTTAGAAACAAGT
AACAACCCTGAACTGTTGCGAGTAGTTGCAGAGTTGCTTAAAAAGATTAATCGATAAATT
AGAGAACTAATCATCGTTTGAGTTCTCATCATCTAAGTAATTAGCAATTACGTAAAGTGT
TAAAAGAGTTGCTATTACATTAAAAAACATAAAGTAGTTCACATATTGGTCAAGTATCGT
TCTAACCATAACCGGAGATGTTACTCCGATAGCAGAACCGACAGAAACCTTTTTTATAAA
TTTTGCAGAAGGAGAAATAAAAATATGATTGAGCGATTCATTGAATACACTATTGTATTT
CTCAGTATTTACGTCATTTATTGGATGGGCAGAATCGACGGTTTTACCAAGAATAGGGAC
ATCGACAGTATCGACAAAAGACTTTCTCAAATGAGTGCTAACTTTGCGGACTTCATCCTC
CGGAAAGCTGTTAGAACTTATGAATTCATCAAGAATTTTTTCAGAAAATAAATTAGATTT
GAACATTGGATGATTCTTAGTTACTCGGTTCATATAGGAAGCCCAATCAGATAATTTAGA
TTGGTTAATTCTAAGATCATTCATAGTATTCACGACTTTAGCGTAAGTCTCAATAGGCAA
CTTAGACAAGATAGCTTGATTTTTCCTTATTAAATCTAATTGTCGTTGAGTGAGATTTAT
ATTATCCATACTTATCACCTCCTTAGGTTGATAACAACATTATACACGAAAGGAGCACAA
ACATTATGCAAGCATTACAAACAAAATCGAACATCGGAGAAATGTTCAACATACAAGAAA
AAGAAAATGGAGAAATCGCAATCAGTGCAAGAGAGTTATATAAGGCTTTGGAAGTTAAAA
AACGTTTTAGCGCTTGGGCAAAAATTAACTTGAAGCACTTCAAAGAAAATAGGGATTTTA
CAAGTGTACTTACAAGTACGGTTGTTAATAACGGAGCTGTAAGACAACTAGAAGATTATG
CTTTAACACTTGATGTAGCTAAACATGTTGCGATGATGTCAGGTACAGAAAAGGGTTTTG
ATTTTAGAGAGTATTTCATCCAAGTTGAAAAAGCATGGAACAGCCCAGAAATGATTATGC
AACGTGCTTTAAAAATTGCTAACAACACAATCAATCAATTAGAAACAAAGATTGAACGTG
ATAAACCAAAGATTGTATTTGCGGACGCAGTAGCTACAACCAAGACATCAATTTTAGTTG
GAGAGTTAGCGAAGATTATCAAACAAAACGGTGTAAACATCGGGCAACGCAGATTGTTTG
AGTGGTTACGTCAAAACGGATTCCTTATTAAACGCAAGGGTGTGGATTATAACATGCCTA
CACAGTATTCAATGGAACGTGAGTTATTCGAAATTAAAGAAACATCAATTACACATTCAG
ACGGTCACACATCAATTAGTAAGACGCCAAAAGTGACAGGTAAAGGACAACAATACTTTG
TTAACAAGTTTTTAGGAGAAAAAGTCACATCTTAAAAGGAGGGCAAACAATGAAAGAACA
AAAGCTGAGTAGAAGCCAAATTTTCCAAGTTTACAAATTGAAAGAGCAAGCATTCGAAGA
ATTTTACAAACAAGAGCATCAAGAGTTAGCTAATGAAATTCTTCAATCAATAAAGAAAAA
AGAACCAACGTATGAGGAGGCATACGCGGTCCTTAATCTTGTTCATGCAAAATTGCAATA
TGAATCTAATTTTGTTCATGTTTTACCAACTGTAAAGAAATGAACTCTAAGTCATTATCA
ATTTTCACCATTGGAATACTCCAACTTTTATCTAAAGATTCAAGATTATATGCATAATCA
AAATATTCAACATCAAAATCGTAAAAAGAATTATTTTCTAAAAGGTATAGCATTAGACAA
TTAGCTTCTTGCTTTTTGTAATAATTTATCAACTGTTTAAATTTGAAATTATCTTTCAGC
ATATTGTATTGAGATGTGATTTCCATATAGACTTTTTCTTTCTCGTCTGAAAGTGAAGAA
ATGGTTTTAGGTTCTGAAAGATAAAATTCGTCATTCCAATAAAAAGGTAACACAAAATCT
AATGTTACAAGTTGATTTTTCCATTTGCAAATTAATTTGTATGAAAAATCCAAATCCAAA
TCATTATTAATCAATTTAAAAAGAACATCCAGGTTTTTGAAATCTTTAACATCCATACCT
ATCACCTCCTTAGGTTGATAACAACATTATACACGAAAGGAGCATAAACGATATGCAAGA
AAAACAAATAGTAGAACAGAACGACACACATTATGTAGACAGTAGAGAAGTTGCAGAAAT
GGTTGATAAGAACCACGCACATCTAATGAGAGATATTAGAGGTTATGTTGAAGTTTTAGA
GGACAATCCAAAATTGGATTCTCCGGACTCCTCAAAATTGAGGGTTGTAGATTTCTTTAA
AGAAAGTACTTACGTTAATTCACAAAACAAAGTACAACCTTGCTACCTACTAACCAAAAA
AGGATGCGACATAGTAGCAAACAAGATGACGGGCAGTAAAGGGATTTTGTTCACAGCAAC
ATATGTTGACGCATTCCATAAAATGGATGAACACATTAAACAACAAGCACAGCTTAATGT
ACCACAAACACCAATGCAAGCCTTAGAGATGATGTTCAAAGCGCAAAAAGACCAAGAACA
GTTTAACCAACAAATGCAACAAGAAATCACAGGTATCCGTCACATTGTCGGTATCGAAAC
AAAAAACTGGCGTAACGATACAAACAAAATGTTATCTGCGATTGCGCAACATTTAGGTGG
CGGAGCAATGCACCAAAAAGTTAAGTCTGAAGCATATAAGGCATTAGAAGAAAAAGGACG
TTGTAATTTAAAAATCCGTATGCAGAATCGCAAAGGCAAAATGCTAGCGAACGGTGCGAC
GAAGACACAGATTAACAAATTATCAAAATTAGATGTGATTACTGATGAACCTAGATTGAT
TGAGATTTACATTTCAGTGATTAAGAATATGGCAATTAAATACGGTGTTGACGTTAGTCA
ATTTGAAATTTAAAGGAGAATTATAGATGAAACAAGAACAAAGAGAACTGCTCACATACA
TTCATTACATTTTGAATATGGAGATTAGCAATACGTCAGAAACATATACACACACGATCG
AAGAAGTGGGCAAAATCGAAACTATAGAAGTCAGTAGAGAACAACACTTAGAAGAGGTTA
TGAAATGGACAGCGCAAGAGATTGAAAAGTACTTTGATTTAGTGCCTGAACCAGAAGACT
AATAACCATATTGCCAACAATCGAACAAACAACTTAAAAGGAGGAACAACAAATGCAAAC
TAAAAATAAAAAAGTCATCTATTACTACTATGACAGAGCAAGTAATAGACGACTATTATC
AATTGGGAATTTGGAACCTTATTTATTAGCAGATATCAAATCAAGGTTTGATTTATATAA
AAAGAAAATACCTGACTTAGATAATCTGTTCGTTCAAATAGACGGTGTTGAATTTAAACT
ACTATAGCCCGAGCATCTTGTTAACGACTGACGATGCGATTTGTTGAATTACAGGGATTG
AAACCGAAGAAACTTTTGACGCTTTAGCTTTAGTTTCTCTCCAAACTTCGACATCTCTAA
CATCATCCAAAAGGTTGTGACCTGAAAAATTCATATGTTTAACAAAATAACCTTCCATAT
AGAATTCAGCGTCTATATAACCTTCACCGGTCAATTGTTTAACAGTGTATTCGATGTCTT
CACGTGAGAAATTTTTAATTGTATTTTCTAGGTCTTCATTATCTAGAACATTATTTAATT
TTAAATCACTCTCTATAACTAAAAGAACTTCGCGTATGCAATCATGTTTTAATTTCATAC
CTATCACCTCCTTTCATTAGGAGATAACAACATTATACACGAAGGGAGGACATAACAAAT
GCAAAGAATTAAAAGTTTAGACGCTAATTTGGAACTTGATTTAACAAGAAGCACTGTAGA
ACGTAAAATTTATCAACTCATACATGAGTACAGTCTGTCTTACAACCAAGTAAAACAAAT
TTTTAAGGTAGTTGATGACAAACTAATGGACCACCTTCAAAACGCAGAGATTTCAAAAGG
TAAAAAACCCCTTGATTTAACAAGAGGTCAAGAAAATGAGCAGTTTGTTAAAACCAAGAA
CCTAGAAAGCGCCACTGAATCTGCTCGTCGTCTTGCAGAATTTGCCAAACAAATTATTAA
CGAATAACTAAATTATACACGAAAGGAATGGTAGAAATGCCAAAAATCATAGTACCACCA
ACACCAGAAAACACATATCGAGGCGAAGAAAAATTGGTTGAAAAGTTATATGCAACACCT
ACACAAATTCACAAGATGTTTGGTGTAAGTAGAAGTACAGTATACAACTGGTTGAAATAT
TACCGTGAAGATAATTTAGGCATAGAAGATTTATATATTGATTATTCAGCAACGGGTTCA
CTGATTAATATTTCTAAGTTGGAAGAGTATTTGATCAGAAAGCATAAAAAATGGTATTAG
GAGGCAGAACAAATGAGTGACACATATAAAAGCTACCTATTAGCAGTACTGTGCTTCACA
GTCTTAGCGATTGTACTCATGCCGTTTCTATATTTCACTACAGCGTGGTCAATTGCAGGA
TTCGCAAGTATCGCAACATTCATATTTTATAAAGAATACTTTTATGGGATGGATGATTAA
ATGACTTGGTTCGAAAAACACGTTGAACCTAGCGTGGAATGGAAAAGAGAAGCAGAACAA
GCTGTGTTAAGTGATGATGAAGTTAAGACGATCACTGAATACAGAGAGAAGTACAATAAC
CCGCATATTTACATGTCGGCTCAGAATAGAAATTATCTTGTTGAATATGTAGATAGACAT
ACTGGAGACATAGTATTGCATAATCTAAAACTTAAGAAATCATTCAGAAGAAGAGTGCAT
CACTATTTAACTGTCGGTCAAATAGTAGTGCCGAGCGAACCAAAAGGCATAATTTATGAA
ACATCTTTGGTAATAAGATAAAAAACTGCTACTTGCGCCAACAAGTAACAGTGACAAACG
ATTAACAAAATTAATTCGTGTTCAATATAAAACGAAAAACGGAGGAAGTCAAGATGTATT
ACGAAATAGGCGATATCATACGCAAAAATATTCATGTTAACGGATTCGATTTTAAGATAT
TCATTTTAAAAGGTCATATGGGCATATCAATACAAGTTAAAGATATGAACAACGTACCAA
TTAAACATGCTTATGTCGCAGATGAGAATGACTTAGATATGGCGTCAGACTTATTTAACC
AAGCAATAGATGAATGGATTGAAGAGAACACAGACGAACAGGACAGACTGATCAACTTAG
TCATGAAATGGTAGGAGGGATTAACTAATGGCTAATCTATATGAGCTATCAGAAGCATTT
AAAGAGTTGTCTAATCAAGATGAATTAGACCCAACATTATTAAAAGACACATTAGATTCT
ATCCAAACAGAAATGAATGTCAAAGTAGATAACATTGTTAATTGGAGACGTGAAACTTTA
GGTGACATAGATGTCATAGATAAAGAGATTAAGCGACTTCAAAATTTAAAGAAACAAAAA
CAAAATTTAACTGATCGATTAAGAGATTACTTAAAAGAGATGTTAGAAACACAGGAAGTA
GATAGTTACCGCACAGCTACTAATCATATTTACAAGCGCAAAAACGGGGCTAGTAAAAAT
ATTATCGATGAAAAGCTTATTCCAAAGGATTATTGGCTATCACAAGCACCGAAACTTAAT
TCTAAGCAACTAATCGATGATTTGAAAGCTGGCAAAGAAATTCCTGGCGTTGAATTAAAG
GTAACAGAAAGTCTGGTGATCAAGTGATGAATAAATCAGAAACAGTTGTTGAAATAAATA
AAGCTATGGTTGCATTTCGCAAGGAAGTAAAACAACCGCTCAAAGATAAAAACAATCCAT
TTTTTAAATCAAAATACGTACCTCTTGAGAACGTAGTAGAAGCCATTGACGAGGCCGCAA
CACCTCATGGACTGTCTTATACTCAATGGGCTTTGAACGATGTAGACGGGCGCGTAGGAG
TCGCTACAATGCTTATGCATGAAAGCGGTGAATATATCGAGTATGATCCTGTATTTATGA
ATGCAGAAAAGAATACGCCACAAGGAGCAGGCTCGTTAATAAGTTATCTTAAACGTTATT
CGCTATCTGCGATTTTCGGTATTACTAGTGACCAAGACGATGACGGAAATGAAGCAAGTG
GAAAAAATAATAATCCAAAACAGCAAACTAGAACGCAATGGGCAAGTAGCGAAACTATAG
GGATTTTAAAGAAAGAGGTTATAAGTTTCACTAAATTGATAAAGGGCACGGATAAAGAAG
CGCCACAAAATATAGTAGAACAAAAATTCGACATAAATAACTATAAATTAACAGAAAAAC
AAGCAGCAGAAGCTATTCAAAAAATACGAAATAACGCAAAAACAATTACTGGAGGAAAAC
GATAATGTTAAACAGAGTAGTTTTAGTAGGACGCTTAACAAAAGACCCAGAATTCAGAAC
AACGCCAAACGGTGTAAGTGTAGCTACTTTCACTCTTGCAGTCAATAGAACATTCACAAA
CGCACAAGGAGAACGTGAGGCAGATTTTATTAATTGTGTAACTTTTAGAAAACAAGCAGA
TAACGTGAATAACTATTTATCAAAAGGATCATTAGCTGGTGTTGACGGACGCCTACAATC
ACGTAGTTATGAAAATCAAGAAGGTCGTCGTGTATTCGTTACCGAAGTTGTATGTGACAG
TGTCCAATTCCTAGAACCAAAGAACAACAATCAACAGAATAACCAACAACAAAACGGACA
AGCCCAAACTGGTAATAACCCTTTTAATAACGGAACGCAAAATGCAACTGCTCCTATCGA
TATTTATTCGGAAGATCTTCCTTTCTGATGAGGTCTTTATATGAAAGAAATTTGGAAAGA
CGTTGTTGGTTATGAAGGTATTTACGAAGTTAGTAATAAAGGTAGAGTGAGACGTTTAGA
ATATAGAAGTTTCAGAAGAGATGGTTCAAGCAGAGTTTTGAAACAAAAAATATTAAAAGG
TAAAGGAAAAAAAGACCTCACAAAAGAGTGTCTTTATGGAAGAGTCATAATTCACACGAT
TATTATGTTCATCGTTTGGTAGCTAATGCATTTATTCCTAAAGTTGAAGGTAAAACTTAT
ATAAATCATAAAGATGGCAACCCTAGAAATAACGAAGTTGAAAACCTTGAATGGTGCACA
ATAGCTGAAAACAACTTACACGCTTGTCGTACTGGATTGAGAAATAATTCTTATAAAGTT
AAATTAACTCGTGTTAACGATGGACAAACATTCGAATTCTCAAGCCAACGTGAAGCTTCA
AAATTTATAGGTAGAGCTCAAGCGTGTGTTAGTAGGCATTTACGAAATAATACTAATCCA
AAAGATGCAAATGGCAACTATTATTTAGCAGAAAGAGTGTAACTATTATGCAATACATTG
ATAAATACAAAGAAAATAATAATGGGAATTTCGATGTGTTGTTAAGAAATGTTTCTTTGG
ACAATAAAGAAACATTGTTGATAGATAACGGAATCAAAGTTGAAACTGATCTAAGAATAC
AAGACCCTTTTAAAGTTACAGATAAACAACGAAGAAAAATATTCGCACTTTGTAACGATA
TAGAAACTCACACTGGACAACCCAGAGAATATATGAGGTATATGTTCCAAGATTACGTAA
CAATCTTATACGGCTACGACAAACGCATATCACTAAGTAATTGTACAAGAACACAAGCAA
GTCAAATCATCGAAGTAACGCTTGACTGGACTTTCCATAACGACATACCACTTAGCTACA
AAACAAGCAACTTACTTAAACAAGACAAAGCGTACTTATACTGGTCAACTATCAACCGCA
ACTGTGTAATATGCGGAAAGCCTCACGCAGACCTAGCACATTATGAAGCAGCCGGTAGAG
GCATGAACAGAAATAAGATGAATCACTACGACAAACACGTATTAGCGTTATGTCGCGATC
ATCACAACGAGCAACATGCGATTGGCGTTAAGTCGTTTGATGATAAATACCACTTGCATG
ACTCGTGGCTAAAAGTTGATGAGAGGCTCAATAAAATGCTGAAAGGAGAAAAGTGATTTG
GATATAAATACATTTAAAAAAGAAGCAAATGTGATGAACTTTTTATTGAGTATGCACAGC
AAAATTATTAATGAAGAAAATGAATCAACTATCAGCAGTGAAATTGAGAAAAAAATATTG
GAAATACCACTGGCTGATAGTTGGACAGACTATTTACTGTTAAGTAACGAAGAAGTAAAC
CTTAAGTTAAAAAAGTTGATAATGTTGCATCGCCGAAATCTACAACTGGTAATTGACGAA
AAGCATCAAGAAGAACTTGAAAGAATTCGACCTTCTTTTGATCAAAACTTTGACCCCAAT
CCTGTGAAAAGATATTCACAAAATTAGAAAGTTTGTATGTGAAGGTTTCGTATGCGTAGT
AGTCAGTCTTTACTTTAATCATTTTCAATTCTGTTACTAAAGCCTTATTTAGATATTTTA
GACATTCTAAATGGGCATGATTAAATGTATTTTCAGTAAGCGTATACGCGATGTTTAAAG
CAGATTTAGCAATCAAAAACAAATCAGATTCCCAAAAGAAAGGGTGAGTTTTATCTAAAT
GTAATTCCTGTTTTTCAGACATTGTTAATAAACGTTTGAAATTATTTTCCATATTTTCAC
CCCCAATCTAACGCAGTAGCGATAACAAAATTATAGCAGAAAGGAGAATCAACATGACTG
ATCAACCAAGTTACTACTCAATAATAACAGCAAATGTCAGGTACGATAATCGACTTACTG
ACAGTGAAAAACTACTTTTTGCAGAAATAACGTCTTTAAGTAACAAGTACGGATACTGCA
CAGCAAGTAATGGTTACTTTGCGATGTTATACAGCGTTGTTAAAGAAACTATATCTCGTA
GAATTTCGAACCTTAATAAGTTCGGTTATTTAAAAATTGAAATTATCAAAGAAGGTAATG
AAGTCAAGCAAAGAAAGATGTACCCCTTGACGCAATCGTCAATACCTATTGACGCAAAAA
TCAATACCCCTATTGATAATTCTGTCAATACCCCTATTGACGCAAATGTCAAAGAGAATA
TTACAAGTATTAATAATACAAGTAATAACAATATAAATAGAATAGATATATTGTCGGGCA
ACCCGACACGCATCCCATATAAAGAGGTTATTGATTATCTTAATGAAAAGACTGGCAAGA
AGTTTAGTCATAAATCTAAAGCTAATCAAAAACTGATACAAGCTAGATTTAATGAAGATA
ATTCAAAAGAAGATTTCTTTACAGTAATTGATAACATGACTGCCCAATGGAAAGGTAATC
CGAAAATGGATGAGTATTTGCGACCTAAAACGTTATTTAGTGGAAACTTTGATAATTATA
AAAACCAAACAGTGAAAATTAATAACGAATCTAATCAATATATAGATGCATTCCAACGTG
CATCACAATCAAGTATAGAAAATATACCGTTTTAAAGGAGTGAGAAAGTGGAGTCATTCC
AGAACTTAGCAAAGAAACCAACTTTGAAGAAACAAATCATTGAACAAGCGTTTGATTTGA
AATGTGAGAACTGTGGACGTAAGTACGACTATTACAAATTTGATGACGGTTCAGAATTCA
AACATGGTTGCGACTGCGAAATGATAGAGTACGCCAAACAATCAACAGAAAACTATCACA
AGAGAAATAGACGTAGAAAAGCAGAACGCATATTTAAACAATCGATAATGAACGAAGATC
TAACGAAAGCAACGTTTGATAATTACAATCCAACTAATAATCAACTAGAGTATGCAAAAA
ACTTATGCGAACGTTACGCAAACAATTTCACGTTAGACAATAAACAATCACTACTAATTC
AAGGCTCATTTGGTACAGGTAAATCACACTTATCAATGAGTATTGTTAAATCAGTTAAAG
CTAAAGGCTACACAGTGCTATATATGAACGTACCTCAATTGATATCAACGATAAAAAATA
CTTATAACAACCAAACTGCTATGACCGAACAGGAATTGGCTCAAATTATAAGTGATGTCG
ATTTGATGGTATTCGATGATTACGGTATCAACATGAACGAATTCGCTACTAGTAAGATGT
TCGAGCTTATCGAAAGTAGAATAGGTAAACACAATATCTTTACTACCAACTTGGACGAAA
AAGAAATGACAAAAAACAAAGACTTACAACGTATATTCAGCAGAATCATGAGCAACACAA
CACTTATCAAGATGGACGGTCAAGATTACAGGACTAGAGGTTTAAAACTATGATTACCAA
AGAATTTTTAAAAACTAAACTTGAGTGTTCAGATATGTACGCTCAGAAACTCATAGACGA
GGCACAGGGCGACGAAAATAAGTTATATGACCTATTTATCCAAAAACTTGCAGAACGTCA
CACACGCCCCGCTATCGTCGAATATTAAGGAGTGTTAAAAATGCCGAAAGAAAAATATTA
CTTATACCGAGAAGACGGCACGGAAGATATCAAAGTCATCAAGTATAAAGACAACGTAAA
TGAAGTTTATTCGCTCACAGGAGCTCATTTCAGCGACGAAAAGAAAATTATGACTGATAG
TGACCTAAAACGATTTAAAGGCGCTCACGGGCTTCTATATGAGCATCAGTTAGGTTTACA
GGCAACGATATTTGATATTTAGAGGTGGCACAATGAGTAAATACAACGCTAAGAAAGTTG
AGTACAAAGGGATTGTATTTGATAGCAAAGTAGAGTGTGAATATTACCAATATTTAGAAA
GTAATATGAATGGCACTAATTATGATCATATCGAAATACAACCGAAATTCGAATTATTAC
CAAAACTAGATAAACAACGAAAGATTGAATATATTGCAGACTTCGCGTTATATCTCGATG
ACAAACTGATTGAAGTTATCGACATTAAAGGTATGCCAACCGAAGTAGCAAAACTTAAAG
CTAAGATTTTCAGACATAAATACAGAACCATAAAACTCAATTGGATATGTAAAGCACCTA
AGTATACAGGTAAAACATGGATTACGTACGAGGAATTAATTAAAGCAAGACGAGAACGCA
AAAGAGAAATGAAGTGATCTAATGCAACAACAAGCATATATAAACGCAACGATTGATATA
AGGATACCTACAGAAGTTGAATATCAGCATTTTGATGATGTGGATAAAGAAAAAGAAGCG
CTGGCAGATTACTTATATAACAATCCGGACGAAATACTAGAGTATGACAATTTAAAAATT
AGAAATGTAAGTGTAGAGGTGGAATAAATGAGTATCGTAAAGATTAACGGTAAACCATAT
AAATTTACCGAACATGAAAATGAACTGATTAAAAAGAATGGGCTAACTCCAGGAATGGTT
GCAAAAAGAGTACGAGGTGGCTGGGCGTTGTTAGAAGCATTAAACGCACCTTATGGTATG
CGCTTAGCTGAGTATAAAGAAATTGTGTTAGCCAAAATTATGGAACGAGAGAGCAAAGAA
CGTGAAATGGCTAGGCAACGACGTAAAAAGGCTGAGCTAAGAAAGAAGAAGCCACATTTG
TTTAATGTGCCACAAGTACATCCAAGAGGGAAGTATACATGTTATTTGATGGAAAACGAC
ATATTTCCAAAGGTAAGGGTGTAGATCATGACAGATAGCGTAAGTAAAGAATACTTAAAC
CAATTCTTCAGATCTAAGAGATATCTGTATCAGGATAACGAGCGAGTGGCACATATTCAT
GTAGTAAATAGCGCTTATTACTTTCATGGGCATATCGTACCAGGTTGGCAAGGTGTGAAG
AAGACGTTTGATACAGCTGAAGAGCTCGAAACGTATATAAAGCAATATGGTTTGGAATAC
GAGGAACAGAAGCAACTAACTTTATTTTAGAGGAGATGTAAATAATGAATAACCGCGAAC
AAATTGAACAATCCGTTATTAGTGCTAGCGCGTATAACGGTAATGATACAGAGGGATTAC
TAAAAGAGATTGAAGACGTATATAAGAGAGCACAAGCGTTTGATGAAATACTTAAGGGTT
TACCTAATGCTATGCAAGATGCACTCAAAGAAGATATTGGTCTTGATGAAGCAGTAGGGA
TTATGACGGGTCAAGTGGTCTATAAATATGAGGAGGAGCAGGAAAATGACTAACACATTA
CAAGTAAAACTATTATCAGAAAATGCTAGAATGCCCGAACGAAATCATAAGACGGATGCA
GGTTATGACATATTCTCAGCTGAAACTGTCGTACTTGAGCCACAAGAAAAGGCAGTGATT
AAAACAGATGTAGCTGTGAGTATACCAGAGGGCTATGTCGGACTATTAACTAGCCGTAGC
GGTGTAAGTAGTAAAACGCATTTAGTGATTGAAACAGGCAAGATAGACGCGGGATATCAC
GGCAATTTAGGGATTAATATCAAGAATGACGCTATTGCATCGAATGGTTATATCACACCA
GGTGTTTTTGATATTAAAGGAGAAATCGATTTGAGTGACGCCATAAGACAATATGGAACT
TATCAAATCAACGAAGGCGACAAACTAGCTCAATTGGTTATCGTGCCTATATGGACACCT
GAACTAAAGCAAGTGGAGGAATTCGAGTGTGTTTCAGAACGTGGAGCAAAAGGCTTCGGA
AGTAGTGGAGTATAAAGACATCTTAGATCGAGTCAAGGAGGTTTTGGGGAAGTGACAATA
AACAAATTAAAAAATATGCTCACGAATATTGGTTTGAATGTAGAAAGTGAGAAGTTATCC
AAAGTTGAAGTCCAGTTATTTCCGACAGAACAACCATTAAAAGATAATACAGTGCTTGAA
GGTTATTCTTGCAATATTAAGAATTGGCCTAAGTTCAAAATTTGGATAAACAAATCTAAC
AAAGTAACTATAAAATCACGTGGAGTTCAAAAGAGTTTTGATATAGAAGATGAGAAGTCA
TTAAGGAAAGAATTAAAAAGTTTTGAAATTTTGTAAAAGAGGTGCTGAGGAAGTGATAGG
GTACATTATAGCAATGTTATTTTGGATGAGTTTTATAGGGTCGATTGCAAGTTTGTCAGT
TTTTATAGCTGATTTAACAGTTAATAAACAACTATCTCAAAAAGGATTACTGTTCTTTTT
ATTGTTGGGAATAATATTAAATATTATAGCTATTATGATTTATCCAATCGGCGTAGATTA
TGGAGTGTTAAAGAAATGACACAATACTTAGTCACAACATTCAAAGATTCAACAGGACGC
AAGCATACACACATAACTAAAGCTAAGAGCAATCAAAGGTTTACAGTTGTTGAGGCAGAG
AGTAAAGAAGAAGCGAAAGAGAAGTACGAGGCACAAGTTAAAAGGGACGCAATTATTAAA
GTGGGTCAGTTGTTTGAAAATATAAGGGAGTGTGGGAAATGACGGAGGTTAAAATTAAAA
CTATTTCAGGAGATACTTATTACTCATCGATCGACGAACCTGTTGAAGATATGTTCACTC
GGATTATAGATTGCGGCGTTGTAGCTGGAGTAGAGACTTTTACTAGGCAAAAATCTTGGA
TTAGGGCAGATAACATTGAAGCAATTATACGTATAGGCGAGGCTAATGATGATGTAGAGG
CGCCAAGTGAGTATAAACATAGAGCGGAGGTAAGTGAGTGATGTGGATTGCTACGACTAT
TGTATTTGCTATATTGCTATTAGTTTGTATTAGTATTAATAGTGATCGTGCAAGAGAGAT
ACAAGCACTCAGATATATGAATGATTATCTACTTGATGAAGTAGTTAAAACTAAAGGATA
CAACGGGTTAGAAGAATACAGGATTGAATTGAAGCGAATGAATAACGATATTAAAAAGTA
ATTTATATTATCGGAGGTATTGCATTGAATGATAAAGATTGAGAAACATGATATCAAAAA
ACTTGAAGAATACATTCAGCACATCGATAACTATCGAAGAGAGTTGAAGATGCGAGAATA
TGAATTACTTGAAAGTCATGAACCAGATAATGCAGGAGCTAGCAAAAGTAATTTGCCAGG
TAATCCGATTGAACGATGTGCAATAAAGAAGTTTAGTGATAACAGATATAATACATTAAG
AAATATAGTTAATGGTGTAGATAGGCTGATAGATGAGAGCGATGAAGATACGCTTGAGTT
ATTAAGGTTTAGATATTGGGATTGTCCTATTGGTTGTTATGAGTGGGAAGATATAGCACA
TTACTTTGGTACAAGTAAAACAAGTATATTGCGTAGAAGAAATGCACTGATCGATAAGTT
AGCTAAGTATATTGGTTATGTGTAGCGGACTTTTACCCTATGTAAGTCCGCATTAAAACA
GTTTATTATGTTAGTATCAGATTAATATTTAAAGTTATTAAATGCTAATACGACGAATGT
ACATGAGGCGCATCACTATGTGATGTGTCTTTTTATTTATGAGGTATGAACATGTTCAAA
CTAATTGTAAATACATTACTACACATCAAGTATAGATGCGTCTTGATACTACTTAAGTTA
TATAAGGTGAAACATTATGATGACTAAAGACGAACGTATACGATTCTATAAGTCTAAAGA
ATGGCAAACAACAAGAAAAAGAGTACTAGAAAGAGATAATTATGAATGTCAACAATGTAA
GAGAGACGGCAAGTTAACGACATATGACAAAAGCAAACATAAGTCGTTGGATGTAGATCA
TATATTATCGCTAGAACATCATCCGGAGTTTGCTCATGACTTAAACAATTTAGAAACACT
GTGTATTAAATGTCACAACAAAAAAGAAAAGAGATTTATAAAAAAAGAAAATAAATGGAA
AGATGAAAAATGGTAAATACCCCCGGGTCAAAAAAATCAAAAGCGATCAAAACGCTTGGG
GAACGGGCAGGGGCTCGACTTCGCGATAATTTTAAATATCCATGTATAACCCCCCCTCTT
ATAACCATTTTAAGGCAGGTGATGAAATGGAGATTATAGTTGATGAAAACTTAGTGCTTA
AAGAAAAAGAAAGGCTGCAAGTATTATATAAAGACATACCTAGCAATAAATTAAAAGTAG
TTGATGGTTTAATAATACAAGCAGCAAGGCTACGTGTAATGCTTGATTACATGTGGGAAG
ACATAAAAGAAAAAGGTGACTATGATTTATTTACTCAATCTGAAAAGGCGCCACCATATG
AAAGAGAAAGACCAGTAGCCAAACTATTTAATGCTAGAGATGCAGCCTATCAAAAAATAA
TCAAACAATTATCGGATTTATTGCCCGAAGAGAAAGAAGACACAGAAACACCATCTGATG
ATTACCTATGATTAGTAATAAATACGTTGATGAATATATAAATTTGTGGAAACAAGGAAA
GATAATTTTAAATAAAGAAAGAATTGATCTATTTAATTATCTACAAACACATATATATTC
ACGAGATGATGTATATTTTGATGAACAGAAAATCGAGGATTGTATCAAATTTATTGAAAA
GTGGTATTTTCCAACATTACCCTTTCAAAGGTTTATCATAGCGAATATATTTCTTATGGA
TAAAAATACAGATGAAGCTTTCTTTACAGAATTTGCTATTTTCATGGGACGCGGAGGCGG
GAAGAATGGTCTTATAAGTGCTATTAGTGACTTCCTTTCTACACCTTTACATGGTGTTAA
AGAATATCATATCTCTATTGTTGCCAACAGTGAAGAACAAGCAAAAACATCATTTGATGA
AATCAGAACCGTTTTAATTGAGAATAAACGAAATAAGACGGGTAAAACACCAAAAGCGCC
TTATGAAGTTAGTAAAACAGAAATAAAAAACCGTGCAACTAAATCAGTTATTCGATATAA
CACATCAAACACAAAAACCAAAGATGGTGGACGTGAAGGGTGTGTTATTTTTGATGAAAT
TCATTATTTCTTTGGTCCTGAAATGGTAAATGTTAAACGTGGTGGATTAGGTAAAAAGAA
AAATAGAAGAACGTTTTATATAAGTACTGATGGTTTTGTTAGAGAAGGTTATATTGATTC
GATGAAACAAAAAATAACTAGTGTGTTAAACGGCAAAGTTAAAAATAGTAGGTTATTTGC
TTTTTATTGTAAGTTGGATGACCCAAAAGAAGTTGACGACAGGGAAATGTGGGAAAAAGC
AAATCCAATGTTACATAAACCGTTGTCAGATTATGCTAAAACACTACTAAGTACAATTGA
AGAAGAATATAACGACTTACCGTTCAATCGCTCAAATAAACCTGAATTTATGACTAAACG
CATGAATTTACCTGAGGTTGACCTTGAAAAGGTTATAGCACCGTGGGAAGAAATTGTTGC
CACAAATCGAGAGATGCCAAATTTGGATAATCAAATGTGTATTGGTGGCTTAGATTTCGC
TAACGTTCGAGACTTTGCAAGTGTAGGTCTATTGTTCCGAAAAAACGATGATTATATTTG
GCTAAGTCATTCATTTGTAAGGCAAGGATTTTTAGATGATGTTAAATTAGAGCCGCCTAT
TAAAGAATGGGAAAAGATGGGTTTACTAACTATCGTGGATGATGATGTTATTGAAATTGA
ATATATGGTCGATTGGTTTTTAAAGGCTCGTGAAAAATATGGACTTGAGAAAGTAGTGGC
TGATAACTATAGAACTGACATTGTAAGGCGTGCATTTGAAGCGGCAGGCATCGAATTAGA
TGTTATAAGAAACCCAAAAGCAATACACGGCTTATTAGCCCCTCGAATAGATACAATATT
TGCTAAACATAATGTGATATATGGAGATGATCCATTAATGCGTTGGTTTACAAATAATGT
TGCTGTAAAAATCAAGCCGGATGGAAATAAAGAGTATATCAAAAAAGATGAAGTCAGACG
TAAAACGGATGGATTTATGGCTTTTGTTCACGCATTATATAGAGCAGACGATATAGTAGA
CAAAGACATGTCTAAAGCGCTTGATGCATTAATGAGTATAGATTTCTAATAGAGGAGGTG
AGACATGAGTATTCTAGAAAAGATATTTAAAACCAGGAAAGATATATCATATATACTTGA
TTTAGATATGATAGAAGATCTATCACAACAAGCGTATGTGAAGCGTTTAGCGATTGACAG
TTGCATTGAATTTGTCGCACGAGCTGTTGCTCAAAGTCATTTTAAAGTATTGGAAGGTAA
TAGAATTCAAAAGAATGATGTTTACTACAAGTTAAATATAAAACCAAATACTGACTTATC
AAGCGATAGTTTTTGGCAACAAGTTATATATAAACTAATTTATGATAACGAGGTTTTAAT
CGTAGTAAGTGACAGCAAAGAATTACTTATCGCAGATAGCTTTTACAGAGAAGAGTACGC
TTTGTATGATGATATATTCAAAGATGTAACGATTAAGGATTTTACTTATCAACGTACTTT
CACAATGCAAGAGGTCATATATTTAAAGTACAACAACAATAAAGTGACACATTTTGTAGA
AAGTCTATTCGAAGATTACGGAAAAATATTCGGAAGAATGATAGGCGCACAATTAAAAAA
CTATCAAATAAGAGGGATTTTGAAATCTGCCTCTAGCGCATATGACGAAAAGAATATAGA
AAAATTACAGGCGTTCACAAATAAAGTATTCAATACTTTTAATAAAAACCAACTAGCAAT
CGCGCCTTTGATAGAAGGTTTTGATTATCAGGAATTATCTAATGGTGGTAAGAATAGTAA
CATGCCTTTTTCTGAATTGAGTGAGCTAATGAGAGATGCAATAAAAAATGTAGCGTTGAT
GATTGGTATACCTCCAGGTTTGATTTACGGAGAAACAGCTGATTTGGAAAAAAACACGCT
TGTATTTGAGAAGTTCTGTTTAACACCTTTATTAAAAAAGATTCAGAACGAATTAAACGC
GAAACTCATAACACAAAGCATGTATTTGAAAGATGTAAGAATAGAAATTGTCGGTGTGAA
TAAAAAAGACCCACTTCAATATGCTGAAGCAATTGACAAACTTGTAAGTTCTGGTTCATT
TACTAGAAATGAGGTGCGGATTATGTTAGGCGAAGAACCATCAGACAATCCTGAATTAGA
CGAATACCTGATTACTAAAAACTACGAAAAAACTAACAGTGGTGAAAATGATGAAAAAGA
AAAAGATGAAAACACTTTGAAAGGTGGTGATGAAGATGAAAGCGGAGATTAAAGGCGTCA
TCGTTTCCAACGAAGATAAATGGGTTTACGAAATGCTTGGTATGGATTCGACTTGTCCTA
AAGATGTTTTAACACAACTAGAATCTAGTGATGAAGATGTTGATATTATAATTAACTCAA
ATGGCGGTAACCTAGTAGCTGGTAGTGAAATATATACACATTTAAGAGCTCATAAAGGCA
AAGTGAATGTTCGTATCACAGCAATAGCAGCAAGTGCAGCATCGCTTATCGCAATGGCTG
GTGACCACATCGAAATGAGTCCGGTTGCTAGAATGATGATTCACAATCCTTCAAGTATTG
CACAAGGAGAGGTGAAGGATCTAAATCATGCTGCAGAAACATTAGAACATGTTGGTCAAA
TAATGGCTGAGGCGTATGCTGTTAGAGCTGGTAAAAGTAAACAAGAACTTGTAGAAATGA
TGGATAAGGAAACATGGCTAAATGCTGATGAAGCCATTGAACAAGGTTTTGCGGATAGTA
AAATGTTTGAAAACGACAATATGCAAATTGTAGCAAGCGATACACAAGTGTTATCGAAAG
ATGTATTAAATCGTGTGACAGCTTTGGTAAGTAAAACACCAGAGGTTAACATTGATATTG
ACGCAATAGCAAATAAAGTAATTGAAAAAATAAATATGAAAGAAAAGGAATCAGAAATCG
ATGTTGCAGATAGTAAAGTATCAGCAAATGGATTTTCAAGATTCCTTTTTTAATACAAAA
AAATAGGAGGTCATAAAATGACTATAAATTTATCGGAAACATTCGCAAATGCGAAAAACG
AATTTATTAATGCAGTAAACAACGGTGAACCGCAAGAAAGACAAAATGAATTGTACGGTG
ACATGATTAACCAACTATTTGAAGAAACTAAATTACAAGCAAAAGCAGAAGCTGAAAGAG
TTTCTAGTTTACCTAAATCAGCACAATCTTTGAGTGCAAACCAAAGAAGTTTCTTCATGG
ATATCAATAAAAACGTTAACTATAAAGAAGAAAAACTTTTGCCAGAAGAAACAATTGATA
GAATTTTTGAAGATTTGACGACGAATCATCCGTTATTAGCTGATTTAGGTATTAAAAACG
CTGGTTTGCGGTTGAAGTTCTTAAAATCTGAAACTTCTGGCGTAGCTGTTTGGGGTAAAA
TCTATGGTGAAATTAAAGGTCAATTAGATGCTGCGTTCAGTGAAGAAACAGCAATTCAAA
ATAAATTGACAGCGTTTGTTGTTTTACCAAAAGATTTAAATGATTTTGGTCCTGCGTGGA
TTGAACGATTTGTTCGTGTTCAAATTGAAGAAGCATTTGCAGTGGCGCTTGAAACTGCGT
TCTTAAAAGGTACTGGTAAAGACCAACCGATCGGCTTAAACCGTCAAGTACAAAAAGGTG
TATCGGTAACTGATGGTACTTATCCAGAGAAAGAAGAACAAGGTACGCTTACATTTGCTA
ATCCGCGCGCTACGGTTAATGAATTGACGCAAGTGTTTAAATACCACTCAACTAACGAGA
AAGGTAAATCAGTAGCGGTTAAAGGTAATGTAACAATGGTTGTTAATCCGTCCGATGCTT
TTGAGGTTCAAGCACAGTATACACATTTAAATGCAAATGGCGTATATGTTACTGCTTTAC
CATTTAATTTGAATGTTATTGAGTCTACAGTTCAAGAAGCAGGTAAGGTTTTAACGTACG
TTAAAGGTTTATATGATGGTTATTTAGCTGGTGGTATTAATGTTCAGAAATTTAAAGAAA
CACTTGCGCTAGATGATATGGATTTATACACTGCAAAACAATTTGCTTACGGTAAAGCGA
AAGATAATAAAGTTGCTGCTGTTTGGAAATTGGATTTAAAAGGACATAAACCAGCTTTAG
AAGGTACCGAAGAAACACTATAAAATTTTATGAGGTGATAAAATGGTGAAATTTAAAGTT
GTTAGAGATTTTAAGGATTTAGAGCACAATCAACACAAGTACAAAGTAGGGGAGTTGTAT
CCAGCTGAAGGGTATAACAATCCTCGTGTTGAATTGTTGACAAATCAAATCAAAAATAAG
TACGACAAAGTTTATATCGTACCTTTAGATAAGTTGACAAAACAAGATTTATTAGAACTA
TGCGAATCATTACAAATAAAAGTGTCTAGTTCAATGGTTAAAAGTGAAATCGTCGGCTTA
TTGAATGGTGAAGAAAATGACGATTGATGATTTGCTTGTCAAATTTAAATCACTTGAAAA
GATTGACCATAATTCAGAGGATGAGTACTTAAAGCAGTTGTTAAAAATGTCGTACGAGCG
TATAAAAAATCAGTGCGGAGTTTTTGACCTAGAGAATTTAACAGGTCAAGAATTGATACT
TATGCGCACTAGATACGCTTATCAAGATTTATTGGAACACTTTAATGATAATTATAGATC
TGAGTTGATAGATTTTTCGTTATCTCTCATGGAGGTATCAGAAGATGAGGAAAGTATTCA
AGAAACCTAGAATCACAACTAAACGCTTAAACACACGTGTTCATTTCTATAAATATGTTG
AAAACAATAGTCCCGAAGCTGGAGAAAAAGAAGAAAAGTTATTATATAGCTGTTGGGCAA
GTGTTGATGGTGTTTGGTTGCGAGAGCTAGAACAAGCTATATCTAACGGAACACAAAATG
ACGTTAAATTGTATATTCGTGATCCGCAAGGTGATTATTTACCCAGTGAAGAGCATTATC
TTGAAATTGAATCAAGATATTTCAAAAATCGTTTGAATATAAAGCAAGTATCACCAGATT
TGGATAATAAAGACTTTATTATGATTCGTGGAGGTTATAGTTCATGAGTGTGAAAGTGAT
AGGTGATAAAGCTTTAGAAAGCGAATTAGAAAAACGTTTTGGCATAAAAGAGATGGTAAA
AGTTCAAGATAAGGCGTTAATAGCTGGTGCTAAAGTAATTGTTGAAGAAGTAAAAAAGCA
ACTTAAGCCATCAAAAGATACGGGCGCATTGATAAATGAAGTTATTTATACTGAACCTGA
ATGGATAAAAGGCAAGCGTACAATTACAGTTCATTGGCGAGGTCCTAAAGACCGTTATAA
ACTCGTACATTTGATTGAAAATGGTCATGTTCAAAAAGGCACGGGTAAGTTTATCAAACC
TAAAGCTATGGGTGGCGTTAATAGAGCAATAAGACAAGGGCAAAATAAGTATTTTGAGAC
GCTAAAAAGGGAGTTGAAAAAATTGTGATTGATATTTTGTATAAAGTTCATGAAGTGATT
AGTCAAGACAGAATTATTAGAGAGCACGTAAATATCAATAATATTAAATTCAACAAATAC
CCAAACGTAAAAGATACGGATGTACCTTTTATTGTTATCGATGATATAGACGACCCACTC
CCAACAACATTTACTGATGGCTATGAGCGAGCATATAGTTATATTGTTCAAATAGATGTT
TTTGTTAAGTACAATGATGAATATAATGCGAGAATCATAAGAAATAAGATATCTAATCGC
ATTCAAAAGTTATTATGGTCTGAACTAAAAATGGGAAATGTTTCAAATGGAAAACCGGAA
TATATAGAAGAATTTAAAACATATAGAAGCTCTCGCGTTTACGAGGGCATTTTTTATAAG
GAGGAAAATTAAATGGCAGTAAAACATGCAAGTGCGCCAAAGGCGTATATTAACATTACT
GGTTTAGGTTTCGCTAAATTAACGAAAGAAGGCGCGGAATTAAAATATAGTGATATTACA
AAAACAAGAGGATTACAAAAAATTGGTGTTGAAACTGGTGGAGAACTAAAAACAGCTTAT
GCTGATGGCGGTCCAATTGAATCAGGGAATACAGACGGAGAAGGTAAAATTTCATTACAA
ATGCATGCGTTCCCTAAAGAGATTCGCAAAATTGTTTTTAATGAAGATTATGATGAAGAT
GGCGTTTACGAAGAGAAACAAGGTAAGCAAAACAATTACGTAGCTGTATGGTTTAGACAA
GAGCGTAGAGACGGTACATTTAGAACAGTTTTATTACCTAAAGTTATGTTTACAAATCCT
AAAATTGATGGTGAAACAGCTGAGAAAGACTGGGACTTCTCAAGTGAAGAAGTAGAAGGT
GAGGCACTTTTCCCTTTAATTGATAATAAAAAGTCTGTACGTAAATATATCTTTGACTCA
GCTAACATGACAAATCATGGTGGCGACGGTGAAAAAGGCGAAGAGGCTTTCTTAAAGAAA
ATTTTAGGCGAAGAATATACTGGAAACGTGACAGAGGATACGGAAACTTTGTAACGAAAC
CGGCTTCATCGGAAACTGCGGTAAAGTCGGTTAGTATACCAGATAGCATTAAAACACTTA
AAGTTGGCAATACATACAATTTAAATGTTGTAGTAGAGCCATCTAATCAAAGTAAGTTAT
TGAAATACACAACTGATCAAACAAATATTGTATCAATCAATAGCGATGGTCAGGTTACTG
CGGAAGCTCAAGGTATTGCCACGGTTAAAGCAACAGCTGGAAACAAAAGTGATTCAATAA
CAATAAATGTAGAAGGTTAAGAGGGAGTGTATCCCTCTATATTATTTAAAAATAAGGAGA
GTATTATAAAATGGCTAAATTAAAACGCAACATTATTCAATTAATCGAAGACCCTAAAGC
AACAGAAATTAAACTGCAAACTTTTTTAACACCTCATTTTATTCCGTTTTCAATGGTATA
CGAATCTATTGATTTAATTGACGACATTGAAAATGAAGAAGTAAAAATGAAACCTAAGGA
AATGGCTGATAAATTAATGGATATGGTTGTTAGAATTTATGACAATCAATTTACTATCCA
AGATTTAAAAGAACGTTTACATGCACCTGATGGTATGCGAGCACTTCAAGAGCAAGTTGT
ATTTATTACTCAGGGGCAACAAACTGAGGAAACGCGAAATTTTATCCAAAACATGAAATA
AACTCTGAAGATTTAACATATAGAGCAATGTTAAAAAATATGGACGTACTTATGATGGAC
TTAATGGAAAATGGGAAAGACGCTAACGAAGTTTTGAACATGCCTTTCCACTACGTACTT
TCCATATATAAAAATAAGAATAATGATATTTCCGAAGAAAAAGCAGAAGCTTTAATTGAT
GCATTTTAACCTTAACCGTTTGGTTAGGGTTATTTTTTTGAACTTTTTTAGAAAGGAGGT
AAAAAATGGGAGAAAGAATCAAAGGTTTATCTATAGGTTTAGATTTGGATTCAGCAAATT
TAAATAGATCACTTACAGAAATTAAACGAAACTTTAGAACCTTAAATTCAGACTTAAAGT
TGACTGGAAACAACTTTAAATATACTGAGAAATCAACTGATAGTTATAAACAACGAATCA
AAGAGTTAGATGGCACTATTGCAGGTTATAAGAAAAATGTTGACGATTTAGCGAAACAAT
ATGACAAGGTATCTCAAGAACAGGGCGAAAATAGTACAAAAGCTCAGAATTTAAGACAAG
AATTTAATAAACAAGCAAATGAACTGAATTTTTTAGAAAAAGAACTAGAAAAAACAACAG
CTGAGTTTGAAGAGTTCAAAAAAGCACAAGTTGAAGCTCAAAGAATGGCTGAAAGTGGCT
GGGGCAAAACCAGTAAGATGTTTGAAAATATGGGACCAAAGCTGACGAAAATGGGCGATG
GTTTAAAATCCGTTGGTAAAGGACTGAGTATTGGTATTACAGCACCTGTATTAGGTATTG
CAGCAGCATCAGGAAAAGCTTTTGCAGAAGTTGATAAAGGTTTGGATACAGTTACCCAAG
CAACAGGAGCAACCGGCGGAGAGCTTAAGAAGTTGCAGAATTCATTTAAAGATGTTTATG
GCAACTTCCCAGCAGATGCTGAGACTGTAGGTGGTGTTTTAGGGGAAGTTAATACAAGGT
TAGGTTTCACTGGCAAAGAACTTGAGAGTGCCACAGAGTCATTCTTGAAATTTAGTCACA
TAACAGGTTCTGATGGTGTGCAAGCCGTTCAGTTAATTACGCGTGCAATGGGTGACGCAG
GTATTGAAGCTGATGAGTATCAAAGTGTACTTGATATGGTAGCGAAAGCAGCACAGGCTA
GCGGTATAAGTGTTGATACATTAGCTGATAGTATTACTAAATACGGTGCTCCAATGAGGG
CTATGGGCTTTGAGATGAAAGAATCAATCGCTTTATTCTCTCAATGGGAGAAATCAGGTG
TTAATACTGAAATAGCCTTCAGTGGTTTAAAGAAAGCTATATCCAATTGGGGTAAAGCAG
GTAAAGACCCAAGAGAAGAATTTAAGAAAACTCTAGCAGAAATTGAAAGAACACCAGATA
TTGCTAGCGCAACAAGTTTAGCTATCGAAGCATTCGGAGCAAAAGCGGGTCCTGATTTAG
CTGATGCTATTAAAGGCGGTCGCTTTAGTTACCAAGAGTTCTTAAAAACTATCGAAGATT
CGCAAGGAACGGTCAATCAAACTTTTAAAGATTCTGAAAGTGGTTCAGAAAGATTTAAAG
TAGCAATGAATAAACTTAAATTAGTAGGTGCTGATGTATGGGCTTCTATTGAAAGTGCAT
TTGCGCCAGTTATGGAAGAACTAATCAAAAAGCTATCTGTAGCAGTTGATTGGTTTTCAA
GTTTAAGTGATGGATCTAAAAGGTCGATTGTTATATTTGGTGGTATTGCTGCCGCAATTG
GTCCTGTAGTTTTTGGATTAGGTGCATTTATAAGTACAATTGGCAATGCAGTAACTGTAT
TAGCCCCATTGTTAGCTAGTATTGCAAAGGCTGGTGGATTGATTAGTTTTTTATCGACTA
AAGTACCTATATTAGGGACAGTCTTCACGGCATTAACTGGTCCAATTGGCATTGTATTAG
GTGTTTTGGCTGGCTTAGCAGTCGCATTTACAATTGCTTATAAGAAATCTGAAACATTTA
GAAATTTTGTTAATGGTGCAATTGAAAGTGTTAAACAAACATTTAGTAATTTTATTCAAT
TTATTCAGCCTTTCATTGATTCTATTAAAAACATCTTTGAACAAGCAATATCAGCAATAG
TTGATTTTGCTAAAGATATTTGGAGTCAAATCAATGGATTCTTTAATGAAAATGGGATTT
CCATTGTTCAAGCACTTCAAAATATATGCAACTTTATTAAAGCGATATTTGAATTTATTT
TAAATTTTGTAATTAAACCAATTATGTTTGCGATTTGGCAAGTGATGCAATTTATTTGGC
CGGCGGTTAAAGCCTTGATTGTCAGTACTTGGGAGAATATAAAAGGTGTAATACAAGGTG
CTTTAAATATCATACTTGGCTTTATTAAGTTCTTTTCAAGTTTATTCACTGGCAATTGGC
GAGGTGTTTGGGACGGTATAGTAATGATACTAAAAGGTTCTGTGCAGTTAATTTGGAATT
TAATACAACTATGGTTTGTAGGTAAAATTCTAGGTGTAGTGAGATACTTTGGTGGATTAC
TTAAAGGTTTAATATCTGGCATCTGGGGCGTTATCAAAGGTATATTTAGTAAATCATTAT
CTGCAATTTGGAATGCGACGAAAAGTATTTTTGGTTTCTTATTCAATAGTGTTAAATCTA
TTTTCACTAATATGAAAAACTGGTTATCTAGTACGTGGAATAATATCAAAAGCAATACCG
TCAGCAAGGCTCATTCGTTATTTACGGGTGTAAGGTCTAAATTCACAAGTTTATGGAATG
CGACGAAAGATATATTTACTAAATTAAGAAATTGGATGTCAAACATCTGGAACTCTATTA
AAGATAACACGGTAGGTATAGCTGGTCGCTTGTGGGACAAAGTACGTAATATCTTCGGAA
ACATGCGTGACGGTTTAAAATCTATCATTGGTAAAATTAAAGATCATATCGGCGGTATGG
TAGATGCTATTAAAAAAGGGCTTAATAAATTAATTGAAGGCTTAAACTGGGTCGGTGGTA
AGCTGGGTATGGATAAAATACCTAAGCTACACACAGGTACAGAGCATACACATACTACTA
CAAGATTAGTTGAAAACGGTAAGATTGCACGTGACACATTCGCTACAGTTGGGGATAAAG
GACGTGGAAATGGTCCAAATGGTTTTAGAAATGAAATGATTGAATTCCCTAATGGTAAAC
GTGTAATCACACCTAATACAGATACTACCGCTTATTTACCTAAAGGCTCAAAAGTATACA
ACGGTGCACAAACTTATTCAATGTTAAACGGAACACTTCCAAGATTTAGCATAGGTACTA
TGTGGAAAGACATTAAATCTGGCGCGTCATCAGCATTTAAATGGACAAAAGATCAAATAG
GTAAAGGTACCAAATGGCTTGGCGATAAAGTTGACGATGTCATGGACTTTATCGATAATC
CAGGCAAACTTTTAAATTATGTACTTCAAGCGTTTGGAGTTGATTTCAGTTCTCTAACTA
AAGGTATGGGTATTGCTGGCGATATAACAAAAGCTGCATGGTCTAAGATTAAGAAAAGTG
CAATCAAGTGGCTTGAGGATGCTTTCGCAGAGTCGGGTGATGGCGGTGTATTAGATATGA
GTAAATTACGTTACTTATACGGTCACACTGCTGCTTATACACGAGAAACCGGACGCCCAT
TCCATGAAGGTCTGGATTTTGATTACATTTACGAACCTGTTCCATCAACCATTAATGGTA
GAGCACAAGTTATGTCTTTTCATAATGGTGGTTATGGAAAATGGGTAAAAATCGTAAAGG
GCGCCTTAGAAGTTATTTATGCACATTTATCTAAATATAAAGTTAAAACTGGTCAACAAG
TTAGGGTCGGCCAGACTGTTGGTATATCGGGGAATACGGGGTTTAGTACAGGACCTCACT
TACATTATGAGATGCGTTGGAATGGAAGACATAGAGACCCGTTACCGTGGTTAAGAAAGA
ATAATGGGGGCGGCAAAAGTGCACCCGGTGGTAATGGTGCAGCTAATGCTAGACGAGCTA
TTAAGGCTGCTCAAAATATTTTAGGAGGAAGGTATAAGGCGAGTTGGATTACTAACGAGA
TGATGCGTGTTGCGAGTCGTGAATCCAATTATACAGCTAATGCAGTCAATAATTGGGATA
GCAACGCAAGAGCTGGTATACCTTCAAGAGGTATGTTCCAAATGATAGATCCTTCATTTA
GAGCGTACGCAAAGTCGGGTTACAATAATCCTCTCAACCCAACCCATCAAGCTATATCGG
CTATGAGATATATTGTGGGTAAATGGGTACCAAGAACAGGCTCATGGAGAGCTGCGTTCA
AACGCGCTGGTGATTACGCATATGCTACTGGTGGCAAAGTCTACAACGGATTGTACCATT
TAGGTGAAGACGGTCATCCAGAATGGGTTATTCCGACAAATCCGGCTCGTAGAAATGATG
CTATGAAGATGTTGCATTATGCTGCTGCAGAAGTAAGAGGTAAAAACGCAAGTAAGAATA
AACGACCTAGTCAATTGTCTAGTGTAAATGGGTTTGATGACCCAAGCTTATTATTGAAAA
TGATTGAACAACAGCAACAACAAATAGCTTTATTACTGAAAATAGCGCAATCCAACGATG
TGATTGCAGATAAAGATTATCAGCCGATTATTGACGAATACGCCTTTGATAAAAAGGTGA
ACGCGTCTATAGAAAAGCGAGAAAGGCAAGAATCAACAAAAGTAAAGTTTAGAAAAGGAG
GAATTGCTATTCAATGATAGACACTATTAAAGTGAACAACAAAACAATTCCTTGGTTGTA
TGTCGAAAGAGGGTTTGAAATACCCTCTTTTAATTATGTTTTAAAAACAGAAAATGTAGA
TGGACGTTCAGGGTCTATATATAAAGGGCGTAGGCTTGAATCTTATAGTTTTGATATACC
TTTGGTGGTACGTAATGACTATTTATCTCACAACGGCATTAAAACACATGATGACGTCTT
GAATGAATTAGTAAAGTTTTTTAACTACGAGGAACAAGTTAAATTACAATTCAAATCTAA
AGATTGGTACTGGAACGCTTATTTTGAAGGACCAATAAAGCTGCACAAAGAATTTACAAT
ACCTGTTAAGTTCACTATAAAAGTAATACTAACAGACCCTTACAAATATTCAGTAACAGG
GAACAAAAACACTGCGATTTCAGACCAAGTATCGGTTGTTAATAACGGTACTGCTGACAC
ACCTTTAATCGTTGAAGCCCGAGCAATTAAACCATCTAGTTACTTTATGATCACTAAAAA
TGATGAAGATTATTTTATGGTTGGTGATGATGAGGTAACCAAAGAAGTTAAGGATTACAT
GCCTCCTGTTTACCATACTGAATTTCGTGATTTCAAAGGGTGGAATAAGATGACTTCTGA
AGATATCCCAAGTAATGACTTAGGCGGTAAAGTCGGTGGTGACTTTGTGATATCCAACCT
AGGTGAAGGATATAAAGCAACGAATTTCCCTGATGCAAAAGGTTGGGTTGGCGCTGGTAC
AAAGCGCGGACTTCCTAAAGCGATGACTGATTTTCAAATCACTTATAAATGCATTGTTGA
ACAAAAGGATAAAGGCGCTGGGAGAACAGCTCAACATATATACGACAGTGACGGTAAGTT
ACTTGCTTCTATTGGTTATGAAAATAAATATCACGATAGAAAAATAGGGCACATTGTTGT
TACGTTGTATAACCAAAAAGGAGACCCGAAAAAGATATATGACTATCAGAATAAGCCGGT
AATGTATAACAAAGACAGAATTGTTGTCTACATGAGACTCAGAAGAGTAGGTAATAAATT
TTCTATTAAAACTTGGAAGTTTGACCATATTAAAGACCCTGATAGACTTAAACCTATTGA
TATGGATGAGAAAGAGTGGATAGATGGCGGTAAGTTTTATCAGCGTCCAGCTTCTATCAT
AGCTATCTACAGTGCAAAATATACCGGATATAAATGGATGGAGATGAATGGATTAGGCTC
ATTCAATACTGAGATTCTACCGAAACCGAAAGGAGCAAGGGATGTCATTATACAAAAAGG
TGATTTAGTGAAAATAGATATGCAAGCAAAAAGTGTTGTCATCAATGAGGAACCAATGTT
GAGCGAGAAATCGTTTGGAAGTAATTACTTCAATGTTGATTCTGGGTACAGTGAATTAAT
CATACAACCTGAAAACGTCTTTGATACGACGGTTAAATGGCAAGATAGATATTTATAGAA
AGGAGATGAGAATGTGATACATGTATTAGATTTTAACGACAAGATTATAGATTTCCTTTC
TACTGATGACCCTTCTTTAGTTAGAGCGATTCATAAACGTAATGTTAATGACAATTCAGA
AATGCTTGAACTGCTCATATCATCAGAAAGAGCTGAAAAGTTCCGTGAACGACATCGTGT
TATTATAAGGGATTCAAACAAACAATGGCGTGAATTTATTATTAACTGGGTTCAAGATAC
GATGGACGGCTACACAGAGATAGAGTGTATAGCGTCTTATCTTGCTGATATAACAACAGC
TAAGCCATACGCACCAGGTAAATTTGAGAAAAAGACAACATCAGAAGCATTGAAAGACGT
GTTAAGTGATACAGGTTGGGAAGTCTCAGAACAAACTGAATATGATGGTATACGTACTAC
GTCATGGACTTCTTATCAAACGAGATATGAAGTGCTAAAACAACTATGTACGACTTATAA
AATGGTATTGGATTTTTATATTGAGCTTAGTTCTAATACTGTCAAAGGTAGATATGTGGT
ACTCAAAAAGAAAAACAGCTTATTCAAAGGTAAAGAGATTGAATATGGTAAAGATTTAGT
CGGGTTAACTAGAAAAATTGATATGTCAGAAATTAAGACGGCGTTAATTGCTGTGGGACC
CGAAAATGACAAAGGAAAGCGTTTAGAGTTAGTTGTGACAGATGACGAAGCACAAAGTCA
ATTCAACTTACCTACCCGTTATATTTGGGGAATATACGAACCTCAATCAGATGATCAAAA
TATGAATGAAACACGGTTGCGTTCTTTAGCTAAAACAGAGTTAAATAAACGTAAGTCAGC
AGTTATGTCATATGAGATTACCTCTACTGATTTAGAAGCTACGTATCCGCATGAAATTAT
ATCAATCGGGGATACAGTCAGAGTAAAACACAGAGACTTTAACCCACCACTGTATGTAGA
GGCAGAAGTTATAGCTGAAGAATATAATATGATTTCAGAAAATAGCACCTATACATTCGG
TCAACCTAAAGAGTTCAAAGAATCTGAATTAAGAGAAGAGTTTAACAAACGATTGAACAT
AATACACCAAAAGTTAAATGACAATATCAGCAATATCAACACTATAGTAAAAGATGTTGT
AGATGGTGAGTTAGAATACTTTGAACGCAAAATACACAAAAGTGATACACCGCCAGAAAA
TCCAGTGAATGATATGCTTTGGTATGATACAAGTAACCCTGATGTTGCTGTCTTGCGTAG
ATATTGGAATGGTCGATGGATTGAAGCAACGCCAAATGATGTTGAAAAATTAGGTGGTAT
AACAAGAGAAAAAGCATTATTTAGTGAATTAAACAATACTTTTATTAATTTATCTATACA
ACACGCTAGACTTTTGTCAGAAGCTACAGAGTTACTGAATAGTGAGTACTTAGTGGATGA
TGATTTGAAAGCGGACTTACAAGCAAGTTTAGACGCTGTGATTGATGTTTATAAACAAAT
TAAAAATGATTTAGAATCTATGACACCCGAAACTGCAACGATTGGTCGGTTGGTAGATAC
ACAAGCTTTATTTCTTGAGTATAGAAAGAAATTACAAGATGTTTATACAGATGTAGAAGA
TGTCAAAATCGCCATTTCAGATAGATTTAAATTATTACAGTCACAATACACTGATGAAAA
ATATAAAGAAGCGTTGGAAATAATAGCAACAAAATTTGGTTTAACGGTGAATGAAGATTT
GCAGTTAGTTGGACAACCTAATGTTGTTAAATCAGCTATTGAAGCAGCTAGAGAATCCAC
AAAAGAACAATTACGTGATTACGTTAAAGCTTCGGACTACAAAACTGATAAAGATGGTAT
TGTTGAACGTTTGAATACTGCTGAAGCTGAGAGGATAACTTTAAAAGGTGAAATCAAAGA
TAAAGTTACGTTGAACGAATATCAAAGCGGATTAGCTGAGAATAAAAAGTATGCTGATGA
ACAAGATAAAATACGTGATTTAGAAATCAAAGCTTATGCAGATGGTGTTGTTTCGCAAGA
AGAACAACGTGCAATTGATGATGCAAAACAAAAGTTACAAGAAGCTAATGAAATTGCATC
ACAGGAAGCAAACAATGCATTTAATAATTCGAAGAATTATACTGATGGTGTTAGTCAAAA
TACAGATAGAAAACTAAGACAGATGGAAAGTTCTATTGAACAAAATGGTAGAGGCATTAA
TTTAAAAGTATCGCAATATGAGTTTAATAAATCAAAAGAAGCACTATCTAAAGTCATAGC
GGATATCACTGTAAACACTATGGAAGGTATTACACTAAGATACGATGAGAACGGAGCTAT
AAGCTCACATATTGTAGATCATCAAGGTATTAAAATTAATGGTGATAAAGTTGATATCAG
AGCAAATAGAGAATTCAATGTTGTAGCTAATAGTATTAATAACAAAGTCGGTAAGAACGA
CATCATCAATAGTTTGAATTTATCAACTGAAGGTCTAGACATTAATGTTAACCGGATTGG
TATCAAAGGTGGTGACGCTGATCGTTATGTCCAAATACAGAATGACTCTATTGAGTTAGG
TGGTATTGTGCAAAGAACTTGGCGAGGGAAACGATCTACTGATGATATTTTTACACGTCT
CAAAGACGGACATTTACGTTTCCGTAATAATACTGCTGGCGGTTCACTTTATATGTCGCA
CTTTGGTATTTCGACCTATATCGATGGTGAAGGTGAAGATGGTGGCTCGTCCGGTACTAT
TCAATGGTGGGACAAAAAGTATAGCGACAGTGGTATGAGTGGTTTGACTATAAATTCATA
TGGCGGCGTTGTCGCGCTTAGTTCAGATTATAACCGCGTTGTAATCGACTCTTACGCTTC
GGCTAACATTCAAAGTAAACAAGCACCTGTTTATTTGTATCCGAACGCTGAAAAAGTACC
CGGATTAAACCGTTTTGCATTTACATTATCTAACGCAGATAATGCTTATTCAAGTGACGG
TTATATTATGTTCGGGTCTGATGAAAATTATGATTACGGTGCAGGTATCAGATTTTCTAA
GGAAAGAAATAAAGGACTTGTTCAAATTGTTAATGGTCGATACGCGACAGGTGGAGATAC
AACAATTGAAGCAGGTTATGGTAAATTCAATACGCTCAAACGACGAGATGGTAATAGGTA
TATTCATATACAGAGTACAGACCTACTGTCTGTAGGTTCAGATGATGCAGGAGATAGGAT
AGCTTCTAACTCAATTTATAGACGTACTTATTCGGCCGCAGCTAATTTGCATATCACTTC
TGCAGGAACGATTGGACGTTCAACATCAGCTCGTAAATATAAGTTATCCATTGAAAATCA
ATATAACGATAGTGATGAACAGTTGGAACATTCAAAAGTTATTCTTAACTTACCGATTAG
AACGTGGTTTGATAAGGCTGAATCTGAAATTTTAGCTAAAGAGCTGAGAGAGGATAGAAA
ATTATCAGATGACACCTATAAACTTAAAAGATATGTAGGTTTGATTGCTGAAGAAGTGGA
GAATTTAGGTTTAAAAGAGTTTGTCACATACGATGACAAAGGAGAAGTTGAAGGTATAGC
GTATGATCGTTTATGGATTCATCTTATCCCTGTTATCAAAGAGCAGCAACTAAGAATCAA
GAAATTGGAGGAGTCAAAGAATGCAGAACAATAAACAAGGCTTACAAGCTAATCCTGAAT
ATACAATTCATTATTTATTACAGGAAATTATGAGATTAACACAAGAGAACGCGATGTTAA
AAGCGTATATACAAGAAAATAAAGAAAATCAACAATGTGCTGAGGAAGAGTAATCCTTAG
CACTATTTTTATACAAAAATTTAAGGAGGTCATTTAATTATGGCAAAAGAAATTATCAAC
AATACAGAAAGATTTATTTTAGTACAAATCGACAAAGAAGGTACAGAACGTGTAGTATAT
CAAGACTTCACAGGAAGCTTTACAACTTCTGAAATGGTTAATCACGCTCAAGATTTTAAA
TCTGAAGAAAATGCGAAGAAAATTGCAGAAACATTAAATTTGTTATATCAACTAACTAAC
AAAAAGCAACGTGTGAAAGTAGCTAAAGAAGTAGTTGAAAGAACAGATTTATCTCCAGAA
GTAACAGTGAACACTGAAACAGTATGAAAAACTATGATTTAGATACTCATAGTTTTTATT
CTTTTAGAAAGCGGGTGTTGTTTTGGATGAAATTCAGAAAATAAAAAACGAACTTGCTGA
TTTGACTACTAAAGTAGATGACGTAAAAGAAGAATTAACAACAAGGGTTGATGATATAGA
GATATTAGCAAATGAAACTGCTGATCATGCACTCAATCTTAGACAAGAACATACAGAACA
TCACAACGAATTAAGAGAGTCTCACAAAGAGTTAAAAGACAAGCAAGAAAAAGTAGTTGA
TGAAAATTTAGAACAAACTAAAATATTAAACCGAATTGAAGAAAGGTATCAAGTGCAAGT
CGATACAGCACAAAAGAATGAAGAAAAGACGCTTGCGCAAAACAAGTGGCTTGTAGGTGC
AATATGGGCACTTGTGACAATTGTCATGATTGCAGTTATTACTGCTTCAATTACGGCATT
GATACCTTAATAGGAGGTGGAAATAATGAGTTGGGCGAGATGGTTATCTTGTTATTTATA
CGGTCGTAAATGTAAATAAGTTTTAGTCAGTACTCCGGCACTGGCTTTTTATTTTGATTA
CAATTGTGGTAATATACAAAAGTGAGCAAGTTGGATAGATGGTGGCTATCTGAGTATAAG
GAGGTGGTGCCTATGGTGGCATTACTGAAATCTTTAGAAAGGAGACGCCTTTGTGGTATC
TATTGTTGATGCGCTAAATTTGATGTTTAGTTTCGGTATGTTTATCGTTACTTTACTTGG
TTTGGTCATCGCAATTGTTAAATTAAACCATAAAAAATAACCATCGCTAACTTTGACGAG
TACGATGGTTAGATGATTATATAAATTCATTTAACTACAGAGGTCACCGTCTTTTTAACG
GGCTCACTAGGGTAACATGTTTGCGCATGTTGCCCTTTTTCTATTTATAAATTAACACAC
TATGAAATAAATATCAAATAGGCGGCTTATTGGTCGTCTTTTTATTTTGGATAAAAGGAG
ACAGAAACATGATTAATTGGAAAATTAGAATGAAACAAAAATCATTTTGGGTAGCGATAT
TGTCAGCTATCTTTTTATTTGCTCAAAACATCGCAGAAGCTATTGGATATGATATTCAAG
TTTATACAGAGCAATTAACAGATGGTTTAAACGCTGTGTTAGGCTTTTTAGTACTTACTG
GTGTGATTCAAGACCCAACAACTAAAGGTATGGGTGACAGTCACCAAGCTTTAGAATATG
AAGAACCAAGAAGAAAATATTAGGAGGCAAAGTAATGAAAACATATAGTGAAGCAAGAGC
AAGATTACGTTGGTATCAAGGTAGATATATTGATTTTGATGGCTGGTATGGTTACCAATG
TGCCGATTTAGCAGTTGATTATATTTATTGGCTATTAGGTATTAGAATGTGGGGGGATGC
AAAAGATGCGATCAATAATGATTTTAAAAATATGGCAATAGTTTATGAAAATACACCATC
GTTTGTACCACAAATAGGCGATGTAGCAGTATTTACAAAAGGAATATATAAACAATACGG
TCATATTGGTTTAGTGTTTAATGGTGGTAATACAAATCAATTTTTAATTTTAGAACAAAA
CTATGACGGTAACGCAAATACACCTGCAAAGTTACGATGGGATAATTATTATGGATGTAC
CCACTTTATTAGACCTAAGTATAAAAGTGAGGGCTTAATGAATAAGATCACAAATAAAAT
TAACCCACCTGCTCAAAAAGCAGTCGGTAAATCTGCAAGTAAAATAACAGTTGGAAGTAA
AGCGCCTTATAATCTTAAATGGTCAAAAGGTGCTTATTTTAATGCGAAAATCGACGGTTT
AGGCGCTACATCAGCCACTAGATACGGTGATGATCGTACTAACTATAGGTTCGATGTTGG
ACAGGCTGTATATGCACCTGGAACATTAATATATGTGTTTGAGATTATAGACGGCTGGTG
CCGTATTTACTGGAACAACCACAATGAGTGGATATGGCATGAGAGACTGATTGTGAAAGA
AGTTTATTAGTTTGACAATAGAGCGAAATATGTTATATTAAAAAGTAGATATGTGATGCT
ATTCGCATACATTTATTTGTTGTCTTTAACAATATTCATTCTGGGCAGGTACTTCGGTAC
TTGCCTATTTTTTATGTTATATTTGTTCTAGACGTTTTCAAGGGACGTCTTTTTAGATTG
TATGTTATAGCTAGCCTTCGGGCTAGTTTTTTATTTACACTAATATTAAAGTGTGTTAAT
ATTGGAATTGGGAAGAATAGGCAAGTGATTTTTGCTTGCCTTCTTTTTATATTATAATCT
ATTCAGGCATATTCAAAAGATTATATACGTATGTAACTAGCTTTCGGGTTAGTTTTTTGT
TATAGTACTTGTACATGCATCAACTATTTACATCTATCCTTGTTCACCCAAGCATGTCAC
TGGGTGTTTTTTTCTTATGATAGAGAGCATAGTTTTCATACTACTCCCCCGTAGTATATA
TGACTTTAGCATTCCCGTATAACAGTTTACGGGGTGCTTTTTATGTTATAATTAACTGTA
TATAGTAGGAGTGAACTATATAGCCTGTTAAGTGTGGCCTAGTAACTTAACACTTATCCT
GGCAATTGATACCCTTTTTGTCCTTCACTCGATACATATATCTCAACAACATAGAAATAT
TACAGTCGCTACACCGCATCTTAAATGATGCGGTTATTTTTATTTTTATACCAACAAAAC
CACACCACCTATTAATATAGGAGTGTGGTTGTTTTTGTTGGAAGTGTGTATCAGGTATCA
GTAAGGTTAAAACGCCAGTTAAAAATGATAAGAATCCACCAGTGCCAGCAGGTTATACAC
TCGATAAGAATAATGTACCGTATAAAAAAGAGACTGGTTATTACACAGTTGCCAATGTTA
AAGGTAATAATGTGAGGGATGACTATTCAACTAATTCAAGAATTACAGGTGTATTACCCA
ACAACACAACAATTACGTATGACGGTGCATATTGTATTAATGGTTATAGATGGATTACTT
ATATTGCTAATAGTGGACAACGTCGTTATATAGCGACAGGAGAGGTAGACAAGGCAGGTA
ATAGAATAAGCAGTTTTGGTAAGTTTAGCGCAGTTTGATAAATGGATATAATGAATCTTT
GGCGAGTACTTCGGTACTTGCCTGTTATTTAAAATTAATAAACAGTTAATTTTTACATAA
ATATATTAAATTTTAAAAAAACAAACGTTTTTAGTATATAAATTATTTTGTGTTCGTATT
GTGTGCTATGATTAAAAAGTTGTTATGGTCAACTATATCGTGGTTTTATGTTTATTATCA
ATCAAAATATAAATTATTTATAATTGTTTGGTAATGAACGGTTTTTTTTCGAATTTATAG
TAAAAACACACATTTATAGATATTTTAAACTTGATAAATCTTTTAATAAATATTTAATTT
TATTAAAGGTTAAAAAGGTTTAATATAAAAATGTAATAAAATTTATAAAGAAAGGAAATG
AGTTTTATGGTCAAAAAAAGACTATTAGCTGCAACATTGTCGTTAGGAATAATCACCCCT
ATTGCTACTCCGTTTCATGAATCTAAAGCTGATAATAATATTGAGAATATTGGTGATGGC
GCTGAGGTAGTCAAAAGAACAGAAGATATAAGTAGCGATAAGTGGGGGGTCACACAAAAT
ATTCAGTTTGATTTTGTTAAAGATAAAAAGTATAACAAAGAGGCTTTGATTTTAAAAATG
CAAGGTTTTATCAATTCAAAGACTACTTATTACAATTACAAAAACACAGCTGATATAAAA
ACAATGAGGTGGCCTTTCCAATACAATATTGGTCTCAAAACAAATGACCCCAATGTAGAT
TTAATAAATTATCTACCTAAAAATAAAATAGAAACTACGGATGTTGGTCAAACATTAGGA
TATAACATTGGAGGTAATTTCCAGTCAGCACCATCTATAGGTGGCAATAGCTCATTTAAT
TATTCTAAAACAATTAGTTATACCCAAAAGAGTTATGTCAGTGAAGTAGAACATCAAAAT
TCAAAAAGTGTTCAATGGGGAATAAAAGCTAATTCATTTATCACATCAATAGGTAAAATG
TCTGGAGATGATCCAAATTTATTTGTTGGATATAAACCATATAGTCAAAATCCGAGAGAC
TATTTTGTGCCAGACAATGAATTACCCCCATTAGTACACAGTGGTTTCAATCCTTCATTT
ATTGCAACTGTTTCTCATGAAAAAGGCTCAGGAGATACAAGTGAATTTGAAATAACGTAT
GGCAGAAATATGGATCTTACTCATGCTAGTAAAAGATCAACACACTATGGCAATAGTTAT
TTAGGAGGAACTAGAATACACAACGCATTTGTAAACAGAAATTACACAGTTAAATATGAA
GTAAACTGGAAAACTCATGAAATTAAAGTGAAAGGACATAATTGATATGAAAAAATTAGT
CAAATCATCAGTTGTTACATCAATTGCATTGCTTTTGCTATCCAACACAGTTGATGCAGC
TCAACATATCACACCTGTAAGTGAGAAAAAGGTTGATGATAAAATTACTTTGTACAAAAC
AACTGCAACATCAGATTCCGATAAGTTAAAAATTTCTCAGATTTTAACTTTTAATTTTAT
TAAAGATAAAAGTTATGATAAAGATACATTAGTACTCAAAGCCGCTGGAAACATTTATTC
TGGCTATACAAAGCCAAATCCCAAAGACACTATTAGTTCTCATTTTTATTGGGGTTCTAA
GTACAACATTTCAATTAATTCAGATTCTAATGACTCAGTAAACGTTGTAGATTATGCACC
TAAAAATCAAAATGAAGAATTCCAAGTTCAACAAACATTAGGTTATTCTTATGGCGGAGA
TATTAATATATCTAATGGCTTATCAGGTGGATTAAATGGATCAAGGTCATTTTCAGAAAC
GATAAATTATAAACAAGAAAGCTATAGAACTAGCTTAGATAAAAGAACTAATTTCAAAAA
AATTGGTTGGGATGTTGAAGCACATAAAATTATGAATAATGGTTGGGGACCATATGGCAG
AGATAGTTATCATCCAACTTATGGTAATGAAATGTTTTTAGGTGCTAGACAAAGTAGTTC
GAATGCTGGACAAAACTTCTTGGAATATCACCAAATGCCAGTGTTATCCAGAGGTAACTT
CAATCCAGAATTTATTGGTGTCCTATCTCGAAAACAAAACGCTGCAAAAAAATCAAAAAT
TACTGTTACTTATCAAAGAGAAATGGATAGATATACAAACTTTTGGAATCAAATTCACTG
GATAGGTAATAATTATAAAGATCAAAATAGAGCAACTCATACATCAATTTATGAAGTTGA
TTGGGAAAATCATACAGTTAAATTAATAGATACTCAATCTAAGGAAAAAAATCCTATGAG
CTAAACAGATAGATAATCAAAAAACTTAAATATGTTAAAATTTACAAACACTTTCTTTCT
ATATTAGGGTAACCACGTCTTAATTGACGTGGTTATTTTTTCGGGGCAAAAAAAGGGTGG
ATTATTTGGAAAAGGGCAAACGCGTGTGGAAAATCTAAAAGGTTAAAAATGATAAAAACC
TTGATACAACAGTGTTTTTGGACACTCGTGTACGTTAGATAATGACCGGTTTACCATCAT
ACAAGGATGGGATCATGTCGATTTTATCGGTGTAGATTTCCTAGATTTCAAGCGTAAAGG
TGCAGAACTCGCCAACTTCTATACAGGTATTATAAATGACTTGTTGCGTGTTGAAGCAAC
TGAAGGTAAAGGTACACAATTGAAAGCAAGTTAAATTCATTTTCGTAATTTAATATGCTA
TGCATTTCGTGCTACTAACATGGCACAGCAGATATAAGTAACATCACAGTGTTGAATTTA
AAAATAGTAAAGTGAAATAAAGCGCCTGTCTCATTAGTGAAAACTAAAGGGACAGGCGTA
TCTGTTTATGAGCTTAATAAATTGTATGAATAATATGGTTGATTGAATAACTGTTTATCA
TGATGATAAATTGAGTTTTTAAAAATAATGGTATATTACGCCATTGTTATAGCGTTTAAG
AAATCAACAACTTTACGATAAATAGTGATTGCTTCGTCATTAGGTCTACGATCAAAATCA
TGCTCGTTTTTATTCACGCGTTCAAATGTTGAATGTGGAACATGATTCATGATATGTTCG
CTTTCCTCAACGGGAACATCATAATCGCCATTACAATGCGCAACGAAAACAGGTGGAAGT
GTTTTAAGTTCATTTGGTGAGATGTTGTATTTTGAATCGGTATAATCAGCAATATTAATC
ATATTTATCCATTTGCCTGTGCCACGTGCATAAACGTAGATTAAAAAACGTTGTGCGATT
TGATCTTGAACAACCGGTGTTGGTGAAGTGAGTTGTGCAATCATTGTTTCGTTTACGCTT
TGAGCTATTTTAGCGTAATAGCTATTTGCCATTTTAAAAGGTTCAGTGTTGATGCAACTA
TAACCATAAAAATCAATAACACCATCAATATCTCTGTCTCGTGCAATTAATAGACTTAAA
TATGCACCTGATGATCTGCCAAAGGTAAAAATAGGGCAATTAGAATATTGTGATTGAATC
GCATCGAATGATGCGTAGACATCCTCAATAATGCAATCGAGACTTACTTCTGGTAATAAA
CGATAACTTAGTTGAATTAAATCGTAATGTTCTGTAAGGATATCGATATACTGTGGAGAT
AAATCGTTAGCTTTACCGAACATTAATCCACCACCGTGGATGTAGACAATAGCGCCTTTT
GTTGGTTGATTTTTTGCTTTAATAATTGTGTAAGGTAATGCAAATGCATCTTTAGTAATT
ACTTTATCTTTAATTTCAGTCACGACTATACAGACTCCTTATTTTTGAAATTGATGTCAT
TATAACACTGTATTAAATTTCCATGAAAAATAGTCTTAAGACGATGAGTCATGATAATTC
TGTTCCAATTGACGTAAAGCGTCACGGGTATGCTTCTTTAGACTTTCCCCATAATCCATC
ATTTTAACAATATCTTTAAAAGCGGCACGCGGAATGGCTAAATCTTCTAAATCTGCCATA
GAAAATTCAAGATTGATATCATGTGGCCGCTGTTCAGCAAGTTTATGCACAAAGTCAGGT
TCTGTGACAAAAGGCGAAGACATGCCGACCATATCTGCATGTTGTAAAGCATCTAAAGCA
GACTCTGGAGAATTAATCCCGCCACTTGCAATTAAAGGGATGCGACCAGCTAAATGTTCA
TAGACAATTTGGTTAACTGGCCGACCGAAATGTTCACCTGGTGTACGAGACGTATTTTGA
TAAATATGTCGACCCCAGCTAGCGATTGCTAAATATTGGATGTTTGAAACGTCCATGACC
CAATCGATTAATTGATTGAACTCGTCAATGGTATATCCTAAATCACTACCTCTGGTTTCT
TCTGGCGTTGCTCGAAATCCTAAAATAAAATTGTCAGGTGCTTCTTTATCAATCACTTCT
TGTACCGCACGCATAACTTCTAAACATAATCTTGCACGATTTTTTAATGAGTCGGCACCG
TAATGGTCTGTACGTTTATTCGAAAAAGTTGAGAAAAATGTTTGAATCAGCAAACGTTGT
GCAATCGAAATTTCCACACCATCAAAACCTGCTTTAATCGCGCGTAATGTAGCATCGCGA
TACTGCTGAATGATGCTATTGATTTTCTCATGAGACATGGCGATAACATCGTGTTCAATC
GGTGAATGCAACGTCATAGGGCTTGGTCCATACACCTTTCCAAAATTTAAAATTGCTTGA
TTTGAAAAACGACCAGCATGCGCTAGCTGAATAATAGCGAGGCTACCATGTTGTTTCATC
GTAGATGCCATGTTAGTTAATCCAGGGATACAAGCATCATGATCAATATTAAAGCCGTAT
TCAAACAATTGACCATAAGGTTCAATGTAAGCAGCGCCGGTGACTTGCATACCAGCTGAA
TTAGAGCGACGTGCAGCATAAGCCAAGTCTGCTTTTGTAATATAGCCTTCTTTTGTTGAT
GCGTTTACGGTCATTGGTGATAATACAAAGCGATTCGAAATTTTGATGCCATTAGGTAAG
TGGATTGATTGTAAAAGTGGTTTGTATCGGTACATACTATGATTCCTTTTCTATTCAATA
TTGTTTTCAAAGTACCATGGAAAGACTGAATAATCAATGATGAACAGTCTGGATAGAATA
GTATTGGTACATGGAAAGCATTTTTAAAATTAAACTAATGAATGGCATTTGTAGGTCTGA
AAATATGAATATGAAAAAGAAAAATAAAAGCGAAAAGATATAAAAGTTAATTGAAAAACG
TTATCATATACGTGGGTATATGAAGAGGGAATGATATTAAGAACGCTAAAATGTTATGTC
GGTTTGACATGACAGGATAAGTTTGGAGATGACGGATTGGTTAAATTAAGCGTATTAGAC
TATGCCTTAATAGATGAAGGTAAGGATGCACAAAAGGCATTGCAAGATTCAGTGACACTT
GCAAAATTAGCAGATCGACTTGGCTTTAAGCGAATTTGGTTTACGGAACATCATAATGTA
CCAGCGTTTGCGTGTAGTAGTCCAGAAATTTTGATGATGCATACATTGGCGCAGACAAAT
CACATACGAGTTGGCTCTGGTGGTGTGATGTTGCCGCACTATCGACCTTATAAAATTGCT
GAGCATTTTAGAATGATGGCAGCGTTATATCCAAATCGTATTGATTTAGGTATTGGTAAT
AATCCGGGTACTACTATGGTAAAGCAAGCTTTAGATGGAATAAATCCTACATATGATAGT
TACGATGAATCGATTTCGTTATTACGTGATTATCTTACAATAAAGGATAAGCCAAGTGCG
CATACGTTAGGTGTCCAACCACACATTGATCATTTTCCAGAAATGTGGTTATTAAGTAGT
AGCGCAACATCTGCCAAAATAGCTGCCGAACTAGGTATAGGGCTTTCTGTTGGAACATTT
TTGCTACCAGATATAAATGCGATACATGCAGCGAAGGATAACATTGATATTTACAAAAAG
TATTTCCGTGCATCAACGATTAAAATGGACGCAAAGGTGATGGCATCTGTATTTGTCATT
GTAGCTGATAATGAAGCGGAAGTAGCAGCATTGCAACATGCCCTAGATGTTTGGTTATTA
GGTAAATTACAATTTGCAGAATTTGAACATTTTCCATCGGTAGACACAGCACAAAAGTAT
AAGCTTAATGATCGAGACAAAGAGATGATTCAAGCACATCAAGCACGCATCATTGCAGGT
ACACAAGAACAGGTTAAAGCACAATTAGATGATTTCATTGCTACGTTTGAAGTTGATGAG
GTGTTAGTAGCACCGCTTATTCCAGGTATTGAACAGCGTTGTAAAACATTAAAATTACTC
GCGGAAATCTATTTGTAGCATTTTAAATAGAAGAGAAAGGATGAAGATAAGATGAAAAAG
TTAGCCAATTATTTATGGGTAGAAAAAGTAGGAGATTTGTATGTGTTTAGTATGACACCT
GAATTGCAAGATGATATTGGGACAGTAGGTTATGTTGAATTCGTAAGTCCAGATGAAGTT
AAAGTGGATGATGAAATTGTGAGTATCGAAGCATCGAAAACGGTCATTGATGTGCAAACG
CCATTGTCAGGAACGATTATTGAGCGAAATACAAAAGCGGAAGAAGAACCGACAATTTTA
AACTCTGAAAAACCAGAAGAAAATTGGTTGTTCAAATTGGATGATGTCGATAAAGAATCA
TTCCTAGCATTACCGGAGGCTTAAATGGAAACGTTAAAATCAAATAAAGCGAGACTTGAA
TATTTAATCAATGATATGCGTCGAGAGAGAAATGACAATGACGTAATGGTAATGCCATCT
TCATTTGAAGATTTGTGGGAATTATATCGAGGTTTAGCAAATGTTAGACCGGCATTACCT
GTAAGTGATGAATATTTAGCTGTACAAGATGCTATGTTAAGTGATTTGAATCGTCAACAT
GTTACGGATTTGAAGGATTTGAAGCCGATAAAAGGTGACAATATCTTTGTTTGGCAAGGT
GATATCACGACGTTAAAAATCGATGCTATTGTTAATGCTGCAAATAGTCGTTTTCTAGGA
TGTATGCAAGCTAATCATGACTGCATTGATAATATTATTCATACAAAAGCGGGTGTTCAA
GTTCGACTTGATTGTGCAGAGATTATTCGACAACAAGGGCGCAATGAAGGTGTAGGTAAA
GCCAAAATAACACGTGGATATAATTTGCCAGCAAAGTATATAATTCATACGGTTGGTCCG
CAAATACGTCGATTGCCTGTTTCAAAGATGAATCAGGACTTGTTAGCTAAATGCTATTTG
AGCTGTCTTAAATTGGCTGATCAACAAAGTTTAAATCATGTCGCTTTTTGCTGTATATCT
ACAGGTGTATTTGCTTTTCCTCAAGATGAAGCAGCAGAAATTGCTATTCGAACAGTAGAA
AGCTATCTCAAAGAAACAAATTCAACATTGAAAGTCGTGTTCAATGTATTTACAGATAAG
GATTTACAACTGTATAAGGAGGCATTGAACCGTGATGCAGAGTAGTAAATGGAACGCAAT
GTCTCTTTTAATGGATGACAAGACAAAGCAGGCTGAAGTATTGCGTACTGCGATTGATGA
AGCAGATGCGATAGTGATTGGAATTGGTGCAGGCATGTCTGCATCTGACGGATTTACATA
TGTAGGAGAGCGTTTTACGGAAAATTTCCCAGATTTTATTGAAAAATATCGCTTCTTTGA
TATGTTGCAAGCGAGTTTACATCCTTATGGCAGTTGGCAAGAGTATTGGGCATTTGAGAG
TCGTTTTATTACATTAAACTATTTAGATCAACCTGTAGGTCAGTCTTATCTCGCATTAAA
ATCCTTAGTGGAAGGTAAACAGTACCATATCATAACTACGAATGCAGACAATGCTTTCGA
TGCTGCTGAATATGATATGACTCATGTATTTCATATACAAGGGGAGTATATACTGCAACA
GTGTAGTCAGCATTGTCATGCTCAAACGTATCGCAATGATGATTTAATTCGTAAAATGGT
TGTTGCGCAACAAGATATGCTTATACCTTGGGAGATGATTCCAAGATGTCCAAAATGTGA
TGCCCCAATGGAAGTGAATAAACGTAAAGCGGAAGTTGGCATGGTTGAAGATGCTGAATT
TCATGCGCAACTACAACGTTATAATGCTTTTCTAGAGCAACATCAAGATGATAAAGTGTT
GTATTTGGAAATTGGAATTGGTTATACTACACCACAATTTGTGAAGCATCCTTTTCAGCG
TATGACACGTAAAAATGAAAATGCCCTTTATATGACGATGAATAAAAAGGCATATCGCAT
TCCGAATTCAATTCAAGAACGTACCATACATTTGACTGATGATATCTCAACGTTGATTAC
AGCAGCACTCCGGAACGACAGCACAACGAAAAATAACAACATTGGAGAGACAGAAGATGT
ACTTAATAGAACCGATTAGAAATGGAGAATATATTACTGATGGTGCGATTGCACTCGCCA
TGCAAGTTTATGTTAACCAGAATATCTTTTTAGATGAAGATATTTTATTTCCTTATTATT
GTGATCCAAAAGTGGAAATTGGACGTTTTCAAAATACTGCTATAGAAGTGAATCAAGATT
ATATAGATAAACACAGTATTCAAGTAGTTCGCCGAGATACTGGTGGTGGCGCTGTGTATG
TTGATAAAGGTGCCGTTAATATGTGTTGTATTTTAGAACAAGACACTTCAATTTATGGTG
ATTTTCAACGATTTTATCAACCAACTATAAAGGCGTTGCATACATTAGGTGCAACAGATG
TGATACAAAGCGGTAGAAATGATTTAACCTTGAATGGTAAAAAAGTGTCAGGCGCCGCAA
TGACATTAATGAACAATCGTATTTATGGCGGTTATTCGCTATTACTTGATGTTAATTATG
AAGCGATGGATAAAGTGTTAAAGCCTAATCGCAAAAAGATTGCATCGAAAGGGATTAAAT
CTGTGCGTGCACGTGTTGGTCATCTTAGAGAAGCACTGGATGAAAAGTATCGGGATATAA
CCATTGAAGAATTTAAAAATTTAATGGTGACGCAGATTTTGGGAATCGATGACATTAAAG
AGGCGAAACGATACGAATTATCTGATGCAGATTGGGAATCGATTGAAGAATTGGCGAGTA
AAAAGTATAAAAATTGGGATTGGAATTATGGGAAGTCACCTAAATATGAATATAATCGAA
GTGAAAGATTATCATCAGGTACTGTAGATATTACCATTTCTGTTGAACAAAATCGTATTG
CAGATTGTAGAATTTTTGGTGATTTCTTTGGACAAGGTGATATAAAAGATGTGGAACAAG
CATTACAAGGAACAAAAATGACGAGAGAAGATTTAACGCATCAGTTAAAGAAATTAGACA
TCGTTTATTATTTTGGTAATGTTACGGTTGAATCATTGGTTGAGATGATTTTAAGTTAAT
TTTGTTTAGGCGTTAATGTCGCACCCTCGTTAAACATTATTTAATATAATACAAAAACAC
CGTCCATAAGTAAGTGGCTTTCCTCTTGATAAAAGGGGCATTCACTCAATATGTGACGGT
GTTTTATATTTTTACGTTAACACTATTGCTGTGGCTTTTGACGACCTTTTAATAAAATTG
CCGTCGCACCTACGATAATAATAAATAGAATCGCACCAAATAATCCCATATATTTTACTG
CGTTACCGAACACGATACCGACAGCTAAAAAGTCTGTATCTGAGAATGTTGTTGCAGCAC
CACCTAATTCGCCTAAAAATGGCAAGAATAATAATGGTAAAAACGTTATTAGGATACCAT
TTAGAGCGGCGCCAGCAACAGCACCTTTAATACCGCCTCTTGCATTACCGAATACAGCAG
CCGTTGCACCTAAGAAGAAGTGTGCAACTACGCCAGGTAAAATGACGACGCCACCAAATA
AGAATAAGATAAACATACCAATGACACCTGTAATAAAGCTGACAAAGAATCCAATTAGTA
CTGCATTTTGTGAATAAGGGAACACAATAGGGCAGTCTAATGCAGGTTTAGAATTTGGTA
CAAGCTTTTCAGAAATTCCTTTAAATGCTGGGACGATTTCAGCTAAGATTAAGCGAACGC
CTGTTAAAATAATAAATACACCAGCAGCAAATGTAACGCCTTGAATTAATGAAAATACAA
TAAAGTTTTGACCATCACTAATAGATTCGTGTACATAACTAACGCCCGCAAATAAGCATG
CGATGAAGTAAAGTAATGCCATCGTAATCGAGATACTAATTGTGCTTTCTCGTAAGAAAC
TTAAGCCTTTTGGAAATTTAATCTCTTCCGTTGATTTAGACTTACCTTTGAATAATTGAC
CTACAGCACCTGCGGCAAAGTAACTGATTGAGCCAAAATGACCTAACGCTACTTGGTCAT
TCCCTGTAATTTTTCGCATCGTAGGTTGGAGTAATGCAGGTAAGACTGCCATGATTAATC
CTAATACGAGTGCGCCGATAACAATCGTTAGCCAACCTTTAATATGACTGACTGTTAAAA
TGATTGCTAAAAACGCAGCCATGTAAAATGTATGATGACCTGTTAAAAAGATATATTTTA
AATTAGTGAAGCGGGCAATTAAAATATTAACAATCATGCCACAGACCATGATGAGTGCAG
CTGTTGTTCCAAAATCTTTTAAGGCTAGTGAGACGATAGCTTCGTTGTTAGGTACGATAC
CTTGCACACCGAATGCGTGTTGGAATATTTTGCCGAATGGCTCAAGAGATCGAACGACGA
CATCAGCACCTGCACTTAAAATTAAGAAGCCTAATATCGTTTTAATGGTTCCTGAAGTGA
TTGTTGCGGCAGGTTTTTTCTGAACGATTAAACCTATAAAGGCAATCAGTGCAACAAGAA
TGGCTGGTTGACTTAAAATATCGACTATAAAATTAAGGATTGCTTGCATAGGTCGTACCT
CCTTTAAATCATGTTAAGTTGTTGTAATTTTTCTGCGAGCTTTTGTTGTAATTCAGCTTT
GTCTAAAATATTATCAAGAACTAAGACATCCCCTAGACGTTCGGCATTTTCAGCTAAATC
TCTACCACAAATAAACAAGTCAGCCATCTCTGGACTTGCTGTCATAATGTCACTATGTTC
AACTTCGATATCAGATGGTGCATTAAGTTGCCTAAGTGCTTCTTGTGCGTTCATTTCTAC
CATAAAACTACTTCCTAAACCGTGGCCACATACTACTAAAATTTTCATATTAATCATGCT
CCTTTAAAATGTTTTTAATGTCTTGTGCGTTTGTTGCAGTTAATAGTTGCTGGACTGTTT
TGCTATCGCCCAGTACGGTTGCTAAATTTTGTAATACAGATAAGTGTGAATGATTGTCGA
TGGCACTCAATACAAAAATGAGTGATGCGTAGTGATCTTCATCACAAAATGCCACATGTT
GGTTCAACTTTAATAGACTTAAACCAACTTGATGTACGTCATTGTTCGGTCTTGCATGTG
CAATTGCAATTTCAGGTGCGATAACGATATAAGGTCCAAGTTCATTAACGCTATCAATCA
TTGCTTGAACATAGCCTTGTTCAATAATTTGTTCTTGTAGTAATGGCTGAGAAGCTATAG
TTATAGCTTCAGTCCAATCATTTACTTGTTCTTTTACAATGATGCGTGTTGTTGACAAAA
TGTCTAATGACACGTTATTAAACCTCCTTTGTCATAGTTAAAGCAATGTGTTGTTTAATT
TTAAAAATATTCCCATCTAAGAAATCTTGTCGATATAAGTCGTTGCTTAAGCATTCGCTT
AACTGTCCCAATGCCTTTAAATGTGCATTAGGGTGGTCCGTTGCTAATGTAATTACAAGG
TGAACGGGATCGTTAGCTTTACTACCAAAAATAATCCCTTCAGTGAAATAAGTTAGTGCG
AAACCTACACCATTCTGTACATAATCAGTACCAGCGTGAATAAATGCAATATGTGGACTA
ATGACCATATATGACCCGAATTGTTCTAATTGTTTTAAAATTGCAGCTGTATAATTTGTA
TCGACAATGCCATCATTGATTAAAGGTTGCACAGCCACTGTAATTGCCGATTCAATTGAT
AATGGTTGTTTATTTATAATGATGCGATGTTCAGGCAATAAATCTGCGAGTGACTTGCCA
TCAGTTGCCATTTTCATGACTCGTTGTTCTCTTGAGTCATTGATAATTTGATTCAATTTT
TGACGAGATTGCTGATTGATAAAAGGATCGACATGAATAACTGGTACAGCTGAGATTTCA
CAAGGTACTGTTGAAATGACATAATCAATGTTATCTTGCAATAATCGACTTTCTTCTAAT
TGATAAATGGAATAGGCATCCCAAATGTGAAACTCAGGATACAGATGATTTAGTTTTGAT
TTTAAAAGTTGCGACGTGCCTATACCAGAACCACATAGTAAGACAACCTTAATCATTGAT
TGTTTATGTGTTGCAACACGCTCTATACTTGATGCGAAATGAATTGTAATGTATGTTAAT
TCATCTTCGTTGAAGCGAATAGCAGCATCTTGTTCAATTGGGCTAATATGCTTGCTAACG
GCTTCAATGATTTGAGGATAGCGACGCATAACTTCTTGCCTCAAAGGATTAGGTTGTAGC
ATATCGAATTTAATACGATGTATAGCTGGTTTGATATGTGTGATCAGACTGGTATGCAAC
TTGTTGTCTTTTGACATATCAATGCCTAATTCTTGGCTAACACAAGTGATCAATTCATGT
ATATTTTGCGATAAATCATGGTATTCAAAGGTAATTGAAGATGCTGTATGTTCGGTCATT
TTAGAGCCTAGTAAATGTAACGTGATAAAGATAATTTCAGACTCTGGAAATGTGATATTA
CAACTGCGTTCTAAGTTTTCTATCATTTTTGAAGCAATAGCATACTGATTAGTATGTCGC
CATTTATCAATTTCATTGATAGGTATATCGAACGAAAAATTTTCATTTAGACGCTGAATG
GCAATGAGTATATGATAGATTAAGCCATCGATAGCCGACTGAACTAAATGATAATTTTCA
CTATTTAATGTCTTAATAATGGCACGGCGAACCAATGCGATTGATTCTGAATTAAAGATA
TCAGCCTCTATAAAAGGTGCAGCTTGTTTCATATATTGATGTATAAAGTGTGCATACGCT
TTACGATAATGATCTTCCTCACCAATAATATTGAATCCTTTATTGTGGACATAATTTAAC
TTTAAATGGTATTGATCTAGTTGGGCTTGAATCATTTTAATATCATCTGCAATTGTCCGA
CGCGAAACATTAACATCTTGTGCAAGTTGCTTTGTTGAAACAGGATCAGTTGTTTCGAAT
AACTTTAAAGCGATATGTGTGAGTCGCTCATCTTTTGAAAAATGAATTTGATTCGTTAGA
TTGTGCTCTAATTCATTTAATATCGTTGTGTTAGCTGTTGTTACTTTGATGCCTGCAGCT
TTATTACGGCTGACTTGGTAATGATAAGTTTCAGCATATTGCTCAATATATGCTATATCA
TATTGAATGGTACGAGGTGATACACCAAGTTGCTTAGCAATGGTATTGATTGGAATAAAC
GTTTGCTCATGAATTAAAAGATACAAAATTTCGATTTGTCTATAACTTAACAACGTAATA
TCCTCCTATTTGTAATTGTAAGCGATTTCTTAAAAACGTAGATATGCAATCTCTTTCATA
TTTTAATCCGAAAAATTGCATATCAAAATGTTTATGATGCAAGATTTTATAGGAACTTTT
AAAATAAATTAGATATTCATGTTGACAATTTAAAAATGTCGCAGTATATTTAGTTAGACA
TCTAACGAAATGGTGGTGCAATAAATGGAATTCACTTATTCGTATTTATTTAGAATGATT
AGTCATGAGATGAAACAAAAGGCTGATCAAAAGTTAGAGCAATTTGATATTACAAATGAG
CAAGGTCATACGTTAGGTTATCTTTATGCACATCAACAAGATGGACTGACACAAAATGAT
ATTGCTAAAGCATTACAACGAACAGGTCCAACTGTCAGTAATTTATTAAGGAACCTTGAA
CGTAAAAAGCTGATCTATCGCTATGTCGATGCACAAGATACGAGAAGAAAGAATATAGGA
CTGACTACCTCTGGGATTAAACTTGTAGAAGCATTCACTTCGATATTTGATGAAATGGAG
CAAACACTCGTATCGCAGTTATCTGAAGAAGAAAATGAACAAATGAAAGCAAACTTAACG
AAAATGTTATCTAGTTTACAATAAATGGTAGAGTGACTGGTAGAAATCAGTCACTTTATC
TTTAATGTTATAGTTAGATATCTAATTGTTAGTAAGCTAATTATCGGAAAAGACAAGGAG
TATTGAACAATGAAAGACGAACAATTATATTATTTTGAGAAATCGCCAGTATTTAAAGCG
ATGATGCATTTCTCATTGCCAATGATGATAGGGACTTTATTAAGCGTTATTTATGGCATA
TTAAATATTTACTTTATAGGATTTTTAGAAGATAGCCACATGATTTCTGCTATCTCACTA
ACACTGCCAGTATTTGCTATCTTAATGGGGTTGGGTAATTTATTTGGCGTTGGTGCAGGA
ACTTATATTTCACGTTTATTAGGTGCGAAAGACTATAGTAAGAGTAAATTTGTAAGTAGT
TTCTCTATTTATGGTGGTATTGCACTAGGACTTATCGTAATTTTAGTTGCTTTACCATTC
AGTGATCAAATCGCAGCAATTTTAGGGGCGAGAGGTGAAACGTTAGCTTTAACAAGTAAT
TATTTGAAAGTAATGTTTTTAAGTGCACCTTTTGTAATTTTGTTCTTCATATTAGAACAA
TTTGCACGTGCAATTGGGGCACCAATGATTTCTATGATTGGTATGTTAGCTAGTGTAGGC
TTAAATATTATTTTAGATCCAATTTTAATTTTTGGTTTTGATTTAAACGTTGTTGGTGCA
GCTTTGGGTACTGCAATCAGTAATGTTGCTGCTGCTCTGTTCTTTATCATTTATTTTATG
AAAAATAGTGACGTTGTGTCAGTTAATATTAAACTTGCGAAACCTAATAAAGAAATGCTT
TCTGAAATCTTTAAAATAGGTATTCCTGCATTTTTAATGAGTATCTTAATGGGATTCACA
GGATTAGTTTTAAATTTATTTTTAGCACATTATGGAAACTTCGCGATTGCAAGTTATGGT
ATCTCATTTAGACTTGTGCAATTTCCAGAACTTATTATCATGGGATTATGTGAAGGTGTT
GTACCATTAATTGCATATAACTTTATGTCAAATAAAGGGCGTATGAAAGACGTTATCAAA
GCAGTTATCATGTCTATCGGCGTTATCTTTGTTGTATGTATGATTGCTGTATTTACAATT
GGACATCATATGGTCGGACTATTTACTACTGATCAAGCCATTGTTGAGATGGCGACATTT
ATTTTGAAAGTAACAATGACATCATTATTATTAAATGGTATAGGTTTCTTGTTTACTGGT
ATGCTTCAAGCAACTGGTCAAGGTCGCGGTGCTACAATTATGGCCATTTTACAAGGTGCG
ATTATCATTCCTGTATTATTTATTATGAATGCTTTGTTTGGACTAACAGGTGTCATTTGG
TCATTATTAATTGCTGAGTCACTTTGTGCTTTAGCAGCAATGTTAATCGTCTTTTTATTA
CGTGATCGTTTGACAGTTGATACATCTGAATTAATAGAAGGTTAAATATTTCGTACACTT
CTCGCTGAGTATATTTCGGTCGGAAGTGTATTTTTCGAAAAAATAAATATATGATACGAT
TATGAAAAAATAAAGTGAGATTGGCATATGTATAAATCTAAAATACTGTTGAAATATATT
TTTAGTGAAGAATCAGAAGTTAAAGATTTAACTGAAGAAAAATATAATCAAGATTACGAA
GCATTAACATTTAGCTTTAAAGAGGAAACATATCAAAGTAGGTTAGCTAAGAAAACACCG
ACTAAAGCAGGGTATTTTGTTACATGTTGGACAAAAGACGAGAACAATTGTAATCAACCA
TACTCAAAAGAGGCATTTGCAGATTACTTAATGATTATAGTTATTGATGAAGAATTAAGC
GGTTATTTCTTATTTCCTAGGGAATTATTGGTAGAAAAAGGCATCTTAACTACATTTGAA
CATAAAGGTAAGATGGCTTTTAGAGTTTATCCTAAGTGGTGTAATCAATTGAATAAAAGA
GCAGAGCAAACACAAAACTGGCAATGTAAATATTTTTTTGAATACTAATTAAAAAGTCAT
ATGGTTGAACTTATAAGAGATGAATATATCATCTTTCGATAAGATAACCATATGACTTTA
TTTTTTATCATTTAATGATGAACGGTTTCTTGTCCTACTTTATTCCAAGTGAGGATAAAG
CTCAACATTGCAAATACACTGATTGCTGTTAATAAAATAAAACCGACATCCCATCCGAAT
TTATCAACTACAGCACCTAAGACGATGTTGGCCATTACAGCACCAAACAGATAACCAAAT
AATCCTGTTAATCCAGCTGCTGTGCCAGCTGCTTTTTTAGGTACATAATCTAATGCTTGT
AAACCAATTAACATAACTGGTCCATATATTAAGAAACCAATGGCAATTAATGAGACATTG
TCTAACCAAGCATTGCCTGGAGGATTTAACCAATAAATTAATACAAATACTGTGACACCT
AACATAAAGAAGAAACCTGCAGGTCCACGACGACCTTTGAATAATTTATCAGAAATGTAA
CCACATAATAATGTACCAGGAATTCCAGCCCATTCGTATAAGAAGTATGCCCAACCTGAT
GCTTTTAAGTCGAAATGTTTTTCTTCACTTAAGTAGACTGGCGCCCAATCAAGTACACCA
TAACGCACGAAATAAACAAATATATTTGCAAAGGCAATTGCCCATACCCATTTATTGTTC
AGTACATATTTAAATAAAATTTCTTTTGTAGTTAATTCTGTTTCTAATGTTTTCTTATCG
CTTGTAGCAAAGTCATTTTTATAAATTTCGATCGGAGGTAAACCTTGAGATTGAGGTGTG
TCTCTAATCAATACGTATGAAATTGCGGCAATGATAAGTGCTAAGAGTGCAGGGTAAATG
AATACACCTTCGAAACCTTTTAAATAACCAAAGTTGATAAATGCTGTTGTTGTAATACCC
CAAGCAGCAATAGGTGCCATAATACCTCCACCAACATTATGCGCAACGTTCCAAAGGGCA
GTCTTACTTCCGCGTTCACTTACACTAAACCAGTGAACGAGAACACGGCCTGAAGGTGGC
CAGCCCATACCTTGAAACCATCCATTTAAGAATAATAGGACAAACATAATACCGATACCT
GATGTAAAGAACGGTACAAATCCCATTAACAAATTGACGATAGCAGTGAGTACTAATCCA
AGAACTAAGAATATCCGAGCATTGCTCCGATCACTTACAGTACCCATAAAGAACTTACTA
AATCCATATGCGATGGAAACAGCAGAAAGTGCAAAACCTAGTTCCGCTTTTGTAAAACCT
TGCTCTTGCAATGCCGGCATCGCTAATGAAAAGTTTTTACGTAATAAATAGTACCCAGCG
TAACCGATGAAAATACCAAGAAATACTTGGAGACGTAATCGTTTATAGGTATCATCTATC
TGATTTTCTGGCAAAGGCTTAATATGCTTTGCAGGTTTAAGAAAATTCATAAAGTCCTCC
TTAATATGTATTTATATGCATTTTGTGCGATAAACTTATATTAGACATGTATGAAAGCGT
TGTCAATATACTTTTGTGAAATCTTGCAGATTTAGTTTTTGAAGTATTTTATAAACATTT
AGAAAAAATAAATTGCCACACATAAATTTATAATTATGCAATTATTATGGCGTTATACAT
ACTAGCTGTGTATCTACGAATGAGTGCAAACATATTTTTATTTGCAGAAAAGGGGTAAAT
GGCATATAACTATCTTTTTTATGTAAGTTGGTATAAAATTTATACTAACAGGAGGGATAG
TATGAATATAGTAGGGCATCATCACATATCCATGTATACAAAAGATGCAAAACGTAATAA
GGATTTTTACACAAATGTCCTTGGATTACGATTGGTTGAAAAGTCGGTTAATCAAGACAA
TCCTTCTATGTATCATTTGTTTTATGGGGACGAAGTAGGTACAGCCGGAACAATTTTAAG
TTTTTTTGAAATTCCCAATGCGGGTCATAAGCAGCCAGGTACTGAAACGATTTATCGATT
TTCATTATTAGTACCAAATCAAGCGGCACTTCATTATTTTGAAAAACGTCTTGAGAATAA
TGGTATTAAGTCTGAACATTTGTACTATCTTGGACAAGAAGGTGTTGTCTTTAAAGATGA
AGACGACTTAGAAATCATACTGCTTGTTAATGATAGTTTTGAAGTACCACATCAATGGCA
ACATAACGCTTATAGTGAAATACCTCAAGCATATCAAATTTTAGGAATAGGGCCAGTAGA
ATTAAGAGTTAGAAATGCAGCGCGTACGGTAGAATTTTTGGAAAATGTCTTAGGTTATCG
CAAAAGAGATAATAAAGCATTCGATGTGCTGACATTAGCACCACAAGGTTTATATTCGGA
TTTTGTAGTTATTGAGCAACAGGGACAACGTGAAAGACCTGGACGAGGTTATATCCATCA
TATTGCAGTTAATACACCACAAATGAGTGACTTAGATGCAATTTACAAGAAATTACAACA
ACAACCACAAAGTAATTCAGGTATAATTGATCGCTATTTCTTTAAATCATTATACTATCG
CCATAATTCAATTATGTATGAATTTGCGACTGAAGCGCCTGGATTTACTATTGATACACC
TGTTGAACAATTAGGAAGTCAATTGAACTTGCCTGACTTTTTAGAAGCAGAACGTGAACA
AATTGAAAGTAAGTTACACGAAATATAAAGGAGAATGTTTAATGGCAAAATTAGAAATGA
ATAAAAATACGCCTCTTGAGTTTGGTTTGTATTCCTTAGGTGATCATTTATTGAATCCAT
TTAAAGGTGAAAAAGTTAGTTATGAGCAACGTATTAATGAAATTATTGAAGCAAGTAAAT
TAGCAGATGAAGCAGGTATTGATGTTTTTGCAGTTGGTGAAAGTCATCAGGAGCATTTTA
CAACACAGGCACATACGGTTGTGTTAGGTGCAATTGCCCAAGCGACAAAGCATATTAAAG
TTTCAAGTTCTTCAACGATTATTAGTGCAACAGATCCTGTAAGAGTATTTGAAGACTTCG
CGACATTAGATTTGATTTCTCATGGTAGAGTCGAAATTGTGGCTGGTAGAGCATCAAGAA
CAGGTATTTTTGATTTGTTTGGCTATGATTTAAAAGACTATGATGAATTGTTTGAAGAAA
AATTAGGTTTACTTTTAGAGTTAAATAAAACTGAACGTATTACTTGGTCTGGAAAATATC
GTCCAGAACTTAGAAATATGAAAATATTCCCAAGACCAATCGATAATACATTGCCAATAT
GGCGTGCTGTTGGTGGTCCACCTGCAAGTGCTATCAAAGCGGGAAAACAAGGTGTGCCAA
TGATGATTACAACCCTTGGTGGCCCAGCAATGAACTTTAAAGGTTCTATAGATGCTTATC
GTCAAGCGGCAACTGAAGCAGGTTTCGATGCTTCGCCTAAGTCTTTACCAGTAAGTACAG
CGAGTCTGTTTTATACAGCTGAAACAACTCAGGATGCTATGAGAGAATTTTATCCACATT
TGAATACAGGGATGTCATTTATTCGTGGCGTTGGTTATCCGAAACAGCAATTTGCTAATT
CACCAGATTATAGAGAAGCGCTAATGGTTGGAAGCCCGCAACAAATTATTGAAAAGATAT
TGTATCAACACGAGTTGTATGGTCATCAACGTTTTATGGCACAGATTGATTTTGGCGGTG
TGCCATTTGAAAATGTTATGAAGAATATTGAGTTAATTGGCAACGACATTATACCGGCGA
TTAAAAAGCATTTATCAAAATAGGAGGGGCGTCATCATGAATATTGTATTATTGTCAGGT
TCCACAGTAGGTTCTAAAACGAGAATTGCTATAGATGATTTAAAAAATGAACTAGAAGTC
ATCAATGAGGGACATCAAATAGAGTTGATGGATTTACGAGAACTTGAATTAGAATTTAGT
GTTGGAAAGAATTATCTAGATACTACAGGAGATGTATATAAATTAACGACGTCGTTAATG
CAGGCTGATGTGATTTTTATTGGTTTTCCAATTTTTCAAGCTTCCATCCCTGGTGCTTTG
AAAAATGTATTTGATTTACTTCCGGTCAATGCGTTTCGCGATAAGGTAATAGGACTTGTA
GCGACAGCAGGTTCTAGTAAACATTATTTAATTCCTGAAATGCATTTAAAACCAATATTG
AGTTACATGAAAGCACATACGATGCAAACGTATGTATTCATTGAAGAGAGGGACTTTTCA
AATCAACAAATTGTCAATGATGATGTTGTATTTCGTTTAAAAGCGTTGGCACAATCCACA
ATGCGAACTGCCAAAGTACAACAACAAGTGCTTGAAGAAGAAAACAACCAATACGACTTT
TAAAGTATAAAAATAAGACGCTCGGCACACTAAATTTGTATGTGTTTGAGCGTCTTTTCA
TATTAATTATATAGCCAGTGAACGACGATAAAGGCAAGTGATGACAAGCATATTGAGGTA
ATAATGATTGTCATAAGCGGTTTAAGTGCACGATTTTTAAGATCTTTAAATGCAACATTT
AACCCTAAAGCAACCATGGCCATTAATAAGCAAATTGTTGATACAGTATTTAAAATATTT
AACAATACTGATGGAATAGTTACATATGTATTCACTAAGGCCATAATGACAAATCCAATT
AAAAAGTATGGAATGCTTATTCGGCCCTTGCTAGATGATTCTGATGAACGGAAACGCATA
ATTAAAATAAGTACGATGGTTAATGGAATCAGTAAGAATACTCTACCAAGTTTACCAAGC
AGTGCGATTTTAAGTGCATCACTACCACCAAAGCCACCAGCTAAGACAACGTGTGCAATT
TCATGAAGACTAACGCCGGACCAAGCGCCATAAACATTTGTCGTCATTGAAAAGATAGCG
TAGATAGCTGTATATATAAGTGAAAATATCGTACCAATCAATGCGATGATACCGATACTA
ATAGCTGTATCCTTTTCACGTGATTTGAATATTGGGGCTACTGCAGCAATAGCGGCAGCA
CCACAAACGCCTGTACCTACACCTAGTAATAATGCGATGTTTTTGTCACCATGCAACAGT
TTGTTGACAAAGAGCATCATTACAATACTGAAAATAACGACACCTACATCGATGGCTAAT
AGTCTACTACCTTGACCGATAATATCGAATATATTGAGTTTAAGTCCATATAGGATGATT
GCAAATCTTAATAAATATTTAGATGAAAACGTAATACCTGAGCTATATTGTTCAGGATAT
CCTCTAAAGTGACGATATAGAATAGCGATTAATATCGCGATAGTTAATGCGCCAACCTTA
TCTAAGATTGGCAATTTAGCTGCTAAAAAGCTAAATAATGCGACTATAAATGTTAATGAT
AGTCCAATCATAAAATGCTTATTTTTCAATGATGCCATGAGCAGTGCCTCCTTTAATAGC
ATTTTAGCACTGTTTTGTCGTATTTTTAAATATAAATTTGGAATGAATAATAAAGTAGTG
ATTAATTTAAGTTGTGTGATAGGAAACTTGGACATCAACCAAAGTAATAGGCACTACAAC
GCTTATTGGCGGGGCCCCAACAAAGAGAATTTCGAAAAGAAATTCTACAGACAATGCAAG
TTGGCGGGGCTCCAACATAGAGAATTTCGAAAAGAAATTCTACAAACAATGCAAGTTGGG
GAAGGACAACAAATTTAAGATACAATGCGTAATATTAATATGTTATTATAGTGTTAATTT
ACAGAATTATATGAAAAATAAATGAGGGTGTGATGGTATGTTTGGAATGAAAGTGAATGA
ACAAATAAGATTAAAAATTTTAGAAGCCCATGACACAGAAGCGCTTTTCAATTTAGTCAA
TCGTTCAAGAAATTCACTTAGGGAATGGTTACCTTGGGTAGATGCAACTGAGCAACCATC
AGATACGCGTGCATTTATTAAAAGAGGACTTTTGCAATTTGCTGATATTAATGGATTTCA
ATGTGGCATTTGGTATGAGGGAACGCTAGTTGGTGTCATCGGTTTACATGAAATTAATCA
CATGCACAGAAAAACTTCATTAGGGTATTATTTAGATAAACAATATGAGGGTCATGGGAT
TATGACACAAGCAGTTGAGGCATTGATAAAGTATTGCTTCGATGAGATTGACTTAAATCG
AATTGAGATCAGTGCCGCAGTTAATAATGAAAAAAGCCAAGCTATTCCTGAAAGACTGGG
ATTTACTAGAGAAGGTATGTTACGTGACAATGAATTACTAAATGGTATTTATTCATCGAG
TTACATCTATAGTTTATTAAAATCAGAATATAATGAAGGATGATAAATCAGACTACAAAA
GAGTGATGACTTACATATAAGTGTTACTCTTTTATTTATTTTCAAACTAAAAAGGTTGTT
GACAGTATTATTTTATAACAATATAATGATTTTGATAATTATTATCAACTAGATAATGTT
CATGGGAGGATGCCTTAAAATCATCATTTTAAGAGCCACGTATTATCTTGGCATTTAGGG
AGTGTGAGATAGTACGAATGAGGGCATGTCTATGGGGATAATAGAATTTCTATAATGAGG
TGTCAAAATGAAAAAGTTAACAACGCTATTATTAGCATCAACATTATTAATTGCTGCATG
TGGGAACGACGATAGTAAGAAGGATGATTCAAAGACATCGAAAAAAGATGATGGTGTTAA
AGCAGAATTAAAACAAGCAACAAAAGCATATGATAAATATACTGATGAACAGTTAAATGA
ATTTTTAAAAGGTACAGAAAAATTTGTTAAAGCGATTGAAAATAATGATATGGCCCAAGC
AAAAGCGTTATATCCAAAAGTTCGTATGTATTATGAACGCTCTGAACCAGTTGCAGAAGC
ATTTGGAGATTTAGATCCTAAAATTGATGCACGTCTTGCAGATATGAAAGAAGAGAAAAA
GGAAAAAGAATGGTCAGGATATCATAAGATTGAAAAAGCATTATACGAAGATAAGAAAAT
TGATGATATGACTAAAAAAGATGCACAACAATTATTGAAAGATGCAAAAGAATTGCATGC
CAAAGCTGATACATTAGATATCACACCAAAATTAATGTTGCAAGGTTCTGTTGACCTATT
AAATGAAGTTGCAACTTCTAAAATCACAGGTGAAGAAGAAATTTATTCACATACAGATTT
ATATGATTTTAAAGCGAACGTTGAAGGCGCACAAAAAATTTATGACTTATTTAAACCTAT
TTTAGAGAAAAAAGATAAAAAATTAAGTGATGATATTCAAATGAACTTCGATAAAGTGAA
TCAATTATTGGATAAATATAAAGATAACAACGGCGGTTATGAGTCATTTGAAAAAGTATC
GAAGAAAGACCGTAAAGCATTTGCGGATGCTGTTAATGCATTAGGAGAGCCACTAAGTAA
AATGGCTGTGATTACTGAATGACAAATTATGAACAAGTTAACGATAGTACGCAATTTTCA
AGACGTACATTTTTGAAAATGTTAGGTATTGGCGGTGCCGGTGTTGCAATTGGCGCAAGT
GGTGTTGGTAGCATGTGGTCTTTCAAATCAATGTTCAATACACCAGAAGATCCGGAAAAA
GATGCGTATGAATTTTATGGTAAAGTGCAACCAGGCATTACCACACCCACGCAAAAAACA
TGCAATTTCGTTGCGTTAGATTTGAAGTCAAAAGATAGAGATGCGATTAAGGCAATGTTT
AAAAAGTGGACGGTTATGGCTGACCGTATGATGGATGGTGATACAGTTGGCAAGCCGAGT
AACAATCCTTTAATGCCGCCAGTAGATACTGGTGAATCGATTGGATTAGGTGCAAGCAAG
TTAACGATTACCTTTGGAATTAGTAAGTCTTTGATGAAGAAAATGGGGTTATCTAGTAAA
ATTCCCGATGCCTTTAAAGATTTACCGCATTTTCCGAATGATCAGTTAATAGACGATTAC
AGCGATGGTGATATTATGATTCAAGCATGCTCAAATGATTCGCAAGTATCCTTTCATGCG
GTTCATAATTTAGTTCGTCCATTTCGAGATATTGTTAAGGTACGTTGGTCGCAATCTGGT
TTTATCTCTGCTAAAGGTAAGGAAACACCTAGAAATTTAATGGCATTTAAAGATGGAACA
ATTAATCCTAGAAAGAGTAATCAACTTAAAGATTATGTGTTTATTGATGACGGATGGGCG
AAACATGGAACTTATTGTGTTGTCAGACGTATTCAAATACACATTGAAACGTGGGATCGT
ACTGCACTGGAAGAACAAGAGGCTACATTTGGTCGCAAGCGACATAGTGGCGCACCGTTA
ACAGGTGGGAAAGAGTTTGATGAAATTGACTTAAAAGCGAAAGATAGTCATGGCGAGTAT
ATTATTGATAAAGATGCCCATACGAGACTAGCGAAAGAAGCAAATACGTCAATTTTACGT
AGAGCCTTTAATTATGTTGATGGTACGGATGACCGCACAGGTAACTTCGAAACAGGCTTG
TTGTTCATTGCTTTTCAAAAAGCGACCCAACAATTTATCGATATTCAAAACAATTTAGGT
AGTAATGATAAGTTAAATGAATACATTACACATAGAGGTTCTGCTTCATTTTTAGTATTA
CCAGGTGTTAGTAAGGGAGGATACCTTGGTGAAACATTATTTGACTAAAATTATAGCAAT
GCTAATTACTGCTGCTATGGTGTGTAACTTTGGGTTATTGAAAAGTCAGGCAGCAGAACA
ACAAAGTATTAGTGATGTATATAGTGTGATAACGGATGCGAAATCTGCACTTTCTAATAA
TTCGATATCGAATGACAATAAGCAGAAAGCAATTGAGCAAGTGGTAAGTGCAGTTAAGAA
ATTATCGCTTGAAGATAATAGCGAAGGTAATGCTGTCAAATCAAATGTGAGAAAGCTTGA
AGATGCAAAAGCGAATGATGATCAAAAAGATACACTTTCGCAATTAACGAAGTCATTAAT
TGCTTATGAAGAGAAATTGGCTAGTAAAGATGCGGGTTCTAAAATTAAACTATTACAACA
GCAAGTCGATGCCAAAGATGCTGCGATGACAAAAGCGATTAAAGACAAAAATAAAGCGGA
ATTAGAATCTTTGAACAATAGTTTGAATCAGATTTGGACTAGTAATGAAACAGTGATTCG
CAATTATGACGCAAATCAATATGGACAAATTGAAGTCGCATTATTACAACTTAGAATTGC
AATTCATAAGTCACCATTAGATACGGCAAAAGTGTCACATGCTTGGACTACTTTTAAATC
AAATATTGATCATGTCGATAAAAAAAGTGGTACGTCTGCAAATGATCAATACCATGTATC
ACAATTAAATGATGAGTTAGAGAAGGCGATTAAAGCTATCGACAACAATCAATTGTCGGA
TGCTGATGCTGCGCTTACACATTTTATAGAAATTTGGCCGTATGTTGAAGGGCAAATTCA
AACTAAAGACGGTGCTTTGTATACGAAAATTGAAGATAAAATACCATATTATCAAAGTGT
ATTAGACGAACATAATAAAGCACATGTGAAAGATGGCTTAGTAGAATTAAATAACCAAAT
TAAAGAGGTTGTTGGCCATAGTTATAGCTTCGTCGATGTGATGATTATATTTTTACGTGA
AGGACTAGAAGTGTTATTAATTGTAATGACATTGACTACTATGACGCGTAATGTCAAAGA
TAAGAAGGGTACTGCAAGTGTGATTGGTGGTGCAATTGCCGGACTTGTATTGAGTATCGT
TTTAGCAATTACATTCGTAGAAACACTAGGGAATAGCGGCATGCTTCGTGAGAGTATGGA
AGCGGGATTAGGTATCGTTGCGGTCATATTAATGTTTATCGTTGGTGTTTGGATGCATAA
ACGTTCGAATGCGAAACGCTGGAATGATATGATTAAAAATATGTATGCCAATGCGATTAG
TAATGGTAATTTGGTATTGTTAGCGACGATTGGTTTAATATCTGTGTTACGTGAAGGTGT
TGAGGTTATCATTTTCTATATGGGAATGATAGGCGAATTAGCGACCAAAGATTTTGTCAT
AGGTATTGCCTTGGCCATCGTGATATTAATTGTCTTTGCGCTATTATTTAGATTTATCGT
CAGATTGATACCTATATTCTACATATTTAGAGTATTGTCGATCTTTATTTTTATTATGGG
ATTCAAAATGCTTGGCGTAAGTATTCAAAAGTTACAATTATTAGGTGCGATGCCAAGACA
TGTTATTGAAGGATTCCCAACGATTAACTGGTTGGGCTTCTATCCAAGTTATGAACCATT
AATAGCACAAGCTGCCTATATTATGGTAGTTGCTATCTTAATCTTTAAATTTAAAAAATA
AAAAAAAGGCCGAGTGCCTGTTTTTTTGTTGCTGCATTGCGGATTATCGTAGCATTGCAG
ATATCACTGCATTGCAGAGATGTGGATATCACGGTTTAATCCGATGCTGTATTCTGATTA
ACGCAATGTTAGTTAGCTGCAGTATTGATATAATCTGAGGTGCTTCATTGTTCTTTTATT
GGCTATTGTGATGTTGTTGCATTGTGAGTATTGCAGTATTGATTCGTATAAGGTCATTGC
GTTGGTGGTTCATCGCGGCATGTGAATTTAACGATGAACATACTGAACTCAAAGAGCAAT
ATGAGTGGCAATGTGAGTAATATATTTAATGTTATGTCTGGTGGTGCAATGATACTCGCC
AGCACAAAGCAAGCAAAATAAATATATTTACGATAATGTTTCAAAGAATATGTATCTATA
AGACCGAATTTTGCAAGACCCATAAATAATATTGGTAATTGAAATAGAATGCCAAATGTG
AATAACCAACGTATGAGTTCAATCAAATATGCTTTAAAGCCAATGACTGGCGAAATGTTT
AAAGTTAATGATAATTTTAACGCGAATTGAATGATCATTGGAAAGCCAACATAAAATGCA
AAAGCGACGCCAGCACAGAATAATAACACGCTGAAAAAACTATATTTATAAATAAATTGA
CGTTCATTATTATGTAATCCAGGTGCAATGAATGCCCACAATTGATAAAACATGACTGGT
GAAATGAAACAAAACGCGATAAAAAATATAATCATCACGTATATTTGGATCATTTCTGTG
AATGAAAATGCATGTAAGGACACATGTGCACGGCTAATATACGTTATGAATGGTGTCATC
CACCAAAATGATGAAACATATACGACGATGACCGTAATGACGAACGACAATAAAATTTTT
ACTAACCGATGGCGTAGTTCGCTAAAGTGAACCATTAATGTATCATCAGTACTATTGCTC
TCGCTGTTGCTTCGATTCCTTACTGGGTGTATCGTGAGACTCTTTATCTAAATCTTCTGT
TGCAGATTTAAATTCTTTTAAAGTAGAACCGATAGCACGACCAAATTGTGGTAATTTTTT
CGGACCAAAAATAATTAAAGCGATAATGCTAATGACGACAAGACTTGTTGGGCCTGTGAT
GCCTAAAATAAAAGTGTTAGTTATCATGATAATCAACCTCACTCATAAGTAGTATATAGT
ATTTACTTTATACCGAACGATAATGATTATCAACAAATTTTATATAATAATTAAAATATT
GCTATAAACACAACTTACTGAGGTATTAATTCTGAAATGATAGCTTGTTCTTTTAAGTCG
ATATAAGTACAAGTACCAGCTTGAATATCGATATGCCATTTATAAATGCCAGCTTCAGCC
ATTTCATCACAAAATGTTTCGAAATCTGTTTGTCCTTGTTGATGTCTAGTTAATACATCT
TGAACGATAGATTGATTTGAACTTGGAGCGACAGGATGATTACTTTTTACAGATGAAGTA
ACAATATCATCTTCTGATTGATGTACGTATGTTGCAGTGCCATCTTGAATATTAACAATA
TTGTACGTCATACCCATATCCTTAAATGCTTTGAATAGTTTTGGAAAATCGACACCAGTA
AATTGTTGATGTGCTTGTTGGATTTCAGATAATGTAAATGCCATAATAGTCTCCTTTGAA
TGGTTTGATTTAGTGAAAATGCGTGCATCATACTAAAATTAGAATGCTGTTAATTATGCA
GGAAGGTGTAACGAATGTAAACAATTATGACTTGTAGGCGTTGAGGTGTTTGTTTCAAAA
TGTCATACATAGGTGGACATTTATATTTTTTTGTGTCTTTTTGACAAATATCATTTACAG
TAGGATTAAGGAGTTGATGCGATGTGCGTAATCGATTGAAAGAGTTACGAGCACGAGATG
GCTTAAATCAAACGCAGCTTGCCAAACTAGCTGGTGTTTCAAGACAAACCATTTCTCTAA
TTGAGCGAAACAATTTTATGCCATCAGTATTAACGGCAATAAAGATTGCTCGTATCTTCA
ATGAAACGGTGGAAACTATTTTTATTATTGAGGAGGATGAGGCATGAAAATACTAAGATA
TATTGGATATCTTTTACTGGGTGGACTTGTAGGAGGTATCATAGGTGGAATTTTAGGTAA
CTTTGATGGATTGGGTATTGAGAACTTGACGTTTGCGACATATAACAATGTCGTTGTAAT
ATCGATTGTTGCGACTATTATTATCATATTGGTAGAAGCCATTGTTTTGATGAATCAAAA
ACGTGCATTGAAGTATAAGCGACTTGTAGATGAAGAGGTAGATATCGATGCAACAGATCA
ATATGAGTTGCTTGCGAATCGTTATGTTTTAAATGGAAGTATATTAAGTATTCTGCAGAC
AGTTATTGCTTTTTTAGTATTGCTTATTTTTGTGGTAGGGCATGCTGAAGCAGATGCAAT
ACTATTCTTTTTAATACCATTTTTTGCTAGTGCTATTTTCAATACACAATTTACGCTGTT
TAATAGAAGATTTGATGATAGAATGCCAAAAATTGCAGATAAGAATTACACTGAAAAGCG
ATTGGAAATATTGGATGAAGGTGAACGCCATATAGAATTAATTGCATTATTTAAAACATA
TGCGATCAACTTATCCATATTGATACTAGCCATTATTTTTATAGGGTCTTATTCAATTGC
TACAGGAATTAATCAAAGCTTTAGTTTGCTACTTATCATTGCTATTTTCATATATAACGC
CTTTAGTTATTTATTGAAGAGAAGACGTTTTTATTAAAATTAAACAAAGAGGAGCATGGA
TATGACAACATTGTTAAACGTAGATCGTGTGAACAAACAATACAAAGATTCGGAATTTAA
ATTACAAGATGCATCTTTAACGATTGCTACTAATGAGACAGTAGGATTAATCGGGAAAAA
TGGCTCAGGTAAATCGACATTAATTAATATTCTAGTAGGCAATCGACATAAAGATAACGG
TAGTATCACATTTTTTGGGGAAGAGCATGCTGCGGGTGATGTCGAATATAAAGAACACAT
AGGTGTTGTGTTTGATGATTTGAGAGTACCTAATAAATTGACTATTAAAGATATAGATAA
AGTATTTCAATCTATTTATACGACTTGGAATAGTCAAAAATTCTTTGATTTAATCAAATA
TTTCGAGTTGCCACTACAAAATAAAATTAAAACTTTTTCAAGAGGGATGCGAATGAAGAT
AGCTTTGACGATTGCGCTTTCTCATGATGTGAAGCTATTGATCTTAGATGAAGCAACTGC
GGGTATGGATGTTTCTGGACGAGAAGAAGTAATGGAACTATTAGAAGATTTTGTCGCGCA
AGGTGGAGGAATCTTAATATCATCGCATATTTCTGAAGATATAGAACAATTAGCGGATAA
ATTAGTGTTTATGAAAGATGGACGAATGATTTTAACTGAACAGAAAGATATACTTTTAGC
ACAATATGGAATTGTTACGACAGAAGATAAAGGTGTTGAAATTCCTAAGCATTTAATTAT
AGCTTCTAGATTGTCAAAGGGGAAATATCAAATTTTAGTTAAAGATTATGCAGAAATTGA
AAATGCAGAGCCTTTAAAACACATTGATGACGCTACGAAAATCATAATGCGAGGTGAAGT
ATAATGAAAGGTATGTTCCTAAGTAGTTTTTATGCAACGAGAAAGCAAACATATATTTAT
TTTATAGTCGCTATCATAGCTGCGGGATACTTTGCAGTATTTAATCCGTTGATGAGTTCT
GCAATGGCTGGGGTTATGTTAATCACACCTATTACTGATAATATTAAACATGAAAAAGAC
TCAAGATGGATGTATTATGTATCTACTTTACCGGTTAAACGTAGTGATTATATTAAGTCA
TACTTTGCCTTTTATTTAATCTTATTCGGTGCAAGTTTAATGATTGGATTAGTTGTGACT
ACGATCGTGACCCAAAGTGTGATGATTGGTATTATGTCAGGTTTAATGAGTTTTGGTATC
ATAGGGGCATACTCTATCATTTTCCCATTGACATTTAAATTTGGCGCTGAAAACTCTAAT
GTCATTATGATATTTGCATCTATCCTACTACTTTTTTCTTTCGTGGTCTTTTTCTTTATA
TATGGTATGGTTAGTGGTGCATCTGCATTAGAATTTGAAAAAATTAGCACTGAAGGATGG
CTAGTTGTCATAGCATATGCGGTCATTGGTATAGTTATAACGAGCGTTTCTTATATATTG
TCTATTAAAATTTTTAACAAACAAGAACTATAATCAATATTCTTGGTGTGAAGCTAGTCA
TTGAAATAATATTTAGAGCAGGTGATAAATCAATACGATTATCATCTGCTCTTTTTGTTA
TGAAAAGAACAGGCTGGGACATAAATCCCTAAAAAACAGCAGTAAGATAATTTTCAATTA
GAAAATATCTTACTGCTGTTCTCTATTTATACAATACTTCGTATTGAATGGCTTCGCTTT
CCTAGGGTGCCGTCTCAGCCTCGGTCTTCGACTGGCACTGCTCCCTCAGGAGTCTCGCCA
TTAATACTACGTATTAACATGTAATTTTACTTTGAAATACTTTAAAAAAATAAGACACTT
TCGTATAATTTAATAAATACCACTAAACTAAATTAACGAGGTGCCTTATGTATAAAAATT
ATAACATGACCCAACTTACACTACCAATAGAAACTTCTGTTAGAATTCCTCAAAATGATA
TTTCGCGATATGTTAATGAAATTGTTGAAACGATACCTGATAGCGAATTCGATGAATTCA
GACATCATCGTGGCGCAACATCCTATCATCCAAAAATGATGTTAAAAATCATCTTATATG
CATATACTCAATCTGTATTTTCTGGTCGTAGAATAGAGAAATTACTTCATGACAGTATTC
GAATGATGTGGTTAGCTCAAGATCAAACACCTTCTTATAAAACTATTAATCGTTTTAGAG
TGAATCCTAATACTGATGCGTTAATTGAATCTTTATTTATTCAGTTCCATAGTCAATGTT
TAAAGCAAAATCTTATTGATGATAATTCAATTTTTATTGATGGTACAAAAGTAGAAGCTA
GTGCCAATAGATATACATTTGTGTGGAAGAAAAGTATTCAAAATCACGAATCGAAATTGA
ACGAAAATTCAAAAGCATTATATCGTGACTTAGTTGAAGAAAAAATAATACCAGAGATAA
AAGAAGATGGAGATAGCGATTTAACAATAGAAGAAATAGATTTAATTGGTAGTCATTTAG
ATAAAGAAATCGAAGATTTAAATCATTCTATTGAGAACGAAGATTGTACTCAAATTAGAA
AACAGACCCGTAAAAAAAGAACTGAGATTAAGAAGTTCAAAAAGAAATTTGATGATTATT
CCGAAAGAAAAAGTAAATATGAAGAACAAAAATCGATTCTTAAAGATAGAAATAGCTTTT
CTAAAACTGATCATGATGCAACTTTTATGAGAATGAAGGAAGACCATATGAAAAATGGCC
AACTTAAGCCAGGATACAATTTACAAATAGCGACAAATTCTCAATTTGTTTTATCCTATG
ACCTATTTCAAAACCCGACAGATACTAGAACTTTAATTCCATTTTTAACAATGATTCAAA
ATACCTTCGGTTATTTACCTGAGTATATTGTAGCTGATGCAGGTTATGGTAGTGAGCAAA
ACTATATGGCTATTATAGATGATTTTAATAAAACGCCACTTATTACGTATGGCATGTTTA
TTAAAGATAAAACTAGAAAGTTTAAAAGTGACATTTTTAACACTCAAAATTGGAAATATG
ACGAACTTAATGATGAATTTATATGTCCTAATAACAAAAGAATAGGTTTTAAAAGATATG
CATACCGTAATGATAGATATGGTTTTAAACGTGACTTCAAGCTATATGAATGCGATGACT
GTTCAGCATGTTCTTTGAGGCAACAATGCATGAAGCCAAATTCGAAATCCAATAAGAAAA
TCATGAAGAATTATAATTGGGAATACTTTAAAGCCCAAATTAATCAAAAGCTTTCTGAAC
CAGAAACGAAAAAAATCTATAGTCAAAGAAAAATTGATGTAGAGCCTGTTTTTGGATTTA
TGAAGGCTATTTTGGGTTTCACTCGAATGTCAGTTCGAGGAATAAATAAAGTTAAACGAG
AGCTAGGTTTTGTATTAATGGCACTTAATATAAGGAAAATAGCAGCTCGACGAGCTGTAT
ATTATCAAATACATTTAAAAAAAGCTGATTTCTATCAAATAATTAATAGAAATCAGCTTT
TTTACATTGCCTAAGAACTTAATGTCCCAGCCTCCAGAAAAGGTTCTACCATTGTCACAA
AAAATGCATCTCTACGTGCTAGAATAAATATTGGTCAGCCAACCAAAATAATCAACACGA
GGAGATGCTATTTAATGTCATCTGACACAAACAGTTTAGCACATACAAAATGGAATTGTA
AGTATCATATTGTCTTTGCACCTAAATACAGAAGACAAGTGATATATGGAAAAATAAAAA
AAGATATAGGGATTATATTGCGTCAATTATGTGAAAGAAAAGGTGTAGAGATAATTGAAG
CAGAGGCATGTAAAGATCATATCCATATGTTAGTAAGTATACCACCTAAACTTGGGGTAT
CATCATTTGTTGGCTATTTAAAAGGAAAAAGTATTTTAATGATATTTGATAGACATGCTA
ACTTAAAGTATAGATATGGAAATAGAAAGTTTTGGTGTAAAGGATTTTATGTGGATACAG
TAGGTAGAAATAAAAAAGTGATTGAAAATTATATTCGTAATCAATTACAAGAGGATATCG
TTGCAGACCAAATCTCAATGGAAGAATATTTAGATCCTTTCACTGGAGAGAAAAATAGAA
AAAGAAAGAAAAAAGAGTAACCCTTTAGGGTTGCTGAAATAGTAGTGCAGTTGGCTGACT
TGTCAGTGCCCTTTTAGGGCTGGCCAGTAAGGAAGGCTTATAGCCGCAGAACAAACCACC
CGTTCACACGGGTGGTTTTGATTGTTGTGGAATGAAATGCGGGATGATAGGTTGAGGTGA
CATATCTATATCATATCATTTGTTTTTAGAAGATTAGGTTGTGTGAGAATTGTATCCTTT
TATAGTGAGGATTAACGTGTATATATTATTGAGTATGTTGCTGAAATTTATTTGCGTGTA
TCAATTGATGATGGTATATGCCAATGATTTCCTTGGAAATATAAAAACTCGATCATGTAT
CATAACTGATGATTGTCTCAAAAGTATACTGTGAAGCACAATATTTTTGGATGCAGTTCA
AATACATTGATCGAGATTAATGTTATCTATTCATCACTTTGACGTAGACGTTGATTTTTA
AAATAGATGAGCATGATGCAGAAAGTCGCAACGGATACCGAGATAATCATTACTTGGTCA
TGCCCTTTAAAGATAAGGCTGATGATATATGATACTACAAGTATGCCTAGTGAAGAAGAA
ATATATTTTGCGTTTGTCAGTTCATTATGGAAATAAGGCGTGATTAACCATAATCCAATA
TAGAATATTAAAACACTGATATACATCATATTAATTTCAAACAAGTCATTTAGTTTATTG
TTATTACTAAAAACAATTGCGGCATTAATCACACCTAAAGCGATATTGATTAATAAATGC
GTATACGATAAACGAAAACCGATAGATGACAATTTATGATTGATGTAATTTTCAGTAATG
ATCCAATAAACACCGAAAAGACTAATTAAAATCATAAATTGGAATATATAAATGTAACTA
AAATGATCGATGCTAAATGATGACGAAGCTAAACCAACCAGTACCTCGCCAAAGATAATA
ATTGTTAGTAACGAAAAACGTTCTACTAAATGCATCATATTAACAGGTGATAATACAAGA
TATTTCTGAAATGGAATAAGTCCTGTCGCTGCAATGAATACGCCTAAAAATCCAGGGATG
TAATGGATACTTTGTGGTAGTACTAATGATAGAAATGATAAAAATGAAATCACAAAGGCT
ACGGTCGCAAAAGCTTGACATGTACGCTTATCTCCATAATCTAAACCGGTACGTATATGT
AACAAGTATTGTAAACCGATACTTAGATACATAATTGCAACGCATAAGAAGAATGGGAAG
AATGTTTTTTCAAAGTCTGAATATAAACTATTAGATAGAAAGACCATGATAAACATGTTG
AACATCATAAACGAGACATCTTTAAATGTGACTTGACCAAATCGATTTGTGAAAAATGTT
TGATGAGACCACATTAACCATAAAAATAAACTCATGACGATATATTTGAAAAATAATTCA
GCTGAAATAGAACCATTTTGTGTTGTTAAAATCACATGTGCTATTTTTTGAATCGCATAA
ACGAAGATTAGATCAAAGAATAGCTCATGAAATCCTGCACGTTTTTCAGCTAAATGTTTT
GGTGTTAATGCATTAACCATAAAATTTAACTCCTTTTGGATGTATAATTAATTTTTTAAG
TATACTATGCATCTATTCTAGTGAAAAGAGGCTTTTTATATTTTAGTATCGACGAAGGAT
TTGAGATAGTTGATATGAAGGTAGCTTCGAAATTGCTAACAATATAGGTGATGTACCGAT
AAATGTGAAGGACATTATGAAATCAACAGCAACAAAGTAGTTCCATAATTGACTGTAAAA
TGATGATAGCGTTGCACTTAATTATAATGAATATTTGTGGTAAATTAATTAATAATTTTG
TACTATAGATGAGGATGATAGAGCAAAAATTAAAGTGTGAAGTGTTAGGGTGAAAACGGT
TGCGTTTCTAATTGCCCAATCAAATTACTACATTGTATAATATGTCTTGTTAAATGCATA
ACAAGAATGAAAATGTAACATACGTAGCAATTGGTTTCATAAATTGGATGTTAGTGGCGT
ATTGGTTCATTAGACGTATTAGTAATAAAATTGTATATATCATAAGGAGATGAATATGAC
ATGACGACAGTCGTATTAGCAGCAGCATACAGGACACCTATTGGCGTTTTTGGAGGTGCG
TTTAAAGACGTGCCAGCCTATGATTTAGGTGCGACTTTAATAGAACATATTATTAAAGAG
ACGGGTTTGAATCCAAGTGAGATTAATGAAGTCATCATCGGTAACGTACTACAAGCAGGA
CAAGGACAAAATCCAGCACGAATTGCTGCTATGAAAGGTGGCTTGCCAGAAACAGTACCT
GCATTTACAGTGAATAAAGTATGTGGTTCTGGGTTAAAGTCGATTCAATTAGCATATCAA
TCTATTGTGACTGGTGAAAATGACATCGTGCTAGCTGGCGGTATGGAGAATATGTCTCAA
TCACCAATGCTTGTCAACAACAGTCGCTTTGGTTTTAAAATGGGACATCAATCAATGGTT
GATAGCATGGTATATGATGGTTTAACAGATGTATTTAATCAATATCATATGGGTATTACT
GCTGAGAATTTAGTAGAACAATATGATATTTCAAGAGAAGAACAAGATACCTTTGCTGTA
AACTCACAACAAAAAGCAGTACGTGCACAGCAAAATGGTGAATTTGATAGTGAAATAGTT
CCAGTATCGATTCCTCAACGTAAAGGTGAACCAATCGTAGTCACTAAGGATGAAGGTGTA
CGTGAAAATGTATCAGTCGAAAAATTAAGTCGCTTAAGACCAGCTTTCAAAAAAGACGGT
ACAGTTACAGCAGGTAATGCATCAGGAATCAATGATGGTGCTGCGATGATGTTAGTCATG
TCAGAAGACAAAGCTAAAGAATTAAATATCGAACCATTGGCAGTGCTTGATGGCTTTGGA
AGTCATGGTGTAGATCCTTCTATTATGGGTATTGCACCAGTTGGCGCTGTTGAAAAGGCT
TTGAAACGTAGTAAAAAAGAATTAAGCGATATTGATGTATTTGAATTAAATGAAGCATTT
GCAGCACAATCATTAGCTGTTGATCGTGAATTAAAATTACCTCCTGAAAAGGTGAATGTT
AAAGGTGGCGCTATTGCATTAGGACATCCTATTGGTGCATCTGGTGCTAGAGTTTTAGTG
GCATTATTGCATCAACTGAATGATGAAGTTGAAACTGGTTTAACATCATTGTGTATTGGT
GGCGGTCAAGCTATCGCTGCAGTTGTATCAAAGTATAAATAATAAGAAAACAGGTTATCA
CAACAGTATTAATTACATGTTGGCATAACCTGTTTTTATTTGTTTATGGATTTATTGGGT
AATATTAGTCATTTGATGGTTTAATTGCAAATGCTCTAACAGGGAACCCAGGTGCATCTT
TTGGTTTAGGGCTGATAGCGTAAATGATGGCGCCACGAGTTGGTAATTGATCTAAATTAG
TTAATAACTCGACTTGGTATTTATCCTGACCAAGAATATAACGTTCGCCAACTAAATCAC
CATTTTTTACAACGTCCACAGATGCATCGGTATCGAATGTTTCATGACCAACAGCTTCAA
CACGGCGTTCTTCAATTAAGTACTTCAAAGCATCTAATCCCCAACCCGGTGCATGTTGTT
GTCCGTTCGAATCTTTGTTTTCAAACGTTTCAATATTAGGCCAACGTTTTGACCAATCGG
TACGAAGTGCAACAAAAGTGCCAGGTTCAATAGTACCATGCTCTTTTTCCCATGCTTCTA
TATGCGCACGTGTTACGATGAAATCATTGTTGTTCGCTACTTCTGTTGAAAAGTCTAATA
CAATTAACGGCAATACCAATTCTTTTAAATCAATGTCTTCTAAATAACGTTTGTTCTCGA
CAAAGTGGATTGGTGCATCAATGTGAGTACCATATTGCGTTACAATATTCCAACGTTGCA
CATAGAAACCATGATCTTTAACCGTGAATAAAGTTGAAACTTCGCCTTTTTCAAACTCAC
TAAAACGTGGTATTTCTGGATCAAATGTATGCGTTAAATCAACCCAAGTTGCTTGTTTTA
AAGTATTTAATTGTTGCCATAAAGGATATTGTGTCATAAAATCACCCGTTTTTAGTTTAT
TATATGATAAATGCTGCGATTATTCTTGGCGTTTAGCTTTAACAGCATTCACAAGTACAG
TCAATGCATCTTTAACTTCTTCTTCTTTTCGCGTTTTCAATCCACAGTCAGGGTTTACCC
AGAATAATGAGCGGTCGATTTGTTGTAGTGAACGATTGATTGCTGTAGTAATTTCTTCTT
TTGTTGGAATACGTGGACTATGAATATCATATACACCTAGACCAATACCTAAATCATAAT
TAATATCTTCAAAGTCTTTAATTAAATCACCATGGCTACGAGATGTTTCAATTGAAATAA
CATCAGCATCTAAGTCATGAATAGCATGAATGATTTGACCGAATTGAGAATAACACATAT
GTGTATGGATTTGAGTTTCATCACGAACTGAAGACGTTGCAAGTTTAAATGATAAAACAG
CATCTTTAAGATATTGTTCGTGATATTCAGAGCGTAATGGTAAGCCTTCACGTAATGCAG
GTTCGTCAACTTGGATAACTTTGATTCCTGCAGCTTCAAGTGCTAATACTTCTTCGTTGA
TTGCTAAAGCAATTTGATCTTGAACAACTTTACGTGGTAAATCAACACGTTCAAATGACC
AGTTTAGAATTGTTACAGGTCCAGTTAACATACCTTTAACTGGTTTATCTGTTAAGCTTT
GTGCATAAACTGTTTCATCAACAGTTAAAGGTGCTGTCCATTTTACATCACCATAAATGA
TTGGTGGTTTTACGGCACGTGAACCATATGATTGCACCCAACCGAATTTAGTTACTAAGA
AACCTTGTAATTTTTCTCCGAAGAATTCAACCATGTCATTACGTTCAAATTCACCGTGAA
CTAATACATCTAAGCCGATGTCTTCTTGAATTTTAATCCATCGAGCAATTTCATTTTTTA
AGAATGTTTCATATGCTTCGTCTGTAATGCGTTTGTTTTTCCAATCTGCACGGTATTTTC
GAACTTCTTGGCTTTGTGGGAATGATCCAATAGTTGTTGTTGGTAAATCCGGTAAGTTCA
AACGTTTTTGTTGTTGTTCAATACGTTGCGCGAATGGTGATTGTCTTGAAGTACGCACGC
TTTCGAAATCATAATCTAAGTTTTTGAATGATTGATTTTGGAAACGCTCATAACGTGCTT
TTAATTTATCATATTTAACACTATCGTTTTGATTAAATAGGCGACGCAATGCATCTAATT
CGTCTAATTTTTCAGTTGCAAAGCTTAAGCCTTCGCCAACACTTGTATCTAATGTTTCAT
CATCTAAAGATACTGGAACATGTAATAATGAAGATGATGGTTGAATGACAAGCTCATTCG
TGTGTGCTAACAATTTATCGATTAAGACTTTTTTAGATTCAATGTCACTTGCCCATACAT
TACGACCATCAATAATTCCAGCGTATAATGTTTTTGATTTATCAAAATCTCCTGCTTCAA
TTTGTTTAATGTTATAGCCATTATCATGGACAAAGTCTAAACCTAAACCACCAACAGGTA
AAGAACTTAAGAATTTAAGATGTGCACGTTCGAAGTATGTTTGAATGACTAATTTTTTAG
CAACACCAGCTTTTTCGAAATAGTCATAAGCTTCACGTGTAATATTTTCATAGCTTTCAC
TGTCGTCTGTAACTAAGATTGGCTCATCAACTTGAATGTACTCAGCACCTGCATCAATTA
ATGATTCAAACACTTCTTTATAAAGTGGTAATAACGTTTTAACTTTTTCTTCAAAAGTTT
GGTGACCGCCTTTTGATAATTTAACAAAAGTTATCGGACCAACAATGACAGGGTGAGCGT
TAACGTTTAAAGATTGGGCATATTTAAAGCGATCTAATAATACATTGCGACTCACTTTAG
GCTCAACATTGTCCCATTCAGGTACGATGTAATGATAGTTAGTGTTAAACCATTTTATAA
GTGCACTTGCAACATGGTCTTTATTACCGCGAGCAATATCAAATAATAAGTCATCATCGA
TAGTTCTACCTTGGAAACGTTCAGGGATGATGTTGAATAATAATGACGTATCTAAAATAT
GGTCATATAAAGAGAAATCACCAACTGGGATGCTATCTAAGTGATAGTACTTTTGTAATA
ATAAATTTTCTTTATGTAGATCAGTTAATGTTTGATCTAATTCTTCTTTAGAAATCTTCT
TTGCCCAATAACTTTCGATGGCTTTTTTCCATTCTCTTTTTCTACCTAATCTTGGGAATC
CTAAGTTTGATGTTTTAATTGTTGTCATAATATTGCCTCCTTGTGAGCAGTAATAGATTT
TGAGTATGCTGCAAGTTCTAATGAATCTTCGACATTTTGAAACGGTGTGATAATGTATAA
ACCATTAAAATATTCATGAACAGTATCGATTAAATCCTTTGAAAGCTTAAGACTTAGTTC
TCGTGTTTTGGCTTTATCATCTTTAACTGCTTCAAATTGTTGTAAAATTTCATCTGACAT
CTTGATTCCTGGCACTTCATTATGCAAAAAGAGTGCGTTTTTGTAACTTGCGATAGGCAT
AATGCCTATGAAAAATGGTTTGTTCAAGTGCTTAGTGGCATGGTAAATTTCAATGATTTT
CTCTTTGCTGTACACGGGTTGTGTTATAAAATAAGACATTCCGCTTTCTATCTTTTTCTC
TAGTCGTTTTACGGCACCATCTAATTTACGAACATTAGGGTTAAAGGCGCCAGCGATGTT
GAAGTGTGTACGTTTCTTCAGCGCATCACCGTCAGTGTTAATACCTTGATTAAATCTTAG
AGCGAGTTCAGTTAATCCTTTAGAATTAACATCATAGACATTGGTTGCACCTGGTAAGTG
ACCAACTTTTGAAGGATCACCAGTTATGGCTAATATTTCGTTAACGCCAATGAGCGATAA
TCCAAGTAAATGGGACTGCAAGCCGATTAAGTTTCGGTCTCGACATGTAATATGTACGAG
TGGTTCAATATTGTAATATTGTTTAATTAAGCTTGCAGCAGCAATGTTGCTAATTCTGAC
AGTTGCCAATGAATTATCTGCGAGTGTTACCGCATCTACATTAGCTTTATCAAGTTTAGC
TATATTTTCAAAAAATCTATCCGTGTCTAAATGTTTCGGTGTATCCAATTCGATAATAAC
GGTTGGACGTTCTTGAACTTTAGATGTTAATGATTGTCTAACTTTATTTTGAGATGGATT
GAAAAGTGCTTTCGTTGGTATCGGAATCACTTTTTTGTCATTAACAGGTTTAAGTGTCTG
AATAGATTCTTTAATAAATTTGATGTGCTCAGGCGTTGTACCACAGCAACCACCAATTAA
ACGAACACCTTCGCGAATTAGATTTTGAGCAACTTGACCGAAATATTGTGCATTGTCACT
[truncated: 2,422,918 more chars]
