# Supplementary material for: Staphylococcus aureus isolates from Eurasian Beavers (Castor fiber) carry a novel phage-borne bicomponent leukocidin related to the Panton-Valentine leukocidin
Source: Sci Rep. 2021 Dec 22;11:24394. doi: 10.1038/s41598-021-03823-6 (PMC8695587; doi:10.1038/s41598-021-03823-6)
Supplement: Supplementary file 1 — Supplementary Information. [file 41598_2021_3823_MOESM1_ESM.zip › Supplemental File 9b_Genes identified in the genome sequence of the CC49 isolate WT65.fas]

>>0001|dnaA_(chromosomal replication initiator protein)_[pos.: 517 to 1878, length: 1362, dir.: FRWD]
ATGTCGGAAAAAGAAATTTGGGAAAAAGTGCTTGAAATTGCTCAAGAAAAATTATCAGCT
GTAAGTTACTCAACTTTCCTAAAAGATACTGAGCTTTACACGATCAAAGATGGTGAAGCT
ATCGTATTATCGAGTATTCCTTTTAATGCAAATTGGTTAAATCAACAATATGCTGAAATT
ATCCAAGCAATCTTATTTGATGTTGTAGGCTATGAAGTAAAACCTCACTTTATTACTACT
GAAGAATTAGCAAATTATAGTAATAATGAAACTGCTACTCCAAAAGAAACAACAAAACCT
TCTACTGAAACAACTGAGGATAATCATGTGCTTGGTAGAGAGCAATTCAATGCCCATAAC
ACATTTGACACTTTTGTAATCGGACCTGGTAACCGCTTTCCACATGCAGCGAGTTTAGCT
GTGGCCGAAGCACCAGCCAAAGCGTACAATCCATTATTTATCTATGGAGGTGTTGGTTTA
GGAAAAACCCATTTAATGCATGCCATTGGTCATCATGTTTTAGATAATAATCCAGATGCC
AAAGTGATTTACACATCAAGTGAAAAATTCACAAATGAATTTATTAAATCAATTCGTGAT
AACGAAGGTGAAGCTTTCAGAGAAAGATATCGTAATATCGACGTCTTATTAATCGATGAT
ATTCAGTTCATACAAAATAAAGTACAAACACAAGAAGAATTTTTCTATACTTTTAATGAA
TTGCATCAGAATAACAAGCAAATAGTTATTTCGAGTGATCGACCGCCAAAGGAAATTGCA
CAATTAGAAGATCGATTACGTTCACGCTTTGAATGGGGGCTAATTGTTGATATTACGCCA
CCAGATTATGAAACTCGAATGGCAATTTTGCAGAAGAAAATTGAAGAAGAAAAATTAGAT
ATTCCACCAGAAGCTTTAAATTATATAGCAAATCAAATTCAATCTAATATTCGTGAATTA
GAAGGTGCATTAACGCGTTTACTTGCATATTCACAATTATTAGGAAAACCAATTACAACT
GAATTAACTGCTGAAGCTTTAAAAGATATCATTCAAGCACCAAAATCTAAAAAGATTACC
ATCCAAGATATTCAAAAAATTGTAGGCCAGTACTATAATGTTAGAATTGAAGATTTCAGT
GCAAAAAAACGTACAAAGTCAATTGCATATCCGCGTCAAATAGCTATGTACTTGTCTAGA
GAGCTTACAGATTTCTCATTACCTAAAATTGGTGAAGAATTTGGTGGGCGTGATCATACG
ACCGTCATTCATGCTCATGAAAAAATATCTAAAGATTTAAAAGAAGATCCTATTTTTAAA
CAAGAAGTAGAGAATCTTGAAAAAGAAATAAGAAATGTATAA
>>0002|dnaN_(DNA polymerase III subunit beta)_[pos.: 2156 to 3289, length: 1134, dir.: FRWD]
ATGATGGAATTCACTATTAAAAGAGATTATTTTATTACACAATTAAATGACACATTAAAA
GCTATTTCACCAAGAACAACATTACCTATATTAACTGGTATCAAAATCGATGCGAAAGAA
CATGAAGTTATATTAACTGGTTCAGACTCTGAAATTTCAATAGAAATCACTATTCCTAAA
ACTGTAGATGGCGAAAATATTGTCAATATTTCAGAAACAGGCTCAGTAGTACTTCCTGGA
CGATTCTTTGTTGATATTATAAAAAAATTACCTGGTAAAGATGTTAAATTATCTACAAAT
GAACAATTCCAGACATTAATTACATCAGGTCATTCTGAATTTAATTTAAGTGGCTTAGAT
CCAGATCAATATCCTTTATTACCTCAAGTTTCTAGAGATGACGCAATTCAATTGTCGGTA
AAAGTACTTAAAAACGTGATTGCACAAACGAATTTTGCAGTGTCCACCTCAGAAACACGC
CCAGTACTAACTGGTGTGAACTGGCTTATACAAGAAAATGAATTAATATGCACAGCGACT
GACTCACACCGCTTGGCTGTAAGAAAGTTGCAGTTAGAAGATGTTTCTGAAAACAAAAAT
GTCATCATTCCAGGTAAGGCTTTAGCTGAATTAAATAAAATTATGTCTGACAATGAAGAA
GACATTGATATCTTCTTTGCTTCAAACCAAGTTTTATTTAAAGTTGGAAATGTGAACTTT
ATTTCTCGATTATTAGAAGGACATTATCCTGATACAACACGTTTATTCCCTGAAAACTAT
GAAATTAAATTAAGTATAGACAATGGGGAGTTTTATCATGCGATTGATCGTGCATCTTTA
TTAGCACGTGAAGGTGGTAATAACGTTATCAAATTAAGTACAGGTGATGACGTTGTTGAA
TTATCTTCTACATCACCAGAAATTGGTACTGTAAAAGAAGAAGTTGATGCAAACGATGTT
GAAGGTGGTAGCCTGAAAATTTCATTCAACTCTAAATATATGATGGATGCTTTAAAAGCA
ATCGATAATGATGAGGTTGAAGTTGAATTCTTCGGTACAATGAAACCATTTATTCTAAAA
CCAAAAGGTGACGACTCGGTAACGCAATTAATTTTACCAATCAGAACTTACTAA
>>0003|yaaA_(RNA-binding S4 domain protein)_[pos.: 3670 to 3915, length: 246, dir.: FRWD]
GTGATTATTTTGGTTCAAGAAGTTGTAGTAGAAGGAGACATTAATTTAGGTCAATTTCTA
AAGACAGAAGGGATTATTGAATCTGGTGGTCAAGCAAAATGGTTCTTGCAAGACGTTGAA
GTATTAATTAATGGAGTGCGTGAAACACGTCGCGGTAAAAAGTTAGAACATCAAGATCGT
ATAGATATCCCAGAATTACCTGAAGATGCTGGTTCTTTCTTAATCATTCATCAAGGTGAA
CAATGA
>>0004|recF_(DNA replication and repair protein F)_[pos.: 3912 to 5024, length: 1113, dir.: FRWD]
ATGAAGTTAAATACACTCCAATTAGAAAATTATCGTAACTATGATGAGGTTACGTTGAAA
TGTCATCCTGACGTGAATATCCTCATTGGAGAAAATGCACAAGGAAAGACAAATTTACTT
GAATCAATTTATACCTTAGCTTTAGCAAAAAGTCATAGAACGAGTAATGATAAGGAACTC
ATACGTTTTAATGCTGATTATGCTAAAATAGAAGGTGAGCTTAGTTATAGACACGGCACG
ATGCCATTAACAATGTTTATAACTAAAAAAGGTAAACAAGTCAAAGTGAATCACTTAGAG
CAAAGTCGTCTAACACAATATATTGGACACCTTAATGTGGTTCTATTTGCGCCAGAAGAT
TTGAATATTGTAAAAGGCTCTCCTCAAATAAGACGACGCTTTATAGATATGGAGTTGGGC
CAAATTTCTGCTGTTTACTTAAATGATTTAGCTCAATACCAACGTATTTTAAAGCAAAAG
AATAATTACTTAAAGCAGTTACAATTAGGCCAAAAAAAGGACTTAACAATGTTGGAAGTA
TTAAATCAGCAGTTTGCTGAATATGCAATGAATGTAACTGATAAACGTGCACATTTTATT
CAAGAGCTAGAGTCGTTAGCTAAACCGATTCATGCTGGTATCACAAATGATAAAGAAGCG
TTGTCGCTGAATTATTTACCTAGTCTTAAATTTGATTATACTCAAAATGAAGCGGCACGA
CTTGAAGATATTATGTCTATTCTTAGCGATAATATGCAAAGAGAAAAAGAACGAGGCATT
AGCTTATTCGGACCACATCGAGATGATATAAGTTTTGATGTGAATGGCATGGATGCTCAA
ACATATGGTTCTCAAGGACAGCAACGTACAACGGCTTTGTCCATTAAATTAGCTGAAATT
GAGTTAATGAATATCGAAGTTGGAGAATATCCCATCTTATTATTAGACGATGTACTCAGT
GAATTAGATGATTCGCGTCAAACGCATTTATTAAGTACGATTCAGCATAAAGTACAAACA
TTTGTCACTACGACATCTGTAGATGGTATTGATCATGAAATCATGAATAACGCTAAATTG
TATCGTATTAATCAAGGTGAAATTATAAAGTAA
>>0005|gyrB_(DNA topoisomerase II, subunit B)_[pos.: 5034 to 6968, length: 1935, dir.: FRWD]
ATGGTGACTGCATTGTCAGATGTAAACAACACGGATAATTATGGTGCTGGGCAAATACAA
GTATTAGAAGGTTTAGAAGCAGTACGTAAAAGACCAGGTATGTATATAGGATCGACTTCA
GAGAGAGGTTTGCACCATTTAGTGTGGGAAATTGTCGATAATAGTATCGATGAAGCATTA
GCTGGTTATGCAAATCAAATTGAAGTTGTTATTGAAAAAGATAACTGGATAAAAGTAACG
GATAACGGACGTGGTATCCCAGTTGATATTCAAGAAAAAATGGGACGTCCAGCTGTGGAA
GTTATTTTAACTGTTTTACATGCTGGTGGTAAATTCGGCGGTGGCGGATACAAAGTATCT
GGTGGTTTACATGGTGTTGGTTCATCAGTTGTAAACGCATTGTCACAAGACTTAGAAGTA
TATGTACACAGAAATGAGACTATATATCATCAAGCATATAAAAAAGGTGTACCTCAATTT
GACTTAAAAGAAGTTGGCACAACTGATAAGACAGGTACTGTCATTCGTTTTAAAGCAGAT
GGAGAAATCTTCACAGAGACAACTGTATACAACTATGAAACATTACAGCAACGTATTAGA
GAGCTTGCTTTCTTAAACAAAGGAATTCAAATCACATTAAGAGATGAACGTGATGAAGAA
AACGTTAGAGAAGACTCCTATCACTATGAGGGCGGTATTAAATCTTATGTTGAGTTATTG
AACGAAAATAAAGAACCTATTCATGATGAGCCAATTTATATTCATCAATCTAAAGATGAT
ATTGAAGTAGAAATTGCGATTCAATATAACTCAGGATATGCCACAAATCTTTTAACTTAC
GCAAATAACATTCATACGTACGAAGGTGGTACGCATGAAGACGGATTCAAACGTGCATTA
ACGCGTGTCTTAAATAGTTATGGTTTAAGTAGCAAGATTATGAAAGAAGAAAAAGATAGA
CTTTCTGGTGAAGATACACGTGAAGGTATGACAGCAATTATATCTATCAAACATGGTGAT
CCTCAATTCGAAGGTCAAACGAAGACAAAATTAGGTAATTCTGAAGTGCGTCAAGTTGTA
GATAAATTATTCTCAGAGCACTTTGAACGATTTTTATATGAAAATCCACAAGTCGCACGT
ACAGTGGTTGAAAAAGGTATTATGGCGGCACGTGCACGTGTTGCTGCGAAAAAAGCGCGT
GAAGTAACACGTCGTAAATCAGCGTTAGATGTAGCAAGTCTACCAGGTAAATTAGCCGAT
TGCTCTAGTAAAAGTCCTGAAGAATGTGAGATATTCTTAGTCGAAGGGGACTCTGCCGGG
GGGTCTACAAAATCTGGTCGTGACTCTAGAACACAGGCGATTTTACCATTACGAGGTAAG
ATATTAAATGTTGAAAAAGCACGATTAGATAGAATTTTGAATAACAATGAAATTCGTCAA
ATGATCACAGCATTTGGTACAGGAATCGGTGGCGACTTTGATCTAGCGAAAGCAAGATAT
CACAAAATCGTCATTATGACTGATGCCGATGTGGATGGAGCGCATATTAGAACATTGTTA
TTAACATTCTTCTATCGATTTATGAGACCGTTAATTGAAGCAGGCTATGTGTATATTGCA
CAGCCACCGTTGTATAAACTGACACAAGGTAAACAAAAGTATTATGTATACAATGATAGG
GAACTTGATAAACTTAAATCTGAATTGAATCCAACACCAAAATGGTCTATTGCACGATAC
AAAGGTCTTGGAGAAATGAATGCAGATCAATTATGGGAAACAACAATGAACCCTGAGCAC
CGCGCTCTTTTACAAGTAAAACTTGAAGATGCGATTGAAGCGGACCAAACATTTGAAATG
TTAATGGGTGACGTTGTAGAAAACCGTAGACAATTTATAGAAGATAATGCAGTTTATGCA
AACTTAGACTTCTAA
>>0006|gyrA_(DNA topoisomerase II, subunit A)_[pos.: 7005 to 9665, length: 2661, dir.: FRWD]
ATGGCTGAATTACCTCAATCAAGAATAAATGAACGAAATATTACCAGTGAAATGCGTGAA
TCATTTTTAGATTATGCGATGAGTGTTATCGTTGCTCGTGCATTGCCAGATGTTCGTGAC
GGTTTAAAACCAGTACATCGTCGTATACTATATGGATTAAATGAACAAGGTATGACACCG
GATAAATCATATAAAAAATCAGCACGTATCGTTGGTGACGTAATGGGTAAATATCACCCT
CATGGTGACTCATCTATTTATGAAGCAATGGTACGTATGGCTCAAGATTTCAGTTATCGT
TATCCGCTTGTTGATGGCCAAGGTAACTTTGGTTCAATGGATGGAGATGGCGCAGCAGCA
ATGCGTTATACTGAAGCGCGTATGACTAAAATCACACTTGAACTGTTACGTGATATTAAT
AAAGATACAATAGATTTTATCGATAACTATGATGGTAATGAAAGAGAGCCGTCAGTCTTA
CCTGCTCGATTCCCTAACTTATTAGCCAATGGTGCATCAGGTATCGCGGTAGGTATGGCA
ACGAATATTCCACCACATAACTTAACAGAATTAATCAATGGTGTACTTAGCTTAAGTAAG
AACCCTGATATTTCAATTGCTGAGTTAATGGAAGATATTGAAGGTCCTGATTTCCCAACT
GCTGGACTTATTTTAGGTAAGAGTGGTATTAGACGCGCATATGAAACAGGTCGTGGTTCA
ATTCAAATGCGTTCTCGTGCAGTTATTGAAGAACGTGGAGGCGGACGTCAACGTATTGTT
GTCACTGAAATTCCTTTCCAAGTGAATAAGGCTCGTATGATTGAAAAAATTGCAGAGCTC
GTTCGTGACAAGAAAATTGACGGTATCACTGATTTACGTGATGAAACAAGTTTACGTACT
GGTGTGCGTGTTGTTATTGATGTGCGTAAGGATGCAAATGCTAGTGTCATTTTAAATAAC
TTATACAAACAAACACCTCTTCAAACATCATTTGGTGTGAATATGATTGCACTTGTAAAC
GGTAGACCGAAGCTTATTAATTTAAAAGAAGCGTTGGTACATTATTTAGAGCATCAAAAG
ACAGTTGTTAGAAGACGTACGCAATATAACTTACGTAAAGCTAAAGATCGTGCCCACATT
TTAGAAGGATTACGTATCGCACTTGACCATATCGATGAAATTATTTCAACGATTCGTGAG
TCAGATACAGATAAAGTTGCAATGGAAAGCTTGCAACAACGCTTCAAACTTTCTGAAAAA
CAAGCTCAAGCTATTTTAGACATGCGTTTAAGACGTCTAACAGGTTTAGAGAGAGACAAA
ATTGAAGCTGAATATAATGAGTTATTAAATTATATTAGTGAATTAGAAGCAATCTTAGCT
GATGAAGAAGTGTTATTACAGTTAGTTAGAGATGAATTGACTGAAATTAGAGATCGTTTC
GGTGATGAGCGTCGTACAGAAATTCAATTAGGTGGATTTGAAGACTTAGAGGACGAAGAC
TTAATTCCAGAAGAACAAATAGTAATTACTTTGAGCCATAATAACTACATTAAACGTTTG
CCGGTATCTACATATCGTGCTCAAAACCGTGGTGGTCGTGGTGTTCAAGGTATGAATACA
TTGGAAGAAGATTTTGTCAGTCAATTGGTAACTTTAAGTACACATGACCATGTATTGTTC
TTTACTAACAAAGGTCGTGTATACAAACTAAAAGGTTATGAAGTGCCTGAGTTATCAAGA
CAGTCTAAAGGTATTCCTGTAGTGAATGCTATTGAACTTGAAAATGATGAAGTCATTAGT
ACAATGATTGCTGTTAAAGACCTTGAAAGTGAAGACAACTTCTTAGTGTTTGCAACTAAA
CGTGGTGTCGTTAAACGTTCAGCATTAAGTAACTTCTCAAGAATAAATAGAAATGGTAAG
ATTGCGATTTCGTTCAGAGAAGATGATGAGTTAATTGCAGTTCGTTTAACAAGTGGTCAA
GAAGATATCTTGATTGGTACATCACATGCATCATTAATTCGATTCCCTGAATCAACATTA
CGTCCTTTAGGCCGTACAGCAACGGGTGTGAAAGGTATTACACTTCGTGAAGGTGACGAA
GTTGTAGGGCTTGATGTAGCTCATGCAAACAGTGTTGATGAAGTATTAGTAGTTACTGAA
AATGGTTATGGTAAACGTACGCCAGTTAATGACTATCGTTTATCAAATCGTGGTGGTAAA
GGTATTAAAACAGCTACGATTACTGAGCGTAATGGTAATGTTGTATGTATCACTACAGTA
ACTGGTGAAGAAGATTTAATGATTGTTACTAATGCCGGTGTCATTATTCGACTAGATGTT
GCAGATATTTCTCAAAATGGTCGTGCAGCACAAGGTGTTCGCTTAATTCGCTTAGGCGAT
GATCAATTTGTTTCAACGGTTGCTAAAGTAAAAGAGGATGCAGACGAAGTAAATGAAGAT
GAACAATCTACTGTATCTGAAGATGGTACTGAACAACAACGCGAAGCGGTTGTAAATGAT
GAAACACCAGGAAATGCAATTCATACTGAAGTGATTGATTCAGAAGAAAGTGATGAAGAT
GGACGTATTGAAGTAAGACAAGATTTCATGGATCGTGTTGAAGAAGATATACAACAATCA
TCAGATGAAGATGAAGAATAA
>>0007|txbi_gyrA_(bidirectional rho-independent terminator of gyrA)_[pos.: 9656 to 9715, length: 60]
TGAAGAATAAAAAAATAAGACTTCCCTATATGTAGGGGAGTCTTATTTTTATGCTAGAAA

>>0008|nnrD_(ADP-dependent S-NADPH-hydrate dehydratase)_[pos.: 9745 to 10575, length: 831, dir.: RVRS]
CTAACTTTCTAATTGTTTCATTGCATAAGGTATTTCATTGATAAGTCTTGATGGTGGCAC
CACATACATATCTTTTGCAAGATTTTCGCCAATAAAACTATGTGTATATGTGGCACTCAT
AACCGCTTCTTTTAAGTTATCAAATTGACCGACAAAGCTTGTAATCATACCAGCAAGTGT
ATCGCCCATACCACCAGTCGCCATTGCTGGGCTACCGATTGTTAATTTAAAGTCTTCATC
TTTAAAGAAAATTTCAGTACCATGTTTTTTAAGTACAACAGTTGCGCCTAAACGATCAAC
TGCTTCACGATTACGCTCATATGTCTGTTCCTCAATAGGAATACCACTTAATCGCTCCCA
TTCTTTGAGATGCGGAGTAAAAATCACGCGACATGTAGGTAATTGCGGTTTCAGTTTACT
AAATATTGTAATCGCATCGCCGTCTACGATTAAATTTTGATGCGGTTGTATATTTTGTAG
TAGGAATGTAATAGCATTATTTCCTTTGAAATCAACGCCAAGACCTGGACCAATTAGTAT
ACTGTCAGTCATTTCAATCATTTTCGTCAACATTTTCGTATCATTAATATCAATAACCAT
CGCTTCTGGGCAACGAGAATGTAATGCTGAATGATTTGTTGGATGTGTAGCTACAGTGAT
TAAACCACTACCGCTAAATACACATGCACGAGCCGCTAACATAATGGCACCACCTAAGTT
AGCAGATCCACCAATTAATAAAATTTTGCCATAATCACCTTTATGTGAATCTTCTTTACG
CTTAGGAATGTTAATAGAATTTAACGTTTCCATAGTGATATAACCTCCCAT
>>0009|hutH_(histidine ammonia lyase)_[pos.: 10883 to 12397, length: 1515, dir.: FRWD]
ATGACTTTATATTTAGATGGTGAAACACTAACAATTGAGGATATTAAATCATTTTTACAA
CAACAATCAAAGATTGAAATTATTGATGATGCGTTAGAACGTGTCAAAAAAAGTAGAGCG
GTAGTTGAACGTATTATTGAAAATGAGGAAACGGTTTACGGTATCACTACAGGTTTTGGG
TTATTTAGTGATGTACGTATAGACCCAACGCAATATAATGAATTACAAGTGAATCTGATA
CGATCACATGCCTGTGGACTAGGTGAGCCATTTTCAAAAGAAGTAGCATTAGTCATGATG
ATTTTACGATTGAATACATTATTAAAAGGTCATTCAGGTGCCACTTTAGAATTAGTGAGA
CAATTACAATTTTTTATAAATGAACGTATTATACCGATAATCCCACAGCAAGGCTCTCTC
GGTGCATCAGGAGATTTAGCGCCATTATCACATTTAGCATTAGCATTAATTGGTGAAGGG
AAAGTATTGTACAGAGGTGAAGAAAAGGATAGTGAAGATGTATTAAGAGAATTAAATAGA
CAACCTTTGAACCTTCAGGCTAAAGAAGGTTTAGCATTGATTAATGGTACGCAAGCTATG
ACAGCTCAAGGTGTCATTAGTTATATAGAAGCAGAAGATTTAGGTTACCAATCTGAATGG
ATTGCTGCATTAACGCATCAGTCTCTTAATGGCATTATAGATGCATATCGACATGATGTG
CACGCTGTTCGTAATTTTCAAGAACAGATTAATGTGGCAGCGCGTATGCGTGATTGGTTA
GAAGGATCAACATTAACGACGCGACAAGCAGAAATACGTGTACAAGATGCATATACGTTG
CGTTGTATACCACAAATCCATGGCGCGAGTTTTCAAGTATTCAATTATGTTAAACAGCAA
TTAGAATTTGAAATGAATGCGGCTAATGATAATCCACTTATATTTGAGGAAGCAAATGAA
ACGTTTGTTATTTCAGGTGGTAACTTCCATGGACAACCTATTGCTTTTGCATTAGATCAT
CTTAAATTAGGTGTAAGTGAATTAGCAAACGTATCGGAACGTCGTTTAGAGCGACTAGTA
AATCCTCAATTAAATGGTGATTTACCAGCATTTCTTAGTCCAGAGCCAGGATTGCAAAGT
GGCGCGATGATTATGCAATATGCTGCTGCAAGTCTCGTTTCTGAAAATAAAACTTTAGCG
CATCCAGCGAGTGTTGATTCTATCACTTCATCTGCGAACCAAGAAGATCACGTATCTATG
GGAACTACAGCTGCTAGACATGGTTATCAAATTATTGAAAATGCAAGACGTGTGTTGGCA
ATCGAATGTGTTATTGCATTACAAGCAGCAGAGTTGAAAGGTGTCGAAGGATTATCACCA
AAAACACGTCTCAAGTATGATGAGTTTCGAAGTATCGTGCCATCCATTACACATGACCGT
CAATTTCATAAAGATATTGAAGCGGTTGCACAGTATTTAAAGCAATCAATTTATCAAACG
ACTGCATGTCACTAA
>>0010|tbox01_(T-box leader element)_[pos.: 12475 to 12686, length: 212]
CATTGTTCGTAGGACAAGTAATATATAGTGTTCGATATCAGAGAGCTTGTGGTTAGTGTG
AACAAGAATCAACATATATATGAATCTACCTACTTAATTTAAAAGAACAATCGGTGATAA
CCGTTATTTTAGTGAAGTGCAATTTAGGTTTAGTGTATCTTTATAACTTAAATTGTTAAA
TAGGGTGGCAACGCGTAGACCACGTCCCTTGT
>>0011|serS_(seryl-tRNA synthase)_[pos.: 12776 to 14062, length: 1287, dir.: FRWD]
ATGTTAGACATTAGATTATTCAGAAATGAGCCTGACACAGTTAAGAGCAAAATTGAATTA
CGTGGAGATGATCCAAAAGTTGTAGATGAAATTTTAGAATTGGATGAGCAACGACGTAAA
TTAATTAGTGCAACAGAAGAAATGAAAGCACGTCGTAATAAAGTAAGCGAAGAAATCGCA
TTAAAAAAACGTAATAAAGAAAATGCTGATGATGTGATTGCTGAAATGCGCACATTAGGT
GACAATATTAAAGAAAAAGATAGTCAATTAAATGAAATTGATAATAAAATGACAGGTATC
CTTTGTCGTATTCCAAATTTAATAAGTGATGATGTACCTCAAGGTGAATCTGATGAAGAT
AACGTTGAAGTTAAAAAGTGGGGTACACCACGTGAGTTTTCATTTGAACCAAAAGCACAT
TGGGATATTGTAGAAGAATTGAAAATGGCTGATTTTGATCGTGCAGCAAAAGTTTCAGGT
GCGCGTTTTGTATATTTAACAAATGAAGGTGCGCAATTAGAGCGTGCTTTAATGAACTAT
ATGATTACAAAACATACAACACAACATGGTTATACAGAAATGATGGTACCACAGCTTGTG
AACGCAGATACAATGTATGGTACAGGTCAATTACCTAAATTTGAAGAAGATTTATTTAAA
GTAGAAAAAGAAGGATTATATACAATTCCAACTGCTGAAGTACCATTAACGAATTTCTAC
CGTAATGAAATTATTCAACCAGGTGTACTTCCTGAAAAATTCACTGGTCAATCTGCATGT
TTCCGTAGTGAAGCAGGATCAGCAGGTAGAGATACAAGAGGATTAATTCGTTTACATCAA
TTCGATAAAGTGGAAATGGTACGTTTTGAACAACCTGAAGATTCATGGAATGCTTTAGAA
GAAATGACAACAAACGCAGAAGCAATTCTAGAAGAGTTAGGTTTACCATACCGTCGTGTT
ATTTTATGTACAGGTGATATTGGATTTAGTGCAAGCAAAACATATGATTTAGAAGTTTGG
TTACCAAGCTACAATGATTATAAAGAAATTAGTTCATGCTCAAACTGTACGGATTTCCAA
GCGCGTCGTGCTAACATCCGCTTCAAGCGTGACAAAGCAGCTAAACCAGAATTAGCTCAT
ACATTAAATGGTAGTGGTTTAGCAGTTGGACGTACATTTGCTGCTATTGTTGAAAATTAC
CAAAATGAAGATGGAACAGTAACAATTCCAGAAGCATTAGTACCATTTATGGGTGGTAAA
ACACAAATTTCAAAACCAGTTAAATAA
>>0012|azlC_(branched-chain amino acid ABC transporter, transmembrane permease subunit)_[pos.: 14707 to 15402, length: 696, dir.: FRWD]
ATGACAACACATTTAAGTTTTAGACAAGGCGTGCAAGAGTGTATCCCTACATTATTAGGT
TATGCCGGTGTTGGTATTTCATTTGGTATTGTGGCTTCGTCTCAAAACTTTAGTATTTTA
GAAATTATCTTGTTATGTCTTGTTATATATGCCGGTGCTGCGCAATTTATTATGTGCGCA
TTGTTTATAGCAGGTACACCGATATCAGCGATTGTACTAACTGTATTTATCGTAAATTCA
AGAATGTTCCTTTTAAGTATGTCGCTTGCACCAAACTTCAAGACATATGGGTTTTGGAAC
CGTGTTGGATTAGGTTCATTAGTAACTGACGAAACGTTTGGTGTCGCCATTACACCTTAT
TTAAAAGGAGAAGCTATCAATGATCGCTGGATGCATGGTCTTAATATTACAGCATATTTA
TTTTGGGCAATTTCATGTGTAGCTGGGGCTTTATTTGGCGAATATATCTCAAATCCGCAA
ACGTTAGGATTAGACTTTGCTATCACAGCTATGTTTATCTTTTTGGCCATTGCGCAATTT
GAATCAATTACTAAATCGCGATTAAGAATTTACATAGTACTCATTATTGCCGTCATAGTA
ATGATGTTATCGCTAAGTATGTTTATGCCTTCATATCTAGCAATATTAATTGCAGCCACA
ATTTCAGCAGCGTTAGGAGTGATGATGGAACGATGA
>>0013|azlD_(branched chain amino acid ABC transporter, transmembrane permease subunit)_[pos.: 15399 to 15728, length: 330, dir.: FRWD]
ATGATAACTCATATGAACATGTTAATACTTATTTTATTGTGTGGTATCGTAACGCTATTA
ATTCGAATTATACCTTTTATCATGATTTCAAAAGTGCAATTGCCTGATGTCGTGGTTCGA
TGGCTATCATTTATTCCGATCACACTATTTACGGCACTTGTCATTGACAGCATTATTCAG
CAGACGCCTCATGGTGAGGGGTATACATTAAACATCCCTTACATTATCGCGCTCATTCCG
ACGGTTATTTTATCTTTAATCACGCGTAGTTTAACTATTACAATTATTAGTGGGATTGTT
ATCATGGCAGCATTACGATTTTTCTTTTAA
>>0014|sam-L1_(SAM riboswitch locus 1)_[pos.: 15933 to 16031, length: 99]
TTCTTATTGTGAGAAGTTGAGGGACTTGGCCCTGTGATACTTCAGCAACCGACTTTATAG
CACGGTGCTAAAACCAACGAGTTACTCGAATGATAAGTA
>>0015|metX_(homoserine O-acetyltransferase)_[pos.: 16091 to 17059, length: 969, dir.: FRWD]
ATGACAAATTACACAGTAGATACTTTAAATCTAGGGAAATTTATTACAGAATCTGGGGAA
GTCATAGATAACTTGCGTTTGAGATATGAGCATGTCGGTTATCATGGACAACCATTAGTT
GTAGTTTGTCATGCATTAACTGGCAATCATTTAACATATGGAACAGATGATTATCCGGGG
TGGTGGCGAGAAATTATTGATGGGGGATATATTCCCATTCACGATTATCAATTTTTAACA
TTTGATGTTATTGGTAGTCCTTTCGGTTCAAGCTCACCTTTAAACGACCCTCATTTTCCT
GAAAAATTAACATTAAGAGATATTGTCAGAGCGAATGAACGAGGTATACAAGCCCTTGGT
TATGACAAAATTAATATTTTAATAGGGGGAAGTCTTGGAGGTATGCAAGCAATGGAACTA
CTTTACAATCAACAGTTTGAAGTAGATAAAGCCATTATCCTTGCTGCAACAAGCCGAACA
TCATCTTATAGTAGAGCTTTCAATGAAATTGCGCGTCAGGCCATTCATCTTGGTGGTAAG
GAAGGACTAAGTATTGCACGCCAATTAGGTTTTTTGACATATCGATCATCAAAAAGTTAT
GATGAACGTTTCACGCCGGATGAAGTAGTCGCATACCAACAACATCAAGGTAATAAATTT
AAAGAACATTTTGATTTGAATTGTTATCTGACACTGCTAGATGTATTGGATAGTCACAAC
ATTGACCGAGGTCGCACAGATGTAACGCATGTTTTTAAAAATTTAGAAACGAAAGTCTTA
ACGATGGGATTCATAGATGATTTGCTATATCCGGACGATCAAGTTCGTACTTTAGGTGAA
CGTTTTAAATATCATCGTCATTTCTTTGTACCTGATAACGTTGGTCATGACGGATTCTTA
TTAAACTTTAATACATGGGCACCTAACTTATATCATTTTTTGAATTTAAAGCATTTTAAG
CGCAAGTAA
>>0016|yybS_(putative transmembrane helix protein)_[pos.: 17367 to 18290, length: 924, dir.: FRWD]
GTGTTTTCAAAAATACAACCTAAAGCAACAATAATTGCAACGATTACGTTGGTATTTGTC
GCTTTAGCTTTATATCTAGTGCCTGGTTTAGGACTAATATTTGCATTATTTGCAACCATA
CCAGGTATCGTTTTATGGAATAAATCAATACAATCTTTCGGGATTAGTGCACTTATTACA
GTAATTATAACAACTGTTTTAGGTAATACTTTCGTTTTAAGTGCTATCATATTAGTCTTA
ATTGCAAGTTTAATTATTGGTCAATTGCTTAAAGAAAAAACGTCTAAAGAAAGAATATTG
TACGTAACAACAGTAGCGATGAGCTTAATTTCATTAATCGCTTTTATGTTACTACAAACA
TTTGGAAGAATTCCACCATCAGCGAGCATAGTAAAACCTTTCAAGCAAACATTACATGAA
GCGATTACGATGAGCGGTGCCGATGCGAATATGACCCAAATATTAGAAGAAGGGTTTAGA
CAAGCGACCGTTCAATTACCAGGTTTCATCATTATCATTACATTTTTAATCGTCTTAATT
AACTTAATCGTTACATTTCCGATTTTACGAAAATTTAAAATCGCTACACCTGTATTTAAG
CCACTTTTCGCGTGGCAAATGAGCGGTATTTTGTTATGGATATACATTATTGTTATCATA
TGTTTATTATTTACAGGTCAACCGAGTGTGTTCCAGAGCATTCTTTTAAACTTCCAACTT
GTGTTATCATTAGTGATGTATATTCAAGGTTTAAGTGTTATTCATTTCTTTGGTAAAGCG
AAAGGTTTGCCGAATGCAGTAACGATTTTACTATTGATTATCGGTACAATACTGACACCT
ACGACGCATATTGTAGGACTACTTGGTGTTATCGATTTAAGTTTGAATTTGAAGCGAATC
ATGAAAAATAATTCTAAAAAGTGA
>>0017|gdpP_(cyclic di-AMP phosphodiesterase)_[pos.: 18305 to 20272, length: 1968, dir.: FRWD]
ATGAATCGGCAGTCCACTAAGAAAGCTTTACTAATACCATTTGTCATCATGATCATCACA
GCAATTGTTTTAATGGGTGTATGGTTTATCTTTAATAGTCTTATAGCACTAATTGCATCT
ATCGTTCTTGTCGTGATGATTATTGTTAGCATCGTTTTATTCAGACAAGCTTTAATGAAA
ATGGATAGTTATGTAGATGGTTTGAGTGCTCAAATTTCAACAACAAATAATAAAGCAATC
AAACATTTACCAATTGGTATCATTGTTTTAGATGAAAATGATCACATCGAATGGGTTAAC
CAATTTATGACAGATCATATGGAAGCAAATGTCATTTCTGAATCTGTAAATGAAGTATTT
CCAAACATTTTAAAGCAATTAGATAGAGTGAAATCCGTTGAAATAGAATATAATCAGTAT
CATTTCCAAGTACGTTATTCTGAGAATGATCACTGCCTCTATTTCTTTGATATAACTGAA
CAAGTACAAACAAATGAACTATATGAAAATTCTAAACCAATCATTGCGACATTATTTTTA
GATAACTACGATGAGATTACTCAAAATATGAATGATACGCAGCGTTCGGAAATCAATTCA
ATGGTAACGCGTGTCATTAGTCGATGGGCGACTGAGTATAATATATTCTTTAAAAGGTAT
AGTTCAGATCAATTCGTAGCCTATTTAAATCAAAAAATATTAGCTGACTTAGAAGAATCT
AAATTTGATATCTTGAGTCAATTACGTGAAAAAAGTGTTGGTTATCGTGCCCAATTAACA
TTAAGTATCGGTGTTGGTGAAGGCACTGAAAATTTAATCGATTTAGGTGAATTATCACAA
TCAGGCCTAGACTTAGCATTAGGACGTGGTGGTGACCAAGTTGCAATTAAAAGTATTAAT
GGTAATGTGCGTTTCTATGGCGGTAAGACTGACCCGATGGAGAAACGTACTCGTGTAAGA
GCACGTGTGATCTCACATGCGTTAAAAGATATCCTTGCAGAGGGTGACAAAGTCATTATC
ATGGGGCATAAACGTCCTGACTTAGATGCAATTGGTGCAGCAATCGGTGTGTCTAGATTT
GCAATGATGAATAATTTAGAAGCATACATCGTATTAAATGAAACTGACATTGATCCAACA
TTACGACGCGTGATGAACGAAATTGATAAAAAGCCAGAGTTAAGAGAGCGATTTATTACA
TCAGATGATGCTTGGGATATGATGACATCTAAGACAACCGTAGTGATTGTTGATACGCAT
AAACCGGAACTGGTTTTAGATGAAAATGTCTTAAATAAAGCAAACCGTAAAGTTGTTATC
GATCATCATAGACGTGGTGAAAGCTTCATCTCTAATCCATTGTTGGTATATATGGAACCA
TATGCAAGTTCGACAGCTGAATTGGTAACAGAGTTACTGGAATATCAACCAACAGAACAA
CGTTTAACACGTCTTGAATCAACAGTGATGTATGCAGGTATTATTGTAGATACAAGAAAC
TTTACATTACGAACAGGATCAAGAACATTCGATGCAGCGAGTTATTTACGTGCACATGGT
GCAGATACGATTTTAACGCAACATTTCTTAAAAGATGATGTGGATACTTACATTAATCGA
TCTGAATTAATTCGAACTGTAAAAGTCGAAGATAATGGCATAGCCATTGCGCATGGTTCA
GAAGATAAAATTTATCATCCAGTAACAGTTGCACAAGCAGCAGATGAACTGTTAAGTTTA
GAAGGTATTGAAGCATCATATGTTGTTGCGAGACGTGAAGATAATCTGATTGGTATATCT
GCGCGTTCACTCGGTTCAGTAAATGTCCAGTTAACAATGGAAACACTTGGTGGCGGTGGA
CATTTAACCAATGCTGCAACACAACTTAAAGGTGTGACAGTCGAAGAGGCGATAGCACAA
TTACAACAAGCAATTACAGAACAATTAAGTAGGAGTGAAGATGCATGA
>>0018|rplI_(50S ribosomal protein L9)_[pos.: 20269 to 20715, length: 447, dir.: FRWD]
ATGAAAGTAATTTTTACACAAGATGTTAAAGGTAAAGGTAAAAAAGGTGAAGTTAAAGAA
GTACCAGTAGGTTATGCAAATAACTTCTTATTGAAAAAGAATTATGCTGTAGAAGCAACA
CCAGGTAACCTTAAACAATTAGAGTTACAGAAAAAACGTGCAAAACAAGAACGCCAACAA
GAAATTGAAGATGCTAAAGCATTAAAAGAAACTTTATCAAACATTGAAGTTGAAGTATCA
GCAAAAACTGGTGAAGGTGGTAAATTGTTTGGATCAGTAAGTACAAAACAAATTGCCGAA
GCACTAAAAGCACAACATGATATTAAAATTGATAAACGTAAAATGGATTTACCAAATGGA
ATTCATTCCCTAGGATATACGAATGTACCTGTTAAATTAGATAAAGAAGTTGAAGGTACA
ATTCGCGTACACACAGTTGAACAATAA
>>0019|dnaC_(replicative DNA helicase)_[pos.: 20747 to 22147, length: 1401, dir.: FRWD]
ATGGATAGAATGTATGAGCAAAATCAAATGCCGCATAACAATGAAGCTGAACAGTCTGTC
TTAGGTTCAATTATTATAGATCCAGAATTGATTAATACTACTCAGGAAGTGTTGCTTCCT
GAGTCATTTTATAGGGGTGCCCATCAACATATTTTCCGTGCAATGATGCACTTAAATGAA
GATAATAAAGAAATTGATGTTGTAACATTGATGGATCAATTATCGACGGAAGGTACGTTG
AATGAAGCGGGTGGCCCGCAATATCTTGCAGAGTTATCTACAAATGTACCAACGACGCGA
AATGTTCAGTATTATACTGATATCGTTTCTAAGCATGCATTAAAACGTAGATTGATTCAA
ACTGCAGATAGTATTGCCAATGATGGATATAATGATGAACTTGAACTAGATGCGATTTTA
AGTGATGCAGAACGTCGAATTTTAGAGCTATCATCTTCTCGTGAAAGCGATGGCTTTAAA
GACATTCGAGACGTCTTAGGACAAGTATATGAAACAGCTGAAGAGCTTGATCAAAATAGT
GGTCAAACACCAGGTATTCCTACAGGATATCGAGATTTAGACCAAATGACAGCAGGGTTC
AACCGAAATGATTTAATTATCCTTGCAGCGCGTCCATCTGTAGGTAAGACTGCGTTCGCA
CTTAATATTGCACAAAAAGTTGCAACGCATGAAGATATGTATACAGTTGGTATTTTCTCA
CTAGAGATGGGTGCTGATCAGTTAGCCACACGTATGATTTGTAGTTCTGGTAATGTTGAC
TCAAACCGCTTAAGAACCGGTACTATGACTGAGGAAGATTGGAGTCGTTTTACTATAGCG
GTAGGTAAATTATCACGTACGAAGATTTTTATTGATGATACACCGGGCATTCGAATTAAT
GATCTACGTTCTAAATGTCGTCGATTAAAGCAAGAACATGGCTTAGACATGATTGTAATT
GACTACTTACAGTTGATTCAAGGTAGTGGTTCACGTGCGTCTGATAACAGACAACAGGAA
GTTTCTGAAATCTCTCGTACATTAAAAGCATTAGCCCGTGAATTAGAATGTCCAGTTATC
GCGTTGAGTCAGTTATCTCGTGGTGTTGAACAACGACAAGATAAACGTCCAATGATGAGT
GATATTCGTGAATCTGGTTCGATTGAGCAAGATGCCGATATCGTTGCATTCTTATACCGT
GATGATTACTATAACCGTGGCGGCGATGAAGATGATGACGATGATAGTGGTTTTGAGCCA
CAAACGAATGATGAAAATGGTGAAATTGAAATCATCATTGCTAAGCAACGTAATGGTCCA
ACAGGCACAGTTAAGTTACACTTTATGAAACAATATAATAAATTTACCGATATCGATTAT
GCACATGCAGATATGATGTAA
>>0020|txbi_dnaC_var4_(bidirectional rho-independent terminator of dnaC variant 4)_[pos.: 22144 to 22209, length: 66]
GTAAAAAAAGTTTTTCCGTACAATAATCATTCCAATGATAAAATTGTACGGTTTTTATTT
TGTTCT
>>0021|txbi_dnaC_var1_(bidirectional rho-independent terminator of dnaC variant 1)_[pos.: 22277 to 22317, length: 41]
AAAGGGTTTTTAGAACGTTGAAGACGATTTGTAAAAATGAT
>>0022|purA_(adenylosuccinate synthase)_[pos.: 22426 to 23709, length: 1284, dir.: FRWD]
ATGTCATCAATCGTAGTAGTTGGGACACAATGGGGAGACGAAGGAAAAGGAAAAATAACG
GATTTCTTGGCAGAACAGTCAGATGTTATCGCGCGTTTTTCAGGTGGTAATAATGCAGGC
CATACCATTCAATTTGGCGGAGAAACATATAAATTACATTTAGTACCATCTGGTATCTTT
TACAAAGACAAATTAGCGGTAATCGGTAACGGAGTCGTTGTTGATCCAGTTGCACTATTG
AAAGAATTAGACGGATTAAATGAACGTGGCATTCCTACAAGTAATTTACGTATTTCTAAT
CGTGCGCAAGTGATTTTACCATATCACTTAGCACAAGATGAATATGAAGAACGTTTACGT
GGTGACAATAAGATTGGTACAACTAAAAAAGGTATCGGTCCAGCATATGTAGACAAAGTT
CAACGTATCGGTATTCGTATGGCAGATTTACTTGAAAAAGAAACATTCGAAAGATTATTA
AAATCAAACATTGAATATAAACAAGCATATTTCAAAGGTATGTTTAACGAAACATGTCCA
TCATTTGATGATATCTTTGAAGAATATTATACAGCAGGTCAACGTCTAAAAGAATTTGTA
ACAGACACATCAAAAATCTTAGACGATGCATTTGTAGCAGATGAAAAGGTACTTTTCGAA
GGTGCGCAAGGTGTAATGTTAGATATCGACCATGGTACATATCCATTCGTTACATCAAGT
AATCCAATTGCAGGTAACGTTACTGTTGGTACAGGTGTAGGTCCTACATTCGTTTCAAAG
GTAATTGGTGTATGTAAAGCTTATACATCACGTGTTGGTGATGGTCCATTCCCTACTGAA
TTATTCGATGAAGATGGACATCATATTAGAGAAGTTGGTCGTGAATACGGTACAACAACA
GGACGTCCACGTCGTGTAGGTTGGTTTGATTCAGTTGTATTACGTCACTCTCGTCGTGTA
AGTGGTATTACAGATTTATCTATTAACTCAATCGATGTTTTAACAGGCCTAGACACAGTG
AAAATCTGTACAGCTTATGAATTAGACGGTAAAGAAATTACTGAGTACCCAGCAAACTTA
GATCAATTAAAACGTTGTAAACCAATCTTTGAAGAGTTACCAGGTTGGACAGAAGACGTA
ACAAGTGTGCGTACTTTAGAAGAATTACCTGAAAATGCACGTAAATATTTAGAGCGTATT
TCAGAATTATGTAATGTACAAATTTCTATCTTCTCAGTTGGTCCAGATAGAGAACAAACA
AACCTATTAAAAGAATTGTGGTAG
>>0023|tx_purA_(rho-independent terminator of purA)_[pos.: 23735 to 23790, length: 56]
ATTATAAATACATGAGCCTTCTATCTTTATTGGTAGGAGGCTTTTGCTATGTTTGC
>>0024|tRNAglu_(tRNA glutamate)_[pos.: 24139 to 24213, length: 75]
GGCTCCTTGGTCAAGCGGTTAAGACACCGCCCTTTCACGGCGGTAACACGGGTTCGAGTC
CCGTAGGAGTCACCA
>>0025|tRNAasp_(tRNA asparagine)_[pos.: 24221 to 24296, length: 76]
GGTCTCGTAGTGTAGCGGTTAACACGCCTGCCTGTCACGCAGGAGATCGCGGGTTCGATT
CCCGTCGAGACCGTAC
>>0026|tx_tRNAasp_1_(rho-independent terminator of tRNAasp)_[pos.: 24285 to 24336, length: 52]
TCGAGACCGTACAAATGCCTATCCAAGAGGATAGGCATTTTTTTGCGTTTAA
>>0027|walR_(two component sensor/regulator of autolysis, transcriptional regulator)_[pos.: 24906 to 25607, length: 702, dir.: FRWD]
ATGGCTAGAAAAGTTGTTGTAGTTGATGATGAAAAACCGATTGCTGATATTTTAGAATTT
AACTTAAAAAAAGAAGGATACGATGTGTACTGTGCATACGATGGTAATGATGCAGTCGAC
TTAATTTATGAAGAAGAACCAGACATCGTATTATTAGATATCATGTTACCTGGTCGTGAT
GGTATGGAAGTATGTCGTGAAGTGCGCAAAAAATACGAAATGCCAATTATAATGCTTACT
GCTAAAGATTCAGAAATTGATAAAGTGCTTGGTTTAGAACTAGGTGCAGATGACTATGTA
ACGAAACCGTTTAGTACGCGTGAATTAATCGCACGTGTGAAAGCGAACTTACGTCGTCAT
TACTCACAACCAGCACAAGACACTGGAAATGTAACGAATGAAATCACAATTAAAGATATT
GTGATTTATCCAGACGCATATTCTATTAAAAAACGTGGCGAAGATATTGAATTAACACAT
CGTGAATTTGAATTGTTCCATTATTTATCAAAACATATGGGACAAGTAATGACACGTGAA
CATTTATTACAAACAGTATGGGGCTATGATTACTTTGGCGACGTACGTACGGTCGATGTA
ACGATTCGTCGTTTACGTGAAAAGATTGAAGATGATCCGTCACATCCTGAATATATTGTG
ACGCGTAGAGGCGTTGGATATTTCCTCCAACAACATGAGTAG
>>0028|walK_(two component sensor/regulator of autolysis, sensor histidine kinase)_[pos.: 25620 to 27446, length: 1827, dir.: FRWD]
ATGAAGTGGCTAAAACAACTACAATCCCTTCATACTAAACTTGTAATTGTTTATGTATTA
CTGATTATCATTGGTATGCAAATTATCGGGCTGTATTTTACAAATAACCTTGAAAAAGAG
CTGCTTGATAATTTTAAGAAGAATATCACGCAGTACGCTAAACAATTAGAAATTAGTATT
GAAAAAGTATATGACGAAAAGGGCTCCGTAAATGCACAAAAAGATATTCAAAATTTATTA
AGTGAGTATGCCAACCGTCAAGAAATTGGAGAAATTCGTTTTATAGATAAAGACCAAATT
ATTATTGCGACGACGAAGCAGTCTAACCGTAGTCTAATCAATCAAAAAGCGAATGACAGT
TCTGTCCAAAAAGCACTATCACTAGGACAATCAAACGATCATTTAATTTTAAAAGATTAT
GGCGGTGGTAAGGACCGTGTCTGGGTATATAATATCCCAGTTAAAGTCGATAAAAAGGTA
ATTGGTAATATTTATATCGAATCAAAAATTAATGACGTTTATAACCAATTAAATAATATA
AATCAAATATTCATTGTTGGTACAGCTATTTCATTATTAATCACAGTCATCCTAGGATTC
TTTATAGCGCGAACGATTACCAAACCAATCACCGATATGCGTAACCAGACGGTCGAAATG
TCCAGAGGTAACTATACGCAACGTGTGAAGATTTATGGTAATGATGAAATTGGCGAATTA
GCTTTAGCATTTAATAACTTGTCTAAACGTGTACAAGAAGCGCAGGCTAATACTGAAAGT
GAGAAACGTAGACTGGACTCAGTTATCACCCATATGAGTGATGGTATTATTGCAACAGAC
CGCCGTGGACGTATTCGTATCGTCAATGATATGGCACTTAAGATGCTTGGTATGGCGAAA
GAAGACATCATCGGATATTACATGTTAAGTGTATTAAGTCTTGAAGATGAATTTAAACTG
GAAGAAATTCAAGAGAATAATGATAGTTTCTTATTAGATTTAAATGAAGAAGAAGGTCTA
ATCGCACGTGTTAACTTTAGTACGATTGTGCAGGAAACAGGATTTGTAACTGGTTATATC
GCTGTGTTACATGACGTTACTGAACAACAACAAGTTGAACGTGAGCGTCGTGAATTTGTT
GCCAATGTATCACATGAGTTACGTACACCTTTAACTTCTATGAATAGTTACATTGAAGCA
CTTGAAGAAGGTGCATGGAAAGATGAGGAACTTGCGCCACAATTTTTATCTGTTACCCGT
GAAGAAACAGAACGAATGATTCGACTGGTCAATGACTTGCTACAGTTATCTAAAATGGAT
AATGAGTCTGATCAAATCAATAAAGAAATTATCGACTTTAACATGTTCATTAATAAAATT
ATTAATCGACATGAAATGTCTGCGAAAGATACAACATTTATCCGAGATATTCCGAAAAAG
ACGATTTTCACAGAATTTGATCCTGATAAAATGACGCAAGTATTTGATAATGTCATTACA
AATGCGATGAAATATTCTAGAGGCGATAAACGTGTCGAGTTCCACGTGAAACAAAATCCA
CTTTATAATCGAATGACGATTCGTATTAAAGATAATGGCATCGGTATTCCTATCAATAAA
GTCGATAAGATATTCGACAGATTCTATCGTGTAGATAAGGCACGTACGCGTAAAATGGGT
GGTACTGGATTAGGACTAGCCATTTCGAAAGAGATTGTGGAAGCTCACAATGGTCGTATT
TGGGCAAACAGTGTAGAAGGTCAAGGTACATCTATCTTTATCACACTTCCATGTGAAGTC
ATTGAAGACGGTGATTGGGATGAATAA
>>0029|walH_(extracellular negative effector of the regulator of autolysis)_[pos.: 27439 to 28773, length: 1335, dir.: FRWD]
ATGAATAATAAGGAACATATTAAATCTGTCATTTTAGCACTACTCGTCTTGATGAGTGTC
GTATTGACATATATGGTATGGAACTTTTCTCCTGATATTGCAAATGTCGACAATACAGAT
AGTAAGAAGAGTGAAACGAAACCTTTAACGACACCTATGACAGCCAAAATGGATACAACT
ATTACGCCATTTCAGATTATTCATTCGAAAAATGATCATCCAGAAGGTACGATTGCGACG
GTATCTAATGTGAATAAGCTGACGAAACCTTTGAAAAATAAAGAAGTGAAGTCCGTGGAA
CATGTTCGTCGTGATCATAACTTGATGATTCCGGATTTAAGCAGTGATTTTACATTATTC
GATTTTACGTATGATTTACCGTTATCAACATATCTTGGCCAAGTACTGAACATGAATGCG
AAAGTACCAAATCATTTCAATTTCAATCGTTTGGTCATAGATCATGATGCTGATGATAAT
ATCGTGCTTTATGCTATAAGCAAAGATCGCCACGATTACGTAAAATTAACAACTACAACG
AAAAATGATCATTTTTTAGATGCATTAGCAGCAGTGAAAAAAGATATGCAACCATACACA
GATATCATCACAAACAAAGATACAATTGATCGTACGACGCATGTTTTTGCACCAAGTAAA
CCTGAAAAGTTAAAAACATATCGCATGGTATTTAACACGATTAGTGTTGAGAAAATGAAT
GCTATACTATTTGACGATTCAACCATCGTTCGTAGTTCAAAGAGTGGTGTTACAACCTAC
AACAATAATACAGGTGTCGCAAACTATAACGATAAAAATGAAAAATACCATTATAAAAAC
TTGTCCGAAGATGAAGCAAGTTCCAGCAAAATGGAAGAAACGATTCCAGGAACCTTTGAT
TTTATTAATGGTCATGGTGGTTTCTTAAACGAAGACTTCAGATTGTTTAGTACGAATAAT
CAGTCAGGCGAGTTAACATATCAACGTTTCCTTAACGGTTATCCAACGTTTAATAAAGAA
GGCTCTAATCAAATTCAAGTCACTTGGGGTGAAAAAGGCGTCTTTGATTATCGTCGTTCG
TTATTGCGCACCGACGTTGTTTTAAATAGTGAGGATAATAAAACATTGCCGAAATTAGAG
TCTGTACGTTCAAGCTTAGCGAACAATAGTGATATTAATTTTGAAAAAGTAACAAACATC
GCTATCGGTTACGAAATGCAGGATAACTCAGATCATAATCACATTGAAGTGCAGATTAAC
AGTGAACTCGTACCGCGTTGGTATGTAGAATATGATGGCGAATGGTATGTTTATAACGAT
GGGAGGCTTGAATAA
>>0030|walI_(extracellular negative effector of the regulator of autolysis)_[pos.: 28774 to 29562, length: 789, dir.: FRWD]
ATGAACTGGAAACTTACAAAGACACTTTTCATTTTCGTGTTTATTCTTGTTAACATCGTG
TTAGTATCGATTTATGTTAATAAAGTCAATCGCTCACACATTAATGAAGTTGAGAGTAAC
AATGAAGTTAATTTTCAGCAAGAAGAAATTAAAGTACCGGCTAGTATATTGAATAAATCC
GTTAAAGGTATAAAATTAGAACAAATTACGGGGCGTTCAAAAGACTTTAGTTCTAAAGCT
AAGGGTGATTCGGATTTGACCGCAGCAGACGGTGGAAAATTATTGAATGCGAACATTAGT
CAATCGGTAAAGGTCAGTGACAATAACTTAAAAGATTTGAAAGATTATGTTAACAAACGT
GTGTTCAAAGGTTCAGAATATCAATTAAGTGAAATTAGTTCTGGTTCTGTAAAATACGAA
CAAACGTATGATAATTTCCCGATTTTGAACAATAGTAAAGCGATGTTGAACTTTAATATA
GAAGATAACAAAGCGGCTAGTTATAAACAATCAATGATGGATGACATTAAGCCCACAGAT
GGTGCTGATAAAAAGCATCAAGTGATTGGTGTGAGAAAAGCAATCGAGGCATTATATTAT
AATCGTTACTTGAAAAAAGGTGATGAAGTCATTAATGCTAGACTCGGTTACTACTCAGTC
GTGAACGAAACGAATGTTCAATTGTTACAACCAAACTGGGAAATTAAAGTGAAGCATGAC
GGTAAGGATAAAACGAATACTTACTATGTCGAAGCGACAAATAATAACCCTAAAATTATT
AATCATTAA
>>0031|walJ_(exonuclease associated with regulator of cell wall autolysis)_[pos.: 29950 to 30750, length: 801, dir.: FRWD]
ATGAGCCGCTTGATACGCATGAGTGTATTAGCAAGTGGTAGTACAGGTAACGCCACTTTT
GTAGAAAATGAAAAAGGTAGTCTATTAGTTGATGTTGGTTTGACTGGCAAGAAAATGGAA
GAATTGTTTAGTCAAATTGACCGTAATATTCAAGATTTAAATGGTATTTTAGTAACCCAT
GAACATATTGATCATATTAAAGGATTAGGTGTTTTGGCGCGTAAATATCAATTGCCAATT
TATGCGAATGAAAAGACTTGGCAGGCAATTGAAAAGAAAGATAGTCGCATCCCTATGGAT
CAGAAATTCATTTTTAATCCTTATGAAACAAAATCTATTGCAGGTTTCGATGTTGAATCG
TTTAATGTGTCACATGATGCAATAGATCCGCAATTTTATATTTTCCATAATAACTATAAG
AAGTTTACGATTTTGACAGATACGGGTTACGTGTCTGATCGTATGAAAGGTATGATACGT
GGCAGCGATGCGTTTATTTTTGAGAGTAATCATGACGTCGATATGTTGAGAATGTGTCGT
TATCCATGGAAGACGAAACAACGTATTTTAGGCGATATGGGTCATGTATCTAATGAGGAT
GCGGGTCATGCGATGACAGACGTGATTACAGGTAACACGAAACGTATTTACTTATCGCAT
TTATCACAAGATAATAATATGAAAGATTTGGCGCGTATGAGTGTTGGTCAAGTATTGAAC
GAACACGATATTGATACGGAAAAAGAAGTATTGCTATGTGATACGGATAAAGCTATTCCA
ACGCCAATATATACAATATAA
>>0032|sasH_(cell-wall attached adenosine synthase A)_[pos.: 30995 to 33313, length: 2319, dir.: FRWD]
ATGAAAGCTTTATTACTTAAAACAAGTGTATGGCTCGTTTTGCTTTTTAGTGTAATGGGA
CTATGGCATGTCTCGAACGCGGCTGAGCAGCATACACCAATGAAAGCACATGCAGTAACA
ACAATAGACCAAGCAACAACAGATAAGCAACAAGTACCGCCAACAAAGGAAGCAGCTCAT
CAATCTGGTGAAGAAGCGGCAACCAACGTATCAGCATCAGCACAGGGAACAGCTGATGAT
ACAAACAACAAAGTAACATCCAACGCACCATCTAACAAAACATCTACAGCAGTTTCAACA
ACAGTAAACGAAACGCGCGATGTAGATACACAACAAGCCTCAACACAAAAACCAACTCGC
ACAGCAACATTCAAATTATCAAATGCTGAAACAGCATCACTTTCACCACGAATGTTTGCT
ACCAATGCACCACAAACAACAACACATAAAATATTACATACAAATGATATCCATGGCCGA
CTAGCCGAAGAAAAAGGGCGAGTTATCGGTATGGCTAAATTAAAAACAGTAAAAGAACAA
GAAAAGCCTGATTTAATGTTAGACGCAGGAGACGCATTCCAAGGTTTACCACTTTCAAAC
CAGTCTAAAGGTGAAGAAATGGCTAAAGCGATGAATGCAGTAGGTTATGATGCTATGGCA
GTCGGTAACCATGAATTTGACTTTGGATACGATCAGTTGAAAAAGTTAGAGGGTATGTTA
GACTTCCCGATGCTAAGTACTAACGTTTACAAAGATGGGAAACGCGCGTTTAAACCATCG
ACGATTGTAACGAAAAATGGTATTCGTTATGGAATTATTGGCGTAACGACACCAGAAACA
AAGACGAAAACAAGACCTGAAGGCATTAAAGATGTTGAATTTAGAGATCCATTACAAAGT
GTGACAGCAGAAATGATGCGTATTTATAAAGACGTAGATACATTTGTTGTTATATCACAT
TTAGGTATTGATCCTTCAACACAAGAAACATGGCGTGGTGATTACTTAGTGAAACAATTA
AGTCAAAATCCACAATTGAAGAAACGTATTACAGTCATTGATGGTCATTCACATACCGTA
CTTCAAAATGGTCAAATTTATAACAATGATGCATTAGCACAAACAGGTACAGCACTTGCG
AATATCGGTAAGATTACATTTAATTACCGCAATGGAGAGGTATCGAATATTAAGCCGTCA
TTGATTAACGTTAAAGACGTTGAAAATGTGACACCGAACAAAGCATTAGCTGAACAAATT
AATCAAGCTGATCAAACATTTAGAGCACAAACAGCAGAGGTTATTATTCCAAATAATACG
ATTGATTTCAAAGGAGAAAGAGATGACGTTAGAACGCGTGAAACAAATTTAGGAAACGCG
ATTGCAGATGCTATGGAAGCATATGGCGTTAAGAATTTCTCTAAAAAGACTGACTTTGCC
GTGACAAATGGTGGAGGTATTCGTGCCTCTATCGCAAAAGGTAAGGTGACACGCTATGAT
TTAATCTCAGTATTACCATTTGGAAATACGATTGCGCAAATTGATGTAAAAGGTTCAGAC
GTCTGGACAGCTTTTGAACATAGTTTAGGCGCACCAACAACACAAAAAGATGGTAAGACA
GTATTAACAGCGAATGGTGGTTTACTACATATCTCTGATTCAATCCGTGTTTACTATGAT
ATGAATAAACCATCTGGCAAACGAATTAACGCTATTCAAATTTTAAATAAAGAGACAGGT
AAGTTTGAAAATATTGATTTAAAACGTGTATATCACGTAACGATGAATGACTTCACAGCA
TCAGGTGGAGACGGATATAGTATGTTCGGTGGCCCTAGAGAAGAAGGTATTTCATTAGAT
CAAGTACTAGCAAGTTATTTAAAAACAGCTAACTTAGCTAAGTATGATGCGACCGAACCA
CAACGTATGTTATTAGGTAAACCAGCAGCAAGTGAACAACCAGCTAAAGGACAACAAGGT
AGCAAAGGTAGTGAGTCTGGTAAAGATACACAACCAATTGGTAAAGAGAAAGTGATGAAT
CCAGCGAAACAACCAGCGACAGGTAAAGTTGTGTTGTTACCAACGCATAGAGGAACTGTT
AGTAGCGGTGCAGAAGGTTCTGGTCGCACATTAGAAGGAACTACTGTATCAAGCAAGAGT
GGGAAACAATTGGCTAGCATGTCAGCGCCTAAAGGTAGCGCACATGAGAAACAGTTACCA
AAAACTGGAACTGATCAAAGTTCAAGCCCAGCAGCGATGTTTGTATTAGTAACAGGTATA
GGTTTAATCGCGACTGTACGACGTAGAAAAGCTAGCTAA
>>0033|tx_sasH_(rho-independent terminator of sasH)_[pos.: 33315 to 33380, length: 66]
ATATATTGAAAACAATACTACTGTATTTCTTAAATAAGAGGTACGGTAGTGTTTTTTTAT
GAAAAA
>>0034|orfX_(23S rRNA methyltransferase)_[pos.: 33681 to 34160, length: 480, dir.: FRWD]
ATGAAAATCACCATTTTAGCTGTAGGGAAACTAAAAGAGAAATATTGGAAGCAAGCCATA
GCAGAATATGTAAAACGTTTAGGCCCATACACCAAGATAGACATCATAGAAGTTCCAGAC
GAAAAAGCACCAGAAAATATGAGCGACAAAGAAATCGAGCAAGTAAAAGAAAAAGAAGGT
CAACGAATACTAGCCAAAATCAAACCACAATCAACAGTCATTACATTAGAAATACAAGGA
AAGATGCTATCTTCCGAAGGGTTAGCCCAAGAATTGAACCAACGCATGACCCAAGGGCAA
AGCGACTTTGTATTCGTCATTGGCGGATCAAACGGCCTGCACAAGGACGTCTTACAACGC
AGTAACTACGCACTATCATTCAGCAAAATGACATTCCCACATCAAATGATGCGGGTTGTG
TTAATTGAGCAAGTGTATAGAGCGTTTAAGATTATGCGTGGAGAAGCGTATCATAAATGA

>>0035|sRNA6_(antisense RNA associated with orfX)_[pos.: 33861 to 34144, length: 284]
CAACGAATACTAGCCAAAATCAAACCACAATCAACAGTCATTACATTAGAAATACAAGGA
AAGATGCTATCTTCCGAAGGGTTAGCCCAAGAATTGAACCAACGCATGACCCAAGGGCAA
AGCGACTTTGTATTCGTCATTGGCGGATCAAACGGCCTGCACAAGGACGTCTTACAACGC
AGTAACTACGCACTATCATTCAGCAAAATGACATTCCCACATCAAATGATGCGGGTTGTG
TTAATTGAGCAAGTGTATAGAGCGTTTAAGATTATGCGTGGAGA
>>0036|DR_SCC_(direct repeat of SCC)_[pos.: 34142 to 34160, length: 19]
AGAAGCGTATCATAAATGA
>>0037|C1PH93_(putative protein)_[pos.: 34213 to 35499, length: 1287, dir.: FRWD]
ATGGGAATTTATCATTTAAATAAAGATAAAGATGTATTGACAGATTTAAAGTCAAATGAA
AAACAAGAGCAGGTTGCTACATTTATAAATAAACATCTTTCAGCAAATAATTTAACGATA
TTTATCGGTTCAGGATGCTCGACAGGTGCTGTTCCTTTAATGTCTACTACAATGAAAAAC
ATATTAGAAGAAAATGAGAGTGTCTTAAATTATGTAAAAAAATTTCTGAATTCTAAAGGG
ATTAAAGAATTTATAAAGTATGTAGAAGAACAAGAACAAGAAAAAATACAAGAGAAAGAA
AGAAAAGCGTTACATACAATAATGGATCAATTAGAGGCTGAAAATTTTAAAAATTTAGAA
GAATATAGTGGTTGGTTAGATATGCAAGATAGTGAATATAAAGAAGAAATATTGAATTTT
TTAGATTGTTATTATCTAAATTATAGTAATATTGAGGAATTACTAAATTGGATACAAAAT
GGACTTCATTATGACAATAATAATGGAGATTTGAAAGACGTGTTTACTACTTTAAAAAGT
GAGTTTATAAAAACTATTCCTAAAGTGGGTGATAAAGAATACAGTACAGAAACTTATGAA
ATATATAAGGACTTTTATCGTTATGTATTTGATAAAAGAACTGAACAAAAATCTAAAGTA
TCAATTTTCACTACAAATTATGATTTGTTTAATGAATATGCACTTGAGAATAATAATATT
ATCTATAGTACGGGGATTCAAAATACAATACTTAAAAAATTTGACATTAATCAATTTAAA
TACAGAGTTGTAGATGATACAAACAGGTATAAAGAAAAATGGCAACCAGTATCTAAAGAG
GCAAATTTATATAAAATACATGGTTCGATAAATTGGAAGTCCAATGAAGAAGGGGAATTG
CAACAAATCGATTTTAATGATGAAGATGATCAGGTGGTCATTTATCCAACCATGTTGAAA
CACAAGGAAACAGCACAAGCACCGTATTCAGAATTGTTCAGAGAATTCTCTAATTGTTTA
CAGATAAAAGATACTACTTTAATTATTATAGGGTATGGATTCCCAGATGAACATATTAAT
AATATAATAGCTCAGAATTTAAAGAATCAAGATTTTAATTTAATAATATTTGGTGATGTT
AAAGAAGAAAACGTGAAGAATTTCTATGATAATTTTAAGAATTTTAATTTACATCTTATC
GGAGGTAATTCAAGTAAAGCAGAGCAAAAAGCACATTATTTCCAGTTTATCGTAGAAAAT
TTTCTGAAAAATCAAAGGAGAAGATAA
>>0038|C1PH94_(putative protein)_[pos.: 35505 to 37192, length: 1688, dir.: FRWD]
ATGCATAGTATTGGAAAAGTCACAAGTGTTACATTTGAAAAGTTAATATTCGAAGTTAGT
GATTTTGAAAAACTAAATTATAATTTGTTAGGTCAAATTTACATAGCTAAAGGTGTAATA
GACTATGTAACAATAAAAAATGAATATAGTGAAAAATTTATATATCAAGTTGTAAAAGTA
GAAGATAAAGAAATTCCATTATCTTCTGAAGAGCACTCTAAATTTAAATATCATGGTAGG
TTTGAGTGTGTACCAGTAGGAATGATTAAACATGGAAAAATTGAGTTTAATTTAAAGAAA
TATCCTTTTTTACAAGATAAAGTTTATTTAACAAGTCAAGAAGAAATGGAAATGGTATTT
TCACATTTTCATAATGGAAATGATATAACTATTGGACTCATTGATGACCAATATCCAGCT
TATTTTAATACTGCTAAATTATTAACGAATCATACAGCTATAATTGGAAATACTGGATCT
GGCAAATCTACAACAGTACGTCAGATTATTTCAAAAATCAACAATCTAAACACCCAAAAT
TTACACTTTCACATATTCGATGTCCATGATGAATATAAAGATATAAATGGAGTGAAAATA
GTAGATGTAATAAATGACTTTAAAATTAATATTAAAAATTTAGAGATGCAAGACTGGATA
AATTTGATTAAACCATCGGAACTAGTTCAATTACCTATTTTACAAATGGGATTAAAATAT
GCCAATGCTATTGAAAATAAAATTATAGAGGAAGAATGGTTGAAGTGTTATATAGCGCTA
TCATTATATAGAAATCAGCAAACAGATGCTGTTACAAAGCGAACTAAGATTTTAAGCATA
TTAGATGGAACAAATATTGACACAGAAAAATATGATTCTAAATATGGAAATATGGACAGC
AATACTGAAAAAAAATTTATCGAGAGTTTGAAAAATGTAGTAGATAATGGTGGTAATATA
TTTACTTTAAGCGAAGTAATTGAAAAAGCAAAATATAATGTATCGAGTTTTAATAAATTA
TTAGAAGGATTAAACTATGTATTTTTACTTGAAGAAAGTAAAGGAAATAATCAAGCAAGA
TCATATTCAGCAACACTTGAAACGCGTATAAAAAATGTTCAAACACGATTTTCAAATTTA
TTTGGAAATAATGATACTGAACTGGAAGATAAATCAATTGTTTATTCAGTTTCAGAATTA
GATGATGATTTGTTATTATTTTTCACAACATTTATTTTAAAAAAAGAATTTGAAAAAAAC
AAAAAATGAAATTAGAAGATCGTTCAGTGAACGTTTTTATATTTGAAGAAGCTCATAGAT
ATATATCGAAATTTAAAGAAAGTAGCCAATTTAATGAAGTAGAAGCATTCAAAAAGATAG
CTAGAGAAGGAAGGAAATTCGGTTGTTTTTTAATGTTATCTAGTCAAAGGCCAAGTGAGC
TGTCTTCTACTGTCTTATCACAATGCAATAATTATATAGTCCATAGGGTAAAAAATAATG
TAGATTTAGAATATTTACTAAATTCCATTCCCTACATAAATAAATTTCAATTAAATCGTT
TTTCTTATTTACCTACTGGAACAGCTTATATAGTAGGAGAATTATTTCCAATCCCTGTAG
AAATAGAAATATTTGAAGAGTTTTCGAAAAACAGCACGATTACACCTGAAATAGTATATA
GATCTTGA
>>0039|WT65_000029_(hypothetical protein)_[pos.: 37353 to 37490, length: 138, dir.: FRWD]
ATGGCCAAATTAATACATTTACTTTCAATTTTATATAGACTTAGTTCAGATAAGAAATTT
ACTGTGAAACAAATTTCAGACACCTGTCATAATGGTGGGAAATCTTTATATAGTGCTATT
ACAAATTTGAAAAAATAA
>>0040|C1PH95_(putative protein)_[pos.: 37753 to 38364, length: 612, dir.: FRWD]
ATGAAAACACCTATTTATTATACGATTGTAAATAAAGGCAATAATATTGAAAATACAATA
TTTCAGACACCACCAAATACAGTTAGTGACTTTGACCATTTGGATGTTATGCGTTACTTA
CCATCAATTGTTGATATTAGTGAGATTTGTTTATTAGCCGAAGCAAAAAAAATACCAGAG
TTTAAAAAATCGCTAGACTTCATTCTTAATAAATTTGAAACATATACATTTAATATTGTT
AATGATTTAATTGAAATAACACTAACGAAAGACGCATTATTAAATTATCAAAAGTACTTG
TTACATCAATCAATCATAATAAGTAAATCATTAGCTTTAAAAAATAGTAACAATGGTTTA
TGTACACAAGAATTAAAATCCCAATTATATGGATATGAAAAGCTTCATTATGAACCAGCC
TTTCATATATTAGATAACGATTTAATTCCTAATATTAATGAAGAGCAAAGTGAATTGATA
CCCCTTGAGCATGTTGTTTTATTATCTGATGGGATTAGTTATTTAATGGATTATTTTGAC
AAAAATCCTGAAGCAACTTTCACATTATACATTGTGAAAGATTACACAAGTTATTACGAG
GTAGAATTATAA
>>0041|C1PH96_(putative protein, carboxymuconolactone decarboxylase family protein)_[pos.: 38703 to 39140, length: 438, dir.: RVRS]
TTATTCAGATAGCCTTAATATTGCTCCTAAATGTTGCTGTGCAGTAGTAAATAATACGAA
TGTAATTAATTCAATGATTTCTTCATCTGTCATCGTTTCTTTTAATAAACTTATACTTGA
TTCGGGTATGTTTTGTTTAGATTTTAAATAAACTTCAACAAAGCCAACACAAAGTAGAGA
TTTTTCGTTTAGAAATTTATTTGTAGGGCTACCTTTTGCTTTGCAATATTGACATCCGTT
TTGCTGGGCCAGTAACCTTCTTAATTCCTCTTTTAAATCTTTACTTATTGCCCCATCGCT
ACTTAAAAAATCAGATAAATTATTCCAGTATTTTAATAAGTTTTTATTATGTCCTAATAG
TTTTTCAAATGGTGTGTTTCCAATATTACTGTATTCTAATAATGTCATATCCTCATCTCC
TATCTTAATGATATACAT
>>0042|lrpC_(HTH-type transcriptional regulator Lrp/AsnC family)_[pos.: 39211 to 39624, length: 414, dir.: FRWD]
ATGAATGACTTAATAAATGAAAAAATAATCAATGTTTTGTTAAATAATAGTAGAATTACT
ATTAATGAATTAAGTAAACAAGTGAACTTATCTGCTCCAGCTGTAAGAGAAAGGGTAAAT
AAACTTGAAGATCAAGGTATTATAAAAGGTTATACAATTAACATAGATTATAAGGAATTA
GGTTACGATGTAGAAATATTAATTGAGTTAACTATAAAGAATAATAGATACAAAGATTTT
AAAGAATTTATTTCAAAACAAGATAATGTTGAGTTTTGTTATCGTGTATCAGGAGAGGCA
TGTTTTGTATTTAAGGTTCGGTTGGAAAATATGGATGAAGTGGAAACATTTGTTGATACC
ATACAACCATATGGGCAGACAAAATGTCAGTTTATCTTTTCATCAGTTGTCTAA
>>0043|Q6GD44_(putative acetyltransferase, GNAT family)_[pos.: 39686 to 40159, length: 474, dir.: FRWD]
TTGGAATATAAATCTTACAACAAAATGAGTAATAATATTTTATCTATCTTGTTGAGTGAA
AAAAATTTCGATAGTAAAATGGTAGTCT�/	AGGTAGTTACATTTTGTCTGAGTTGCCA
TGTATTGTTGCCTATAAAAATAATGATATCGTGGGGCTACTAACGTATAAAGTTTATGAT
GAGTATATTGAAATCATTTCTTTAGATAGTTTTGTAGAGAACAAGGGTATTGGTAGTCAT
TTACTTAATTATGCTGAAATAATTGCCTCAGATATGAGTAAAAGAAGTATCCGTGTTATT
ACTACAAATGAAAATATTAAGGCACTCTATTTCTATCAAAAAAATAAATATAGAATCACA
GACGTTATTTTTGATGCTGTAACAGAAGCTAGGAAAATAAAGCCGTCGATTCCTGCAATT
GATAAAAATGGCATTGAAATTAGAGATGAAATTGTTTTGAGGAAATGTTTGTAA
>>0044|dusC_(tRNA-dihydrouridine synthase C)_[pos.: 40267 to 41253, length: 987, dir.: RVRS]
CTATAATTCAATTTTAACGTCTTCGTCCATTTGGGCTTCAAATTCATCTAGTAGTGCTCG
TGCTTCTGCAATTGATTGTGTGTTCATCAATTGATGTCGAAGTTCACTAGCGCCTCTTAT
GCCACGCACATAGATTTTAAAGAATCTACGCAAGCTCTTGAATTGTCGTATTTCATCTTT
TTCATATTTGTTAAACAATGATAAATGCAATCTCAACAGATCTAATAGTTCTTTGCTTGT
GTGTTCGCGTGGTTCTTTTTCAAAAGCGAATGGATTGTGGAAAATGCCTCTACCAATCAT
GACGCCATCAATGCCATATTTTTCTGCAAGTTCAAGTCCTGTTTTTCTATCGGGAATATC
ACCGTTAATTGTTAACAATGTGTTTGGTGCAATTTCGTCACGTAAATTTTTAATAGCTTC
GATTAATTCCCAATGTGCATCTACTTTACTCATTTCTTTACGTGTACGAAGATGAATAGA
TAAATTTGCAATGTCTTGTTCGAAGACATGCTTCAACCAATCTTTCCATTCATCGATTTC
ATAGTAGCCAAGGCGTGTTTTAACACTTACTGGAAGCCCGCCTGCTTTAGTTGCTTGAAT
AATTTCGGCAGCGACGTCAGGTCTTAAGATTAAGCCGGAACCCTTACCCTTTTTAGCAAC
ATTTGCTACAGGACATCCCATATTTAAGTCAATGCCTTTAAAGCCCATTTTAGCTAATTG
AATACTCGTTTCACGGAACTGTTCTGGCTTATCTCCCCATATGTGAGCGACCATCGGCTG
TTCATCTTCACTAAAAGTTAAGCGTCCGCGCACACTATGTATGCCTTCAGGGTGACAAAA
GCTCTCGGTATTTGTAAATTCAGTGAAAAACACATCCGGTCTAGCTGCTTCACTTACAAC
GTGTCGAAAGACGATATCTGTAACGTCTTCCATTGGCGCCAAAATAAAAAATGGACGTGG
TAATTCACTCCAAAAATTTTCCTTCAT
>>0045|A6TXM6_(putative protein)_[pos.: 41561 to 41764, length: 204, dir.: FRWD]
ATGGAAGATTTAAAGGAATCTTTAAAAAGTTTAGGTTGGTGGGATTTATTTTTTGCGATA
CCTATGTTTCTGCTATTCGCATACCTTCCAAACTATAATTTTATAACGATATTTCTTAAC
ATTGTTATCATTATTTTCTTTTCCATAGGTTTGATTTTAACTACGCATATAATTATAGAT
AAAATTAAGAGCAACACGAAATGA
>>0046|A6QD71_(putative protein)_[pos.: 41813 to 42109, length: 297, dir.: FRWD]
ATGGCGACTGAGAAAGATGTAAATGATTTATTTTTAAATCATGTGAATTCAAATGCCGTT
AAAACTAGAAAGATGATGGGAGAATATATTGTTTATTATGATGGTGTGGTTATAGGTGGT
TTGTATGATAATAGACTATTGGTCAAGGCGACTAAAAGTGCACGTCATCAATTTCAAGAT
AATACATTAGTATCGCCGTATCCTGGTGCTAAAGAAATGATATTAATTCCAGACATTACC
GAAGTAACAAATCTCACTGATTTATTTGAGCTCATAAAAAATGATTTGCAAAAGTGA
>>0047|Q5HJT2_(major facilitator superfamily transporter)_[pos.: 42171 to 43391, length: 1221, dir.: RVRS]
TCACTCTTCTTTATGTGCATATTTTATTTTGTCTGTTTTGTTAACGAGCAGCAGTGTAAC
AAATATGAGTAAGGATAAAATGAGTATAATATAGAAACCGAATTTATCATTAATTTCATT
AATCCATCTTCCTAAAAATGGAGCAATGAAACTTTGCAGTAACAATGAAATTGACGTCCA
TATCGTAAATGAGCGACCGACATATTTATCTGAAACAGTGTTCATTATAGCTGTATTCAT
ATAAATTCTGATTGATGAAATTGAGTAGCCTAGTATAAATGATCCTATGAATAAGTAAAA
TGCTGAGTTTATCCAAATAAATAGTGCTGAATTTATGACTAATATGAAATATAACAAAAA
TATCAATGCTTTAGTTGAGATTTTTTTCGAAAGAATAGCTGAAATTAAACCTGCACATAA
TCCTCCAATGCCATATAACATATCTGAAAAACCAAATTGTACAGACGAAAGTTTTAAAAC
ATTATATACATATCCTGGTAATGATATGTTAAAGATCATTGTAAACACCATTGGTATGAT
TGAAATAACTCCAAAAATAAATATCATCATGTTGTCTTTTAAAAATTTCCATCCTAATAA
ATATTCTTGCAATAAGCTATTTGTTGATTCTTCCTCTGAATGAGTTGGTTTATCTACATG
CAATCTAAATAACATAAAAATGCTGATTAGAAACATCATTATAGTCATCGCTATAATTAG
AGTGAATCCATTTATTTCATATAATATTCCTGATAATCCACCTGCAATAAACATACCTGT
TTGCAAACTAATCTCTAATAGAGAATTTGCATCTGTATATTGATCTGGTTTTAAAATCTG
TTTAACTAAACTTCTAGATGTTGCCATATACGTAGTCCAACCTATCCCATTAACAATCGC
AAATCCAATCACTAAATAGGTCTCAAAGCCTATCATTAAGAGTGCTATGACAATGAGTAA
ATATAATATTACCTGAAGAAGATAGGTGATTAAAATAATATTTCGTCTATTATATTTATC
GGCTAGTCCACCTATTATAGGAGAAGCTAAGAAACCAGATAATACATTTAAAGCTAACAT
AATACCTAATAGTTGGGAGTCGTTAGTTTTGTCGATTAAATACCAATTAGCCCCAACTGT
ACTAATTCCAACTCCGAATGCTGAAATTATTTCTGCTAAAAAGAACAATCTGAAGTTTTT
AATTTTCAACAAATCAGTCAT
>>0048|Q6GD34_(putative protein)_[pos.: 43384 to 43935, length: 552, dir.: RVRS]
TCAGTCATAAATATCACCTTTTTTCAATGCAAGATTTATATTTGCGAGCTCTTCTATAAA
TTGAGAGTCGTTTAAAATATCGAATGGTTTATTGCCTTCTCCGATCAAAAATCTATAGTT
AGTAATATTCATAAACTCAAATATTAATTTGAATTGGTTGACTAAAGGTTGTGCTTTGGT
ATGCGGATTGTCGCCACCTATGATTAAAATCAAATACTTTTTTTGTGACATGATTTCTTT
GAAGTTGTCTATTTGCGTATCTCGCAATGACTCGGTCCATCTATCAATGAAGAGTTTTAA
AGACGCACTCATGGAGTACCAATAGAGTGGTGTTGAAAAAATAATAATATCTGATTCTAA
AACTTTGATTAAAATTTGTTCGTAATCATCATTATGAAAGTTGGCATCTTTGCTATGACG
ATTATCTGTAACCTTTTCAATGTTACTTTGATATAAATTCACAAAGTTGACTTTTAAATT
CTTCAATAGATTCTCTACTGCGATAGCTGAATTGCCATCTTTTCTACTACTTCCAAATAA
ACAAGTAATCAT
>>0049|A6QD75_(transcriptional regulator, LysR family domain protein)_[pos.: 44048 to 44908, length: 861, dir.: FRWD]
TTGAACTTAAACATTTTAAAATCATTTTTAGTAACTAGTGAAACAAAGAACCTTACTAAA
GCATCAGAATTACTTAACTATTCACAGTCAACTGTATCTACACATATTGAAAAATTAGAA
AAGCAATTAGATGTTAAATTATTTTATAGAAAAAAATATGGTATGGAACTAACGGAAGAA
GGCTTAGCATACGTTAAATACGCTAAAGTGATTTTAGATAGTAATAGCGAATACGAGAGA
GAAATAAAAGGACTTTACAATAAGAAGGTAAATATAAGTATTAACATGCAAGAAAGTCAG
TATTTGTATCGCTACTATAATAAGATTAGTGAATGGTTAGCTGAACACCCATATGTAAAC
TTAAAGTTTAAATCCGCACATTCTAATTTCTATATTAAAGAAGAAATTGCTAATTTTAAA
TCGGATATTAGCCTTATCACAGACGAAAAGATTATTAATAGTAACTTAACTGCTATTCCT
ATAACTGAAGAACGTTTAATATTTGTTACTAACAAAGAGATGAAAGATTTCAAATTAAAC
GATATTCAAAACCATACATTACTTGTTACTGAAAAAGGGTGTAGTTACAGAGAACAGTTA
GAAAAGATTCTCTATAAATATAGCTTTTCAACAAAACAAATGATTGAATTTCTAGGAATT
GAGTCATTGAAAAAACACTTAAAAAATTCAGATGGGATTGCGCTATTGCCGGAGTTTATT
GTTGCAGATGAATTAGAAAATAAAAGTTTGTTTCAAATAGATGTCGATGTCGATATTCCG
AATTTAGAAACAACTTTGATAATTAATCCTGAATCCAGTAAGCAAGTACTAGAATCTTTT
GTAAAAGATGTCTTTTTATAA
>>0050|Q6GKK6_(putative protein)_[pos.: 45172 to 45196, length: 25, dir.: TRNC-FRWD-FRAMESHIFT]
CAATACAAATATAACGGAAAGATAA
>>0051|Q7A890_(putative NTPase)_[pos.: 45499 to 48651, length: 3153, dir.: FRWD]
ATGAATCAATTGGTAAATGATACGTTATCGGCTTGGTTGTTGATTGAATCTTTAAGTCCA
GGAGAAGTTAGTTTTACAGCGGAAGATATATTATTAGCTGAAAATTTTAAAAATGGTGCA
AAGCAAGCACAACTTCAAAGTTTTGATGAATATTTTGAAATATGGAATGATGAACGCTTT
ATTATATCAGAAGAAAAATCAGAGATTGGCGAAATCATTTTTAAATTTTACAGACATTGT
TTCCGCTATAATGAAATTAATTTGAAAATTCAGGATATTTTTGATGATTATTCAGATATT
CATAATCCAAATGGGACACACTGTTATGGTTACACATTTAATATAGATAAACACGGTAAA
GTGATAGTTGATTCTATACATATTCCGATGATTATGAGTGCATTGAAAGAAATTGAAAAG
AACAAAAATGCCAATATAGAAGAAAAATTTAATGATTCTGTTGAAAAATTTGTTCAAAAA
GTAAAAGAAATTTTAGCAGATGAACCAATTAATGAATTTAAATTGAAGAAGATAGACAAA
GCTTATGATGAGTACTTTTCTGTATTAAATTCAAAGAAAGATGGATTATTTGCGCATTAT
GTAGCAATAGAATATGTGAAAGATAGTGATTTACCACAGCCGGAATTTAACAGCTTCTTC
ATAAGTGATATTGAGAAAGCAAGAAAATCTCCCAACCAAACTTTAATTGATTACATTGAA
GGTGTAGAAGAAAGTCAGCGCATAGAAGTAGATGAAAATAAAGAAATGTTTGACAAATTT
TTTCATCCTTCACGTTTGCCTGATGGACGCTGGCCATCACAGACTGAGTTTAGATTGTCT
TTAATGCAACAACTTGCTGTAAACCAAATCACGAGTGGTAATGAAAGAATAAGTTCTGTT
AATGGGCCACCAGGGACAGGTAAGACGACTTTATTAAAAGATATATTTGCTCATCTAGTA
GTTGAAAGAGGCAAAGAGTTAGCCAAACTAAATAATCCTAAAGATGCATTTGTCAAAACA
AAAATTCATGAAACAGATGATAAATACGTCTATTTACTTCAGGAATCTATTGCTAAATAT
AAGATGGTAGTTGCGTCTAGTAATAATGGCGCTGTTGAAAATATATCTAAAGATTTACCG
AAAATTGAAGAAATTATAAGAAATCCTGAAAAATGTAAATTCCCGGAATATGAACAGAAT
TATGCAAATTTAGCACATGAATTAAAAGATTTTGCTGAAATAGCTGAAGATTTGATAGGT
GAAAGTGCCTGGGGCTTATTTTCTGGAGTATTTGGAAAAAGCAGTAACATTAATAAAGTA
TTGGAGCACATGCTAAAAAAAGATGGGAATGATATTGGCTTTGCTAGATTACTTCAAAAT
GAAAATAATCGCATGAGCTATCACGAGTTAATGAGTGAATGGCAAGCACATCAACGTGAA
TTTTTAGAAGAGTTGAGGCATGTTGAAATGTTAAAAGAAGAATCTATTAGAGCCTATGAT
GTTTATAAAAATTGTGAGTCTTTCTCTAAGATTGAACATGAACTAAATAGCGAAAAAATG
AATGTTAAGGAAAAGTTGAATCATTTAGAAATTCAAATATCTTGTGACAATAAAGAAATT
GAAGATTTGGGTGATCGAATTAATTATAATACAAAGCAAATAGAAACTTTAAATGAGTTA
ATTAAATCCATCAAAGAAAGCAACAAAGGTTTTATTAACAAACTGAAGGCGATGTTTAAT
TCAGAAGAAGATGAAAGCTATAAAGATCATAATAAAGAGAAGCAACAATTATTAACACAA
CAGTTAGAGTTAGAGAAATGTAAAAAAAACAAACATGAAGACCTTGTTAGCAAACTAAAA
GAAAAAGAGAAATTAATTAAACAATTAACTAAAGTACAGTTGCAATTAGACGAGTTAAAT
TCACAGTTACAAGAGTTAGAAGCATATCGTATTAAGTCAAAAATTACAATTCCAGAAAAA
GATTTTTGGAGTGACAACAATTATGATGAGCGCCAAGTTACTAATTTGTGGACGAGTGAC
GAACTTCAATACAGACGTGCCATGCTCTTTTTAAGAGCAATGATATTGCATAAATTATTA
TTGATTGCTAATAATACAACTATTTATTATGCGATTAATGATTTTAAAGATAGAAGGAAA
TTAATTGATGCAAATCCAGATAAAGTACACAACGCATGGAATGTGATGCATTTAATATTT
CCAGTAGTTAGTACGACGTTTGCAAGCTTTAAATCTATGTATGGGGGCATACCAAAAGAT
TTCATAGACTACTTATTTATTGATGAAGCAGGACAAGCAATACCTCAAGCAGCTGTGGGA
GCATTATATCGTTCAAAAAAAGTTGTAGCTGTAGGTGATCCGATTCAAATAGAACCGGTT
GTGACTTTAGAAAATCATTTAATTGATAACATTCGTAAAAATTATCATGTTCCGGAATAT
CTAGTTTCTAAAGAAGCTTCTGTGCAGTCTGTTGCAGACAACGCCAATCAATATGGCTTT
TGGAAATCTGATGCTACTGATAGTAATCAAAAAACCTGGATAGGCATACCTTTATGGGTG
CATAGACGATGTTTAAAACCTATGTTCACGATAGCTAATCAAATCGCTTATAATAATAAA
ATGGTGCTACCTAGTAATATTACAAACGTAGGTAAGACCGGTTGGTATGACGTTAAAGGA
AACGCAGTACAAAAACAATTTGTGAAAGAGCATGGTGAAAAAGTATTGGAATTACTAGCT
AATGATTGGTTTGAAGCGATTAAGGAAGGTAAAAATGAGCCGAGTTCATTTGTAATATCA
CCATTTTCAGCAGTACAACAACAGGTTAAACGTATATTAAAGCAACAACTACCGGCTAGA
ATCGATATTCAACGTTCAAAAGTCAATCAATGGATTGATAAATCCATTGGAACTGTTCAT
ACTTTTCAAGGTAAAGAGGCTCAGAAGGTGTATTTTGTAATAGGTACTGATAATACCCAA
GATGGTGCTGTGAACTGGTCATGCGAAAAACCAAACTTGTTAAACGTTGCAGTGACAAGG
GCTAAAAAAGAATTTTATGTAATTGGCGACATGCAAAGAATACAGTCGAAACCATTTTAT
GAGACCATTTTTAAAGAAAGAAATGTAAAATAA
>>0052|Q2YUT2_(putative protein)_[pos.: 48734 to 49216, length: 483, dir.: FRWD]
ATGAAGAAATTTAACAACTGGATATTAAATGCAATAAGTGGATCTCAAACAGACAAGAAT
GGAACAACTGAAGAATTAAAAGGCGCAAAATTTATCATTTTATATGCATATTCAATGCTC
GTTTTGCTTGCGATAGTAATTTCTAACATATTCATTCACATTTTGGAGCCTAAATTATCA
ATCACCACTCAAATCATCATCGTTTTGATTTTAATTGAATCACTAATTGGACTACGTTTC
TTGAAAGGGTACGATGTTAGGCGTGGCAAAGATAAAGAAAATAAGAAAAATAGTAAGGAT
TTCGTTAAACTAAAATCAATTTTAGTAGCAATTTTATTTACATCATTGGTGCTGACAGCA
GGCACTGTAGCTGATATATACGGTTTCACTGACTTAGGGAATACTAGAAGTGATTTAATC
GTTTGGAGCATAGGTGGTATTATATTTGGCCTCGTATGTTACACAATGGAAGATAAAAAA
TAA
>>0053|plc_(phosphatidylinositol-specific phospholipase C)_[pos.: 49423 to 50409, length: 987, dir.: FRWD]
ATGAAAAAGTGTATTAAGACTTTGTTTTTAAGTATCATTTTAGTAGTGATGAGTGGTTTA
TATCATTCAGCACATGCGTCAGATTCGTTGAGTAAAAGTCCAGAAAATTGGATGAGTAAA
CTTGATGAAAGCAAACGTTTAACTGAGATTAATATACCGGGTTCACATGATAGTGGCTCA
TTCACTTTAACTGATCCGGTAAAATCAGTTTGGGCAAAGACTCAAGATAAAGATTACCTT
ACACAAATGAAGTCAGGAGTCAGATTTTTTGATATTAGAGGCAGAGCAAGTGCTGATAAT
ATGATTTCGGTTCATCACGGCATGGTTTATTTGCATCATGAACTAGGGAAATTTTTAGAT
GATGCTAAATATTACTTGAGTGCTTATCCAAATGAAACAATTGTGATGTCTATGAAAAAG
GACTACGATAGCGATTCTAAAGTTACGAAGACATTTGAAGAGATTTTTAGAGAATATTAT
TATAATAACCCGCAATATCAAAATCTTTTTTACACAGGAAGTAATGCGAATCCTACTTTA
AAAGAAACGAAAGGTAAAATTGTCCTATTCAATAGAATGGGGGGTACATACATAAAGAGT
GGTTATGGTGCTGACACGTCAGGTATTCAATGGGCAGACAATGCGACATTTGAAACGAAA
ATTAACAATGGTAACTTACATTTACAGGTACAAGATGAGTATAAAGATTATTACGATAAG
AAAGTAGAAGCTGTTAAAAATTTATTAGCTAAAGCTAAAACTGATAGTAACAAAGACAAT
CTATATGTGAATTTCTTGAGTGTGGCGTCTGGAGGCAGCGCATTTAATAGTACTTATAAC
TATGCATCACATATAAATCCTGAAATTGCAAAAACGATTAAAGCAAATGGGAAAGCTAGA
ACGGGTTGGCTGATTGTTGACTATGCAGGGTATCCGTGGCCTGTATATGATGATATCGTA
AGCGAAATTATAGATAGTAATAAATAA
>>0054|lpl-locus0080-1_(tandem lipoprotein-like protein, first locus)_[pos.: 50630 to 51400, length: 771, dir.: FRWD]
ATGATGAAACGATTAAATAAATTAGTGCTAGGTATTAGTTTTCTGTTTTTAGCCATTAGT
ATCACTGCTGGTTGTGGCATGGGTAAAGAAGCGGAAATTAAAAAAAGTTTTGAAAAAACG
TTGAGTATGTATCCGATTAAAAACCTAGAGGATTTATATGATAAAGAAGGATATCGTGAT
GATCAATTTGATAAAAAAGATAAAGGCACATGGATTGTTCGTTCGTCAATGTCGATTCAA
CCTAATGGAAAAGATATGAACGTAAAAGGTATGGTTTTATATATGAATAGAAATTCAAGA
ACAACAAATGGCTATTACTATGTTGATGTTATAGAAAGACAAGATAAAGGTATACATCGT
GATAACGAAAAAAAGTATCCTGTTAAAATGGTCGATAATAAAATCATTCCAACAAAAGAT
ATCAAAGACGAAAAAATAAAAAAAGAAATTGAAAACTTTAAGTTCTTCGCGCAATACGGC
AACTTTAAAGATTTATCGAAGTACAAAGATGGAGACATTTCATATAATCCAGAGGTGCCG
AGTTATTCAGCTAAATATCAATTAACTAATGATGATTATAATGTAAAACAATTACGTAAA
AGATATGACATACCAACAAATAACGCGCCGAAGTTGTTGTTGAAAGGTACAGGTAATTTA
AAAGGCTCATCAGTTGGATATAAAGATATTGAATTTACTTTCGTGGAGAAAAAAGGTGAA
AATATATACTTTAGTGATAGTCTACATTTTAAACCGAGTGAGGATAAATAA
>>0055|Q8NYT6_(HTH-type transcriptional regulator)_[pos.: 51498 to 53735, length: 2238, dir.: FRWD]
ATGCAACGTGATTATTTAATTCGAGTAGAAACTGAGAGTATGTCAGATTTCAAAAGGCTC
AATGGTTTAATGATTGGTTTTGTTATTAAAGGTGAGGCGCACATTTATGATGAAAATAAT
ATGACGCAATGCAACAGTGGCGACATTTTCATCATTAACCACCGCGACTTGTATCGATTT
CAACTTCAACAAGATGGCATCATATGTTATATCCAATTTCAAATGAAATATTTAGCAGAC
AAGTTTGATGATGTGCATTGTCTATATTTTCACTTAACAGATGCGACCACAACAAAAAAT
ATACATCAACTGAGAAATATAATGGCAAGACTGGTTTCAACACATATTCGACATAATGAG
TTGTCTAAATTGACTGAGCAACAACTTGTGATTCAGTTGCTTATGCATATGATTCATTAT
GTCCCGCGTACATATCATTCGAACCAAAGTATCTTAAATGATGATAAAGTGAATCAAGTA
TGCGACTATATCGAGTTACATTTTCATGAAGACTTAAGCCTTTCGGAATTAAGCGAATAT
GTTGGGTGGTCAGAGAGCCATCTGTCTAAAAAGTTTGCAGAATCGCTAGGTGTAGGATTC
CAGCATTTCTTAAATACGACGCGAATTGAGCATGCGAAACTCGATTTGACATACACAGAT
GAAACGATTACTGATATTGCATTGCAAAATGGCTTTTCAAGTGCAGCGAGCTTTGCGAGA
ACATTTAAACACTTTACGCATCAAACACCTAAACAATATCGAGGTGATCGTCCAGCAATC
ACTGAAAATCAACAATCGGCACAACATAATTATCACGACCGTGAATTGATATTACTTTTA
AATGACTACATTGAAGAAATGAATCATTTCATTGAAGATATTGAAAAGGTGAACTATAAA
GAGATTACCTTTCAACCAACCAATCACCAACTAAATCAATTTAATCATATTATTCAAGTG
GGCTATTTGAGGAATTTGCTCAATACACAGTATCAATCACAGTTGCTTACATGTCATCAT
GATTTCCGTGTCAATGAAGTATTAGCATATGATGTGATGCCATATATCATGAAAAAGCTC
AATGCGCCATTCACGTATGATGCAGAAATTTCGAATATATTTTATGATATCGATTTGTGC
TTAGACTTTTTATTAGATCATAACTTTAGTTTGACAATGCATTTGGATCAGTATGACTCA
CGTGATTATATCGATGCATTTAAAATTTTTATCCATCACGTTGCCCTGCATGTCAGTCAT
AGAAAAGATTTGAAGTTCAACTTGTATGTGACGACATTGCACACGTCTTTGATTGAAATG
ATTGATTATTTTAAAGCATTATTCCCTAATGGTGGCTTGTACATTCACTTAGATCAAGCT
ACGGAAAGACATCTACCATTGCTGAAACGACTTGAGCCACACATCGACCATTTTGTATTT
GATGCCAATTCAAATGATGCTGTTGATTTTAATAAAATGAATGATGATGAATTTAAAACC
GCAAGTCAAATGATTATTAATAAAACGAATTACCTTATCGATTTAATGCATCGTCATCAC
CTAAAGCGTCCACTCATTTTACTCAATTGGAATACATTGACAGGTGATACATTTATTACA
AACGGCGAATATTTTAGAGGTGGTATCATCATTGAGCAATTATTAAAATTAAGTTCTAAA
GTAGAGGGTATCGGGTATTGGTTGAATTATGATTTGCATGTCAGTCATTGTAGAAATGAA
CGGGATTATATGAATTCTATTGAACTGTTTCATCAATATAATGGAAAACGTCCGGTCTAT
TTCACGGCATTGCTATTTAATAAATTAACAAGCAATATTTTATATTCTGATGATACATGT
ATTGTCACGGGAACTGATTCAAATTTTCAAATATTGTTATATGATGCAAAGCATTTTAAT
CCGTACTTAGCGTTGGACAATCAAATGAATATGCGTGCAACGGAAATGATCCATTTGAAC
ATTAATGCCCTAGAAGAAGGTATGTATAAGATTAAACATTTTACCTTAGATAAAGAAAAC
GGTGCATTATTTAATCTTTGGCGCAAACATCATACGATACATGGTATGGACAAGGACTCT
ATAGATTACGTTAATCGAATGAGTTTTCCAAAATTAGAAGTGTATGATATAGATGTGACG
GATACGCTGGCATTAAATATTAAAATGATTACAAATGGAATTCACTTAATTGAAGTAAAA
CGTTACCCAAGTTCATAA
>>0056|Teg15as_(antisense RNA)_[pos.: 53526 to 53769, length: 244]
GATAAAGAAAACGGTGCATTATTTAATCTTTGGCGCAAACATCATACGATACATGGTATG
GACAAGGACTCTATAGATTACGTTAATCGAATGAGTTTTCCAAAATTAGAAGTGTATGAT
ATAGATGTGACGGATACGCTGGCATTAAATATTAAAATGATTACAAATGGAATTCACTTA
ATTGAAGTAAAACGTTACCCAAGTTCATAAAATGATCACAAATCACAATTTATGTTATAC
ATAA
>>0057|Q8NYT5_(Mn2+ binding amidohydrolase)_[pos.: 53886 to 55064, length: 1179, dir.: FRWD]
ATGAATCAACAATTAATTGAAGCTTTAAAATCAAAAGAAGACAAAATGATTGAGATCAGA
CGTTATTTACATCAGCATCCAGAATTATCTTTTCATGAGGATGAAACGGCGAAATACATC
GCTGAATTTTACAAAGGTAAAGATGTAGAAGTAGAAACGAATGTCGGACCACGTGGAATT
AAAGTAACGATTGATTCAGGGAAACCTGGTAAAACATTAGCAATTCGTGCAGACTTTGAT
GCATTACCTATTACTGAAGATACAGGATTATCTTTTGCATCACAAAATAAAGGTGTTATG
CACGCATGTGGTCACGATGCACATACAGCATACATGCTTGTATTAGCAGAGACGCTTGCT
GAAATGAAAGATAGTTTTACAGGAAAAGTCGTTGTGATACATCAACCAGCTGAAGAAGTA
CCACCAGGTGGTGCTAAAGCAATGATTGAAAATGGTGTATTAGACGGTGTTGATCATGTA
TTAGGTGTACACGTCATGAGCACAATGAAAACAGGCAATGTGTATTACAGACCTGGTTAT
GTTCAAACAGGACGCGCATTCTTCAAATTGAAAGTTCAAGGTAAAGGTGGTCATGGTTCA
TCACCACATATGGCCAATGATGCCATTGTTGCAGGTAGCTACTTCGTCACAGCGTTACAA
ACAGTTGTATCTAGACGACTAAGTCCATTTGAAACCGGTGTTGTCACAATCGGTTCATTT
GACGGTAAAGGTCAATTCAATGTTATTAAAGATGTTGTTGAAATTGAAGGTGATGTACGT
GGATTAACAGATGCTACAAAAGCAACAATTGAAAAAGAAATTAAACGTTTATCAAAAGGA
TTAGAAGCATTGTATGGTGTAACTTGCACATTAGAATATAACGATGATTATCCTGCACTA
TATAATGATCCAGAGTTTACTGAGTACGTGGCTAAGACGCTAAAAGAAGCAGACCTTGAA
TTTGGTGTCGAAATATGTGAACCACAACCACCTTCAGAAGACTTTGCATACTATGCTAAG
GAACGACCAAGTGCCTTTATTTATACAGGTGCAGCTGTGGAAGATGGTGAAATTTACCCA
CATCATCATCCTAAATTTAACATTTCAGAAAAATCATTACTTATTTCGGCAGAAGCTGTA
GGGACAGTTGTTTTAGATTACCTTAAAGGAGATAACTAA
>>0058|norC_(multidrug efflux pump)_[pos.: 55066 to 56454, length: 1389, dir.: FRWD]
ATGAATGAAACGTATCGCGGGGGCAACAAGTTAATCTTAGGTATTGTATTAGGTGTTATT
ACATTTTGGTTGTTTGCACAATCACTTGTAAATGTTGTGCCAAATTTACAACAAAGTTTT
GGTGCAGACATGGGAACAATTAGTATTGCGGTAAGTCTAACCGCACTATTTTCAGGCATG
TTTGTTGTTGGAGCAGGCGGCCTAGCAGATAAAATTGGACGCGTGAAAATGACGAATATC
GGCTTATTATTAAGTATTATTGGTTCAGCATTAATTATTATTACAAATTTACCAGCATTG
TTAATTTTAGGTCGTATTATACAAGGCGTATCAGCAGCGTGTATTATGCCTTCCACATTG
GCCATTATGAAAACTTATTATGAGGGAGCTGAACGTCAGCGTGCCTTAAGCTACTGGTCT
ATCGGTTCTTGGGGTGGAAGTGGTATCTGTTCACTCTTCGGTGGTGCAGTTGCGACAACT
ATGGGTTGGAGATGGATTTTCATCTTCTCAATTATCGTTGCCGTACTTTCAATGTTACTC
ATCAAAGGGACGCCTGAAACGAAATCAGAAGTTACCAATACACATAAATTTGACGTTGCA
GGTCTAATTGTTCTAGTAGTTATGTTATTAAGTTTAAACGTTGTTATTACTAAAGGTGCA
GCACTTGGTTATACATCATTATGGTTCTTTGGTTTGATTGCAATCGTAATTGTAGCATTC
TTTATTTTCTTAAATGTTGAGAAAAAAGTAGATAATCCACTTATTGATTTTAAATTATTT
GAAAATAAACCATATACAGGTGCAACGATTTCGAACTTCTTATTAAACGGTGTTGCAGGT
ACATTAATTGTAGCGAATACATTCGTGCAACAAGGTTTAGGTTATACAGCATTGCAGGCA
GGATACTTATCAATCACTTATTTAATCATGGTGTTATTGATGATTCGAGTTGGTGAAAAA
TTATTACAAAAAATGGGTTCTAAGCGACCAATGTTATTAGGTACATTCATTGTGGTCATT
GGTATTGCACTTATTTCATTAGTATTCTTACCAGGCATATTTTATGTTATCAGTTGTGTC
GTAGGATATTTATGTTTCGGACTAGGCTTAGGTATTTATGCAACACCTTCTACAGATACA
GCTATTTCGAATGCACCGTTAGATAAAGTTGGCGTTGCTTCAGGTATTTATAAAATGGCT
TCATCACTTGGTGGCGCATTCGGTGTCGCAATTAGTGGTGCAGTATATGCCGGTGCAGTT
GCTGCAACGAGCATTCATACAGGTGCGATGATTGCACTTTGGGTTAACGTATTAATGGGA
ATCATGGCATTTATCGCAATTTTATTCGCGATTCCTAATGATGATAAACGTGTCAAAGAT
GCGAAATAA
>>0059|nptA_(putative sodium:phosphate symporter)_[pos.: 56943 to 58604, length: 1662, dir.: RVRS]
TTAAATTTCAGTTGTTGCAATTTCTTCATCTGTAGGTACATCATCGTTAAGACCAACAAG
TGCTTCAGAAACATTTCGTGAATGATAACCGATACGTTCAAGAACACCAATCATATCGAT
ATATAGTAATCCGCCTTTTGTTGTACATTCACCACGATTAAGGCGTTTAATATGACCTTT
GCGTAGTTTATGTTCAATATTAAATGATTCTCTACTACGTTCTACAATTTCATCTTTTTT
CGTTTTGTCATAAACATCTAACATGTCGATGGCTTTATCAAATGACTCAGCAACATGGTT
GAATAATTTATCCATACCGCGTTGTGCATCTTCTGTAATGCGAATATCTTCATCGTGTTG
GCGTTTTAATTGAGCGACATACTCTTCTGTTAGCTCTGCTACTTTTAAAATAGAGCGATT
GACATCAAACATAACTGCTAAACGCTCAACGTCTGCCTTCGTAATGGCTTTTGTAGAAAT
TCTAACTAAATAATTTCGAATACTATCATTGATTGTTTCAACAGCTTGATGCTTTTGTTC
AAGCTTTTTGATCAATTTTTTATCGTCTTTTGTAATTTCGCGAATGTCTTCAAACATTGA
TAAGACAATCTGACCCACATTTTGTAATTCTTTTTGAGTTTCTTGTAATGCAACACCAGG
TGCGTGATAAACAAGATCTTTGTTTAAGTGCTGAGGTTTATAGTCATCAGCAATATCTTT
ACCTGGGACAAGCTTTGTAACTATCCATGCTAAACCTGCTACAAATGGTAATTGAATCAA
AGTATTTGTTATGTTGAAGATACCATGTGATACTGCAATCGTCATCGCTGGTTTTAAGTG
CCATACATCTTGTAACAAACTAATCAAATGAATCACAACTGGCAAGAAAATTGTGAAGAT
AATTACCCCGATTAAGTTAAAGATGACGTGTACAAGCGCCGCACGTTTTGCAGCGATTGA
GCCGGCTAAACTAGCTAAGATAGCTGTAATCGTTGTACCAATATTATCGCCTAGTAACAC
AGGGATTGCTGCGTTTAAGCTGATTAAATCTTGTTGATAAAATTCTTGTAAAATACCAAT
CGTCGCACTTGAACTTTGAACTAGTGCTGTTAACCCTGCGCCGACAATGACAGCGAGTAT
TGGATTTGTAGACATATCAAGCATTAATTGCTTAAATCCATCTAATGATGCTAAAGGTTT
AACGGCATCACCCATAAATTCTAGACCGAAAAATAGAGAACCGAAACCGAATAGTATGCG
GCCAATGTTATTGATTTTAGAGCGTTTAAAGAAAAAGATTAAAAATGCACCTAATGCTAA
AATTGGCATTGCATATTCGCCTAAATCTATACCGATAATAAATGCAGTTACCGTTGTTCC
GATATTAGCACCCATTATCACTCCAATGGCTTGTTTCAATGTCATAAATCCAGCTGTTAC
CAGTCCGATTGTGATAACTGTTGTACCTGAACTACTTTGTATTAAAATAGTTACAACGAT
ACCTGCAATAACACCTAATACTGGATTTGATGTAAATTTGTTTAAAATATCTCGTAGCCT
GTCTCCTGCTGATGCTTGAAGCCCGTCTCCCATGATTTTTAAGCCGTAAAGGAAAATACC
TAAACCACCTAAAAAGGAGAAAATGACTTCTGTAACCGACAT
>>0060|Q2YUS5_(67 kDa myosin-crossreactive streptococcal antigen homologue)_[pos.: 58929 to 60704, length: 1776, dir.: RVRS]
TTATAACAATTTGTGTTCTTTTAATAATGACTCAATGTAAGTACCTTTTATCTTTTTAAG
GAATCCTGCTAATGCGAGTTTTTGCATTTTCGAATCTTTAGTAATCTCGCGCAAATCTTG
ATGGTCATTCAGTTCGTATATTGCATCCATTAAGACGCGAAGATCAAATGTACTATTGAT
GACCTCTGGAATACCACGATCTATATTTAGTAATTGATAAACAGCTTCCATGGCAGTACG
AACCGAATATTCTGTTGTAAATACAGTATCTCGCTCTGTTTCTGCAAAGTTACCAATAAA
TGCTAAATTTTGTGATTGATGCGGGACGACTAAAGGTCTGTCGCCGATAGCACGCGTCAT
GAAATAAGAGGTAATATATGGCATATAAACAGGAATCGTATTAGATGCATGTTTTGCTAA
GTCTTCAATTTTGTCAGTTGGTACACCTAAGTGATATAGCCATTCTTGACATATTTCATT
ACCACTACATTCTGTGATTGGCTTTTTAATATAATCGCCGTTTACATCTGAATATAAGGC
ATAAATCCACGTAGATATTTCATTTTTAGGTTGGTCTTTAAACTGTTGCTGACGATTGAT
TGTAAAACTGATTTGCCATGCAGAATCATTGATTGTAATAATACCGCCAGTAACCGTTTT
ACCTGCAAGTGGATCACGTTTACAAATGCTTTCTATTGTATCGATAATATCTTTATTGTT
TGTTGTCGATGTTGCTGAAACAAACCAACTTTTTTTAGGAATATTTTGGCAAAACTTATC
AGGATTACCAAATTCAGGACTTTGTCGTGCTAAATTTTTCCATAGTGTCCAACTACCACC
TAATTCGTCAGTTGGTGGCGCTGGTGTATCATTATCACCATAAGTAGAGCTTTCTGTAAT
ACTACCGTTTGTCACAAAGACAAGATCGTTTATAGTCAGTTTAATAGATTCTGCATTACC
ATTACGGTCAATTAATATTTCTCGGGCAATTTTTTGACTTGTCGTAACATCTACTTTAAT
ATCTTCTACTTTTACATCGTATTCAAATTGAACCCCATGCGATTTTAAATATTCAACCAT
AGGTAATACTAAAGATTCATATTGATTATATTTAGTGAATTTTAAAGCTGAAAAGTCTGC
GAGACCACCAATATGATGAACGAATCGCATTAGATAGCGACGCATTTCCATAGCAGAATG
CCACGGTTCAAATGCAAACATCGTTTTCCAGTAAATCCAAAAGTTTGAATTAAAGAAATC
GTCGGAAAATACATCTGTTATTTTGACATCATCTAAATCTTCTTCATTCGTTAGGCATAA
ATCTAAAATTTCTTTAATCGCCGTTTTAGTCAAAGTGAAGTCTCCATCTGTGACTAAACG
TTGACCCTGATTCTCAATAACACGACAGCGAGAATAGTTAGGGTCTTCTTTGTTTAGCCA
ATAGAACTCATCTAATACAGACGCGTTATCGATTTCTAATGAAGGGATAGATCTGAATAA
ATCCCACAAACATTCAAAGTGGTTCTCCATTTCACGACCACCTCGGACAACATAGCCTTT
TAAAGGCATATTTTCACCATCAAGACTACCGCCCGCTTTGGGTAACTCTTCTAAAATATG
AATCTTAGAACCTTCCATTTGACCATCCCTTATTAAAAAACAAGCTGCAGCAAGTGAAGC
TAGACCAGATCCGATTAAGTAAGCGGATTTGTTTTCTACATTTTCAGGTTTTTTAGGGCG
CGCAAATGCTTCATAATTTCCATAACTGTAATACAT
>>0061|Q5HJR2_(putative drug/metabolite exporter protein)_[pos.: 60878 to 61750, length: 873, dir.: RVRS]
TTATGTATTTTGAAAGAAGTTACTTAAACTAACGCCTAGTAGAGTGATAATTCCGCCTAT
AATAGCAAGGGTTGTTGGTAGCTCGTCTAATAACAGATAAGATAATAATAAAGAAACGAT
AGGTGTTAAATAAAGAGACATTGTTGCATCAGAGACACCAACTGACTTCACGATATAAGC
AAGCAAAACGTATGGAATTATAGTAGGGAATATAGCTAAATAAAGTACCGATACTATTGA
TGTAAAAGTGGCGCCGTGTATATCGTTGATGATTTCAGGAATAAAAATAAGCATAAATGG
TGAGCTTGCCATTATTGTATATAGTGTGAAAGCGATGAAGCCGTATTTTTCTATGTATTT
TTTCTGGAAAGTAAAATACAAACTTTCACTAAAAGATGCAAGTAAAATAATAAAAACACC
TAATACATTAATAGTTGTGTAATCATCTTTACTTATTGAAATAATGGATATTCCTATAAA
TGCGACGAGTGAACTTAACCAATTCCATTTTGAAAAATGCTCTTTTAAAAATATATAAGC
TAAAGCACTAGAAAAAATAGGCGTTGTAGAGACTAGAATTCCAGATATACCTGCACTAAT
CAAAGTTTCACCAAAATTTAAAGCTGTGTGATATATCACAAATCCACAAAATCCTAAAAT
AAAAATAACAGGGATATCTCTTAGTTCTGGGGTAGGCAATTTCTTTATAATTACGAACGG
CAAGAGAATTATTGTTGCTAAAATTAAACGAAATGCCGACAATGATTCTGCACTAAAATC
ATTTAACGCAATCTTTATAATTGGAAATGCAGATCCCCACAATATGATAGTAAATAAATA
TGATAGAAAAGTAGTGTCTCGAAGCTTATTCAT
>>0062|norG_(bifunctional GntR family transcriptional regulator with aminotransferase domain)_[pos.: 61864 to 63261, length: 1398, dir.: FRWD]
ATGACGAAATATAAAGATATTGCTAGTGACATCAGAGATAAAATAATCGCAGGGGATTGG
TTTTATGGAATGAAGATACCTTCACAGAGGCAGTTGGCGATACAATACAACGTAAATAGA
GTGACGATTATTAAAAGTATTGAGTTATTAGAGGCTGAAGGATTTATCTATACTAAAGTG
GGGAGTGGAACATATGTTAATGACTATTTGAACGAAGCACATATTACAAATAAATGGTCT
GAAATGATGTTATGGTCCTCTCGACAAAGAAGTCAGTATACGGTGCAATTAATTAATAAA
ATTGAGACAGATGACTCGTATATACATATAAGTAAAGGTGAATTGGGTCAACCATTAATG
CCACATATTCAATTGAAAAAAGCCATGTCTAATACAGCCAGTCAAATTGAAGACTTATCT
TTTGGTTATAATAATGGCTATGGTTATATCAAGTTAAGAGATATCATCGTTGAACGAATG
TCAAAGCAAGGTATAAATGTAGGTAGAGAAAATGTAATGATCACTTCAGGCGCTTTACAT
GCCATTCAACTTTTATCTATTGGGTTTTTAGGTCAAGATGCCATAATAATTTCAAATACA
CCATCATATATTCACTCTACAAATGTTTTTGAGCAATTGAATTTTAGACATATTGATGTT
CCTTATAATCAAATTAATGAAATTAATACCATCATTGATAGATTTATTAATTTTAAAAAT
AAAGCGATTTATATAGAACCTAGGTTTAATAACCCGACAGGTTGTTCTTTAACGAATGAG
CAAAAGCAAAATATAATTACTTATAGCGAAAGACATAATATACCTATCATTGAAGATGAT
ATCTTTAGAGATATTTTCTTTAGCGATCCAACTCCTGCTATCAAAACTTTTGATAAATTG
GGAAAAGTTATACATATAAGCAGTTTTTCAAAAACGATTGCACCAGCAATAAGAATAGGT
TGGATTGTTGCTTCTGAAAAAATAATAGAGCAATTGGCAGATGTAAGAATGCAAATTGAC
TATGGATCCAGTATTTTGTCACAAATGGTTGTATATGAGATGTTGAAAAATAAGTCTTAT
GATAAACACTTAGTAAAGTTAAGGTATGTTTTAAAAGATAAACGAGACTTTATGTTAAAC
ATCCTCAATAATTTATTTAAGGATATAGCACATTGGGAAGTTCCAAGTGGAGGTTATTTT
GTATGGTTAGTCTTTAAAATAGATATAGATATTAAATATTTATTCTACGAATTGTTAAGT
AAAGAAAAAATACTAATCAATCCGGGTTACATTTATGGCAGTAAAGAAAAGAGTATAAGG
CTATCTTTTGCCTTTGAATCAAATGAAAATATTAAGCATGCGCTCTATAAAATTTATACA
TATGTGAAAAAGGTTTAA
>>0063|DUF1648_(putative protein)_[pos.: 63451 to 63924, length: 474, dir.: FRWD]
ATGTCTAAAATCAGGTCTTTTACAATATTAAGTCTACTTATTTACTTAGCTATGATGTGC
TATACAGTAGTGACCTATTCAAAATTACCAACCAAAGTACCTATTCACTATAATTTAGCA
GGGGATGCTGATAACTTTGCTGATAAATGGGTGCTGCTTTTGATTAATAGCGCATTTATA
GTGATTTGGCTTATATTTTTCATTGCAGGTAGATACTATGAACGATTTGCCAAATGGTCA
CATTATAATCATACACCACGTGAAATTCGAGCGATTAAATTATTTTTAAGTACGTTAAAT
TTAGAGATTATGAGCTATATGTCTATCTTCACAGTATTAGAAATTTGGCAAATACAACAC
CATCATCAATTCAATTTACTATGGTTTAATATGATATTTATCATTATCATTGGTTTGACG
CTTGTCATATTTTGTTTACTTCCTACAATTCATAAAATGAGAGATTCTCAATAA
>>0064|lctP-locus1_(L-lactate permease)_[pos.: 64186 to 65778, length: 1593, dir.: FRWD]
ATGACACTACTTACTGTAAATCCATTCGATAATGTTGGATTATCAGCCTTAGTTGCAGCA
GTACCTATTATTTTATTTCTATTATGCTTAACCATTTTTAAAATGAAAGGCATTTATGCA
GCATTGACAACTTTGGTTGTTACATTGATTGTGGCTTTATTTGTGTTCGAATTACCAGCA
CGTGTATCAGCAGGTGCAATAACAGAAGGCGTTGTTGCCGGTATTTTCCCAATAGGATAT
ATCGTTTTAATGGCAGTTTGGTTATATAAAGTTTCTATTAAAACAGGACAATTTTCTATT
ATTCAAGATAGTATTGCAAGTATTTCAGAGGACCAAAGAATCCAACTATTATTAATTGGA
TTTTGTTTCAACGCATTTTTAGAAGGTGCAGCAGGATTTGGTGTGCCAATTGCGATTTGT
GCAGTATTATTAATTCAACTTGGATTTGAACCATTAAAAGCAGCGATGTTATGCTTAATT
GCTAATGGTGCGGCGGGTGCCTTTGGTGCGATAGGTTTACCAGTTAGTATTATTGATACG
TTTAACTTAAGTGGAGGCGTTACAACATTAGATGTTGCGAGATATTCAGCATTAACACTT
CCGATTTTAAACTTTATTATTCCATTTGTTTTAGTATTCGTTATAGATGGCATGAAAGGT
ATTAAAGAAATTTTACCTGTCATTTTAACAGTGAGTGGTACATATACTGGATTACAATTA
TTATTAACAATATTCCATGGTCCAGAACTAGCAGACATTATTCCATCACTAGCAACAATG
GTGGTGTTAGCATTTGTTTGTCGTAAATTTAAACCGAAAAACATTTTCAGATTGGAAGCG
TCTGAACATAAAATTCAAAAACGAACGCCTAAAGAAATTGTCTTTGCTTGGAGTCCGTTC
GTCATTTTAACGGCCTTTGTATTAGTATGGAGTGCACCATTCTTCAAAAAATTATTCCAA
CCTGGAGGTGCACTTGAAAGTCTAGTAATAAAATTGCCAATTCCAAATACTGTGAGTGAT
TTATCGCCTAAAGGAATTGCGTTGCGTCTCGATTTAATTGGTGCAACTGGGACAGCGATT
TTATTAACAGTAATTATTACAATTTTAATTACGAAGTTAAAATGGAAAAGTGCAGGTGCT
TTATTGGTCGAAGCAATTAAAGAATTATGGTTACCGATCCTTACAATTTCAGCTATCCTA
GCTATTGCTAAAGTTATGACATACGGTGGTTTGACTGTAGCAATTGGACAAGGTATTGCT
AAAGCGGGAGCAATTTTCCCATTATTCTCTCCAGTATTAGGCTGGATTGGTGTGTTTATG
ACTGGTTCAGTTGTAAATAACAATACTTTATTCGCACCTATTCAAGCGACAGTGGCACAA
CAAATTTCGACAAGCGGTTCATTACTTGTGGCAGCTAACACTGCAGGTGGTGTAGCAGCG
AAGCTTATTTCACCACAATCAATTGCCATTGCGACTGCAGCTGTTAAAAAAGTTGGTGAA
GAATCTGCATTATTAAAAATGACATTAAAATACAGTATTATATTTGTAGCCTTTATCTGT
ATTTGGACATTTATACTAACGTTAATATTCTAA
>>0065|txbi_lctP_(bidirectional rho-independent terminator of lctP)_[pos.: 65822 to 65893, length: 72]
CTAATTATTCATGAATCGAACTAGTACGAAATGCATTGAGCATCTTGTCTAGTTCGATTT
TTTAATGTCTAA
>>0066|txbi_proteinA_(bidirectional rho-independent terminator of protein A)_[pos.: 65957 to 66018, length: 62]
AAGTAAAATAAAAAATGCACTGAGCAACAAAAGATGTTGCTAGTGCATTTAGATGATTCT
TA
>>0067|spa_(staphylococcal protein A, truncated)_[pos.: 66107 to 66775, length: 669, dir.: RVRS]
TTATAGTTCGCGACGACGTCCAGCTAATAACGCTGCACCTAACGCTAATGATAATCCACC
AAATACAGTTGTACCGATGAATGGATTTTCTTCACCAGTTTCTGGTAATGCTTGAGCTTT
GTTAGCATCTGCATGGTTTGCTGGTTGCTTCTTATCAACAACAAGTTCTTGACCAGGTTT
GATCATGTTTTTATCAGCTAATTTGTTATCTGCAGCAATTTTGTCAGCAGTAGTGCCGTT
TGCTTTTGCAATGTCATTTACTGTATCACCAGGTTTAACGACATGTACTCCGTTGCCGTC
TTCTTTACCAGGTTTGTTGCCATCTTCTTTACCAGGCTTGTTGCCGTCTTCTTTACCAGG
CTTGTTGCCGTCTTCTTTACCAGGCTTGTTGCCGTCTTCTTTACCAGGCTTGTTGCCGTC
TTCTTTACCAGGCTTGTTGCCATCTTCTTTGCCAGGTTTGTTGCCATCTTCTTTGCCAGG
TTTGTTGCCATCTTCTTTACCAGGCTTGTTGCCGTCTTCTTTACCAGGCTTGTTGCCGTC
TTCTTTGCCAGGTTTGTTGTTGTCTTCTTTACCAGGCTTGTTATTGTCTTCCTCTTTTGG
TGCTTGAGCATCGTTTAGCTTTTTAGCTTCTGCTAAAATTTCTTTGCTCACTGAAGGATC
GTCTTTAAG
>>0068|tnp-IS232_(transposase for IS232, long variant)_[pos.: 66869 to 68161, length: 1293, dir.: FRWD]
ATGAAATTATCTTTAGACATAAATACTGATTTTGAAGTTACTACTCTTACAGATTTACCA
AAATTAAAAATTGTTATGGAGAACTTAAACATGAAAATAAACAAAAGTGAAATAGCGAGA
CACATGGATGTTGATAGAAGAACAGTTGATAAATATTTAAATGGCTTTGAGCCAACCAAA
AAGAGAAATCGTCAGTCTATTATTGACAAGTATTACCCTATCATAGAAAAATTACTTTCA
GACACTAGTGAACAAAAGTTCTACTATAAGCGTATTCTTTGGCAATATTTGAAGGATAAA
CATGGGTTAACGTGTGCGTATTCTACATTTAGAGCTTATATCCTTAAACATGATGAGTTT
AATCGTTATTTTATGAAAGGTTATCAACGGATGTCGCCTAAAGGCACAACGAGATTCGAG
ACAAAAGCTGGTCATCAAGCACAGTTTGACTGGAAAGAAGGTATTAACTTTAAAACGAAG
GATAATCAAATCGTTTCACTAAATATAGGCGTACTACTACTTCCTTATTCCCGTTTTGTA
ATCATGCAAGTGACAATGAATAAATCAAGTGATGTCTTATTTAATTTATTGACACAAGCG
TTTGAGCTAATGGGAGGTGTACCTAATGAACTTGTAACGGATAACATGAAAACGGTCATG
GATCAACCAAGAACAGAACGTACAAATGGTCAAATAAATCGCAGATTTAAACAATTCGCT
GATGATTTTAATTTTAAAGTAAAACCTTGTATTGCCGGCCGTCCTAGAACAAAGGGTAAA
GTAGAATCGATAATGAAAATATTAGATGAAATTCATGCTTATCAAGGCGAATTATATTTG
GAAGAGATTCCTAAGTTTATTTCTAATCTTAATGAGCGACTGAACTACTCAGTTCATACG
AGTACAGGTAAAATACCTATTATTGCTTTAGAAAAAGAAAAAAGTTTCTTACAACCACTA
CCGAATGTGAATGTAAGAAACTCATATAAAGTGAAACATAAATATTTGAAAGTCAACCAC
TCTAATATGATTACATATAAGTCCAATCAATATTCAGTACCAGCTGAATATTGTGGGAAA
ATAGTTGAAGTTCAAGTTTATGATCAAAAACTACACGTTTATTATAACACTAAATCGATT
TGTGAACATCTCATCACACAACGTAAATTAAATTATCAAAAAGAACATTATTTAGAAACA
CTGTCATCTTCTTTTGGAAATAGAGAAATGGATGATATTAATCAGATTGCGATAGATAAT
TTGAATGCGATTGGAGAGTTGTATGATGAATAA
>>0069|istB2-IS232_(transposase IS232 helper protein)_[pos.: 68154 to 68915, length: 762, dir.: FRWD]
ATGAATAATTCGACGAATTATAAGCGCTTAAAAGCGAATTTAGAATATTTGAAAATGAAT
CAAATGATTAATCATCTTGATGATGTTATCGATTTTAGTATTAAAAACAACCTGTCATTT
ATAGATACACTAATTAAATTAAGTGACTACGAAATCGAAATTAAAGAGAAAAATTTGATT
GAATCGATGGTAAAGGTGGCGGCATTTCCGTTTAAAAAAGAAATATCAGACTTTGACTTT
AATTTTCAACCGAGCATCAATCAGCAAGAAATTTGGGATTTTACAGATTTGCGTTTTATA
GAAAAATATCAAAACATTGTCTTTTTAGGCTCAAGTGGCGTTGGCAAAACACATTTAGCT
ACAGGCATTGGTATGGCTGCAGCTAAAAATAGAGTGAGTACTTACTTTATTAAATGTCAT
CATTTGATAGAGAATTTAAGAAAAGCAAAACTTGAGAACAGATTAGAAAATAGATTGAAG
CACTATAGCAAGTATAAGTTATTAATCATAGATGAGATTGGGTACTTACCTATTGGAAGT
GAAGATGCCAAACTATTCTTTCAATTAATAGATTTAAGATATGAAAAGAAAAGTACAATA
TTTACCACAAATATCAATTTCAACTTATGGAATGAAATATTTGATGATCCAAAAATCGCA
AATGCGATTTTGGATAGGATATTGCATCATTCAAGTGTAGTTAAAATCAAAGGCAAATCG
TATAGATTAAAAGATCATTCACCTAAGAAGGAAATTACTTAG
>>0070|UTR3p_istB2-IS232_(3'-UTR of istB2-IS232)_[pos.: 68916 to 68975, length: 60]
CAAACAATTTTGTACATTCTTATACAATCATTTATGTACATTTTTATATTGACATTTACA

>>0071|spa_(staphylococcal protein A, truncated)_[pos.: 68978 to 69886, length: 909, dir.: RVRS]
AAGGCTTTGGATGAAGCCGTTACGTTGTTCTTCAGTTAAGTTAGGTAAATGTAAAATTTC
ATAGAAAGCATTTTGTTGTTCTTTGTTGAATTTGTTGTCAGCTTTTGGTGCTTGTGCATC
ATTTAGCTTTTTAGCTTCTGACAATAGGTTAGCACTTTGACTTGGATCATCTTTTAAGCT
TTGGATGAAACCATTGCGTTGTTCTTCGTTCAAGTTAGGCATGTTCAAGATTTCATAGAA
AGCATTTTGTTGTTCTTTGTTGAAATTGTTGTCAGCTTTCGGTGCTTGAGATTCGTTTAA
CTTTTTAGCTTCTGACAATAGGTTAGCACTTTGACTTGGATCATCTTTTAAGCTTTGGAT
GAAACCATTGCGTTGTTCTTCGTTTAAGTTAGGCATGTTCAAGATTTCATAGAAAGCATT
TTGTTGTTCTTTGTTGAAATTGTTGTCAGCTTTCGGTGCTTGAGATTCGTTTAATTTTTT
AGCTTCACCTAAAACGTTAGTGCTTTGGCTTGGATCGTCTTTAAGACTTTGAATGAAGCC
GTTACGTTGCGCTTCGTTTAAGTTAGGCATGTTCAAAATTTCATAGAAGGCGCTTTGTTG
ATCTTTGTTGAAGTTATTTTGTTGCGCATCAGCTTTTGGAGCTTGAGAGTCATTAAGTTT
TTGAGCTTCACCTAAAACGTTAGCACTTTGGCTTGGATCATCTTTAAGGCTTTGGATAAA
ACCATTACGTTGATCAGCGTTTAAGTTAGGCATATTTAAGACTTGATAAAAAGCATTTTG
TTGAGCTTCATCGTGTTGCGCAGCATTTGCAGCAGGTGTTACGCCACCAGATATAAGTAA
AGTACCTAAAGTTACAGATGCAATACCTACACCTAGTTTACGAATTGAATAAATGTTTTT
CTTTTTCAA
>>0072|tx_sarS_(rho-independent terminator of sarS)_[pos.: 70248 to 70310, length: 63]
TTAAAAAATAGAAAACACAAGTGCACTTTAGAATACAGCACACTTGCGTAATAGAGATAT
TAT
>>0073|sarS_(HTH-type transcriptional regulator)_[pos.: 70307 to 71059, length: 753, dir.: RVRS]
TTATTCAAAAACAAGATGTAAATGATCTTTATCTGCTAATAATTGATTCACTTGAGCTAA
TAATTGTTCAGCATGGTCTTGCTGCGCGTCATTCATATGAATTAAAATTTTTCTTTCATC
TTCAGTTGAGCGTTCTTTTATTAGATAGCCTTGCTTTTTTAAATTATTGAGAGCTCTAAC
AGTTTGAGGGTATTTATGGTGGATTGTTTCAATTAAATCTTTAAGAAGAACGATGTTTTT
ATTTTGAGAAGTGATAATAGCTAGAATTGTGAATTCTACAAAACTTAATGTTATATGCTT
TTTGATAATATTCTTGAAATACATTGTATACATCATCAAGTTTAGAAATTCTTTACTATC
TTTTGGTATCATCTGTGATTCACTTTGATCTGCAAGGTTAAATTGTTTAATGATTTGATC
AAACAATTTAACACGTTCTGCAATTTTCTCTCGTTGTTCTTCAGATATTGAAATGTAAGT
ATTACGCTCATCAATTTTACTTCGAACTTTACTAATATATGAATGTTTCACAAGTACTTT
TATATGCTGTACTAAATCCGATTGTTTATAACATAAATCTGAAACAATCTTCTTAAATGG
AAGTGTGTTTTCTTGCTGATGAAATAAATAAGTCAGTAATATAAATTCTTTTATAGTCAT
ATCGACTTCAGGCTTGACTTTTTTCTTAAAACGAAACATATATGCTTCAATGATTATAAA
ATCTCTAATTTTGTCATGGTTATTATATTTCAT
>>0074|sirC_(siderophore 'staphylobactin' ABC transporter, transmembrane permease subunit)_[pos.: 71428 to 72426, length: 999, dir.: RVRS]
TTATAACTTTTTCACGGTTAATAATAAGTATATGAAGAATGGGGCACCAAAAGCAGCAAT
AAATACACCTGCTGGCACTTCTTTAGGCAAGAATAAGGTACGCCCAATTAAGTCTGCAAT
AACAATTGATATGGCACCAATCATTGCTGACATTAGTAACTTTTTAGCATAACTTCCGCG
AACGATTGTTTTCGCGATATGTGGTGCGATTAAACCGACAAACCCAATGTTACCTACTAA
ACTGATTGCTATAGATACGAGTATAGTAGAAGTGATTAATTGGATTAGTTTCATACGTTG
TACATGTAAGCCTAAGCCAATCGCTACAGGGTCATCAAGTATAGATATTTTCATTTTTGG
TATAACAAGAAATAACAACGGCACAACAGCTAAAATAACCATACCCAAAATGATTGTATC
TTTAAACGTAGCACCGTAAAGACTTCCGACTAGCCATGTATAAGCTTTGGCAGCAGATAA
TTGCTTCGTTGTAATGAGTAATCCTTGGACAAGCGCAATAAACAACGTTTGCATCGAAAT
ACCGATGATTATGAGTGTTGTCGGGCGTATTTGTCCTTTCGTTTGAAACACTAATAGTAT
CATCATTGCAACTGCGCCACCTAATACTGCAAATAGTGGAAGTAAATGTATCGTTAAATG
GCTGAAAAATGCAATAAAGACAACAGCACTTAAGCTAGCACCACCTGTGATTCCGATAAT
ATCTGGTGAGGCAATTGGATTTTTCAATACATTTTGTAACATTAAACCACTCATCCCTAG
TGCGGCACCAGCTAATATCGCAAGTGTAATGCGAGGTAAGCGTAATACTTCTAAAGTGAA
TTGATCTATACTGTCATTTGGATTTATAAAGTACATCAGTACGCGTTGTAATGGTATAAA
GCTTGAACCAATCATCATACTTACCACTGAAACGATGGCTAAAAAGATTAACGCGAAGAT
GAGATGGTAATTGTCTTTTTTATTAATCTTTTCGGTCAT
>>0075|sirB_(siderophore 'staphylobactin' ABC transporter, transmembrane permease subunit)_[pos.: 72423 to 73418, length: 996, dir.: RVRS]
TCATAAGCGTTGACGTCCTTTCTTCATAATATAGATTAAGACAATAGCGCCAATGACAGC
GGTAACGACACCGATAGGCAACTCTAGTGGCTTAATTATTATACGAGCAACAATGTCTGA
AATGATCATTAGGATTGCTCCAGCTAATGCAGTAAAAGGAATTAAATACTTATAGTTTGG
TGGCAATAATCGTTTACTAATATTCGGTACGATAAGACCCACAAAGACGATTGATCCAGC
TACTGCTACCGAAATACCGGCTAACATACTGATGAGCATAATAATCATCCATTTGATTAA
TTTTATGTTTTGACCGAGGCCGGTTGCAATGTCGTCACTTGTCATCAAGATGTTGATGTG
TGCAGCCATGCTAAATGCAATTAAAATAAGTATCAATACAAGCGGAATAATCCATGGGAT
ATCCCAAATGTTACGTAATGAAACGGAGCCACTCAACCAAAATAATAGGCCTTGTAAGTC
TGTTTCGTTCATAATAAGTATGCCTTGAGTAAAGGCTGTAAATAGCATCGCAATCGCAGC
ACCTGCCAAAATGACGCGATGAGGTGAAAATAGGGTTTGTCTAAACATACCTAGTGCAAC
GACTAAGACTGTAACAACAATAGCCCCCAAAAATGCGATGACAACAATCATTTTAAAAGA
TTGAATTTGGATAAATGTAATACTAAAGATGACAAAAAATACTGCGCCTGCATTGACACC
GAAAAGCCCTGGTGATGCTATTGGGTTTCGTGTAAGTGCTTGCATCAACAAACCTGAGAC
AGCAAGGGCAGCACCAGTCAATAACGCAATGATTGTTCTCGACGCCCGTGCACCAGTGAC
AACATCATGTAAATCGTTTTCACTATCAAAGTTGAATAACGCCTGTATCACCGTACCTGG
TGACACAAGCGTATTTCCAATCATTAAACTTAAGATAGCTACTATTGCAAGACATAAACC
AGCAATAACGATTTGGTATTTTGGTTTAAGTAGCAT
>>0076|sirA_(siderophore 'staphylobactin' ABC transporter, substrate-binding protein)_[pos.: 73434 to 74426, length: 993, dir.: RVRS]
TTATTTTGATTGTTTTTCAATATTTAACTTTTCATATAAATCGTCAATAAGTTTTAATGA
TGATTTATATCCGCCAGCTAAGTTCCAAGTGATTTCATCTAAATCATCAGATACTTGGTT
GTTTTTAACTGCGTCTAAATTTTTCCACTCTTTACTTGAAGTCCATTCGCTTTCAGTCTT
TTTAACTAATGCAGCATCTTTCGCATTTGGATCTGATTTTACTACAAAAATATGATCAGC
GTTCATTAATGGAATGCTTTCTTTAGATGTAAGTTGGATAATATCTTTACCATTATCAAC
TTGTTTTTGTAAGTCTTTATTACGTTTGAATCCTAAATCATTTAAGATTTCACCAGCATA
TCCACCAGCATAAATTCTTGTATGATCAGCACGGAAGTTAACAACTGAAGCTTTCAATGG
CCATGCATCTTTATACTTTGCTTTTGCATCTTTTTGGAATGCAGCTACTTTATCATCGTA
CTTTTTAAGTAAATCTTCAGCTTCTTTTTCTTTCCCTAAAGCTTTCCCCATTAACTTAGT
TGTATCTTTGAATTTGAAAACTGTATCAGTAGAAACTGTTGGTGCGATTTTAGATAATTG
ATCGTAAACTTTTTCATTTCTAACTTTTGACGCGACAATTAAGTCCGGTTTTAATTTAGA
GATTTCCTCTAAGTTAGGCGCAGGTTCTTGACCTACAATCTTAGTATCTTTTAAATCATT
TTTTATGTATTCGAATTTCGGTTTTTGTGTCCATGATTCTACAGCACCTACAGGTTTAAC
ACCTAAAGATACAGCGACGTCAGTGGCACCTTGATATAGCGTAACAACACGCTTTGGTTT
CCCTTTAATTTCAGTTGTACCCATTGCATGTTTAATTGAAGTTGTTTCCTTATCTTTGTT
ATCAGATGATTGTTTATTTGAATTCCCACTACATCCTGCTAAAACAAGTAGGAAAGCAAG
CGTAACAACAAGCATTTTAATTACTTTATTCAT
>>0077|sbnA-cysK1_(siderophore biosynthesis protein A)_[pos.: 74657 to 75637, length: 981, dir.: FRWD]
TTGATTGAAAAAAGTCAAGCATGTCACGATTCATTGTTAGATTCTGTAGGGCAAACACCT
ATGGTTCAACTTCATCAACTATTTCCGAAACATGAAGTGTTTGCAAAGTTAGAGTATATG
AATCCTGGAGGCAGCATGAAAGATCGACCTGCCAAGTACATCATTGAACATGGTATTAAA
CATGGTTTAATCACTGAGAATACACATTTAATTGAAAGTACTTCTGGTAATTTAGGCATT
GCGTTGGCAATGATAGCTAAAATCAAGGGATTAAAACTCACGTGTGTTGTTGATCCTAAA
ATATCACCAACAAATTTGAAAATTATTAAAAGTTATGGTGCCAATGTAGAAATGGTTGAA
GAACCTGATGCACATGGGGGTTATTTAATGACTCGTATTGCAAAGGTGCAAGAACTGTTA
GCCACTATTGACGATGCATATTGGATTAATCAATATGCGAATGAGTTAAATTGGCAATCC
CATTATCATGGTGCAGGCACAGAGATTGTTGAAACAATTAAGCAACCTATAGATTATTTT
GTCGCGCCAGTCAGCACGACAGGTAGCATTATGGGTATGAGTAGAAAAATAAAAGAAGTG
CATCCAAACGCACAAATTGTTGCTGTTGATGCGAAAGGGTCAGTCATTTTTGGTGACAAA
CCTATTAATAGAGAATTACCTGGTATCGGTGCTAGTCGTGTACCCGAAATATTGAATAGA
TCAGAAATTAATCAAGTGATCCATGTAGATGATTATCAATCTGCTTTGGGCTGTCGAAAA
CTGATTGATTATGAAGGCATATTTGCTGGAGGTTCAACAGGTTCGATTATTGCAGCGATT
GAGCAGTTGATAACGTCAATTGAAGAAGGTGCAACAATTGTCACGATTTTACCAGATCGA
GGCGATCGTTACTTAGATTTAGTTTATTCAGATACATGGTTAGAAAAAATGAAATCAAGA
CAAGGAGTTAAATCAGAATGA
>>0078|sbnB_(siderophore biosynthesis protein B)_[pos.: 75634 to 76644, length: 1011, dir.: FRWD]
ATGAATAGAGAGATGTTGTATTTAAATAGATCAGATATTGAACAAGCGGGAGGAAATCAT
TCACAAGTTTATGTGGACGCATTAACAGAAGCATTAACAGCGCATGCTCACAATGATTTT
GTACAACCGCTTAAGCCGTATTTAAGACAGGATCCTGAAAATGGACACATCGCAGATCGA
ATTATTGCAATGCCAAGTCATATCGGTGGTGAACACGCAATTTCAGGTATTAAGTGGATA
GGTAGTAAGCACGACAATCCATCGAAACGTAATATGGAGCGTGCAAGTGGTGTCATTATT
TTGAATGATCCAGAAACGAATTATCCAATTGCAGTTATGGAAGCAAGTTTAATTAGTAGT
ATGCGTACTGCAGCAGTTTCAGTGATTGCAGCTAAGCATTTGGCTAAAAAAGGATTTAAA
GACTTAACAATCATTGGATGCGGGCTAATCGGAGACAAGCAATTACAAAGTATGTTAGAG
CAATTCGATCATATTGAACGCGTGTTTGTTTACGATCAATTCTCTGAAGCATGTGCACGC
TTTGTTGATAGATGGCAACAACAGCGTCCGGAAATTAATTTTATTGCGACAGAAAATGCT
AAAGAAGCAGTATCAAATGGTGAAGTAGTCATTACATGTACCGTAACGGATCAACCATAC
ATTGAATATGATTGGTTACAAAAGGGTGCATTTATTAGTAACATTTCTATCATGGATGTG
CATAAAGAAGTCTTTATTAAAGCTGACAAAGTCGTAGTAGATGACTGGTCACAATGTAAT
CGAGAAAAGAAAACTATTAACCAATTGGTGTTAGAAGGTAAATTTAGCAAAGAAGCACTT
CATGCTGAACTAGGACAACTTGTGACAGGTGACATACCAGGACGTGAAGACGATGATGAA
ATCATATTACTTAATCCGATGGGTATGGCTATCGAAGATATTTCAAGTGCTTACTTTATT
TATCAACAGGCACAACAACAAAATATTGGGACAACATTGAACCTATATTAA
>>0079|sbnC_(siderophore biosynthesis protein C)_[pos.: 76665 to 78419, length: 1755, dir.: FRWD]
TTGCAGAATCATACAGCAGTCAATACAGCACAAACGATAATATTAAGGGATTTAGTTGAT
GCATTATTATTTGAAGATATAGCCGGTATTGTATCGAATAGTGAGATTACTAAAGAAAAT
GGACAAACCATTTTGATATACAAACGTGAAACACAACAAATAAAGATACCTGTTTATTTT
AGTGCTTTAAATATGTTTCGTTATGAAAGTTCACAACCAATTACGATAGAGGGAAGGCTG
TCTAAGCAACCTTTAACGGCAGCTGAATTTTGGCAAACAATCGTCAAAATGAATCGTGAT
TTAAGTCATGAATGGGAAGTGGCTCGCGTTGAAGAAGGACTGACTACTGCTGCCACACAG
CTTACTAAACAATTATCAGAATTAGATTTAGCGTCTCATCCTTTTGTGATGTCCGAACAG
TTTGCAAGTTTAAAAGATCGTCCATTTCATCCATTAGCTAAAGAAAAAAGAGGATTAAGA
GAAGCGGATTATCAAGTGTATCAAGCTGAATTAAATCAATCATTTCCTTTAATGGTTGCA
GCAGTTAAAAAGACACATATGATTCATGGCGATACTGCAAATATCGATGAATTAGAATCA
TTGACAGCACCTATAAAAGAACAAGCGACAGACATGTTAAATGATCAAGGGTTATCAATA
GATGACTATGTACTATTTCCGGTACATCCTTGGCAATATCAACATATTCTGCCGAACGTC
TTTGCGAAAGAGATTAGTGAAAAATTGGTTGTACTATTACCGTTAAAATTTGGAGATTAT
CTGTCGTCTTCAAGTATGCGTTCATTAATTGATATTGGCGCACCGTATAACCATGTCAAA
GTACCATTTGCAATGCAGTCATTAGGTGCATTAAGGCTAACGCCTACGCGTTACATGAAA
AACGGAGAACAAGCAGAACAATTATTACGTCAGCTTATAGAAAAAGATGAAGCACTAGCT
AAGTATGTCATGGTTTGTGATGAAACAGCTTGGTGGTCATATATGGGTCAAGATAATGAT
ATTTTCAAAGATCAATTAGGTCATTTAACTGTTCAGCTAAGAAAATATCCCGAAGTGCTA
GCCAAAAATGATACGCAACAGCTAGTGTCAATGGCAGCACTCGCGGCAAATGATCGCACC
TTATATCAAATGATTTGTGGAAAAGATAATATTTCTAAAAATGATGTCATGACGTTATTT
GAAGATATCGCACAAGTCTTTTTAAAGGTAACACTATCATTTATGCAATACGGCGCATTA
CCAGAGTTGCATGGACAAAATATATTGTTGTTATTTGAAGATGGACGTGTACAAGAATGC
GTGTTACGTGATCATGATACTGTCAGAATTTATAAACCATGGCTAACAGCACATCAGCTT
TCATTGCCGAAGTATGTCGTCAGAGAAGATACACCTAATACGCTAATTAATGAAGATTTG
GAAACATTCTTTGCTTATTTTCAAACATTAGCTGTATCGGTAAATCTATATGCCATTATT
GATGCAATTCAAGATTTATTTGGTGTAAGTGAGCATGAACTTATGTCGTTGTTAAAACAA
ATTTTAAAAAATGAAGTGGCAACTATTTCCTGGGTTACAACTGATCAGCTAGCTGTCAGA
CACATTCTATTTGATAAACAGACGTGGCCATTTAAACAAATTTTATTACCATTGCTATAT
CAACGTGATAGTGGTGGAGGTAGTATGCCTTCAGGTTTAACTACCGTACCAAATCCAATG
GTGACATATGATTAA
>>0080|sbnD_(siderophore biosynthesis protein D)_[pos.: 78412 to 79668, length: 1257, dir.: FRWD]
ATGATTAATCAGACTATATGGCGCAGTAACTTTCGCATTTTATGGCTCAGTCAGTTTATA
GCGATTGCTGGACTGACAGTACTTGTGCCATTATTGCCAATTTATATGGCATCACTACAA
AATCTATCAGTCGTAGAAATACAGTTGTGGAGTGGTATAGCGATTGCTGCTCCAGCTGTA
ACGACGATGATAGCTTCGCCGATATGGGGGAAGCTAGGTGATAAGATTAGCCGAAAATGG
ATGGTGTTAAGAGCGTTACTTGGTTTGGCGGTATGCTTATTTTTAATGGCATTGTGTACT
ACACCATTACAGTTTGTACTTGTGAGGTTATTGCAGGGACTATTTGGTGGTGTTGTTGAT
GCATCAAGTGCGTTTGCGAGTGCAGAGGCGCCAGCTGAAGATCGTGGCAAGGTATTAGGA
AGATTACAAAGTTCAGTCAGTGCAGGGTCTCTTGTAGGACCATTAATCGGCGGTGTTACA
GCTTCGATATTAGGTTTTGGTCCATTGCTGATAAGCATTGCCGTTATTACTTTTATTGTC
TGTATTTTCGGTGCATTAAAATTGATTGAAACGACACATATGCCAAAATCACAAACACCA
AATATTAATAAAGGTATTCGCCGTTCATTTCAATGTCTATTATGCACACAACAAACGTGT
CGATTTATTATCGTTGGCGTTTTAGCAAACTTTGCTATGTATGGCATGCTAACTGCATTA
TCACCACTTGCTTCATCAGTGAATCATACAGCGATAGATGACCGTAGTGTGATTGGATTT
TTACAGTCCGCATTTTGGACGGCTTCGATATTAAGCGCGCCTTTATGGGGGCGCTTTAAT
GATAAATCATATGTTAAATCAGTATATATATTTGCCACGATTGCATGTGGTTGTAGTGCG
ATATTGCAAGGTTTAGCGACGAATATAGAGTTTTTAATGGCTGCAAGAATACTTCAAGGA
TTAACATATAGTGCATTGATTCAAAGTGTCATGTTTGTTGTTGTAAATGCTTGTCATCAG
CAACTTAAAGGCACATTTGTTGGAACGACGAACAGTATGTTAGTTGTTGGTCAAATTATT
GGCAGTCTTAGTGGCGCTGCCATTACAAGTTATACTACACCAGCTAATACATTTATCATT
ATGGGCGTAGTATTTGCAGTAAGTAGTTTATTTTTAATTTGTTCAACCATCACTAATCAA
ATCAACGATCACACATTAATGAAATTATGGGAGTTGAAACAAAAAAGTGCAAAATAA
>>0081|sbnE_(siderophore biosynthesis protein E)_[pos.: 79658 to 81394, length: 1737, dir.: FRWD]
GTGCAAAATAAAGAATTAATACAACATGCAGCGTATGCGGCTATCGAACGTATTTTAAAT
GAATATTTTAGAGAAGAAAATTTATATCAAGTGCCACCTCAAAATCATCAATGGTCTATA
CAATTGTCAGATCTCGAAACGTTAACAGGTCAATTCGCTTATTGGTCTGCGATGGGGCAT
CATATGTATCATCCAGAGGTATGGCTAATTGATGGAAAAAGTAAAAAATTAACAACTTAT
AAAGAAGCAATTGCGCTTATTTTGCAACATATGGCTCAAAGTGCAGATAATCAAACGGCA
GTGCAACAACATATGGCGCAAATTATGTCTGACATCGATAATAGCATTCATCGCACGGCG
CGTTATTTGCAAAGTAACACAATAGACTACGCAGAGGATCGCTATATCGTTTCAGAACAA
TCTTTATATTTAGGTCATCCATTTCATCCGACTCCTAAAAGTGCAAGTGGGTTTTCAGAA
GCAGATTTAGAGAAATATGCACCCGAATGTCATACGTCATTCCAATTGCATTATTTAGCT
GTGCATCAAGATGTTCTGCTCACGCGCTATGTAGAAGGTAAAGAAGATCAGGTTGAGAAA
GTGTTGTATCAATTAGCAGATATAGACATATCAGAGATACCTAAAGATTTTATTTTATTA
CCAATACATCCTTATCAAATAAATGTGTTGCGACAGCATCCACAGTATATGCAATATAGT
GAACAAGGTTTAATAAAAGACCTTGGTGTTTCCGGTGATTCAGTGTACCCGACGTCTTCG
GTTAGAACTGTATTTTCAAAAGCATTAAACATTTATTTGAAATTACCGATACATGTTAAA
ATTACTAATTTTATACGTACGAATGACCTTGAACAAATTGAACGGACAATCGATGCCGCA
CAAGTTATCGCATCAGTTAAAGATGAGGTTGAAACACCCCATTTTAAATTGATGTTTGAA
GAAGGATATCGTGCATTGTTACCGAATCCATTAGGGCAAACAGTTGAACCTGAAATGGAT
TTATTAACAAATAGTGCCATGATTGTTCGTGAAGGGATACCGAATTACCATGCTGATAAA
GATATTCATGTATTGGCGTCATTATTTGAAACGATGCCTGATTCACCGATGTCTAAGTTA
TCACAAGTGATTGAGCAAAGTGGTTTAGCACCAGAAGCATGGCTTGAATGTTATTTGGAT
CGTACATTATTGCCGATATTAAAGCTGTTTAGTAACACAGGCATTAGTCTAGAAGCACAT
GTACAAAATACATTAATTGAATTAAAAGATGGCATACCCGACGTATGCTTTGTCAGAGAT
CTTGAAGGCATTTGTCTATCTAGAACGATTGCTACTGAAAAACAGCTTGTGCCAAATGTT
GTGGCAGCATCAAGCCCTGTTGTATATGCACATGATGAAGCATGGCATCGTCTTAAATAT
TACGTTGTAGTAAATCACTTAGGACATTTAGTATCAACTATTGGTAAAGCGACAAAGAAT
GAAGTTGTGTTATGGCAACTTGTAGCGCATCGTCTTATGACTTGGAAAAAAGAATACGCG
AATAACGCAGTATTTGTTGACTGTGTAGAAGATTTATATCAAACGCCGACCATTGCGGCT
AAAGCGAATTTGATGAGTAAATTGAATGATTGTGGTGCAAACCCTATTTATACACATATA
CCAAATCCAATTTGTCATAACAAGGAGGTATCGTATTGTGAATCAAACAATTCTTAA
>>0082|sbnF_(siderophore biosynthesis protein F)_[pos.: 81414 to 83153, length: 1740, dir.: FRWD]
ATGCACCAACTGGTATCATCACTTATTTATGAGAATATCGTTGTTTATAAGACGTCATAT
CAAGACGGTGTTGGTCATTTTACAATAGAAGGACAAGATTCAGAGTATCGTTTTACTGCT
GAAAAGACACATAGCTTTGATCGTATACGTATCACATCACCAATTGAGCGTGTCGTAGGA
GATGAGGCAGATACAACAACAGACTATACACAATTACTGAGAGAGGTTGTATTTACATTT
CCTAAAAATGATGAAAAGTTAGAACAATTTATTGTCGAGTTATTACAGACAGAACTAAAA
GATACACAAAGTATGCAGTATCGAGAATCAACCCCACCAGCAACACCTGAGACATTTAAC
GACTATGAATTTTATGCGATGGAAGGTCATCAGTATCATCCAAGTTACAAATCACGTTTA
GGATTTACGTTGAGTGATAATTTAAAATTTGGTCCTGACTTTGTACCAAACGTTAAACTG
CAATGGTTAGCTATCGACAAAGATAAAGTAGAAACGACGGTATCAAGAAATGTTGTAGTT
AACGAAATGTTACGTCAACAAGTTGGCGATAAGACTTATGAACATTTTGTACAGCAAATT
GAAGCGTCTGGCAAACATGTAAATGATGTTGAGATGATACCTGTACACCCATGGCAGTTT
GAACATGTCATCCAAGTTGATTTGGCTGAAGAAAGGCTTAATGGCACAGTACTATGTTTA
GGGGAAAGTGATGAGCTATATCACCCTCAACAATCGATTCGTACGATGTCGCCAATAGAC
ATGACAAAATATTATTTAAAGGTACCAATAAGTATAACGAATACTTCAACGAAACGAGTG
TTGGCGCCTCATACAATTGAAAATGCAGCGCAAATTACGGATTGGTTAAAGCAGATACAG
CAACAAGATACGTATTTAAAAGATGAATTAAAGACAGCTTTTCTAGGGGAAGTCTTAGGA
CAGTCTTATTTAAATACACAACTTTCGCCTTATAAACAAACTCAAGTTTATGGTGCGTTA
GGTGTTATATGGCGTGAAAATATATATCATATGTTAATCGATGAAGAGGATGCGATACCA
TTTAATGCACTTTATGCGAGTGATAAGGATGGTGTACCATTCATTGAAAATTGGATTAAA
CAATATGGTTCTGAAGCTTGGACAAAGCAATTTTTAGCTGTAGCGATTCGTCCAATGATT
CATATGCTTTATTATCACGGTATTGCCTTTGAATCGCATGCACAAAATATGATGCTCATT
CATGAAAATGGTTGGCCTACACGTATTGCCTTAAAAGATTTCCATGATGGTGTTCGTTTT
AAGCGTGAGCATTTAAGTGAAGCTGCTTCACACCTGACATTAAAGCCAATGCCAGAAGCA
CATAAAAAAGTGAATAGTAATTCATTTATTGAAACAGATGACGAACGTTTAGTACGCGAC
TTTTTACATGATGCATTTTTCTTTATTAATATCGCCGAAATCATCTTATTTATTGAAAAG
CAATATGGTATCGATGAGAAACTGCAATGGAAATGGGTTAAAGGCATCATCGAGGCGTAT
CAAGAAGCATTTCCAGAGTTGAATAACTATCAACATTTCGATTTGTTTGAACCTACGATT
CAAGTTGAAAAGTTAACGACACGTCGATTATTAAGTGACTCCGAGTTAAGAATTCATCAT
GTTACAAATCCATTAGGTGTAGGAGGTATTACTGATGCAACAACTATCTCTGAAACATAG

>>0083|sbnG_(siderophore biosynthesis protein G)_[pos.: 83128 to 83904, length: 777, dir.: FRWD]
ATGCAACAACTATCTCTGAAACATAGATTAAACAATGGTGATTCAGTTTATGGCATTTTT
AATTCTATACCGGACCCATTAATGATAGAGGTTATCGCAGCAAGCGGGTATGACTTTGTT
GTGATTGATACAGAACACGTGGCGATTAATGATGAGACACTAGCGCATTTAATTCGTGCA
GCTGAAGCAGCGCATATTATACCAATTGTACGTGTCACTGCAGTGATAGATAGAGATATC
ATTAAAGTGTTGGATATGGGTGCGAGAGGTATTATTGTGCCACACGTTAAAGATCGTGAG
ACAGTTGAGCATATTGTGAAATTAAGTCGTTATTACCCGCAAGGATTAAGAAGTTTGAAT
GGTGGTCGCATGGCAAGATTTGGACGTACACCATTACTTGATGCAATGGAGATGGCTAAT
GAGCATATTATGGTGATTGCCATGATAGAAGATGTTGAAGGGGTTATGGCCATTGATGAT
ATAGCACAAGTCGAAGGTTTAGACATGATAGTCGAAGGTGCCGCAGATTTATCCCAGTCA
CTTGGCATACCATGGCAAACGCGTGATGATCAAGTAACATCACATGTTCAACATATTTTT
GAAGTTGTGAATGCACATGGTAAACATTTTTGTGCATTACCACGTGAAGATGAAGATATT
GCAAAATGGCAGGCACAAGGTGTACAAACATTTATTTTAGGTGATGATCGTGGAAAAATA
TATCGCCATTTAAGTGCATCTCTAGCGACGTCTAAACAGAAGGGGGATGAAGACTAA
>>0084|sbnH_(siderophore biosynthesis protein H)_[pos.: 83904 to 85106, length: 1203, dir.: FRWD]
ATGCGTATAGTTCAACCCGTTATTGAACAATTAAAAGCACAATCTCATCCAGTTTGTCAT
TATATCTATGATTTAGTCGGACTGGAACATCATTTGCAACATATTACATCGTCATTGCCT
AGTAATTGTCAGATGTACTATGCAATGAAAGCAAATAGTGAACGAACAATACTAGATACA
ATTAGTCAGTATGTTGAAGGATTCGAAGTTGCATCTCAAGGTGAAATAGCAAAAGGTCTT
GCTTTTAAACCAGCAAATCATATTATTTTTGGTGGCCCTGGTAAGACAGACGAGGAACTA
AGATATGCAGTAAGTGAAGGTGTTCAGCGTATTCATGTTGAAAGTATGCATGAATTACAA
CGGCTAAATGCCATCTTAGAAGATGAAGATAAGACACAACACATTTTATTGCGTGTTAAT
TTAGCAGGACCATTTCCCAATGCAACGTTGCATATGGCAGGACGCCCAACACAATTTGGT
ATTTCTGAAGACGAAGTTGATGATGTCATTGAAGCTGCGCTAGCAATGCCAAATATTCAT
CTAGATGGATTTCATTTTCATTCTATTTCTAACAATTTAGACTCGAATTTACATGTCGAT
GTAGTGAAACTTTATTTTAAAAAAGCAAAATCATGGTCTGAAAAACATCGATTTCCACTC
AAACATATCAATCTTGGTGGTGGTATAGGGGTTAACTATGCAGATTTAACTAGCCAATTT
GAGTGGGATAATTTTGTAGAAAATTTTAAAACACTTATCGTTGAGCAAGAAATGGAAGAT
GTGACATTGAACTTTGAATGTGGGCGCTTTATTGTGGCACATATTGGTTACTATGTGACA
GAAGTGCTAGATATTAAGAAAGTGCATGGTGCTTGGTATGCCATTTTAAGAGGAGGTACG
CAACAATTTAGACTGCCGGTATCTTGGCAGCATAACCATCCTTTTGACATTTATCGCTAT
AAGGACAATCCATATTCATTTGAAAAAGTTTCAATTTCGAGACAGGATACAACGTTAGTC
GGTCAATTATGTACACCGAAAGATGTCTTTGCTAGAGAAGTACAGATAGACGCAATCAGT
ACAGGCGACGTTATTGTTTTCAAATATGCAGGTGCATACGGATGGTCTATTTCACATCAC
GATTTCTTAAGCCATCCACATCCTGAATTTATTTATTTAACGCAAACAAAGGAGGATGAA
TAA
>>0085|sbnI_(siderophore biosynthesis protein I)_[pos.: 85110 to 85874, length: 765, dir.: FRWD]
TTGAATCATATTCATGAACATTTAAAATTGGTACCAGTAGATAAGATTGATCTTCACGAA
ACATTCGAACCTTTAAGATTGGAAAAGACGAAAAGTAGTATTGAAGCAGATGATTTTATA
CGTCATCCTATTTTAGTGACAGCGATACAACATGGTAGATATATGGTTATAGATGGTGTG
CATCGGTATACAAGTTTGAAAGCGTTAGGATGTAAGAAAGTTCCAGTACAAGAAATCCAT
GAAACACAATATTCAATTAGTACGTGGCAACATAAAGTTCCATTTGGTGTGTGGTGGGAA
ACGTTACAACAAGAACATCGCTTGCCATGGACTACTGAGACAAGACAAGAAGCGCCATTT
ATTACGATGTGTCATGGGGATACAGAACAATATTTGTATACAAAAGATTTAGGCGAAGCA
CATTTTCAAGTATGGGAAAAGGTTGTCGCAAGTTATAGTGGTTGTTGTTCTGTAGAGAGA
ATTGCACAAGGTACATATCCTTGTCTTTCTCAACAAGATGTACTCATGAAGTATCAGCCA
TTGAGTTATAAGGAAATTGAAGCGGTTGTTCATAAAGGGGAAACTGTGCCAGCAGGTGTG
ACACGCTTTAATATTTCAGGACGATGTCTTAATCTTCAAGTACCACTGGCATTACTTAAA
CAAGATGATGATGTTGAACAACTGCGCAATTGGAAGCAGTTTTTAGCAGATAAGTTTGCC
AATATGAGATGCTATACTGAAAAAGTATACTTGGTGGAGCAATAG
>>0086|Q5HJP4_(putative membrane protein)_[pos.: 86070 to 86498, length: 429, dir.: FRWD]
ATGAACATGAATTTAATTATAGGAAAAATCGCTATTTGGATAGGCATCGTAGTTCAAATA
TGTTATAACGTCGTTATTGTTAGTATGACAACCTTCATCATTTTTATAAATGTTGAAGGA
GCAAGCCCTGAAATAGCTGTTTTAATAGCATTAGTAATCATTCTTATCTTAACTTTACCA
CCTATCCTAACCGTGATTAACTTAGAGAATAAAATGGAAGTAAAAGGTACGCTTTTTATT
GTTTATGCGATTGTGGCATTTTGTATGTTTAATTACCTTTCATCAATGTTATGGGTGGTT
TGCGGCATTTTTCTTATTTGGACTAAATATTCAAAAGATGGGTCAACAGGTAAGAATGAG
AATGAAAAAGTTGATATTGAAAGTACAGAGAATCAATTTGAATCTAAAGATAAAACCACT
AAAGAATAA
>>0087|Q5HJP3_(putative protein)_[pos.: 86548 to 87342, length: 795, dir.: FRWD]
ATGAGGAAAAATATAGAATTGATATTAATATGGATAGGTATATATATTCAAATAGCATAC
ATGGCTATTATAGCTTTGCTCATATATATATTTACATTATTTTTTGGATCACTTTTTGGA
TTTTTATATTTGTTAACAGGTAATGAAATTGGAGATTTATTAAAAACACCCACTTCATTT
ATGATATTTGCTACATGTCTAATTATATTTTCAGTCTTACCTGTTACTGTACTAGCATTT
GACTTATCTAAAAGAAGAATTTTAAAAGGTATCATATTAGTTGTATATGCGATTATTGCT
GCGTTATTATACAACTTTGTATCTGCAATACTTTGGTTTATTGTAGCCATTTCTCTTTTT
ATTAGAAAAAAATCTTTATCTGCAGAAAATACTGTTGCTGTTCAAAGTCACAAAGGAGCT
TCTAAACAAGAAATACGTTATAAACTTGTGTACAAGTCTGTCTCGATAAAACATAGTGAT
GATTCAATTAAAGTAGCACATACAGTGGGAAATAAAAAACTAATTGATGACAAAACAATT
GATATTCACCTTGATTCAAGTGAAATATTAAAAAAGATTAGTACTGACGCAAATCAAGCA
TCACATAAAGACACGTGTAAAAAGGAACTTGATAGTCAAGACATGATAGAACATCCTGAG
TTTAAAAATCCCACGACTAAAAACCTAGAAGGATTAAACGAAGAAGTACATAAAGATGAA
GCTACAACTAAAGTTGACAGTGATAATACGGAACCGCCGATTGAATCAAAAGACCATGTC
TCGAAAAAAGATTGA
>>0088|butA_(acetoindiacetyl reductase)_[pos.: 87553 to 88329, length: 777, dir.: FRWD]
ATGACAAACAACAAAGTAGCATTAGTAACTGGCGGAGCACAAGGGATTGGTTTTAAAATT
GCAGAACGTTTAGTGGAAGATGGTTTCAAAGTAGCAGTTGTTGATTTCAATGAAGAAGGG
GCAAAAGCAGCTGCACTTAAATTATCAAGTGATGGTACAAAAGCTATTGCTATCAAAGCA
GATGTATCAAACCGTGATGATGTATTTAATGCAGTAAGACAAACTGTAGCGCAATTTGGC
GATTTCCATGTCATGGTTAACAATGCCGGCCTTGGACCAACAACACCAATCGATACAATT
ACTGAAGAACAGTTTAAAACAGTATATGGCGTGAACGTTGCAGGTGTGCTATGGGGTATT
CAAGCCGCACATGAACAATTTAAAAAATTCAATCATGGCGGTAAAATTATCAATGCAACA
TCTCAAGCAGGCGTTGAGGGTAACCCAGGCTTGTCTTTATATTGCAGTACAAAATTCGCA
GTGCGAGGTTTAACACAAGTAGCCGCACAAGATTTAGCGTCTGAAGGTATTACTGTGAAT
GCATTCGCACCTGGTATCGTTCAAACACCAATGATGGAAAGTATCGCAGTGGCAACAGCC
GAAGAAGCAGGTAAACCTGAAGCATGGGGCTGGGAACAATTTACAAGTCAGATTGCTTTG
GGCAGAGTTTCTCAACCAGAAGATGTTTCAAATGTAGTGAGCTTCTTAGCTGGTAAAGAC
TCTGATTACATTACTGGACAAACAATTATTGTAGATGGTGGTATGAGATTCCGTTAA
>>0089|WT65_000073_(hypothetical protein)_[pos.: 88473 to 88595, length: 123, dir.: FRWD]
ATGCATCAGTTGAAAGCATTACTAGTATTAACACACTCAAGATATTATAAAATATCACAA
AAACCCCACTATCTAATTTATCTCAATAAAAATTCACAAAGTTATCTCATTTTATTTTTA
TAA
>>0090|galE_(UDP-glucose 4-epimerase)_[pos.: 88674 to 89645, length: 972, dir.: FRWD]
TTGGAAAGAGTTTTGATAACTGGTGGGGCTGGTTTTATTGGGTCGCATTTAGTAGATGAT
TTACAACAAGATTATGATGTTTATGTTCTAGATAACTATAGAACAGGTAAACGAGAAAAT
ATTAAAAGTTTGGCTGACGATCATGTGTTTGAATTAGATATTCGTGAATATGATGCAGTT
GAACAAATCATGAAGACATATCAATTTGATTATGTTATTCATTTAGCAGCATTAGTTAGT
GTTGCTGAGTCGGTTGAGAAACCTATCTTATCTCAGGAAATAAACGTCGTAGCAACATTA
AGATTGTTAGAAATCATTAAAAAATATAATAGTCATATAAAACGTTTTATCTTTGCTTCG
TCAGCAGCTGTTTATGGTGATCTTCCTGATTTACCTAAAAGTGATCAATCATTAATCTTA
CCATTATCACCATATGCAATAGATAAATATTACGGAGAACGAACGACATTAAATTATTGC
TCGTTATATAACATACCAACAGCGGTTGTTAAATTTTTTAATGTATTTGGGCCAAGACAG
GACCCTAAGTCACAATATTCAGGTGTGATTTCAAAGATGTTCGATTCATTTGAGCATAAT
AAGCCATTTACATTTTTTGGTGACGGACTGCAAACTAGAGATTTTGTATATGTATATGAT
GTTGTTCAATCTGTACGCTTAATTATGGAACACAAAGATGCAATTGGACACGGTTATAAC
ATTGGTACAGGCACTTTTACTAATTTATTAGAGGTTTATCGTATTATTGGTGAATTATAT
GGAAAATCAGTCGAGCATGAATTTAAAGAAGCACGAAAAGGAGATATTAAGCATTCTTAT
GCAGATATTTCTAACTTAAAGGCATTAGGATTTGTTCCTAAATATACAGTAGAAACAGGT
TTAAAGGATTACTTTAATTTTGAGGTAGATAATATTGAAGAAGTTACAGCTAAAGAAGTG
GAAATGTCATAA
>>0091|wcaJ-tuaA_(capsular polysaccharide biosynthesis glycosyltransferase)_[pos.: 89608 to 90300, length: 693, dir.: FRWD]
TTGAAGAAGTTACAGCTAAAGAAGTGGAAATGTCATAAAAATAACATTGAAGATGTTCAT
ATAAATAAAAATTATAATTATCAAAGAAAATTAGATGCACTCGAAGAAGTGAGAAAAGGC
TATTACCCAGTTAAACGTGCGATTGACTTAGTATTAAGTATCGTTTTATTATTTTTAACA
TTTCCGATTATGTTCATATTCGCCATTGCTATCGTCATAGATTCGCCAGGAAACCCTATT
TATAGTCAGGTTAGAGTTGGGAAGATGGGTAAATTAATTAAAATATACAAATTACGTTCG
ATGTGTAAAAACGCAGAGAAAAATGGTGCGCAATGGGCTGATAAAGATGATGATCGTATA
ACAAATGTCGGGAAGTTTATTCGTAAAACACGCATTGATGAATTACCACAACTAATTAAT
GTTGTTAAAGGGGAAATGAGTTTTATTGGACCACGCCCGGAACGTCCGGAATTTGTAGAA
TTATTTAGTTCAGAAGTGATAGGTTTCGAGCAAAGATGTCTTGTTACACCAGGGTTAACA
GGACTTGCGCAAATTCAAGGTGGATATGACTTAACACCGCAACAAAAACTGAAATATGAC
ATGAAATATATACATAAAGGTAGTTTAATGATGGAACTATATATATCAATTAGAACATTG
ATGGTTGTTATTACAGGGGAAGGCTCAAGGTAG
>>0092|epsF_(capsular polysaccharide biosynthesis glycosyltransferase)_[pos.: 90510 to 91676, length: 1167, dir.: FRWD]
TTGAAAATTATATATTGTATTACTAAAGCAGACAATGGTGGTGCACAAACACATCTCATT
CAACTCGCCAACCATTTTTGCGTACACCATGATGTTTATGTCATTGTAGGCAATCATGGA
CCAATGATTGAACAACTAGATGCAAGAGTTAATGTAATTATTATCGAACATTTAGTAGGT
CCAATTGACTTTAAACAAGATATTTTAGCTGTCAAAGTCTTAGTACAGTTATTCTCGAAA
ATTAAACCTGATGTTATCCATTTACATTCTTCCAAAGCTGGAACGGTCGGACGAATTGCG
AAGTTCATTTCGAAATCGAAAGACACACGTGTAGTTTTTACTGCGCATGGATGGGCTTTT
ACAGAGGGTGTTAAACCAGCTAAAAAATTTCTATATCTAGCTATCGAAAAATTAATGTCA
CGTATTACAGATAGCATTATTTGTGTTTCAGATTTCGATAAACAGTTAGCGCTAAAATAT
CGATTTAATCGATTGAAATTAACCACAATACATAATGGTATTGCAGATGTTCCCGCTGTT
AAGCAAACGCTAAAAAGCCAATCACATAACAATATTGGCGAAGTAGTTGGAATGTTGCCT
AATAAACAAGATTTACAGATTAATGCCCCGACAAAGCATCAATTTGTTATGATTGCAAGA
TTTGCTTATCCAAAATTGCCACAAAATCTAATCGCGGCAATAGAGATATTGAAATTACAT
AACAGTAATCATGCGCATTTTACATTTATAGGCGATGGACCTACATTAAATGATTGTCAG
CAACAAGTTGTACAAGCTGGGTTAGAAAATGATGTCACATTTTTGGGCAATGTCATTAAT
GCGAGTCATTTATTATCACAATACGATACGTTTATTTTAATAAGTAAGCATGAAGGTTTG
CCAATTAGCATTATCGAAGCTATGGCTACAGGTTTGCCTGTTATAGCCAGTCATGTTGGC
GGTATTTCAGAATTAGTAACTGATAATGGTATATGTATGATGAACAACCAACCCGAAACT
ATTGCCAAAGTCCTGGAAAAATATTTAATAGACAGTGATTACATCAAAATGAGTAATCAA
TCTAGAAAACGTTATTTAGAATGTTTTACTGAGGAGAAAATGATTAAAGAAGTGGAAGAC
GTTTATAATGGAAAATCAACACAATAG
>>0093|wzy_(capsular polysaccharide polymerase)_[pos.: 91657 to 92895, length: 1239, dir.: FRWD]
ATGGAAAATCAACACAATAGTAAATTACTAACATTGTTACTTATCGGTTTAGCGGTTTTT
ATTCAGCAATCTTCGGTTATTGCCGGTGTGAATGTTTCTATAGCTGACTTTATCACATTA
CTAATATTAGTTTATTTACTGTTTTTCGCTAACCATTTATTAAAGGCAAATCATTTTTTA
CAGTTTTTCATTATTTTGTATACATATCGTATGATTATTACGCTTTGTTTACTATTTTTT
GATGATTTGATATTTATTACGGTTAAGGAAGTTCTTGCATCTACAGTTAAATATGCATTT
GTAGTCATTTATTTCTATTTAGGGATGATCATCTTTAAGTTAGGTAATAGCAAGAAAGTG
ATCGTTACCTCTTATATTATAAGCAGTGTGACTATAGGTTTATTTTGTATTATAGCCGGT
TTGAACAAGTCCCCTTTACTAATGAAATTGTTATACTTTGATGAAATACGTTCAAAAGGA
TTAATGAATGACCCTAACTATTTCGCGATGACACAGATTATCACATTAGTACTTGCTTAC
AAGTATGTTCATAATTATGTATTCAAGGTTCTTGCATGTGGCATTCTGCTATGGTCATTA
ACTACAACCGGATCTAAGACTGCGTTTATCATATTAATCGTCTTAGCCATTTATTTCTTT
ATTAAAAAGTTATTTAGTAGAAATGCGGTAAGTGTTGTGAGTATGTTAGTGATTATGCTG
ATATTACTTTGTTTTACCTTTTATAATATCAACTACTATTTATTCCAATTGAGCGATCTA
GATGGCTTACCATCTTTAGATCGAATGGCATCAATTTTTGAAGAGGGATTTGCATCATTA
AATGATAGCGGATCTGAGCGAAGTGTTGTATGGATAAATGCCATTTCAGTAATTAAATAT
ACATTAGGTTTTGGTGTCGGATTAGTGGATTATGTACATATTGGCTCGCAAATTAATGGT
ATTTTACTTGTTGCCCATAATACATATTTGCAAATTTTTGCGGAATGGGGCATTTTATTC
GGTGCGTTATTTATCATATTTATGCTTTATTTGCTGTTTGAATTATTTAGATTTAATATT
TCTGGGAAAAATGTAACAGCAATTGTTGTAATGTTGACGATGCTGATTTACTTTTTAACA
GTATCATTTAATAACTCAAGATATGTCGCTTTTATTTTAGGAATTATCGTCTTTATTGTT
CAATATGAAAAGATGGAAAGGGATCGTAATGAAGAGTGA
>>0094|wzx_(capsular polysaccharide extrusion protein)_[pos.: 92885 to 94315, length: 1431, dir.: FRWD]
ATGAAGAGTGATTCACTAAAAGAAAATATTATTTATCAAGGGCTATACCAATTGATTAGA
ACGATGACACCACTGATTACAATACCCATTATTTCACGTGCATTTGGTCCCGGTGGTGTG
GGTATTGTTTCATTTTCTTTCAATATCGTGCAATACTTTTTGATGATTGCAAGTGTTGGC
GTTCAGTTATATTTTAATAGAGTTATCGCGAAGTCCGTTAACGACAAACGGCAATTGTCT
CAGCAGTTTTGGGATATCTTTGTTAGTAAATTATTATTGTCTCTAACAGTTTTTGCGATG
TATATCGCTGTGATTACAATCTTTATAGATGATTACTATCTTATTTTCCTACTACAAGGA
ATCTATATTATAGGTGCAGCACTCGATATTTCATGGTTTTATGCTGGAACTGAAAAGTTT
AAAATACCTAGCCTTAGTAATATTGTTGCGTCTGTTATTGTATTAAGTGTCGTTGTTATC
TTTGTCAAAGATCAATCAGATTTATCATTGTATGTATTTACTATTGCTATTGTGACGGTA
TTAAACCAATTACCTTTGTTTATCTATTTAAAACGATACATTAGCTTTGTTTCGGTTAAT
TGGATACACGTCTGGCAATTGTTTCGTTCGTCATTAGCATATTTATTACCAAATGGACAG
CTCAACTTATATACTAGTATTTCTTGCGTTGTTCTTGGTTTAGTAGGCACATACCAACAA
GTTGGTATCTTTTCTAACGCATTTAATATTTTAACGGTCGCAATCATAATGATTAATACA
TTTGATCTTGTAATGATTCCGCGTATTACCAAAATGTCTATCCAGAAATCACATAGTTTA
ACTAAAACGTTAGCTAATAATATGAATATTCAATTGATATTAACAGTACCTATGGTCTTT
GGTTTAATTGCAATTATGCCATCATTTTATTTATGGTTCTTTGGTGAGGAATTCGCATCA
ACTGTCCCATTGATGACTATTTTAGCGATACTTGTATTAATCATTCCTTTAAATATGTTG
ATAAGCAGGCAATATTTATTAATAGTGAATAAAATAAGATTATATAATGCGTCAATTACT
ATTGGTGCGGTAATGAATTTAGTATTATGTCTTGTTTTGATATATTTTTATGGAATTTAC
GGTGCTGCTATTGCGCGTTTAATTACAGAGTTTTTCTTGCTCATTTGGCGATTTATTGAT
ATTACTAAAATCAATGTGAAGTTGAATATTGTAAGTACGATTCAATGTGTCATTGCTGCC
GTTATGATGTTTATTGTGCTTGGTGTGGTCAATCATTATTTGCCCCCTACAATGTACGCT
ACGCTGCTATTAATTTCGATTGGTATAGTAGTTTATCTTTTATTAATGATGACTATGAAA
AATCAATACGTATGGCAAATATTGAGGCATCTTCGACATAAAACAATTTAA
>>0095|sodA-L1_(superoxide dismutase, locus 1)_[pos.: 94583 to 95182, length: 600, dir.: FRWD]
ATGGCATTTAAATTACCAAATTTACCATATGCATATGATGCATTGGAACCATATATAGAT
CAAAGAACAATGGAGTTTCATCACGACAAACATCACAATACGTACGTGACGAAATTAAAC
GCAACAGTTGAAGGAACAGAGTTAGAGCATCAATCACTAGCGTATATGATTGCTAACTTA
GACAAGGTACCGGAAGCGATGAGGATGTCAGTTCGTAATAATGGCGGTGGTCATTTTAAC
CATTCATTATTCTGGGAAATACTATCACCTAATTCTGAAGAAAAAGGTGGCGTAATAGAC
GACATTAAAGCGCAGTGGGGCACTTTAGATGAATTTAAAAATGAATTTGCAAATAAAGCA
ACAACATTATTTGGATCAGGTTGGACTTGGTTAGTTGTTAATGATGGAAAATTAGAAATT
GTGACAACGCCAAACCAAGATAATCCATTAACAGAAGGCAAAACACCAATCTTACTATTT
GATGTTTGGGAGCATGCCTACTATCTGAAATATCAAAATAAACGTCCAGACTATATGACT
GCATTTTGGAATATTGTTAACTGGAAAAAAGTTGATGAATTATACCAAGCAGCAAAATAA

>>0096|Q5HJN3_(transcriptional regulator, GntR family)_[pos.: 95614 to 96369, length: 756, dir.: RVRS]
TTAATAATCCGATTGTCTTATACGTGTCAGTGTTAATTCAGAGATTTCCTGTGGAATATA
CCACTTATTAATCATAATTGGATAAGGTGTTTGTGCGTACAATGTTTCAATAATCAGCCA
ACAATGTGTATCACCATCAAACACGTGACTATGATTTTTGAAGTGGGGCGCTTTGGTAAT
AGACATTTTTAAATCTGATTGATATGCATTGCTATAAATCGTTTGCTCAACGAACGTCTT
CATGTCGTCTTCGTTTTGTGTATTCACTTTAAATGTGTCAATGACATTTAACGGTATAAA
GGTAAAGCAAAATGCATCAGCTTGCTTAGAATGATTATCCTTTTTTTGATAATAGCGTTC
CATTGCAATGACGGCAGAAGGATGGTTTGCAAACAAATGATTTGTATATTCACTTTCTAA
ATCAACACGATAATTAATTGATGACATAGATACGCGAGCTAGCAATATTTGATCAAGTGG
ATGCTTAAATTGATCCATACTTGAAGCGTGTTGGGCATTTGTTTGTGGAATAACAAAGTG
TCCCTTCCCTCTTGTACTCTCTATGATGCCATCTTCGGCTAACAATTTTATAGCTTGGCG
CAAAGTCATACGACTGACATCAAAGCGCGCACAAAGTTCCTTTTCAGTAGGTAATGCATG
GCCACTCGGATATTTTCCTATTTGAATTTCTTTATATAACGTATTATAAATCGTTAAAAA
TTTTGGTTGTGTTTGCGTCACGTAGACAACCTCCAT
>>0097|deoD-L1_(purine nucleoside phosphorylase locus 1)_[pos.: 96605 to 97312, length: 708, dir.: FRWD]
ATGAAATCAACACCACACATTAAACCAATGAATGACGTCGAAATTGCAGAAACGGTTCTA
TTGCCAGGAGATCCGTTAAGAGCTAAGTTCATTGCAGAAACATATTTGGACGATGTGGAA
CAGTTCAATACAGTGCGAAACATGTTTGGTTTTACCGGAACATATAAAGGTAAAAAAGTT
TCTGTCATGGGTTCAGGAATGGGTATGCCATCTATTGGCATTTACTCTTATGAATTAATT
CATACATTTGGTTGTAAAAAATTAATTCGCGTTGGTTCTTGTGGCGCGATGCAAGAAAAC
ATTGATTTATATGATGTGATTATTGCACAAGGTGCCTCTACTGATTCAAATTACGTTCAA
CAATATCAATTACCAGGTCATTTTGCGCCAATTGCTTCTTATCAGTTATTAGAAAAAGCA
GTTGAAACAGCACGTGACAAAGGTGTACGTCATCATGTAGGTAATGTGTTATCAAGTGAT
ATTTTCTATAACGCGGATACAACAGCGAGTGAACGTTGGATGCGTATGGGTATTTTAGGT
GTAGAAATGGAATCAGCTGCATTATACATGAATGCAATTTACGCTGGTGTCGAAGCATTA
GGTGTGTTCACAGTGAGCGATCATTTAATTCATGAAACATCAACAACACCTGAGGAAAGG
GAACGTGCATTTACAGATATGATTGAAATTGCACTGTCATTGGTGTAG
>>0098|tet38_(major facilitator superfamily permease)_[pos.: 97319 to 98671, length: 1353, dir.: FRWD]
ATGAATGTTGAATATTCTAAAATAAAGAAAGCAGTACCTATTTTACTATTCTTATTTGTA
TTCAGTTTGGTTATAGACAACTCATTTAAATTGATTTCTGTAGCCATTGCTGATGACTTA
AATATCTCTGTAACGACAGTAAGTTGGCAAGCGACATTAGCCGGTTTAGTAATTGGTATT
GGCGCTGTAGTATACGCTTCATTATCTGATGCCATTAGTATACGCACACTATTTATTTAT
GGCGTGATATTAATCATTATCGGATCAATTATTGGTTACATTTTCCAACATCAATTCGCA
TTACTTTTAGTTGGACGTATTATTCAAACTGCAGGTTTAGCTGCTGCAGAGACATTATAT
GTGATATATGTTGCAAAGTATCTTTCTAAAGAGGACCAGAAGACTTACCTTGGCTTAAGT
ACGAGCAGTTATTCCTTGTCATTAGTTATCGGTACATTATCAGGTGGATTTATTTCTACG
TATTTACACTGGACAAATATGTTTTTAATTGCATTAATCGTAGTATTTACGTTGCCATTC
CTATTTAAATTATTACCAAAAGAAAATAATACAAATAAAGCTCATTTAGATTTTGTTGGC
TTAATTCTAGTGGCAACTATCGCTACAACAGTCATGCTGTTTATTACGAACTTTAATTGG
TTATATATGATTGGTGCCTTAATTGCGATTATCGTTTTTGCGCTATATATTAAAAATGCT
CAACGTCCATTAGTAAACAAATCATTTTTCCAAAATAAACGTTATGCTTCATTTTTATTT
ATAGTATTTGTAATGTATGCCATCCAATTGGGTTATATTTTTACGTTCCCATTCATAATG
GAACAAATTTATCATCTTCAACTAGACACAACATCACTGTTATTAGTACCGGGTTATATT
GTAGCAGTCATCGTTGGTGCACTAAGTGGTAAAATCGGCGAATATCTTAATTCAAAACAA
GCGATTATCACAGCAATTATTTTAATCGCACTGAGCTTGATTTTACCTGCATTTGCAGTA
GGTAATCACATTTCAATCTTCGTCATTTCTATGATATTCTTTGCAGGTAGCTTTGCTTTA
ATGTATGCACCTTTACTTAACGAAGCCATTAAAACAATAGATCTTAATATGACAGGTGTG
GCTATTGGTTTTTATAATTTAATTATTAATGTGGCGGTATCTGTAGGTATTGCGATTGCT
GCGGCTTTAATCGATTTTAAAGCATTAAATTTCCCAGGCAATGATGCATTAAGTTCACAT
TTCGGTATTATTTTAATTATTTTAGGTTTAATGAGTATTGTCGGATTAGTTTTATTCGTC
ATCTTAAATCGTTGGACACAATCTGAAAAATAA
>>0099|deoC-L1_(deoxyribose-phosphate aldolase locus 1)_[pos.: 98752 to 99414, length: 663, dir.: FRWD]
ATGAAATTTGAGAAATATATAGATCACACTTTATTGAAGCCTGAGTCAACACGTACGCAA
ATCGATCAAATCATCGATGAAGCGAAAGCATACAATTTTAAATCTGTATGTGTGAATCCA
ACGCATGTTAAATATGCAGCAGAGCGACTAGCTGATTCAGGTGTGCTAGTTTGTACGGTA
ATAGGATTCCCATTAGGTGCGTCGACAACGGCAACGAAAGCATTTGAAACAGAAGATGCA
ATTCAAAATGGTGCAGATGAAATTGACATGGTCATCAACATCGGCGCATTAAAAGATGGG
CGTTTTGATGATGTACAACAAGACATTGAAGCAGTGGTTAAAGCTGCGAAAGGTCACACA
GTAAAAGTGATTATTGAGACGGTATTGTTGGACCATGACGAAATCGTAAAAGCGAGTGAA
TTAACAAAAGCGGCTGGTGCGGACTTCGTTAAAACTTCAACAGGTTTTGCAGGTGGCGGT
GCGACTGCAGAAGACGTTAAATTAATGAAAGATACAGTAGGTGCTGATGTAGAAGTAAAA
GCATCAGGTGGCGTACGTAATTTAGAAGATTTCAATAAAATGGTTGAAGCAGGTGCGACA
CGTATTGGTGCGAGCGCAGGCGTTCAAATTATGCAAGGTTTAGAAGCAGATTCAGATTAC
TAA
>>0100|deoB_(phosphopentomutase)_[pos.: 99442 to 100620, length: 1179, dir.: FRWD]
ATGACAAGACCATTTAATCGTGTACATTTAATCGTAATGGATTCAGTAGGTATTGGTGAA
GCGCCAGACGCAGCTGATTTTAAAGATGAAGGTTCACATACTTTAAGACATACCTTAGAA
GGCTTCAATCAAACTTTACCAAACCTTGAAAAGTTAGGTCTAGGGAACATTGATAAATTA
CCAGTAGTAAATGCAGTTGAACAACCAGAAGCATACTATACTAAATTGAGTGAAGCTTCA
GTTGGTAAAGATACAATGACTGGTCACTGGGAAATTATGGGATTAAATATTATGCAACCT
TTTAAAGTATACCCTAATGGATTCCCTGAAGAGTTAATTCAACAAATTGAAGAAATGACA
GGTCGTAAAGTTGTTGCTAACAAACCGGCATCGGGTACGCAAATTATCGATGAGTGGGGC
GAGCACCAAATGAAAACTGGTGACTTAATTGTTTATACAAGTGCAGACCCAGTATTGCAA
ATTGCTGCACATGAAGACATTATCCCATTAGAAGAGTTATATGATATTTGTGAAAAGGTT
CGTGAGTTGACAAAAGACCCTAAATATTTAATTGGTCGTATTATCGCACGTCCATATGTT
GGTGAACCAGGAAACTTTACACGTACATCTAATCGACATGACTATGCGTTAAAACCTTTT
GGTAAAACTGTCTTAGATCATTTGAAAGACGGTGGTTATGATGTCATTGCCATCGGTAAA
ATTAATGACATTTATGATGGTGAAGGTGTAACAGAAGCGGTTCGTACGAAGAGTAACATG
GACGGTATGGATCAATTGATGAAAATTGTTAAGAAAGATTTCACAGGTATTAGCTTCTTA
AACTTAGTAGACTTTGATGCATTATACGGTCATCGTCGTGATAAACCGGGTTATGCACAA
GCAATTAAAGATTTCGATGATCGCTTGCCAGAACTGTTTAGCAACTTAAAAGAAGACGAT
TTAGTAATTATTACAGCAGACCATGGTAATGACCCGACAGCGCCAGGTACGGACCATACG
AGAGAATATATCCCAGTAATTATGTACAGTCCGAAATTTAAAGGTGGTCATGCACTAGAA
AGTGATACTACATTCAGTTCTATCGGTGCAACTATAGCGGATAATTTCAACGTAACATTA
CCAGAGTTCGGTAAAAGTTATTTAAAGGAATTAAAATAG
>>0101|phnE2_(phosphonate ABC transporter, transmembrane permease)_[pos.: 100751 to 101566, length: 816, dir.: RVRS]
TTAAACAATACGTTTTCGGATTGAACCGGAAATTAAATCGACAATTGCGACCATTAGTAC
TAAACCGATTAATATAATGCCTACACGGTCCCAAGAACGTGTTTGAATGGCAAATATGAG
TGGTGTCCCGATACCACCAGCCCCAATCAGCCCCAGTATAGAAGCTGAACGTAAGTTTAG
TTCAAAGCGATAAAGTATGAGTGATAGAAAGGCAGGCATAATTTGTGGTATGACTGCAAA
TACGAGTGTTTTAATTTTATTTGCACCACTGGCCTTTAATGATTCTACAGCACTGAAATC
TAGACCTTCAATATCTTCAGCTAAAAGTTTCCCAAGCATACCTACGGAATGGATACCTAA
AGCTAATACACCTGAAAATGAACCTGGGCCAACAGCTTTGATAAATATAAGTGCCATTAC
AATTTCTGGGAAGACACGTATAACACTTAAAATAAATTTGCTAACACCTGAAACTGGGCG
TAGCTTTACCATATTATTTGCACCTAGAAATGCTAATGGAATACAGATAATTGCGGCGAT
GAAAGTACCTACAACGGCTATCGCAAAGGTTTCAAGTAAACCACGTAATAAGTCTTCGCC
ATCTGGTATATAGATATAGCTGATATCAGGATGGAATAATCCGCTGAATATGGATTTTAA
GATTTCTAATGATTTACTTTTAAGTTCTAAACTTGGTACACCTGCAAATGCCCAGATGAT
AATAGCTAAGACAACAATTGCAATAAGCCATCTTTTAATCAATTTTCGTTTGTGTGCTTT
TGTGTGAACATTATATTTTGCTATTTCCTGTGTCAT
>>0102|phnE1_(phosphonate ABC transporter, transmembrane permease)_[pos.: 101563 to 102363, length: 801, dir.: RVRS]
TCATGCGAGATGTGCCCTCACTTTCGTACTGATGTAATCAATGACGACGACGATAACTAA
AGTAAATAAAATAATCGTTGCTGTTTTTGGATATTGAAATAAACCAAGTGTTTGATCATA
AAACAATCCAATACCGCCAGCGCCGACTAATCCAAGCACAGCTGAAGCACGTATATTTAC
TTCAAATGCATATAATACGTATGACATAAATGACGATATGGCTTGTGGTACAACACCGAA
AACAATCCATTTTATTTTATTAGCGCCAACAGCCGTCATTGCTTCCATTGGACCTGGATC
TATCGTTTCCAATGATTCATATAATAATTTTCCAATAATACAGATAGTTAAAATAAACAA
TGCTAATATCCCTGGAATTTGACCGATTCCAAATACAGCCACAAAGATTGCTGCTAATAG
CAAATCCGGTATAGTACGAACTATATTTAAAATAAAACGCGAGGGTATTGAAATCCACTT
TTGATGAACGATATTGCTAGCACATAATAACGCAATTGGTATTGAAACGATGCTACCTAA
TACTGTACTTACGATAGCCATTCGAATGGTATCTAACATTGGCGTTGTAATTTGTTGTAA
ATACTCGAAATCAGGTGGAATCATTTGTTTGAATAGATCACCTATTTGAGGTATTCCTAT
CATTAAATCTCCAAAATTAAACCCCGTATAAATGAAGCTCCAAATGATAAGCACAATGAT
TAACATGAAGGTAAAACTCGTTTTTAAAGCAACCTTTTTCTTTAAAAGGGAGTCATACTT
TGTAGGTGTTTCTATAGGCAT
>>0103|phnC_(phosphonate ABC transporter, ATP-binding protein)_[pos.: 102365 to 103138, length: 774, dir.: RVRS]
TTAGTTCACTCCTAGCTTTTCATCTTCTTTAATTGTACGTCCATATATTTCACTAAATAC
GTCATCTGTTGCTTCAGATGCAGGACCATCATAGACAACCTCACCATCACGTAAACCAAT
GATGCGTGTGCCATATTCTTTTGCCAAGTCAACAAAATGTAAATTAATTAAAATTGTGAT
GCCTAATTCTTGGTTGATTTTTCTTAAATCATCCATAACCTGTTTCGTTGTTAATGGGTC
TAATGAAGCAACTGGTTCATCTGCAAGAATAATTTCGGATTCTTGGCATAGCGCACGTGC
AATAGATATACGTTGTTGTTGGCCACCTGATAATTCATCAGAGCGTTGATTATATTTATC
TAAGATGTTGACCCGTTCTAGTGCATCCATTGCTTTAATTTTGTCTTCTTTTGGAAATAA
ACCTAATACCATTTTCCAAGTAGGGTGATAACCTACACGTCCACTTAGTACATTTCGTAA
TACACTTGACCGTTTAACTAAATTAAAATGTTGGAAAATCATGCCTATATTTCGGCGCAT
TTCTAATAATGCTTTACCATGGGCTTTAGTGATTGATTTACCTTGAATGAAAATTTCACC
TGACGTGATATCATGCAAACGATTTACAGATCTTAATAACGTGGATTTCCCAGCACCAGA
TAGTCCGACAATGACTGCAAATTCACCTTTTTCAATATTTAAGTTAATATTTTTCAAGCC
TACATGACCGTTAGGATAGACTTTACTGACGTTTTTAAATTCGATTTGACTCAT
>>0104|phnB_(phosphonate ABC transporter, substrate-binding protein)_[pos.: 103352 to 104308, length: 957, dir.: RVRS]
TTATTTCATATCTTTAACTAATTTTTCGTACTCTCTTACAATGTCGAAATTTGAATCTTT
CGTTTCTGTGTATCCTTCATGTGAATAAACTTCGCTAATAATTTTGTGACCTTCTTTTGA
TTTAGCAATGTCTATAAAAGCTTTTTTCAATTTCTCTTGGAAATCTTTATCCATATCTGG
TCTTACAGAAATTGTGTCATTCGGAATAGCTTGTGTTAATTTTAAAATTCGTGTGTCTTT
AAATACATTTGGTTGGTCTTTTTTCACAGTATTACGTGCATCGTTAAATACAGCCGCAGC
ATCTACATCTCCATTTAATAATGAGATAACTGCTTGGTCATGACCTTTAACATTCACAAT
TTTCATATCTTTAGTTGCATTAATACCTGCTTCGTTTTTTAACATCGCAAGTGGGAATGT
ATATCCAGCAGTTGATGTTACATCTTGTAAGGCAATTTTCTTACCTTTTAAATCTTTCAA
GCTTTTAATTTTTGAGTCTTTTTTAACAAGAATTTCTGATTTATAACTATCTACAAGTTC
TTTACTTGCTGAACCATCTTCTTTTACACCAAAACGTTGTGCTTGTAATAATAAATCAGC
TGCTTTTTGATCATGTGCTAATGTGTATGCCGTTGGTGGTAAGAACCCAACATCAACTTT
TTTAGACTTCATAGCTTCAACAATTGTATTGTAGTTAGTTGATACAGACACTTTAACTGG
AATCCCTAATTCTTTAGATAGTAATTTTTCTAATGGTTTTGCTTTAGCCTCTAATGTTCC
AGCATTTTGCGAAGGTACAAATTGTACTGTTAATTCTTTAGGTTTGTATCCTCCTGATTT
AGAATCCGAATCATTACTAGCGTTCTTTTGATTATCTAAAGAACTTGAATTTCCACATGC
TGCTGCAAAAACAATGACTGCTAACATTAATACAAATAAACACTTAAATTTTTTCAT
>>0105|Q5HJM4_(putative exported protein)_[pos.: 104537 to 106090, length: 1554, dir.: FRWD]
ATGAAAAAAATATATAAGTCATTAACTGTCTCTGCAATTGTTGCAACGGTATCAACGGTA
TCATTAAGTGCTTTACCGCAATCTTTAGCTATAACGCATGAATCGCAACCTACAAAGCAA
CAGCGAACGGTATTATTCGATCGTTCGCATGGTCAAACAGCTGGTGCTGCAGATTGGGTT
AGTGATGGTGCATTTTCAGATTATGCGGATTCAATACAAAAACAAGGTTATGACGTTAAA
GCTATTGATGGTCATTCGAACATAACAGAAGCAAGTTTGAAAAGTTCCAAAATATTTGTA
ATTCCTGAGGCTAACATTCCTTTCAAAGAATCAGAACAGGCAGCAATTGTTAACTATGTG
AAACAAGGGGGAAATGTTGTCTTTATTTCAGATCATTACAATGCTGACCGAAATTTAAAT
CGTATTGATTCATCAGAAGCAATGAATGGTTATCGACGTGGAGCGTATGAAGATATGTCG
AAAGGTATGAATGCAGAAGAAAAAAGTTCTACTGCAATGCAAGGTGTGAAAAGTTCAGAT
TGGTTATCTACAAACTTTGGCGTACGTTTTCGATATAATGCACTAGGTGATTTAAATACG
AGCAATATTGTTTCTTCAAAAGAAAGTTTCGGTATTACTGAAGGTGTGAAATCTGTATCT
ATGCATGCTGGATCGACATTAGCAATTACTAATCCAGAGAAAGCAAAAGGTATTGTGTAT
ACACCAGAACAATTGCCAGCGAAAAGTAAATGGTCACATGCTGTAGATCAAGGTATTTAT
AATGGCGGCGGTAAAGCAGAAGGTCCCTATGTAGCAATTTCTAAAGTTGGAAAAGGTAAA
GCAGCATTTATCGGTGATTCATCACTTGTGGAAGATAGTTCGCCCAAATATGTAAGAGAA
GATAATGGAGAAAAGAAGAAAACATATGATGGTTTTAAAGAACAAGACAACGGTAAGCTA
TTAAATAATATAACGGCTTGGATGTCTAAAAATAATGATGGGAAATCACTTAAGGCGAGT
GGCCTAACATTAGATACAAAGACTAAGTTGCTTGATTTTGAACGACCAGAGCGTTCAACT
GAGCCTGAAAAAGAGCCATGGTCACAACCGCCTAATGGTTATAAATGGTATGACCCAAAA
ACATTTAAAGCAGGTAGTTATGGCAGTGAAAAAGGCGCAGATCCTCAGCCAAACACACCA
GATGATCATACGCCACCAAATCAGAACGTAAAAATATCATTTGATATCCCGCAAAATGTT
TCTATAAATGAGCCATTTGAAGTGACAATACATTTAAAAGGATTTGAAGCAAATCAAACA
CTTGAAAATCTTAGAGTTGGTATTTACAAAGAAGGCGGACGTCAAATCGGACAATTTTCA
AGTAAAGATAACGATTATAACCCGCCAGGTTACAGTACTTTGCCAACAGTTAAAGCAGAT
GAAAACGGAAATGCCACAATTAAGGTCAATGCCAAAGTACTCGAAAGTATGGAAGGTTCA
AAGATTCGTTTAAAACTCGGTGACAAAACCTTGATTACAACAGACTTCAAATAA
>>0106|cpdB_(putative 5' nucleotidase)_[pos.: 106141 to 107676, length: 1536, dir.: FRWD]
ATGTCAAACATAGCATTTTATGTCGTGAGTGACGTACATGGTTATATTTTCCCAACAGAT
TTTACGAGTAGAAATCAATATCAACCTATGGGATTGTTACTAGCGAATCATGTTATAGAA
CAAGACAGAAGGCAGTATGACCAAAGTTTTAAAATAGATAATGGTGATTTTTTGCAAGGG
TCACCATTTTGTAATTACTTAATCGCGCATAGCGGCAGTAGCCAGCCTTTAGTTGATTTT
TATAATCGAATGTCATTCGACTTTGGTACGCTTGGTAATCATGAATTTAATTATGGATTA
CCATACTTAAAAGACACTTTACGCAGACTCAATTATCCAGTTTTGTGCGCTAATATTTAT
GAAAATGATGGTACATTGACTGATAACGGTGTGCAGTATTTTCAGGTTGGAGATCAAACG
GTTGGTGTGATAGGTTTAACGACACAATTTATTCCCCATTGGGAACAACCAGAGCATATT
CAGTCACTTACGTTTCATAGTGCTTTTGAAACACTTCAACAACACTTGCCTGAAATGAAG
CGACATGCAGATATCATTGTGGTTTGTTACCATGGTGGATTTGAAAAGGATTTAGAAAGT
GGTACGCCGACCGAAGTGTTAACGGGTGAAAATGAAGGATATGCCATGTTAGAAGCGTTT
TCTAAAGAAATAGATATCTTTATTACTGGTCACCAGCATCGACAAATTGCTGAAAGGTTT
AAGGATACGGCTGTGATTCAACCTGGTACAAGAGGTACAACTGTAGGAAAAGTTGTCTTG
AGTACTGATGAATATGAAAATCTATCCGTTGAATCATGTGAATTACTTCCTGTTATAGAT
GATCCCACATTTACTATTGATGAAGATGACCAACATATACGAAAGCAGTTAGAGGACTGG
TTAGATTACGAAATTACTACATTGCCATATGATATGACGATTAATCATGCATTTGAGGCA
CGTGTAGCTCCGCATCCTTTTACAAATTTTATGAATTACGCTTTATTAGAAAAAAGTGGA
GCAGATGTTGCCTGTACAGCTTTGTTTGATTCTGCTAGTGGTTTCAAGCAAGTCGTGACG
ATGCGAGATGTTATTAACAATTACCCATTTCCAAATACATTTAAAGTTTTAGCTGTAAGT
GGTGCCAAACTTAAAGAAGCCATTGAACGATCAGCAGAATATTTTGACGTGAAAAATGAT
GAAGTTAGTGTGAGCGCAGACTTCCTTGAACCCAAACCACAACACTTTAATTATGATATA
TATGGTGGCGTAAGTTATACCATTCATGTTGGAAGACCAAAGGGACAACGTGTGAGCGAT
ATGATGATTCAAGGTCACGCAGTTGATTTAAAGCAGACATATACAATTTGTGTAAATAAT
TATCGTGCAGTTGGCGGTGGTCAGTATGATATGTATATCGACGCGCCAGTTGTAAAAGAT
ATTCAAGTTGAAGGCGCACAATTACTTATTGATTTTTTATCAAATAATAATTTGATGCGC
ATCCCGCAAGTTGTTGATTTTAAAGTTGAAAAGTGA
>>0107|A5IP16_(putative protein)_[pos.: 107832 to 108600, length: 769, dir.: FRWD]
TTTGGAAACAATTAAACAAGAAGTAAGAGAATCTATTGTTAAAGGAATTATCGCGGGATA
TAAGGACTATGTTAATGAGAGAAATGAAGTCAAGAAACGTATGGTGATTAGTGATGCCTA
TGTGTACACCAAATCTAATCATATTGAAAATCAAGTTGCTAAGCATTTGGAAAATTTTGT
TAAGTATATTAAAGAAAATGCTGGACCATCATGGAAGTATTTAAAGTTTATATTTAATAA
AGATGAAGAGAAAAATAATATCATGTTTATATTGAAAAATGAAGATTACTTTGATGAAAA
AAATGTAAGCGTAGGGAAGAGTTTAGTTGCTGATAAAAATCCAAAAAGTAAAAACTACCT
AGAGGTACTTATGGCTAAGAATAGGGACATTAATTTTGGTACTGTTGAAGAAGATTTTGA
AATTGGGCATCAAATGACTGCAGATAGTATATTATTTAATATAAAAGAAGGCAGTAATAG
AGATATTAATTCTTATTTTTTAATTATTACATATCGTATTGATAAAGAATCAAAGCAATT
AGCTGCAATCAAACAATGGTTACCAAATCCAGAAACAAATTCTGCAATTATGGTTGATGA
TTTGACAGAGTTAATTGAAAAAGTAATAGTAGAAAGAGAAGATTATCATATTGACGAAGA
AGAGTTAGAAGTACTTAAAAACGATGGAGAGTTAGAACTCATAGATGTGGAACATGCATT
TGGTATCAGTATCGATGAAGGTAACGATATGATTGAAAGTGAAAGGTGA
>>0108|Q1Y4B9_(putative DNA-binding protein)_[pos.: 108606 to 109781, length: 1176, dir.: FRWD]
ATGTTTATTGGCAAGAATTTAGAATACGTGAGAAAGCTTAATGCTCTAAGTAGAAAAGAA
TTATCAGAAAAAATAAATGTGAGTGAACAAGCAATTTGGCAATATGAAACAAAAAATATG
ATGCCAGAAATTAGTAAAATTTATGATATGACATCTATTTTTAATGTTAAATCTAGCTAC
TTTATTAGCGAGCAGCCCGAAGAGCTCCTAATAAATTCTGTCGATAAACATAGTATAGCT
TTTAGAGCAAAAAATTATAAAGTATCTACGAAACTATTAAATAAGCAATATTATCAAGCA
ATGTATTTATCTAATTTAACTAGCTACTTATTTTCTTTTGTAAAGATACCGGATAATATT
ATTTTATCTTTAATAAATAATTTAAATGACTTGTTGAATGGCAATTTAGAATCACTAAAT
AAAAAAGAAAGCATAAAAGAAACTGCTAAAGTTGTGAGGGCTAAAATTCTTCAAGACGAA
AGCAATGAAGCACTATTATTTATGCTTGAAAAAGCGGGTATAGTTATATACGAAAAGCGA
ATTAATGATAGCATAGACGCATATAGTTTTTGGAGTAAAGATCTGACACCTTTTATTATA
CTGGGTACAAATAAGGGGGTAGCAGTTAGAAGGAATTTTGATCTTGCACATGAGCTGGGA
CATCTCGTTCTACATCGTCATATTCAATTCGACTTATTATCTCCTGAAGAATATAAGACA
ATTGAACATGAGGCAGATATTTTCGCCTCTGAATTTTTACTACCTGAAGAAGCGTTTAAA
AAGGACTTTGATCAAATGACAAAAAAATCAAATCCTGATTATTTAGCTGTATTGAAAGAA
AAATGGTATGTTTCTATACAAGCAATTGCAATGAGAGCCTATTATCTAGGTCTAATGTCT
AGTACTCAGTACAGATATTTTTGGGCATCATTAAATAAAAAAGGCTATAAAAGTAAAGAG
CCTTTAGACGACGTGATTGAAATGTCACGTCCTGTCAAAATGAATAGTTTATTAAAGTTG
TATTTTGATAGAAATATACTGACACCACAAAAATTATTGAATTATTTAAAAGTTGATGAA
ACATTTTTGAATCATCTAGCAGGTATTAATTTAAAACTCTTTAAGGATTATGTTAACGAA
AATAGAGAATATAATATAACGAATCTATATAAATAA
>>0109|adhE_(alcohol-acetaldehyde dehydrogenase)_[pos.: 110168 to 112777, length: 2610, dir.: FRWD]
ATGTTAACTATACCTGAAAAAGAAAATCGTGGATCGAAAGAACAAGAAGTGGCAATTATG
ATTGATGCTCTAGCTGACAAAGGGAAAAAAGCATTAGAAGCATTATCTAAAAAGTCACAA
GAAGAAATTGATCATATTGTTCATCAAATGAGTTTAGCAGCTGTTGATCAACATATGGTG
CTAGCAAAATTAGCACATGAAGAAACTGGAAGAGGTATATACGAAGATAAAGCGATTAAA
AATTTATACGCTTCTGAATATATATGGAATTCAATAAAAGACAATAAGACAGTAGGGATT
ATTGGTGAAGATAAAGAAAAAGGATTAACGTATGTAGCGGAACCAATTGGTGTTATTTGT
GGTGTTACTCCAACAACAAATCCTACGTCGACAACTATTTTTAAAGCGATGATTGCAATT
AAGACAGGAAATCCAATCATTTTTGCATTCCATCCAAGTGCGCAAGAATCGTCGAAGCGT
GCAGCAGAAGTTTTATTAGAAGCGGCAATGAAGGCAGGTGCACCTAAAGATATTATTCAA
TGGATTGAAGTGCCTTCTATCGAAGCAACAAAACAATTAATGAATCACAAAGGTATTGCA
TTAGTTCTAGCAACAGGTGGTTCGGGCATGGTTAAGTCTGCATATTCAACTGGCAAACCG
GCATTAGGTGTGGGACCAGGTAACGTGCCGTCTTACATTGAAAAAACAGCACACATTAAG
CGTGCAGTAAATGATATCATTGGTTCAAAAACATTTGATAATGGTATGATTTGTGCTTCT
GAACAAGTTGTAGTCATTGATAAAGAAATTTATAAAGACGTTACTAATGAATTTAAAGCA
CATCAAGCATATTTTGTTAAAAAAGATGAATTACAACGCTTAGAAAATGCAATTATGAAT
GAACAAAAAACAGGTATTAAGCCTGATATTGTCGGTAAATCTGCAGTTGAAATAGCTGAA
TTAGCAGGTATACCTGTCCCCGAAAATACAAAACTTATCATAGCTGAAATTAGCGGTGTA
GGTTTAGACTATCCGTTATCTCGTGAAAAATTATCTCCAGTATTAGCCTTAGTAAAAGCC
CAATCTACAAAACAAGCATTTCAAATTTGTGAAGACACACTACATTTTGGTGGATTAGGA
CACACAGCCGTTATCCATACAGAAGATGAAACATTACAAAAAGATTTTGGACTAAGAATG
AAAGCTTGTCGTGTACTTGTAAATACACCATCAGCAGTTGGAGGTATTGGTGATATGTAT
AACGAATTGATTCCGTCTTTAACATTAGGTTGTGGTTCGTACGGTAGAAACTCAATTTCA
CATAATGTTAGTGCGACAGATTTATTAAACATTAAAACGATTGCTAAACGACGTAATAAT
ACTCAAATTTTCAAGGTGCCTGCTCAAATTTATTTTGAAGAAAATGCAATCATGAGTCTA
ACTTCAATGGACAAGATTGAAAAAGTGATGATTGTCTGTGACCCTGGCATGGTCGAATTC
GGTTATACAAAAACAGTTGAGAATGTATTAAGACAAAGAACGGAACAACCTCAAATTAAA
ATATTTAGCGAAGTCGAACCGAACCCATCAACTAATACAGTATATAAAGGTCTGGAAATG
ATGGTTGATTTCCAACCGGATACAATCATTGCACTTGGTGGTGGTTCAGCGATGGATGCT
GCAAAAGCAATGTGGATGTTCTTTGAACACCCTGAGACATCATTCTTCGGTGCTAAACAA
AAGTTCCTAGACATCGGTAAACGTACTTATAAAATAGGCATGCCTGAAAATGCGACGTTC
ATTTGTATCCCTACGACATCAGGTACAGGTTCAGAAGTAACACCATTTGCAGTTATCACA
GATAGTGAAACAAATGTAAAATATCCGTTGGCTGATTTTGCTTTAACACCTGAAGTTGCA
ATTATTGACCCTCAATTTGTGATGAGTGTGCCAAAAAGCGTTACAGCAGATACAGGAATG
GATGTACTAACGCATGCAATGGAATCATATGTATCTGTAATGGCTTCAGATTACACAAGA
GGTTTGAGTCTACAAGCGATTAAATTGACGTTCGAATATTTAAAATCATCTGTTGAAAAA
GGTGATAAAGTTTCAAGAGAGAAAATGCATAACGCATCAACTTTGGCTGGTATGGCATTT
GCAAATGCATTCTTAGGCATTGCACACTCAATTGCGCATAAAATTGGTGGGGAATATGGT
ATTCCGCATGGTAGAGCGAATGCGATATTACTACCGCATATTATCCGTTATAATGCCAAA
GACCCGCAAAAACATGCATTATTCCCTAAATATGAGTTCTTCAGAGCAGATACAGATTAT
GCAGATATTGCCAAATTCTTAGGATTAAAAGGTAATACGACAGAAGCACTCGTAGAATCA
TTAGCTAAAGCTGTCTACGAATTAGGTCAATCAGTCGGAATTGAAATGAATTTGAAATCA
CAAGGTGTGTCTGAAGAAGAATTAAATGAGTCAATTGATAGAATGGCAGAGCTCGCATTT
GAAGATCAGTGTACAACTGCTAATCCTAAAGAAGCACTAATCAGTGAAATCAAAGATATC
ATTCAAACATCATATGATTATAAGCAATAA
>>0110|capA-L1_(capsular polysaccharide biosynthesis protein A, locus 1)_[pos.: 113123 to 113791, length: 669, dir.: FRWD]
ATGGAAAGTACATTAGAATTAACAAAAATTAAAGAAGTATTACAAAAAAACTTGAAGATT
TTAATTATTTTACCGCTATTATTTTTAATTATAAGCGCGATTGTTACATTCTTCGTCTTA
TCACCTAAATATCAAGCTAATACTCAAATTTTAGTGAATCAAACTAAGGGTGACAATCCT
CAGTTTATGGCGCAAGAGGTTCAAAGTAATATTCAACTTGTAAATACGTATAAAGAAATT
GTTAAAAGTCCTAGAATTTTAGATGAGGTGTCAAAGGACTTAAATGATAAGTATTCACCA
TCTAAATTATCGAGTATGTTGACAATTACAAACCAAGAAAATACGCAACTTATCAACATC
CAAGTTAAAAGTGGTCATAAACAAGATTCGGAAAAAATTGCGAATAGCTTCGCTAAAGTT
ACAAGTAAACAAATTCCGAAGATTATGAGTGTGGATAACGTATCAATTTTATCTAAAGCA
GACGGTACAGCAGTTAAAGTCGCACCAAAAACTGTAGTGAATCTAATCGGTGCATTCTTT
TTAGGATTAGTTGTCGCGCTTATATATATCTTCTTCAAAGTCATTTTCGATAAGCGAATT
AAAGATGAAGAAGATGTAGAGAAAGAATTAGGATTGCCTGTATTGGGTTCAATTCAAAAA
TATAATTAA
>>0111|capB-L1_(capsular polysaccharide biosynthesis protein B, locus 1)_[pos.: 113807 to 114493, length: 687, dir.: FRWD]
ATGTCAAAGAAGGAAAATACGACAACAACACTATTTGTGTATGAAAAACCAAAATCAACA
ATTAGTGAAAAGTTTCGTGGTATACGTTCAAACATCATGTTTTCAAAAGCAAATGGTGAA
GTAAAGCGCTTATTGGTTACTTCTGAAAAGCCTGGTGCAGGTAAAAGTACAGTTGTATCG
AATGTAGCGATTACTTATGCACAAGCAGGCTATAAGACGTTAGTTATTGATGGCGATATG
CGTAAGCCAACACAAAACTATATTTTTAATGAGCAAAATAATAATGGACTATCAAGCTTA
ATCATTGGTAGAACGACTATGTCAGAAGCAATTACGTCGACAGAAATTGATAATTTAGAT
TTACTAACAGCTGGTCCTGTACCTCCAAATCCATCTGAGTTAATTGGGTCTGAAAGGTTC
AAAGAATTAGTTGATATGTTTAATAAACGTTACGACATTATTATTGTCGATACACCGCCA
GTTAATACCGTGACTGATGCACAACTATATGCGCGTGCTATTAAAGATAGTCTGTTAGTA
ATTGATAGTGAAAAAAATGATAAAAATGAAGTTAAAAAAGCTAAAACACTTATGGAAAAA
GCAGGCAGTAACATTCTAGGCGTCATTTTAAATAAGGCAAAAGTAGATAAATCTTCTAGT
TATTATCACTATTATGGAGATGAATAA
>>0112|capC-L1_(capsular polysaccharide biosynthesis protein C, locus 1)_[pos.: 114496 to 115260, length: 765, dir.: FRWD]
ATGATTGATATTCATAACCATATATTGCCTAATATCGATGACGGTCCGACAAATGAAACA
GAGATGCTGGCTCTTTTAAAACAAGCGACAACACAAGGTGTTACAGAAATCATTGTAACA
TCACATCACTTACATCCTCGATATACCACACCTATAGAAAAAGTGAAATCATGTTTAAAC
CATATTGAAAGCTTAGAGGAAGTACAAGCACTGAATCTAAAGTTTTATTATGGTCAGGAA
ATAAGAATTACCGATCAAATCCTTAATGATATTGATCGAAAAGTTATTACCGGTATTAAT
GATTCACGCTATTTACTAATAGAATTCCCATCAAATGAAGTTCCACACTATACTGATCAA
TTATTTTTCGAATTACAGAGTAAAGGCTTTGTACCGATTATTGCACATCCTGAGCGGAAT
AAAGCTATAAGTCAAAACCTTGACATACTATACGATTTAATTAACAAAGGTGCTTTAAGT
CAAGTGACAACGGCGTCATTAGCGGGTATTTCCGGTAAAAAAATTAGAAAATTAGCAATT
CAAATGATTGAAAACAATCTGACACATTTCATCGGTTCAGATGCGCATAACACAGAAATC
AGACCGTTCTTATTGAAAGACTTATTTAATGATAAGAAATTACGTGATTATTATGAAGAT
ATGAACGGATTTATTAGTAATGCGAAGTTAGTTGTTGATGATAAAAAAATTCCTAAACGA
ATGCCACAACAAGATTATAAACAGAAAAGATGGTTTGGGTTATAA
>>0113|capD_(capsular polysaccharide biosynthesis protein D)_[pos.: 115280 to 117103, length: 1824, dir.: FRWD]
ATGGCACATTTATCTGTGAAATTGCGGCTTTTAATACTAGCATTAATCGATTCACTGATA
GTGACATTTTCAGTATTCGTAAGTTATTACATTTTAGAACCGTATTTCAAAACATATTCT
GTCAAATTATTAATATTGGCAGCTATATCACTATTCATATCGCATCATATTTCAGCATTT
ATTTTTAATATGTATCATCGAGCGTGGGAATATGCCAGTGTGAGTGAATTGATATTAATT
GTTAAAGCTGTGACGACATCTATCGTTATTACGATGGTGGTCGTGACAATTGTTACAGGC
AATAGACCGTTTTTTAGATTGTATTTAATCACTTGGATGATGCACTTGATTTTAATAGGT
GGCTCAAGGTTATTTTGGCGTATTTATCGGAAATACCTTGGAGGTAAGTCATTTAATAAG
AAGCCAACTTTAGTTGTTGGTGCTGGCCAAGCAGGTTCAATGCTGATTAGACAAATGTTG
AAAAGTGATGAAATGAAACTTGAACCGGTATTAGCAGTGGATGATGACGAACATAAACGC
AATATCACAATTACTGAGGGTGTAAAAGTCCAAGGTAAAATTGCGGATATTCCAGAACTA
GTGAGGAAATATAAGATTAAAAAAATCATCATTGCAATTCCAACCATTGGTCAAGAGCGT
TTGAAAGAAATTAATAATATTTGCCATATGGATGGCGTTGAGTTATTGAAAATGCCAAAC
ATAGAAGATGTCATGTCTGGTGAGTTAGAAGTGAACCAGCTGAAAAAAGTTGAAGTAGAA
GATTTATTAGGCAGAGATCCTGTTGAATTAGATATGGATATGATATCAAATGAATTGACG
AATAAAACTATTTTAGTTACGGGTGCAGGTGGTTCAATAGGATCAGAAATTTGTAGACAA
GTTTGTAATTTCTATCCAGAACGTATTATTCTACTTGGCCATGGTGAAAACAGTATTTAT
TTAATCAATCGTGAATTGCGAAATCGCTTCGGAAAAAATATTGATATTGTTCCTATTATA
GCGGATGTGCAAAATAGAGCGCGTATGTTTGAAATTATGGAAATGTATAAACCATACGCA
GTTTATCATGCAGCAGCACACAAGCACGTGCCGTTAATGGAAGACAACCCTGAAGAAGCA
GTACGTAATAATATTTTAGGTACGAAAAATACCGCTGAAGCTGCAAAAAATGCAGAGGTA
AAGAAATTCGTTATGATTTCTACGGATAAAGCCGTTAATCCACCTAATGTCATGGGAGCT
TCAAAGCGAATTGCAGAAATGATTATTCAAAGTTTAAATGATGAAACGCATCGAACAAAT
TTTGTTGCAGTGAGATTTGGTAATGTACTTGGATCGAGAGGATCTGTGATTCCACTTTTC
AAAAGTCAAATTGAAGAAGGTGGGCCAGTTACTGTGACACATCCTGAAATGACACGTTAC
TTTATGACAATTCCTGAAGCTTCTAGACTAGTTTTGCAGGCAGGGGCATTAGCAGAAGGC
GGCGAAGTATTTGTACTAGATATGGGAGAACCAGTGAAAATTGTAGATTTGGCACGTAAT
TTAATTAAGCTAAGTGGTAAAAAAGAAGACGACATACGCATTACTTATACAGGGATTAGA
CCCGGCGAAAAAATGTTTGAAGAGCTTATGAATAAAGATGAGGTTCATCCTGAACAAGTA
TTTGAAAAAATTTATCGTGGCAAAGTACAACATATGAAATGTAATGAAGTTGAAGCGATT
ATTCAAGACATCGTCAATGACTTTAGTAAAGAAAAAATTATTAACTATGCCAATGGCAAA
AAGGGAGATAATTATGTTCGATGA
>>0114|capE_(capsular polysaccharide biosynthesis protein E)_[pos.: 117093 to 118121, length: 1029, dir.: FRWD]
ATGTTCGATGACAAAATTTTATTAATTACTGGGGGCACAGGATCATTCGGTAATGCTGTT
ATGAAACGGTTTTTAGATTCTAACATTAAAGAAATTCGTATTTTTTCACGCGATGAGAAA
AAACAAGATGACATTCGAAAAAAATATAATAATTCAAAATTAAAGTTCTACATTGGTGAT
GTGCGTGATAGTCAAAGTGTAGAAACAGCAATGCGAGATGTTGATTACGTATTCCATGCA
GCAGCTTTAAAACAAGTGCCGTCATGTGAATTCTTTCCAGTTGAGGCAGTGAAGACAAAT
ATTATTGGTACAGAAAATGTCTTACAAAGTGCTATTCATCAAAATGTTAAAAAAGTCATA
TGTTTATCTACAGATAAGGCAGCGTATCCTATTAATGCTATGGGTATTTCGAAAGCAATG
ATGGAAAAAGTATTCGTAGCCAAATCAAGAAATATTCGTAGTGAACAAACGCTTATTTGC
GGTACAAGATACGGTAATGTGATGGCTTCAAGAGGATCAGTAATTCCTTTGTTTATCGAC
AAAATCAAAGCTGGAGAACCTTTAACGATTACAGATCCTGAAATGACAAGATTTTTAATG
AGCTTAGAAGATGCGGTAGAACTAGTTGTTCATGCATTTAAGCATGCAGAGACAGGCGAT
ATTATGGTTCAAAAAGCACCAAGCTCAACGGTAGGGGATCTTGCGACCGCATTATTAGAA
TTGTTTGAAGCTGATAATGCAATTGAAATCATTGGTACGCGACATGGAGAGAAAAAAGCA
GAAACATTGTTGACGAGAGAAGAATACGCACAATGTGAAGATATGGGTGATTATTTTAGA
GTGCCGGCAGACTCCAGAGATTTAAATTATAGTAATTATGTTGAAACCGGTAACGAAAAG
ATTACGCAATCTTATGAATATAACTCCGATAATACACATATTTTAACGGTGGAAGAGATA
AAAGAAAAACTTTTAACACTAGAATATGTTAGAAACGAATTGAATGATTATAAAGCTTCA
ATGAGATAG
>>0115|capF_(capsular polysaccharide biosynthesis protein F)_[pos.: 118134 to 119243, length: 1110, dir.: FRWD]
TTGAATATTGTAATTACAGGAGCAAAGGGTTTTGTAGGAAAAAACTTGAAAGCAGATTTA
ACATCAACGACAGATTATCATATTTTCGAAGTACATCGACAAACTAAAGAGGAAGAATTA
GAGTCAGCGTTGTTGAAAGCAGACTTTGTCGTGCATTTAGCGGGAGTGAATCGACCTGAA
CATGACAAAGAATTCAGCTTAGGAAACGTGAGTTATTTAGATCATGTACTTGATATATTA
ACTAGAAATACGAAAAAGCCAGCGATATTACTATCGTCTTCAATACAAGCAACACAAAAT
AATCCTTATGGTGAGAGTAAGTTGCAAGGGGAACAGCTATTAAGAGAGTATGCCGAAGAG
TATGGCAATACGGTTTATATTTATCGCTGGCCAAATTTATTCGGTAAGTGGTGTAAGCCA
AATTATAACTCAGTGATAGCAACATTTTGTTACAAAATTGCACGTAACGAAGAGATTCAA
GTTAATGATCGGAATGTTGAACTAACGCTAAACTACGTGGATGATATCGTCGCTGAAATA
AAATGTGCTATTGAAGGAAATCCAACGATTGAAAATGGTGTACCTACAGTACCAAATGTA
TTTAAAGTGACATTGGGAGAAATTGTAGATTTATTATACAAGTTCAAACAGTCACGTCTC
GATCGAACATTGCCGAAATTAGATAACTTGTTTGAAAAAGATTTGTATAGTACGTATTTA
AGCTATCTACCTAGTACAGACTTTAGTTATCCCTTACTTATGAATGTGGATGATAGGGGT
TCTTTTACAGAATTTATAAAAACACCGGATCGTGGTCAAGTTTCTGTAAATATTTCTAAA
CCAGGTATTACTAAAGGTAATCACTGGCATCATACTAAAAACGAAAAATTTCTAGTCGTA
TCAGGTAAAGGGGTAATTCGTTTTAGACATGTTAATGATGATGAAATCATTGAATATTAC
GTTTCTGGCGACAAATTAGAAGTTGTAGACATACCAGTAGGATACACACATAATATTGAA
AATTTAGGCGACACAGATATGGTAACTATTATGTGGGTGAATGAAATGTTTGATCCAAAT
CAGCCAGATACGTATTTCTTGGAGGTATAG
>>0116|capG_(capsular polysaccharide biosynthesis protein G)_[pos.: 119247 to 120371, length: 1125, dir.: FRWD]
ATGGAAAAACTAAAATTAATGACAATAGTTGGTACAAGGCCTGAAATCATTCGCTTATCA
TCAACGATTAAAGCATGCGATCAATATTTTAATCAGATATTAGTACACACTGGTCAAAAT
TATGATTATACATTGAATCAAATTTTCTTTGATGATTTGGAATTAAGACAACCGGACCAC
TACTTAGAGGCAGTTGGAAGTAACCTCGGAGAAACGATGGGGAATATTATTGCGAAGACA
TATGACGTTTTATTACGCGAACAACCAGATGCACTTTTAATTCTTGGTGATACAAATAGT
TGTTTAGCAGCAGTATCTGCTAAACGATTAAAGATTCCTGTGTTTCATATGGAAGCGGGT
AATAGATGCTTTGATCAGAATGTACCTGAAGAAATCAATCGTAAAATTGTTGACCATGTC
AGTGATGTGAATCTACCTTATACGGAACATAGCAGACGGTATTTATTAGATGAAGGCTTC
AATAAAGCGAATATCTTTGTGACAGGATCACCGATGACAGAAGTGATAGAAGCGCATCGA
GATAAAATTAATCACAGTGACGTTTTAAATAAACTAGGATTAGAACCGCAACAATACATT
TTAGTATCTGCGCATAGAGAAGAGAATATCGATAATGAAAAGAATTTTAAATCATTAATG
AATGCGATAAATGATATTGCCAAAAAGTATAAAATGCCTGTGATTTATTCAACGCATCCA
AGAAGTTGGAAGAAAATTGAAGAAAGTAAATTTGAATTTGATCCATTAGTTAAACAGCTA
AAGCCATTTGGTTTCTTTGATTATAATGCATTGCAAAAAGATGCATTTGTTGTGCTATCA
GATAGTGGAACATTGTCAGAAGAGTCGTCTATTTTGAAGTTCCCTGGTGTCCTTATTCGA
ACTTCCACAGAAAGACCGGAAGTACTAGATAAAGGTACGGTTATTGTAGGTGGTATTACC
TATAACAATCTAATCCAATCTGTTGAACTAGCAAGAGAGATGCAAAACAATAACGAACCG
ATGATTGATGCTATTGATTATAAAGACACTAACGTTTCGACAAAAGTAGTTAAAATTATT
CAAAGTTATAAAGATATTATCAATCGAAATACTTGGAGGAAATGA
>>0117|capH5_(capsular polysaccharide biosynthesis protein Cap5H)_[pos.: 120374 to 121000, length: 627, dir.: FRWD]
ATGAGGATAGCGATTGAAAAGATAATTGGTTTGCTGAAAAACCAGTCCTCTAAAGAATCG
AATGTTAAGATTCATCGCTTGGCGTATATTACAAACTCAAAATTTGATGGCAATAACTAT
ATAGATAGATGGTGTAAAATCAGGAATTCTCACATTGGTGAATACAGTTATATTGGATTT
GGTAGTGATTTTAATAATGTAGAAGTAGGAAGATATTGTTCGATATCTTCGGATGTAAAA
ATTGGGTTAGGGAAACATCCTACACACTTTTTTAGCTCATCACCGATTTTTTATTCTAAT
AATAATCCATTTAACATAAAGCAAAAGTTTATAGACTTTAATGACCAACCAAGCCGTACA
ACAATTAAAAATGATGTGTGGATTGGTGCAAATGTAATTATTATGGATGGTTTAACAATA
AATACTGGTGCAGTCATAGCAGCCGGCTCAGTTGTTACTAAAAATGTAGGAGCATATGAG
GTTGTTGGTGGGGTTCCTGCAAAAGTTATTAAGAATCGATTTGACAATAAAACAATTGAA
AAACTTTTGGAAAGCAAGTGGTGGGAGAAAACGCCTGACAAACTAAAAGGATTTTCGGTT
GAATATTTAAATAAAAAGGATACTTAA
>>0118|capI5_(capsular polysaccharide biosynthesis protein Cap5I)_[pos.: 121005 to 122114, length: 1110, dir.: FRWD]
ATGAGAATTTTAAATATTGTATCGAGTAATATTGTTCAAGACCCAAGGGTACTTAAACAA
ATAGAAACAATTAAAGGCGTTACGAATGATTATAAAATTGTTGGAATGAATAATTCACAA
GCTACTAATAAGCGATTGGAAAATTTAGATTGTAATTATCGTTTGTTAGGTAGCAAGGTA
GATCCAAAAAATATTTTTTCTAAATTAATTAAGCGTATAAGATTTGCAACAGGTGTTATC
CGAGAAATTAAAGCTTATAAACCTGACGTGATTCATGCAAATGATTTCGACGTATTATTA
ATGGTCTATTTAAGCAATTATAAAAAAGCTAATATTGTTTATGATGCGCATGAAATATAT
GCGAAAAATGCCTTTATTAATAAAGTTCCACTTATTTCAAAGTTTGTAGAAATTATAGAA
AAACACATTGTAAAACATCGTGTTAATGCCTTCGTAACAGTAAGTCATGCAGCAAAAGAA
TATTATCAATCTAAAGGATATAAGAAGGAAGCGAATGTTATTACGAATGCACCTATTTTG
AATGATAGCAGAGAATTTAAAGAAATCGAAAACTTTAAAGAAATCGTATATCAAGGTCAA
ATTGTAATGGACAGAGGATATGAAGAGTTTATTATTGCTTCATCAGCTTTTAAACAAAAT
GCTCCTTCATTCATAATTCGAGGGTTTGGTCCGCATGAAGAAGTGATAAAAGAACTGATT
AGTTATAACTCGGAAAATATTAGGTTGGATAAACCAGTTGAAGTAAAAGAATTGGTTGAT
AAGTTAGCAGAAAGTAATGTTGGTGTTGTCTTGACGAAACCTGTATCTATTAATTTTGAA
TATACAGTATCTAATAAAATTTTTGAATGTATACATGCTGGTTTACCAGTGATTTTATCT
CCTGTCAAAGAGCATATTTATCTCAATGAAAAATATAAATTTGGCATTGTTCTAAAGGAA
GTTACGCCGTTAGAAATTGAAAAGGCGGTTAGAAAATTAAGAGATAATCAAGATTTGTTT
AATCATTTACGTCAAAATGCAATTAAGGCGTCTAAAATTTTGAATTGGCAAATAGAAAGT
GAACGATTAGTAGAATTATATAAATTTTAA
>>0119|capJ5_(capsular polysaccharide biosynthesis protein Cap5J)_[pos.: 122128 to 123294, length: 1167, dir.: FRWD]
ATGAAATTTTTTGTACTTTGTGCAATTATCAGCATGAACATATTTATAGTAATCTCTACA
TTTACTAAAGAAGTATTAGGGTTCCCTATAGAGCCGGTGTATTACTCAACCATGGTTGGT
ATAGCATTAATTACTACGGTGTTTGCTATTTATAAGATAATTGTCACGCAAGAAATTCCG
CGAGGGTTAATATTATTAATTGCTATATGTTTGCTTTATCTAGCTTTTTATTATTTTTCA
CCAGATAAGGAAGAGAAACTAGCTAAAAATAATATTCTATTCTTTTTAACATGGGCAGTT
CCAGCGGCAATTAGTGGTATTTATATTAAATATATAAACAAGGCTACGGTAGAAAGATTT
TTTAAATTAGTATTTTTCATATTTTCTGTTTCATTTATTTTTGTAATTTTAATACCAAAA
CTTACAGGTGAGATACCTAGCTATATCAATTTTGGACTTATGAACTATCAAAACGCTTCG
TACCTTTCAGCATTTACTGCCGGATTAGGCATTTATTTCATTATGAAAGGTTCAGTGAAA
CATAAGTGGATATATGTTCTATTTACAATAATTGATATACCTATTGTGTTTATACCAGGA
GGGCGTGGAGGTGCTATTTTATTAATTCTTTACGGCTTATTTGCATTTATACTTATTACG
TTTAAAAGAGGAATACCTATTGCAGTAAAAAGCATTATGTATATTTTTGCATTAAGCATA
TCTAGTGTATTGATTTACTTTCTTTTTACAAAAGGTTCGAATACTAGAACATTTTCATAT
TTACAAGGTGGAACACTTAATTTAGAAGGTACTTCTGGAAGAGGACCGATTTATGAAAAA
GGTATTTACTTTATTCAACAAAGTCCGTTATTAGGCTATGGGCCATTTAACTATTATAAA
CTAATCGGAAATATACCACATAACATCATTATTGAGTTGATTCTATCATTTGGCTTATTA
GGGTTTTTTATCATAATGATTTGCATTTTGCTACTAGTTTATAAAATGATTAGGAACTAT
GATCCAAACACTATAGATTTACTCGTTATGTTTATAGCAATCTATCCAATCACATTATTA
ATGTTTAGTTCAAATTATTTAGTTGTAAGTGAATTTTGGTTTGTGTTGTTCTATTTTATT
ACAAAAGGACGGCGTCATCATGGCTAA
>>0120|capK5_(capsular polysaccharide biosynthesis protein Cap5K)_[pos.: 123287 to 124492, length: 1206, dir.: FRWD]
ATGGCTAAGAAAGTTTTTATTATGGATAGCGTAAAGACAATAATTGGTACGTTGCTTATA
GCTTTAGGATTACAATTTTTAGCTTATCCAATTATTAATCAACGAGTAGGTAATGAAGCG
TTTGGTTCTATTTTAACGATTTATACAATAATAACAATCACTAGTGTTGTATTAGGCAAT
ACGCTTAACAATATACGATTGATTAATATGAATCTATACAAATCCAATCATTACTATTGG
AAATTTGCATCGATACTTTTAATTTCAATTCTGATTGAGAGTATAGCTTTAATTATTGTA
TTTCTTTACTTTTTTAATTTGAACACCATCGATATTATCTTTTTAATTTTGCTTAACATT
TTAATGTGTTTAAGGATTTATCTGAATGTATTTTTTAGGATGACTTTAAAATATAATCAG
ATTTTGTATATTGCTCTTATTCAATTTTTAGGTTTGCTGATAGGACTATTTCTATATTAT
TTAACCCAAAACTGGATTGTTTGTTTTATTACCAGTGAATTGTTTGCAACGATATATACA
TTGGTTAAATTACGGGGATTAACTATAGGCGAGTATCGAAGTGAAGATAATAATGTGGTA
AAAGATTATGTGATGCTACTGAGTACAAATAGCCTTAATAATTTGAATCTCTACTTAGAT
AGATTAATCTTATTACCAATTATAGGTGGAACAGCTGTAACTATATCATTTCTTTCAACA
TTTATTGGGAAAATGTTAGCTACATTTCTATATCCGATTAATAATGTAGTACTTTCATAT
ATTTCTGTAAATGAAAGTGACAATATAAAGAAGCAATATTTGAAAACTAATCTATTTGCT
ATAGCTGCCCTATGTTTAGTCATGATTATATGTTATCCAATTACAATAATTATTGTCTCT
TTACTGTATAACATTGATTCAAGTTTATATTCGAAGTTTATTATTTTAGGTAATATAGGT
GTTTTATTCAATGCAGTGAGTATTATGATCCAAACTTTAAATACAAAACACGCATCAATA
ACATTACAAGCGAATTATATGACGCTTCACACGCTTACATTTATATTCATAACTATTTTA
ATGACAATGGCGTTTGGTCTAAATGGATTCTTTTGGACAACGCTGTTCAGCAACATTATT
AAGTATGTGATTTTAAATATTATAGGTTTAAAGTCTAAATTCATTAATAAAAAGGACGTC
GATTAG
>>0121|capL_(capsular polysaccharide synthesis protein L)_[pos.: 124493 to 125698, length: 1206, dir.: FRWD]
ATGAGTGAAAAAAAGATTTTGATTTTATGTCAGTATTTTTATCCGGAATATGTATCTTCA
GCGACGTTACCAACACAATTGGCGGAAGATTTAATTGCGAATCACATTAATGTCGATGTC
ATGTGTGGATGGCCATATGAATATAGTAATCATAAACAGGTTTCTAAAACCGAGATGCAT
CGTGGTATTCGCATTCGACGTCTCAAGTATTCGAGGTTTAATAACAAAAGTAAGGTTGGA
AGGATCATCAACTTCTTTAGTTTATTTTCAAAATTCGTAATTAATATACCTAAAATGTTG
AAATATGATCAGATTCTTGTTTACTCTAATCCACCAATCTTGCCATTAATACCAGACTTT
CTACACAGACTGTTTAAGAAAGAATATTCTTTTGTGGTGTATGATATAGCACCTGATAAT
GCGATTAAGACAGGTGCAACACGTCCAGGTAGCATGATTGATAAATTGATGCGTTACATT
AATAAACATGTCTACAAGAATGCTGAAAATGTCATTGTCCTTGGTACGGAAATGAAAAAC
TACTTAGTAAATCATCAAATTTCTAAAAATCCTGACAATATTCATGTGATTCCTAACTGG
TATGACATGCGTCAGTTACAAGACAATCATATCTATAATGACACATTTAAAGCTTACCGT
GAGCAATACGACAAAATTTTATTGTATAGCGGTAATATGGGGCAGTTACAGGATATGGAG
ACACTTATCTCATTTTTAAAATTAAATAAGGATCGGCCTCAAACGTTAACAATACTTTGT
GGTCATGGTAAGAAATTTGCAGATGTCAAAACGGCAATAGAAGACCATCGTATTGAAAAT
GTTAAAATGTTTGAGTTTTTAACAGGTACAGACTATGCTGACGTATTAAAAATTGCGGAT
GTATGTATTGCATCGCTGATTAAAGAAGGCGTTGGTTTAGGCGTGCCGAGCAAGAATTAT
GGCTACCTTGCAGCTAAGAAGCCGTTGGTACTCATCATGGATAAGCAATCTGATATCGTT
CAACATGTTGAACAATATGATGCGGGTATCCAAATTGATAATGGCGATGCACATGCCATT
TATAACTTCATCAACACTCACTCGAGTAAGGAATTGCACGAGATGGGTGAGCGCGCACAT
CAACTGTTTAAAGATAAATATACGAGAGAAATTAATACTATGAAGTATTACAATCTGTTG
AAGTGA
>>0122|capM_(capsular polysaccharide synthesis protein M)_[pos.: 125709 to 126266, length: 558, dir.: FRWD]
ATGAAGCGATTATTCGATGTAGTGAGTTCAATATATGGTTTAGTAGTTTTAAGTCCGATT
CTGTTAATTACAGCATTACTAATTAAAATAGAATCACCTGGACCAGCCATTTTCAAACAA
AAAAGACCGACGATTAATAATGAATTGTTTAATATTTATAAGTTTAGATCAATGAAAATA
GACACACCTAATGTTGCAACTGATTTAATGGATTCAACATCGTATATAACAAAGACAGGG
AAGGTCATTCGTAAGACCTCTATTGATGAATTGCCACAATTATTGAATGTTTTAAAAGGA
GAAATGTCAATTGTAGGTCCTAGACCAGCTCTTTATAATCAATACGAATTAATTGAAAAA
CGTACAAAAGCGAACGTGCATACAATTAGACCAGGTGTAACAGGGCTAGCTCAAGTGATG
GGGAGAGATGATATTACTGATGATCAAAAAGTAGCGTATGATCATTATTACTTAACACAT
CAATCTATGATGCTTGATATGTATATCATATATAAAACAATTAAAAATATCGTTACTTCA
GAAGGTGTGCATCACTAA
>>0123|capN_(capsular polysaccharide synthesis protein N)_[pos.: 126266 to 127153, length: 888, dir.: FRWD]
ATGAGAAAAAATATTTTAATTACAGGCATACATGGATATATCGGTAATGCTTTAAAAGAT
AAGCTTATTGAACAAGGACATCAAGTGGATCAAATTAATGTTAGGAATCAATTATGGAAG
TCGACCTCGTTCAAAGATTATGATGTTTTAATTCATACAGCAGCTTTGGTTCACAACAAT
TCACCTCAAGCAAGGCTATCTGATTATATGCAAGTGAATATGTTGCTTACGAAACAATTG
GCACAAAAGGCTAAAGCTGAAGACATTAAACAATTTATTTTTATGAGTACTATGGCAGTT
TATGGAAAAGAAGGTCAGGTTGGTAAATCAGATCAAATTGATACACAAACACCAATGAAT
CCTACGACCAATTATGGTATTTCCAAAAAGTTCGCTGAACAAGCATTACAAGCGTTGATT
AGTGATTCGTTTAAAGTTGCAATTGTGAGACCACCAATGATTTATGGTGCACATTGCCCA
GGAAATTTCCAACGGTTAATGCAATTGTCAAAGCGATTGCCAATCATTCCAAATATTAAC
AATCAGCGCAGTGCATTATATATTAAACATCTGACAGCATTTATTGATCAATTAATATCA
TTAGAAGTGACAGGAGTGTATCATCCTCAAGATAGTTTTTACTTTGATACATCGTCAGTA
ATGTATGAAATACGTCGCCAATCACATCGTAAAACGGTATTGATCAACATGCCTTCAATG
CTAAATAAGTATTTTAATAAGTTGTCGGTATTTAGAAAATTATTCGGCAATTTAACATAC
AGCAATACGTTATATGAAAATAATAATGCACTTGAAGTTATTCCTGGAAAAATGTCACTT
GTTATTGCGGACATCATGGATGAAACGACAACCAAAGATAAGGCATAA
>>0124|capO_(capsular polysaccharide synthesis protein O)_[pos.: 127207 to 128469, length: 1263, dir.: FRWD]
ATGAAGTTAACAGTAGTTGGCTTAGGTTATATTGGTTTACCAACATCAATTATGTTTGCA
AAGCATGGCGTCGATGTGCTTGGTGTTGATATTAATCAGCAAACGATTGATAAGTTACAA
AGTGGTCAAATTAGTATTGAAGAACCTGGATTACAAGAGGTTTATGAAGAGGTACTGTCA
TCGGGAAAATTGAAGGTATCTACAACGCCAGAAGCATCTGATGTTTTTATCATTGCCGTT
CCGACGCCGAATAATGATGATCAGTACCGGTCATGTGACATTTCGCTAGTTATGCGTGCA
TTAGATAGTATTTTACCATTTTTAGAAAAAGGAAATACCATTATTGTGGAGTCGACAATT
GCGCCTAAAACGATGGATGATTTTGTAAAACCAGTCATTGAAAATTTAGGGTTTACAATA
GGTGTAGATATTTATTTAGTGCATTGTCCAGAACGTGTACTGCCAGGAAAAATTTTAGAA
GAATTAGTTCATAACAATCGTATCATTGGCGGTGTGACTAAAGCTTGTATTGAAGCGGGT
AAACGTGTCTATCGCACATTCGTTCAGGGAGAAATGATTGAAACAGATGCACGTACTGCT
GAAATGAGTAAGCTAATGGAAAACACATATAGAGACGTGAACATTTCTTTAGCTAATGAA
TTAACAAAAATTTGCAATAACTTAAATATTAATGTATTAGATGTGATTGAAATGGCAAAC
AAACATCCGCGTGTTAACATCCATCAACCTGGTCCAGGTGTAGGCGGTCATTGTTTAGCT
GTTGATCCGTACTTTATTATTGCTAAAGACCCTGAAAATGCAAAGTTAATTCAAACTGGA
CGTGAAATTAATAATTCAATGCCGGCCTATGTTGTTGATACAACGAAGCAAATCATCAAA
ACGTTGAGCGGGAATAAAGTCACAGTATTTGGTTTAACTTATAAAGGTGATGTTGATGAT
ATAAGAGAATCACCAGCATTTGATATTTATGAGCTATTAAATCAAGAACCAGACATAGAG
GTATGTGCTTATGATCCACATGTTGAATTAGATTTTGTGGAACATGATATGTCACATGCT
GTCAAAGACGCATCGCTAGTATTGATTTTAAGTGACCACTCAGAATTTAAAAATTTATCG
GACAGTCATTTTGATAAAATGAAGCATAAAGTGATTTTTGATACAAAAAATGTTGTGAAA
TCATCATTTGAAGATGTATCGTATTATAATTATGGCAATATATTTAATTTTATCGACAAA
TAA
>>0125|capP_(capsular polysaccharide synthesis protein P)_[pos.: 128516 to 129691, length: 1176, dir.: FRWD]
ATGTGTTTGAACTTCAGAGAGGATAATGTTATGAAAAAAATTATGGTTATTTTCGGTACG
AGACCCGAAGCAATAAAAATGGCACCATTAGTAAAAGAAATTGATCATAATGGGAACTTT
GAAGCGAATATTGTGATTACAGCACAACATAGAGATATGTTAGATAGTGTGTTAAATATA
TTTGATATTCAAGCTGATCATGATTTAAATATTATGCAAGATCAACAAACGTTAGCGGGC
ATTACGGCGAATGCGCTTGCTAAACTTGATAGCATCATTAATGAGGAACAGCCGGATATG
ATTTTAGTACATGGTGATACTACAACGACTTTTGTAGGAAGTTTGGCAGCATTTTATCAT
CAAATTCCGGTCGGACATGTAGAAGCTGGACTTCGAACACATCAGAAATACTCACCATTT
CCTGAAGAGTTAAATCGAGTCATGGTGAGTAATATTGCTGAATTGAATTTTGCGCCAACA
GTAATTGCAGCTAAAAATTTACTTTTTGAAAACAAAGACAAAGAGAGTATCTTTATTACT
GGAAATACAGTTATTGACGCATTGTCAACAACAGTTCAAAATGATTTTGTTTCAACGATT
ATTAATAAACATAAAGGCAAGAAAGTTATTTTACTAACAGCGCATCGTCGTGAAAATATT
GGGGAACCGATGCATCAGATTTTTAAAGCAGTAAGAGATTTGGCAGATGAATATAAAGAT
GTTGTCTTCATTTATCCAATGCATCGTAATCCAAAGGTAAGAGCGATTGCCGAAAAATAT
TTATCTGGGAGAAATCGGATTGAATTAATTGAGCCATTAGATGCGATTGAGTTTCATAAT
TTTACAAATCAATCGTACCTTGTGCTGACAGATTCTGGTGGTATTCAAGAGGAGGCTCCT
ACATTTGGAAAACCTGTGTTGGTATTAAGGAATCATACAGAGCGTCGAGAAGGCGTTGAG
GCGGGAACATCGAGAGTAATTGGCACAGATTATGACAATATTGTTCGAAATGTGAAACAA
TTGATTGAGGATGATGAAGCGTATCAACGTATGAGTCAAGCGAATAATCCATATGGTGAT
GGACAAGCATCACGACGTATTTGTGAAGCAATAGAATATTATTTTGGATTGCGTTCAGAC
AAGCCGGATGAATTCGTACCTTTACGTCACAAATAA
>>0126|isdI_(heme oxygenase)_[pos.: 129756 to 130082, length: 327, dir.: RVRS]
TTATTTTTGATAGTGGTAGCCAATATCATATTTGAATACTTTATTTGATAATATTGGACT
TTGCTGTCCGTCATCATCACTTTTTAAACGTACATTTTTATGAGCTTCTTTAAATACATC
GGAATTCAACCAATTATTAAAGCTATCTTCAGATTCCCAAATAGTTAAGATTTTAACTTC
ATCTGTATTCTTGGTATTTAATGTTTTAGTGACAAACATTTGTTGGAAGCCTTCAATAGT
TTCAATACCTTGTCTATTGTAAAAACGTTCAATCGTTTCTTCCGCACTGCCTTTTTGTAA
TTGTAATCTATTTTCTGCCATAAACAT
>>0127|ybaN_(putative membrane spanning protein)_[pos.: 130089 to 130472, length: 384, dir.: RVRS]
TCACTCCTCTATTTTATTATTTGATTTGGGTAATGTTTTTACAAATGTAAAGAGTACAGC
GGTTTGTATGATAACCATTATGATTAATCCTACACGGACTGCAAGAACATCCACCATATA
AATTGAAAAACCTATTACAATGTATAAGCTAATTAAAATTTTAATTTTCTGTTGTAGCGT
GTAGCCTCGATGTAAATAAAAGTTTTCTACATATTCTTTATAAATTTTTTGATTAATAAG
CCAATTGTAAAAGCGATCTGAACTTCGAGCAAAACAAAAAACTGCTACGAGTAAAAAAGG
GGTCGTTGGCAGTAAAGGTAATACGGCACCTGCAATACCAAGCGCTGTAAATATTAAGCC
AATGACGATTAAAATAAGTCGCAT
>>0128|aldA1_(aldehyde dehydrogenase, locus 1)_[pos.: 130899 to 132386, length: 1488, dir.: FRWD]
ATGGCAGTAAACGTTCGAGATTATATAGCAGAGAATTATGGTTTATTTATCAATGGGGAA
TTTGTTAAAGGTAGCAGTGACGAAACAATCGAAGTGACCAATCCAGCAACTGGAGAAACA
CTATCACATATTACAAGAGCAAAAGATAAAGATGTCGATCATGCTGTCGAAGTAGCGCAA
GAGGCATTTGAATCATGGTCATTAACTTCTAAATCAGAACGTGCACAAATGTTGCGTGAT
ATTGGTGATAAATTAATGGCACAAAAAGATAAAATTGCAATGATTGAAACATTAAATAAT
GGTAAACCGATTCGTGAGACAACAGCAATTGATATTCCATTTGCTGCAAGACATTTCCAT
TATTTCGCAAGTGTTATTGAAACAGAAGAAGGTACAGTGAATGATATCGATAAAGACACA
ATGAGTATCGTACGACATGAGCCGATTGGCGTCGTAGGTGCTGTTGTTGCTTGGAACTTC
CCAATGCTATTAGCTGCATGGAAGATTGCGCCAGCCATTGCTGCAGGTAATACAATTGTG
ATTCAACCTTCGTCTTCAACACCATTAAGTTTATTGGAAGTTGCTAAAATTTTCCAAGAG
GTATTACCTAAAGGTGTTGTCAATATACTAACGGGTAAAGGTTCAGAATCAGGTAATGCA
ATTTTCAATCATGATGGTGTAGATAAATTATCATTTACGGGCTCAACTGATGTAGGTTAT
CAAGTTGCCGAAGCTGCAGCAAAACATCTAGTACCTGCTACATTAGAGCTTGGTGGTAAA
AGCGCCAATATCATATTAGATGATGCTAATTTAGACCTTGCAGTTGAAGGTATTCAGTTA
GGTATTTTATTCAACCAAGGTGAAGTATGTAGTGCAGGTTCTCGATTATTAGTTCATGAA
AAAATTTATGATCAATTGGTGCCACGTTTACAAGAGGCATTTTCAAATATTAAAGTTGGA
GACCCACAAGATGAAGCTACACAAATGGGTAGTCAAACTGGTAAGGATCAATTAGATAAA
ATTCAATCATATATTGATGCAGCAAAAGAATCAGATGCACAAATTTTAGCAGGTGGTCAT
CGTTTAACTGAAAATGGGTTAGATAAAGGATTCTTCTTTGAACCGACATTAATTGCTGTG
CCAGATAATCATCATAAATTAGCGCAAGAAGAAATATTTGGACCAGTTTTAACAGTGATT
AAAGTGAAGGACGATCAAGAAGCAATTGATATAGCTAATGATTCAGAGTACGGTTTAGCT
GGCGGCGTATTTTCTCAAAATATCACACGTGCATTAAATATTGCTAAAGCTGTTCGTACA
GGACGTATTTGGATTAACACTTACAACCAAGTACCAGAAGGCGCACCATTTGGTGGTTAT
AAAAAATCAGGTATCGGTCGAGAAACTTATAAAGGTGCGTTAAGTAACTATCAACAAGTT
AAAAATATTTATATTGATACAAGCAATGCTTTAAAAGGTTTGTACTAG
>>0129|czcD_(Co/Zn/Cd efflux potassium/proton antiporter)_[pos.: 133032 to 133991, length: 960, dir.: FRWD]
ATGAATGGGAAAAAGGCGAATACGATAAACAGATACAAATATTTTCATCATGTCAATCAT
CAAAAAATTCAACAAAGTTCTAAAAAGACGCTGTGGGCATCACTTATCATCACATTGTTA
TTTACAGTGATTGAATTTGTCGGAGGTTTAGTATCTAATTCATTGGCATTACTGTCAGAT
TCATTTCATATGCTTAGTGATGTATTAGCACTTGGTTTATCCATGTTGGCCATTTATTTT
GCAAGTAAGAAGCCGACTGCACGATACACATTTGGATATTTAAGATTTGAGATATTAGCT
GCATTTTTAAATGGTTTAGCATTAATTGTAATTTCAATCTGGATTTTATATGAAGCTATT
GTACGTATTATTTATCCGCAACCCATTGAAAGTGGCATTATGTTTATGATTGCTAGTATT
GGTTTACTCGTCAATATTATTTTGACTGTTATCCTTGTAAGGTCTTTAAAACAAGAAGAC
AATATCAATATTCAAAGTGCATTATGGCATTTCATGGGAGACTTATTGAACTCTATTGGT
GTCATCGTTGCAGTTGTATTGATTTACTTTACAGGATGGCGCATCATCGACCCAATCATT
AGTATTGTAATTTCACTCATCATTTTACGTGGTGGTTATAAAATTACGCGCAATGCGTGG
TTAATTTTAATGGAAAGTGTGCCTCAACATTTGGATACGGATCAAATTATGGCAGATATT
AAAAACATAGATGGCATATTAGATGTACATGAATTTCATTTGTGGAGTATTACAACAGAG
CATTATTCATTAAGCGCCCATGTTGTGTTAGATAAAAAATATGATGGCGATGATTATCAA
GCGATTGATCAAGTATCATCATTGTTGAAAGAAAAATATGGCATTGCACATTCAACGTTG
CAAATTGAAAACTTGCAATTGAATCCATTAGATGAGCCATACTTCGACAAATTAACATAA

>>0130|WT65_000114_(hypothetical protein)_[pos.: 134052 to 134255, length: 204, dir.: RVRS]
TTATGTTGCATCATTTAAATGATTTTCGTCAATTTCTTTGATGCTATCTACATCTAACAC
GACATCTTTAGGTTTCAAAATATGAATATGTTTTTCATCATTTGTATGTAAAATGCGTTC
TATGATGTATCTTTGACCGGCCATTGTTTCTACAGCAATCTTTTTGTTTCTTGCTAAACT
TGCTACGACGGATTCTTTATCCAT
>>0131|Q5HJK0-srpF_(alpha-helical coiled-coil protein)_[pos.: 134434 to 134946, length: 513, dir.: FRWD]
ATGACATTATTTTTATTAGAAGCTAACAATCTTGATTTTGCATCAACGAAAGAAGAACTA
GAAGCAAAGGCAGCATCACTATCTACGAAGACAATTCCAACATTAATTGAAGTACAAGCT
ACTGAAAATTTAACTCATGGTTATTTTATTGTAGAAGCAAATGACGAAGCAGAAGCTAAA
CAATTTTTAACCGAAGCTGGTATTAGTATTCAATTAGTCAAAGAAGTTCGCTTAGTTGGA
AAAGATTTAGATGAAGTTAAAAATGGTGATGCACATGTTGATTACCTTGTAACTTGGAAC
ATTCCAGAAGGCATTACGATGGATCAATATTTAGCACGTAAAAAGAAAAATTCTGTTCAT
TATGAAGAAGTACCAGAAGTTGAATTTAAACGCACATATGTATGTGAAGATATGTCTAAA
TGTATTTGTTTATACAACGCACCTGATGAAGAAGCGGTACGTCGCGCGCGCAAAGCAGTT
GATACACCGATTGATGGCATCGAAAAACTTTAA
>>0132|tauB_(taurine ABC transporter, ATP-binding protein)_[pos.: 135288 to 136028, length: 741, dir.: FRWD]
ATGATTAAAATTCAACAATTACAACATCACTTTGGATCACATAAAGTAATTCATAACTTT
AATTTGGAGATTAGCAAGGGAGAAATAGTCACTTTTATAGGGAAAAGTGGTTGCGGGAAG
TCTACTTTACTCAATATCATCGGTGGATTTATTTATCCATCATCTGGTCGGGTCATTATT
GATAACGAAATTAAACAACAGCCGTCTCCAGATTGTTTAATGCTATTTCAACATCATAAT
CTGCTGCCATGGAAAACGATTAATGACAACATTAGGATTGGATTCCAACAGAAAATTAGT
GATGAAGAGATTAACGCACAGCTTAAATTAGTTGATTTAGAAGGCAGAGGAAAGCATTTT
CCCGAGCAACTGTCCGGAGGTATGAAACAACGTGTAGCATTATGTCGAGCGCATGTGCAT
AAGCCTAACGTTATATTGATGGATGAGCCATTAGGTGCATTAGATGCGTTTACACGCTAT
AAACTTCAAGATCAACTAGTGCAACTAAAACACAAAACGGAATCAACTATTATCTTAGTC
ACTCACGATATTGATGAAGCTATTTATCTTTCTGACCGCATTGTTCTATTAGGTGAAGGG
TGCAATATTATTTCGCAATATGATATTACAGCATCACATCCACGCAGTCGCAATGATAGC
CACCTACTTAAGATTCGTAATGATATTATGGAAACATTTGCATTGAATCATCATCAAGTT
GAACCTGAATATTATTTATAA
>>0133|tauA_(taurine ABC transporter, substrate-binding protein)_[pos.: 136042 to 137016, length: 975, dir.: FRWD]
ATGAAAAGGTTAAGCATAATCGTCATCATTGGAATCTTTATAATTACAGGATGTGATTGG
CAAAGGACGTCTAAAGAACCGTCTAAAAATGTCCAACAGCAGCAAGTGATTAAAATTGGA
TATTTGCCGATTACACATTCAGCTAATTTGATGATGACTAAAAAATTATTATCACAACAC
AATCATCCGAAATACAAACTAGAATTAGTTAAATTCAATAATTGGCCAGATTTAATGGAC
GCATTAAATAGTGGTCGTATTGATGGTGCATCAACTTTAATAGAGCTCGCGATGAAATCA
AAGCAGAAGGGCTCTAATATAAAGGCTGTGGCATTGGGTCATCATGAAGGCAATGTCATT
ATGGGACAAAAAGGTATGCACTTAAATGAATTTAATAATAATGGCGATGATTACCATTTT
GGTATACCACATCGTTATTCAACACATTATCTTTTACTTGAGGAATTACGTAAACAATTG
AAGATTGAACCGGATCATTTTAGCTATCATGAAATGTCGCCAGCGGAGATGCCAGCCGCA
TTAAGTGAACACAGAATTACAGGGTATTCTGTAGCCGAACCATTTGGTGCACTGGGTGAA
AAGTTAGGCAAAGGTAAGACTTTGAAACATGGTGATGACGTTATACCTGATGCGTATTGC
TGTGTGCTAGTACTGAGAGGTGAATTGCTTGATCAACACAAGGATGTAGCGCAAGCATTT
GTACAAGATTATAAAAAGTCTGGCTTTAAGATGAATGATCGCAAGCAAAGTGTAGACATT
ATGACGCATCATTTTAAACAAAGTCGTGACGTTTTAACACAGTCAGCGGCATGGACATCC
TATGGTGATTTAACAATTAAGCCATCCGGCTATCAAGAAATTACGACATTGGTAAAACAA
CATCATTTGTTTAATCCACCTGCATATGATGACTTTGTTGAACCGTCATTGTATAAGGAG
GCATCACGTTCATGA
>>0134|tauC_(taurine ABC transporter, transmembrane permease)_[pos.: 137013 to 137774, length: 762, dir.: FRWD]
ATGACACGTCTCACAATTAATAAAATTATATTACCTATTATCACATTTATTATTTTCTTA
GGCATTTGGGAAATGGTCATTATTATTGGGCATTACCAACCTGTATTGTTACCTGGTCCT
GCTCTTGTAGGAAAAAGTATTTGGACTTTCATTGTTACTGGAGAAATTTTCCAACATTTA
GCAATTAGTTTATGGAGATTTGTAGCGGGCTTTGTTGTCGCATTGTTGGTTGCTATTCCA
CTGGGCTTCTTGCTTGGAAGGAATCGTTGGCTATACAACGCTATCGAACCGCTATTTCAA
TTGATTAGGCCGATATCTCCGATAGCTTGGGCACCATTTGTTGTTCTATGGTTTGGTATT
GGTAGTTTGCCAGCGATTGCTATTATTTTTATCGCTGCTTTTTTCCCAATAGTGTTCAAT
ACCATTAAAGGCGTTAGAGACATTGAACCCCAATATTTAAAAATTGCAGCAAATTTAAAT
TTAACTGGGTGGTCATTGTATCGCAATATATTATTTCCCGGGGCATTTAAACAAATCATG
GCTGGGATACATATGGCGGTAGGAACAAGTTGGATATTTTTAGTTTCTGGTGAAATGATT
GGTGCGCAATCGGGATTAGGTTTTTTGATCGTTGATGCACGAAATATGTTGAACTTAGAA
GATGTTTTAGCAGCAATATTCTTTATCGGATTATTTGGTTTTATTATTGATCGATTCATT
AGTTATATTGAGCAGTTTATACTTAGAAGATTTGGTGAATAA
>>0135|Q5HJJ8_(putative acyl-CoA dehydrogenase)_[pos.: 137787 to 138818, length: 1032, dir.: FRWD]
ATGACTTTAGAAACGCTTATCAAAGAACAATTAGATCCTCATTTAGTAGAAGTTGATGAA
GGGACGTATTATCCGAGAACATTTATTCAGCAATTATTTGTAGATGGTTATTTCGGTGAG
GCGGCATTGAGAAAAAATGCTGAAGTAATCGAAGCTGTATCGCAATCTTGTTTGACAACA
GGTTTTTGTTTATGGTGCCAATTGGCTTTTTCAACGTATTTAGAAAATGCCACGCAGCCA
CATTTAAATAATGACTTACAACAGCAATTGTTATCTGGAGAAATATTAGGTGCTACCGGA
TTGTCTAATCCGATGAAGTCATTTAATGATTTAGAAAAGTTGAACCTTGAACACACTTAT
GTTGATGGACAATTGGTTGTCAGTGGACGTATGCCAGCTGTAAGTAATATTCAAGAAGAC
CATTATTTTGGTGCGATTTCGAAGCATGAATCATCAGATGACTTTGTAATGTTCATTCTA
CGTGCCAATCAAGATGGTATCACTCTTGTTGAAAAAACAAATTTTTTAGGGGTAAACGGC
TCAGCAACGTATCAAATTACTTTGAATCAAGTCGTAGTGCCACAATCACAAATTATCACG
CATGATGCGAAGCAATTTGCGGCAACTATTCGCCCGCAATTTATTGCTTACCAAATTCCA
ATAGGATTAGGCTCAATTAAAAGTTCTTTAGAGTTAATTGATGCATTTTCAAATGCGCAA
AACGGAATAAATCAATATTTAGAGTATGATGTTGAAGCTTTTAAAAAACGTTATCGTCAA
CTTAGAGAGGAATATTATGCAATATTAGATGACGGTAACTTAACTTCACATTTAAATGAA
TTAATATCATTGAAGAAGGACATCGGCTATTTATTGTTAGATGTGAATCAAGCTTCTGTT
GTCAATGGTGGCTCAAGAGCATACACACCATATTCACCACAAGTTCGCAAGTTAAAAGAA
GGATTCTTCTTCGCAGCATTGACACCAACATTAAGACATTTAGGTAAACTTGAAGCAGAG
TTGAATAGCTAA
>>0136|lmrP_(integral membrane transporter)_[pos.: 139443 to 140693, length: 1251, dir.: FRWD]
ATGAAGCGATTAAGTACAACATTGAAAGTACGATTAATTAGTAATTTTTTACAATTGATT
ATTACGACAGCGTTTATCCCATTTATAGCATTATATTTAACTGATATGTTAAATCAATCT
ATCGTTGGCATATATCTTGTTGTCTTAGTGATTTTGAAGTTTCCGTTATCTATTATTTCT
GGCTATATTATCGAAATATTTCCAAAAAAGTCTCTCGTGCTGATTTATCAGTTGACGATG
GTTGTTATGTTAGTGTTAATGGGCATATTTAGCTCTAACCAGCTATGGCAAATCATCTGC
TTTTGCATTGCATACGCTATATTCACTATCGTTTGGGGCTTGCAATTTCCAGTTATGGAT
ACATTAATTATGGATGCAATAACGGAAGATGTTGAACATTACATTTACAAAATGAGTTAT
TGGATTACGAACTTATCGGTTGCTATCGGAGCTTTGTTAGGTGGATTAATCTATGGTCAT
AGTATGTTGATACTTTTCTTAGTCGCGGCATGTATTTTTTTAATTGTACTGGTGATTTTA
TATATTTGGTTGCCAGAAGACCAAAATCAATCAGTACGAACTGTTGCTAATGCGCAAACG
CCTTTTTATCAACAATTTCATATTTTGAAAGTGTTGCGTAGTTATAAATCAGTTTTAAAA
GATCGAAACTATATGTTAATGATTTCAGGATTCAGTATTTTAATGATGGGTGAATTCTCA
ACATCTTCGTATATTGCAATTAGATTAAAAGATCAATTTGAGACCATCAGCATAGGTCCT
TATGATATTACAGGGGCAAAGATGTTAGCTATTTTACTCATGACCAATACTATTGGTGTC
ATTGTACTCACGTATTTTATTTCAAAAGTTGTATTAAAAATAGATTTTAAAATAGCTTTA
GTGTTCGGTTTACTATTTTATATTGTCGGTTATAGTGGAATCACGTATCTCAATCAATTT
AGCTTGCTCATCTTATTCATGATGATTGCTACTATAGGCGAAATCGTTTATTCGCCTATA
TTTGAAGAGCAACGCTTTAAAATTATTCCAGAAGATAAAAGAGGGACATATAGTGCTTTT
CATGCATTAGGTATTCATATGTCGGAAACATTAGCGAGGTTAGGGATTGTCTTGGGTGTG
TTCTTAACCTCCTTACAAATGGGGCTGTGTATGTTTATCTTGTTAGTAATGGGTGCTTTG
TTACTTGTTACAGGTGTATTTAGAGGACGAAAGAAAGTAAGCATAGATTGA
>>0137|ausA_(nonribosomal peptide synthase)_[pos.: 141140 to 148315, length: 7176, dir.: FRWD]
ATGATTATGGGTAATTTGAGATTTCAACAGGAATATTTTCGTATATACAAAAATAATACA
GAATCAACGACACACCGTAATGCGTATTGGGTTAAACTCGCTAAAAATGTTGAAGCTACT
AAAATGATGTATGCATTATCGACAATTGTGCAACAACATGCATCTATAAGACATTTTTTT
GATGTTACTACCGATGACAATCTAACAATGAAACTTCATGAATTTCTGCCTTTTATTGAG
ATAAAACAAGTTCCATCTTCTTCCGCAAACTATGATTTAGAAACTTTTTTTAAGCAAGAA
TTAAGTGCTTACCATTTTAATGATTCACCTTTATTCAAATTTAAATTGTTTCAGTTCGCT
GATGCTGCATATATACTATTAGATTTTCATGTGTCCATTTTCGATGATAGTCAAATTGAT
ATTTTTCTTGATGATTTATGCAATGCATATCGTGGCAATAATGTTATTAACAATAATCGA
CAGCATGCACATTTAAATAGAAATGATGATAAAGACAATCAAGATGCATCGCATATAGCA
TTAGACTCAAACTATTTTCGGTTAGAGAATAACTCTGACATCCATATTGATAGTTATTTA
CCAATTAAGCATCCATTTGAGCAAGCTTTATATCAAACGTATTTGATTGATGGTATGACA
TCAATAGATATGGCATCGTTGGCTGTTAGTGTGTATTTAGCTAATCATATAATGAGTCAA
CAACATGATGTCACATTAGGTATACATGTACCATCACATTTACCCAATGATTTACACGGA
AATATTGTGCCATTAACGTTAACAATCGATGCAAAAGATGTATGTCAACGTTTTACAAAA
GATTTTAATAAATGTGTGTTGCAAAATATGTCGCAATTACAGTGCGCGAAGTCTTCGCTT
TCATTAGAGACTATTTTTCATTGTTATCATCAAATGATGTCTTGTTGTAATGATGTTATT
GAGGATGTACATCAAATACATGATGCACATACATCTTTAGCGGATATTGAAATTTTTCCA
CATCAACACGGGTTCAAAATTATATATAACAGTGCAGCATATGATTTGCTCTCAATCGAG
ACGCTGAGTGACTTAGTTCGTAATATTTATTTGCAAATTACTGAAGAAAATGGAAATGAA
TGAACAACTGTAGATGAACTTAATTTGATGACAGAACGTGATATTCAATTATATGACGAT
ATCAATTTAAATTTGCCTGAGATAGATGATGCGCAAACAGTTGTTACCTTATTTGAGCAA
CAAGTTGAAGCAACGCCGAATCATGTGGCTGTGCAATTTGACGGAGTGTTTATAACATAT
CAAACATTGAATGCACGCGCGAATGATTTAACACACCGTTTGAGAAACCAGTACGGTGTT
GAACCTAAGGATCGTGTCGCTGTCATAGCTGAAAAAAGTATTGAGATGATAATAGCGATG
ATAGGTGTGTTGAAAGCTGGTGGGGCTTACGTGCCAATTGATCCGAACTATCCAAGTGAT
CGTCAGGAGTACATTTTAAAAGATGCAACGCCTAAAGTTGTAATAACGTACCAAGCTTTA
TATGAAAATGGTAAACAAAATATTAATCACATTGATTTGAACAAGATAGCGTGGAAAAAT
ATTGACAATCTTTCTGAATGTAACACGTTAGAAGATCATGCGTATGTTATTTACACGTCG
GGGACAACTGGTAACCCTAAAGGGACACTAATTCCACACCGAGGTATTGTTCGCTTGGTC
CATCAAAATCATTATGTACCATTAAATGAAAAGACGACGATTTTGTTATCAGGAACTATA
GCCTTTGATGCTGCAACATTTGAAATATATGGTGCATTGCTCAATGGTGGAAAACTGATT
GTTGCTAAAAAAGAACAATTATTAAATCCAATAGCGTTAGAACAATTGATCAATGAAAAT
GACGTTAATACTATGTGGTTAACCTCCTCATTATTTAATCAGATTGCTAGTGAACGAATA
GAAGTATTGGTACCGTTAAAGTATTTATTAATTGGTGGAGAAGTATTGAATGCTAAGTGG
GTGGATTTGCTTAATCAAAGACCGAAGCATCCTCAAATTATTAATGGTTATGGACCAACT
GAAAATACAACATTTACAACGACGTATAATATACCTAACAAAGTTCCAAATCGTATTCCT
ATTGGTAAACCGATTCTTGGTACTCATGTTTATATCATGCAAGGCGAGCGTCGCTGTGGC
GTTGGTATTCCTGGAGAATTATGTACAAGTGGCTTTGGGTTAGCTGCAGGTTATTTAAAT
CAGCCAGAATTGACAGCAGATAAATTTATCAAAGATTCAAATATAAATCAGCTGATGTAT
AGAAGTGGAGATATCGTTCGTTTGTTACCCGATGGCAACATAGATTATTTATATCGAAAG
GACAAACAAGTTAAGATTCGAGGGTTTAGGATTGAGTTGTCAGAGATTGAGCATGCGCTC
GAGCGTATACAAGGTATTAATAAAGCTGTTGCTATTGTTCAAAATCATGATCAAGATCAG
TATATCGTTGCTTATTATGAAGCGATGCATACATTATCACATAATAAGATTAAATCACAA
TTACGTATGACCTTACCGGAGTACATGATACCAGTTAATTTTATGCATATTGAGCAAATT
CCTATTACTATTAATGGGAAATTAGATAAGAAGGCATTGCCTATCATGGACTATGTCGAT
ACGGATGCCTATGTAGCACCGAGTACAGATACCGAACACTTGCTATGCCAAATTTTTGCA
GATATTTTACATGTGAATCAAGTAGGTATTCATGATAATTTCTTTGAATTAGGTGGCCAT
TCCTTAAAAGCAACGTTAGTGGTGAATCGGATAGAGGCATCTACTGGGAAACGATTACAA
ATTGGTGATTTATTACAAAAGCCAACTGTATTTGAACTAGCGCAAGCGATTGCTAAGGTT
CAAGAACAAAACTATGAAGTGATTCCTGAAGCTATAGTTAAAGATGATTATGTGTTGAGC
TCTGCACAAAAGCGAATGTATTTATTATGGAAATCAAACCATAAAGATACGGTGTATAAC
ATACCTTTTTTATGGCGGTTATCATCAGAACTTAATGTAGCTCAATTGCGACAAGCAGTT
CAGCATTTGATAGCGCGACATGAGATTCTACGAACACAATATATTGTTGTAGATGATGAG
GTTCGACAACGTATTGTGGCAGATGTTGTAGCTGACTTTGAAGAAGTTAACACGCATTTT
ACGGATGAACAAGAAATCATGCGCCAATTTGTGGCACCTTTTAATTTGGAAAAGCCAAGT
CAAATTAGAGTGAGATACATTAGAAGTCCATTACATGCATACCTGTTTATAGATACACAT
CATATCATTAATGACGGTATGAGTAATATACAATTAATGAATGATCTTAACGCACTTTAT
CAACATAAATTATTGTTACCACTTAAATTGCAATATAAAGACTATAGTGAGTGGATGTCG
CATCGTGATATGACGAAACATAGACAATATTGGTTATCTAAATTCAAAGATGAAGTACCT
ATTTTAAGCTTACCGACAGACTATGTTAGACCAAATATTAAAACGACAAATGGAGCAATG
ATGTCATTTACAATGAATCAACAAACGAGACAGCTACTTCAAAAGTATGTAGAAAAGCAT
CAAATTACTGATTTTATGTTCTTTATGAGTGTGGTCATGACGTTGTTAAGCAGATATGCT
CGAAAAGATGATGTTGTTGTCGGTAGTGTAATGAGTGCGCGTATGCATAAAGGCACGGAG
CAAATGCTAGGCATGTTTGCTAATACGTTGGTATATAGAGGGCAACCGTCACCTGATAAA
ATGTGGACACAGTTTTTACAAGAAGCTAAGGAAATGAGTTTGGAGGCATACGAGCATCAA
GAATACCCATTCGAATGCTTAGTAAATGACTTAGATCAATCACATGATGCCTCACGGAAT
CCATTATTTGATGTCATGTTAGTACTACAAAACAATGAAACGAATCATGCTCATTTTGGG
CATAGTAAATTAACACACATTCAACCCAAATCAGTGACGGCGAAATTTGATTTATCTTTC
ATCATTGAAGAAGATCGCGATGACTATACAATCAATATCGAGTATAATACCGATTTATAT
CACTCAGAAACAGTTCGTCACATGGGGAATCAATGTATGATTATGATTGATTATATTTTG
AAGCATCAAGATACACTACAAATTTGTGATATACCAAACGGCACGGAGGAACTTCTAAAT
TGGGTTAATACGCATGTTAACAATCGAATGCTTAATGTCCCGGGAAATAAATCTATCATA
AGTTACTTTAATGAAGTTGTTTCACGACAAGGTAATCATGTTGCGCTAGTCATGAATGAT
TTGACAATGACATATGAAACATTACGTAACTATGTGGATGCCATTGCGCACATGCTCCTA
TCAAATGGTGTGGGCAATGGTCAACGGGTTGCCTTGTTTACAGAACGTAGTTTTGAAATG
ATTGCGGCGATGTTGGCGACAGTTAAAGTAGGTGCATCTTATATACCTATCGATATTGAT
TTTCCGAAAAAGCGACAAGGTGCAATTTTGGAGGATGCTAAAGTAACTGCAGTCATGTCT
TACGGCATTGAAATTGAAACGACATTACCAGTCATTCAATTGGAAAATGCTAAAGGTTTT
GTTGAATCAAAGGAAAATGAACAATATGATGATTTACATGGCGATCAACTTGAAAACACA
GCGATGTTAGATAATGAGATGTATGCTATTTACACATCTGGTACGACCGGGATGCCTAAA
GGGGTTGCCATACGACAACGAAATTTGTTGAATTTAGTGCATGCATGGTCAACTGAATTG
CAATTAGGCGACAATGAAGTATTTTTGCAACATGCAAATATTGTTTTTGATGCATCAGTT
ATGGAGATTTATTGTTGTTTGTTAAATGGTCATACGCTTGTGATTCCAGATAGAGAGGAA
CGTGCTAATCCAGCACAGTTACAACACCTCATTAATAAGCATCGTGTGACGGTGGCGTCG
ATTCCATTACAGATGTGTAGTGTTATGGAAGACTTTTATATTGAAAAATTGATTACAGGC
GGGGCAACTAGTACGGCATCCTTTGTTAAATATATTGAGAAGCATTGCGGCAGGTATTTC
AATGCCTATGGACCATCTGAGTCAACAGTCATCACATCGTATTGGTCACATCAATGTGGT
GATTTGATACCTGAGACGATTCCAATTGGCAAACCCTTATCTAACATCCAAGTGTATATT
ATGTCAGATGGTTTGTTATGCGGTATTGGTATGCCAGGCGAGTTGTGTATTGCAGGTGAT
AGTTTAGCGATAGGATATATTAATCGTCCAGAATTAATGGCTGATAAATGGCAAAATAAT
CCATTTGGTAAAGGAAAGTTGTATCATAGTGGTGATTTAGCACGTTATACATCTGATGGT
CAAATTGAATTTTTAGGAAGAATAGATAAACAAGTGAAAGTTAACGGGTACCGTATTGAA
CTTGATGAAATTGAAAATGCAATATTAGCTATTCGTGGTATATCTGATTGTGTTGTCACT
GTAAGTCACTTTGATACGCATGATATATTGAATGCTTATTATGTCGGAGAGCAACTAGTG
GAGCAGGATTTGAAGCAATATTTAAATGATCATCTGCCTAAGTATATGATTCCTAAGACT
ATAACGCATATCGATTGTATGCCATTAACCACGAATGACAAGGTGGATACTACGCGTTTG
CCAAATCCATCACCTATACAACAGTCTAATAAAGTGTATAGCGAACCATCTAATGAAATT
GAGCAGACATTTGTTGATGTATTCGGAGAGGTATTGAAACAAAATGATGTCGGTGTTGAC
GATGATTTCTTTGAACTTGGTGGTAACTCATTAGAGGCGATGTTAGTTGTCTCGCATTTA
AAACGATTTGGCCATCATATTTCAATGCAGCCATTATATCAATATAAAACCGTGCGACAG
ATTGTTAATTATATGCACCAAAATCAACAATCATTAGTTGCATTACCGGATAATCTTTCG
GAATTACAAAACATAGTTATGACTCGTTATAATTTGGGTATTTTAGAGGATAGTCTAAGT
CATCGACCTCTAGGAAATACACTATTGACTGGTGCTACAGGGTTTTTAGGTGCTTATCTG
ATTGAAGCACTACAAGGATACAGTCATCGCATTTATTGTTTCATACGTGCTGATAATGAG
GAAATAGCATGGTATAAGTTGATGACGAATTTAAATGATTATTTTTCAGAAGAGACGGTT
GAAATGATGTTATCAAACATTGAAGTCATTGTTGGTGATTTTGAGTGTATGGATGATGTT
GTTTTACCAGAAAACATGGATACGATTATTCATGCAGGTGCTCGTACAGATCATTTTGGT
GATGATGATGAATTTGAAAAAGTAAATGTTCAAGGTACTGTTGATGTTATACGTTTGGCA
CAACAACATCATGCAAGGTTAATATATGTGTCTACGATAAGTGTGGGAACTTATTTTGAT
ATAGACACAGAAGATGTGACATTTTCAGAAGCGGATGTCTATAAAGGACAACTACTAACA
TCACCATATACACGGAGTAAATTTTATAGCGAATTAAAAGTATTAGAAGCTGTAAATAAT
GGCTTAGATGGTCGGATTGTACGTGTTGGTAATTTGACGAGTCCTTACAATGGGAGATGG
CATATGAGAAATATAAAGACTAACCGTTTTTCAATGGTAATGAATGATTTGTTACAACTG
AATTGTATCGGGGTTAGCCTCGCTGAAATGCCTGTAGATTTTTCTTTTGTGGATACGACT
GCCAGACAAATTGTCGCATTAGCACAGGTCAACACACCACAAATCATTTACCATGTGCTA
TCACCTAATAAAATGCCGGTGAAATCTTTGTTAGAATGCGTTAAGCGCAAAGAAATTGAA
CTCGTCAGCGATGAATCATTTAATGAAATTTTACAGAAACAAGACATGTACGAAACGATT
GGATTAACTAGTGTTGACCGTGAACAACAACTAGCAATGATAGATACAAAATTAACATTA
AAAATAATGAATCACATCAGTGAAAAATGGCCAACGATAACTAACAATTGGCTGTATCAT
TGGGCGCAATATATCAAAACAATATTCAATAAGTAA
>>0138|ausB_(holo-[acyl-carrier-protein] synthase)_[pos.: 148328 to 148972, length: 645, dir.: FRWD]
ATGACAGTATTTGTAATGCAATTACAGAGTAACTTGAAAAGTATTGAAGAATTAATATCA
CAAAGTCGTTGGTCATATAAAAAACCGCGTACAGTCAACTATAGATACAATCAAGATAAA
CTCATGCACAGATTGGGAGATATTTTAGTGCAATATGGAATTCAACATGACACAGGGTTA
TTACCACATGAATGGCATTATCACATTTCGCCACGAGGTAAGGCAGATATAGTTCAACAC
AATCGTGATGGACAGCCCATCTATGTGAGCTTATCATATAGTTATCCTTATATCGTGTGT
GTTGTCGATAAAGAACCAGTTGGTATTGATATCGAAAAGATATCACAACGTTTAGACTGG
CGTACATTAGTGACGTGTTTCTCTACAAACGAAGCACAGCAAATATGTAGTTTAAATGAT
TTTTATCAAATATGGACACAAAAAGAAAGTTTTACAAAATTGATTGGTGAAGGTTTAATC
AAAGGGTTGGACATTTATGATATGACGCAATCACACTTTTATCAATCACGTGAAGTGAAG
TTCAAACAATTTATTTTTGATCAGTTTATGGTACAGGTATGTTTCTTAGGACAGGCACCC
TGGGGTTATAAAAAAGTGTCTGTATTTCAGTTATTGAGCAGTTAA
>>0139|Q5HJJ2_(putative protein)_[pos.: 149303 to 149797, length: 495, dir.: RVRS]
TTAATTTAATTTATAGCGATAGACAAAATGTTGTCGTACTAATTCAATAGTCATCATCCA
GACGACATGTCCAAATAATTCTGATATGTGCTCTTGGAATGGTTGATCCCACACAGCAGG
TACAGTATGCATAATCGGCATAATGATAAGGTGGAATAACACCCATATTACAATACCAAA
TACAGCACCTTGTCCCATTGCTAAGTAAGCGTATTTTTTAACTAATATGCAATAAATAAT
TGCAATGACGATAGAAAAACTAAAGTGAACAATGAAGCTTACCCAAGGTAATTCCATATT
TGAAAATGTATACGTCTGATGTGTAAATTCACTACTAAATCCTAATTGTTGCAATAACTC
TTGAGGTGGGTTTGTTGCATTTCGTTCTGGTGTACGAGGTGGAAACATGACCTCCCAACC
TAATTTTACAATTCCAGACAACAAGCCACCAATGATTCCGGCATAAATGAATATTACCAT
TTGTCGTTTCGTCAA
>>0140|argB_(acetylglutamate kinase)_[pos.: 150067 to 150837, length: 771, dir.: RVRS]
TCATACTGATGATTTTAGTATCGTTGTCCCAACAAAATCATTATTGTAAATAGCTTCGAT
AATATTTGGCTTGTTTCCTGATGCAATAATAACTTTAGGACAGCCATTTTCAATAGCATT
TTTAGCATCAAGCACTTTGGGAATCATACCTCCATAAATATCACCATGCTCAATATACTG
ATTAATATCAGCTAATGGTAGTTGAGGTATAACAACATCATTGATTAGCACGCCAGCAAT
ATTACTTAGTACATAAATGGGTGCTTCTAATGATGCTGCAATAAAATAGGCGAGTGTGTC
TGCATTTATGTTGTAAAATTCTCCATCATGGTTATTGAAACCAATCGAATTGATGATAGG
TACAAATTTAGTACATAAATAAGACAATGAGTCTATATTTAAAGTGGTTGGAACCCCGAC
ATATCCATATTGTTGATCAAAACGTTTAATTTCAAATAATTGAGCATCCAAACCACATAA
GCCTATTGCAGAACATTGGTGCTGGTTAAATTGACCTACTAATGCAGTGTTAACGTCTGC
AATGAGCGTGTGTTTAGTAATAGTCATGGTTGCTTTATCAGTCACTCTTAGGCCATTAAC
AAAGTGTGGCTCGATTTGCTGGTTTGATAATGCTTCATTAATAAATGGGCCACCGCCATG
AACGATAATGGGGTAGATGTTGTTTGATCGTAAATGCTTAATGTTGTTAATAATTGATGG
ATGCATGTCACTTAGTGTACTGCCACCAATTTTAATGACAATAAATTTCAT
>>0141|argJ_(arginine biosynthesis bifunctional protein)_[pos.: 150853 to 152094, length: 1242, dir.: RVRS]
TTATGTTCGATATGATGCGTTAATACGCACATAATCATAGGATAAATCACAACCGTATGC
AGTCGCTGCAGCGTTACCTAAACCAAGCTGAACGTCAATTGTGACATTTTCATGAGTTAA
TGTATTCGACATAGCTTGCTCATCAAATAGTACAGCCATACCTTTATCCACGACAGGTAT
TTGGTTCAGTTGAACATATGTGCAGTTAGGATCAATTTCACATCCGCTGTAGCCAATAGC
TGTAATGATTCGACCAAAATTAGCATCTTCGCCAAAAATAGCTGATTTTACTAGATTTGA
ACTTACGATAGTTTTACCGATTTTTCTTGCGTCTGATATTGATTTAGCGCCTGAAACATT
GACACTGATTAACTTTGTTGCGCCTTCGCCATCTCTGGCTATAGCTTTAGCTAAAAATGT
ACAGACAAAATTGAATGCATCAACAAATGTTTCCCATTGTGGATGGTCTTGATTAAGTAT
TTGGTGTTCAACTTGGTGATTTGCCATGACTAATACCATGTCATTTGTACTTGTATCGCC
ATCAACAGTAATCATATTAAATGTATGGTCAGTCGAAGATTTTAATAATTGATGAAGTGT
ATTCGATTCAATTGATGCATCGGTTGTTATAAAAGCAAGCATGGTAGCCATATTTGGGTG
AATCATACCTGATCCTTTAGCACTGCCACCAATTGTAATGGTTTTACCATCAATATTTAG
TGATACAGCGATATGCTTTGTACATGTATCAGTTGTTAAAATTGACTCGTTAAACGCACC
TGGCGTTGCAAAATTAGCATCATTAATATGTTCTGTACCAGTTTTAATTTTATCCATTGG
TAAATATTCTCCAATGACCCCAGTTGAAGCAACAGCAACATGCTCAGATGGTATTTGAAG
TTGTTGAGCTACCCATGTTTGAGTTTGTTGGGCATCATCGATACCTTGCTGACCTGTGCA
AGAATTTGCATTAGCTGAATTAACAACAAGTGCTTGTAATTTCCCGTTAGACTTTTGTAA
AGTGTCTTCAGTGACAATAAGTGGTGCAGCTTTAAATTGGTTTAAAGTATATACGGCAGC
TGAACTTGCTAAAGACGATGAGTAAATCCAGCCAAAGTCTTTTTTGTTAGCGCGTAAACC
GATGTGCATACCACCGGCCGTGAAGCCTTGAGGTGTACTGATATCGCCATGTTTAATAAT
TGAAAAGTTATGTTGCTGTGATGTCGTTTCTTGATGTTTCAT
>>0142|argC_(N-acetyl-gamma-glutamyl-phosphate reductase)_[pos.: 152106 to 153140, length: 1035, dir.: RVRS]
TTATGGATAAACTGGTGATTGTTTTAGGCCAGTCGTAACTTCAAAATCATATAATATATT
TAAGTTTTGAATGGCTTGACCACTTGCCCCTTTGACAAGGTTATCAATCACTGATACTAA
AATTGCTGTTTGCGTTGTTTCATCTACATAGATGCCGATATCGCAGTAGTTACTACCGAG
TACTTCTTTTGTGGTTGGAAAAGTCCCAATATCTCTAATTCTGACAAATGGCTGATTAGC
ATAATAAGAGGTCATTAATTTATGTAATGATTCAGTCGTATATTCAGATGATAATTTGAC
ATATATTGTTGATAAAATACCTCGTGTCATTGGTACGAGATTTGGTGTAAATATGACTGA
TACATCTTGACCTGCAATGATAGATAAATATTGCTCGATTTCCGGTTTGTGTTTATGGTT
TCCGATTGCATAAGCACTTAGATTTTCATTCATTTCTGAAAAATGAACACGTTGTGATAA
TGAACGACCAGCACCTGACACGCCGGTCTTAGCATCAATAATAATAGATGACAAATCTAC
AATTTTTTCGCTAATAAGTGGATGTAATGCTAATAACGTTGCTGTAGGGAAACAGCCAGG
GTTAGAAATGAGTTTCGTTCCATTGTTATCTAAAGATTGCCATTCTGAAATGCTGTAAAT
AGCATGATCCAAATCAACTTGTGCTGCAGCAGTTTCCTTGTAATATGCTTCATATATTTC
ACGATTCTTAATTCTAAATGCGCCAGATAAATCGATAACATGAATACCTTTTTCTACTAA
GGGAGGGATACATGTTTTACTTACGGGTGCTGGTGTCGCAAAGAAAATTACATCACAGTC
ATTATTGTCCACTGTAAGTGCTTCGAAATGTTGCATAATATGTTGTAAATGTGGAAATGT
TAATTTCAACGGTTCATCTACTTTTGAATGTGAGTAGATGTGTGCAATCGTTACATGAGG
ATGTGTTTGTAATAATCGAATTAATTCAATTGCGCCATAACCGCTACCGCCAACGATACC
TACTTTAATCATCAT
>>0143|rocD1_(ornithine aminotransferase 1)_[pos.: 153176 to 154360, length: 1185, dir.: RVRS]
TTAATTTTTAAAAACGTCTTGAAAAGCTGCAACAATTTGATTGATTTCCTCTTTATCAAT
GACTAGAGGTGGTGACAATCGAATGATAGTACGATGCGTGTCTTTGCATAAGATTCCACG
TTGAATCAGTTGATCCACAAAAGGTGCAGCATCTGTGTTAAGCTCTATGCCTATAAATAA
ACCACGGCCTCTAATTTCTTTAATACTAGGATGTTTAAGTTGTAGTAATGCTTTTAATAA
AAATGAACCTAAGCGTTCTGATCGTTCAACCAGTTGTTCATCTTTAAGTACATCAAGCGC
TGCCGTCGATATTGCAATGGCTAAAGGGTTACCACCAAATGTTGAACCATGTGTACCTGG
TGTTAGAACACGCATGACATCATTATTTGCAAGTACAGCAGATACAGGGTATAAGCCGCC
ACCCAATGCCTTACCTAAAATATAAATGTCTGGAACAACTTGCTCCCATTCCATAGCAAA
CCATTTCCCAGTTCTACCAAGACCAACTTGAATTTCATCTGCAATCAATAATATTTGATG
TTTATCACATAGTTGACGCACAGCTTGAATATATCCATTCGGTGGTATATTAACGCCACC
TTCACCTTGAATTGGTTCCAAAATAATTGCTGCTGTATTCGGTGAAATAGCTTGTGTTAA
TTGTTCAATGTCTCCAAAATCTACTGTTGTAGTGCCTTGAAGTAGGGGGTGAAATCCTGC
TTTATATGCGTCGTGGTTAGATAGTGATAATGAGCCAAGTGTACGACCGTGAAAATTGTT
ATTCATAGCGATGATTTCAACTTGTCCGTCAGTAATGCCTTTAACCTCAGAGCCCCATTT
TCTAGCAATTTTAATGGCTGCTTCAACAGCTTCAGTACCAGAGTTAAGGGGGAGTACTTT
GTCTTTCTTAGCAAGATGACAAATTTTTTCTTCCCATTTCCCGAGATTGTCACTATAAAG
GACACGTGAAATGATAGACAACTTTGAAGCTTGTTCTGTCATCGCTTTAACAATTGTTGG
ATGGCAATGGCCTTGGTTTGCAACTGAAAAACCCGAGATGCAATCTATATATTGTTTGCC
ATCAGTATCCCAAACTTTGACACCTTTACCTTTAGTAATTACAAGCTTAAGTGGTGCATA
ATTATTAGAGCTATAATAATCAGTTAATTCAATGATTGAATTCAT
>>0144|brnQ1_(branched-chain amino acid transport system II carrier protein)_[pos.: 154609 to 155964, length: 1356, dir.: RVRS]
TTATGCTTGTGGAATTTTACGATGCTTAATTTTATAAATAATGAAGCCGATAATGAAACC
AATCAAACTGAGAACAACCCAGCCCATACCAATGTCTGATAATGGTAAATATTTTTGGCT
GAAATTAATCAAAGTTTGTGAGAATAATGTGCTTGAAATGAACTCTGGACTAGCTTTTAA
TCCATCTACTAATGCAGCAATCATTGTAAAGAAAATGGTACATTGATAAATAATTTTTGA
ATGATGGAATTTGCTACTAAATAATGTTAGTACAATCAAGGCAATTGCTAATGGATATAA
GAACATTAACACTGGGACTGAGTACATAATAATCTTAGTTAAGCCAACATTCGCGAATAA
GAATGAGATAAAGCTCACAACTGTTGCAATCGCTAGGTAATTCATTTTAGGGAAAAGGTG
TTCAAATGTTTCTGAAAATGCCGTAATTAAACCGATAGCTGTTTTTAAGCAAGCAACCAT
AACTATGAGTGATAACAAGACGATACCGTAGTTACCTAAGTAGTATTGCGTAATTTGCGC
TAAGGCAATACCACCATTTTCACTAAGTTTGAAATGACCAACACTTAATGTACCCATGAT
TGCTAGTAGGGTATAAATGATCCCCATCATAATGATACTGATAGTACCAGACTTAATTGT
TTCTTTAGCGATATCAGTTGGATTTTCGATACCTAACTTTTTAATCGTTGCAACAATGAT
GATACCAAATGCCAATGACGCTAGCGCATCTAAGGTATTGTATCCATCTAAAAAGCCGTT
AAATAAGGCGTTTGATTGATATTGTTTACTAATAGGTGCATCAGATATGCCACCTAATGG
ATGGATAAAAGCAAATAATAAAATAATTGCTAATAATACTAAGAATACCGGATTTAAAAA
TTTACCGATATATTCTAAAATTCTTGATGGCTTTCTCGCAAAAAACCATGCAATCACAAA
GAAGACGAAGCTAAAAATAAATAAATATAAAGTGATTTGCTTTGGTGATAAAAATGGCGA
AAATGCAATTTCAAATGATGTCGTTGCCAGTCTAGGTAAGGCGAAAAATGGTCCGATAAC
TAGATATAAGGCAATAGTGAAAATATAAGCATATGTTTTATTAACACGCGATGCAATTTC
AAATAAACCAGATGTCTTTGAAATGCCAATAGCAATGATACCTAGAAATGGTAAGCCAAT
TGCTGTAATTAAAAATCCTAAGTTAGCGATAAAAACGTTAGAACCAGCAGCTTGACCCAA
GTGTATTGGGAAGATAAGATTGCCGGCACCAAAGAATAAACCAAATAACATAGAACCTAT
AAACATGTTTTCTTTAAATGTTAGTTTCTTCTTCAT
>>0145|ywoC2_(isochorismatase)_[pos.: 156241 to 156738, length: 498, dir.: RVRS]
TTAGTTCAATATATTTAGTGATTCGCTTGTGGTTACTGTTTGCCCCATAATAGGGAATAA
ATTATCTATTGGGAATTGATGTAGCGTTTCGTTTTGAGCGCTCATCATGTCAGTAACAAA
ATACTGATCGTAGTTTAATTGATAGGCGTCTCGTGCTGTCGTATCTACACCAACATGTGT
TGCTACACCGCCAAGAACAATCGTATCAATTCCTCGACGTCTCAACTGTAAGTCTAAATC
CGTTCCTACAAATGCACTAAATTGTCGTTTGTCTATGACAAAATCGCCATCTCTCTTGTC
TAATAAATGATGGAAACGACTGTAGTCGTCGCCTTCTTTTGGTGGTAATGATACCATCGA
ATTTGGTTTCAATTCATCTTTACCATCATAGAATTTAACACGAACGAATACGATAAAACC
ATTGTTTTTTCTGAAAACATCTATTAATTTATTAGCGTTTTGAACGACATTTTCAGCTGT
ATATGGGGCATAATCCAT
>>0146|ipdC_(indole-3-pyruvate decarboxylase)_[pos.: 156864 to 158504, length: 1641, dir.: RVRS]
TTATTTATTTTGTTGCGAAAAAGCTTTAGCGATATCGATCAGTTTCTTTGGTGCATCTTC
GACAGACATTTTGACTTCGACAAAATGCATCACATCGGGATGACCATTAATTGCATTAAA
CGTGTCTTGTAAATCTTTTGATGATTCAACGTCATGAATTTCAACATTTTTACCACCAAA
TACAGCTGGTAAAGCTTTATAATCCCACATGTGAATTTCATTATAAGGTTCATGCATGCC
GTGAATAAGTCGTTCTACCGTATAGCCGTCATTATTAATCACAAATAATACCGGTTTAAT
ATGTTGTCTAATCATAGTTGAAATAGCTTGAACAGTTAGTTGTAATGAGCCATCACCAAT
TAACAATAAGTTACGACGATCTTTGTCTGCTAATTGTGAACCTAATGTTGCAGGTAATGT
ATAGCCGATAGAACCCCATAACGGTTGCCCTATAAAAGTATTGTTTTTGTATAATGCTAA
ATCATAAGCACCAAAGAATGATGTACCTTGATCAGCAATAATGACATCATTTGGTTTTAA
GAAATTTTGCATCATTTTAAAATAAGTTTGTTGTGTTAATGGTTCTGTGCCAACAGTATA
ATCGGGTGATGTTGGACGATGATAAGCAGGGAACGATGCGTTATTCGTATATGATATATC
GGTCAATTGTTGTAGTAATGATGGTAGAGATATTTCATCATTTGTAACATCATCAATTTT
GATATTATGATGATTTAACATAACGACATCATCGATATTGAATTGGTATGAAAATCCTGC
TGTTGCTGAATCTGTTAATTTGGCTCCAATATTTAAAATTAAATCGCTGTTGTCCACATA
ATCTCGTATTTTATCTTCGGCAATTTTCCCATCGTAAATACCCATATAATATGGATTTTC
CTCATTAAAAGCACCTTTTCCTAATGAAAGTTGTGCTACTGGTATCTGTGTTTGATTTAC
AAAATCTTCTAATTCTTGATGGAGGTGAAAACTGTTAATTTCATGTCCAGTAATGATGAT
AGGCTGCTTCGATTGATGCAATTTAGATGCTAATAACTCTATATATGTTGATGCATCAGT
ATCTTTGGCTGCCGTTACTTCGAATGGTGTCGGTATCTCAATTTCAGAGATTGCGACATC
GATTGGTAAATGTAAATGAACTGGGCGTCTTTCGGCGATTGCTGTATTAATTAAACGTGG
TATTTCGGTTGTTGCATTTTCAGGTGTGATATAACCTTGTGCAACGGTTATATGCGCAAA
CATTTTTCGGTAGTCGTCAAATGTACCTTCACCAAGTGAGTGATGTACATATTTACCGGC
TTGTTCAACAGCACGTGTCGGTGCACCTGTAATCGCAATGACAGGTATACGTTCAGCATA
CGAACCTGCGATACCGTTGACGGCACTTAATTCGCCAACACCAAATGTAGTAACTAATGC
AGCGAGTCCATTAAGACGGGCATAACCGTCCGCTGCGTAACTTGCGTTTAATTCATTTGT
ATTTCCTACCCAATCTACATTGGGATTACTGATAATATCGTCTAGAAAAGCGAGATTAAA
ATCACCAGGAACACCAAAAATTTTATCGACGCCTGCTCGATGAATAGCGTCAATTAAGTA
AGCTCCAATGCGTTGTTTCAT
>>0147|WT65_000131_(hypothetical protein)_[pos.: 158698 to 158798, length: 101, dir.: FRWD]
ATGATGCTGCAAAACACAATAGCAAAGAAAAAACAGGCACGTCACCTGATAAAGGCATAC
GCACCTGTTTTAGTAAGTATTATTTAGCTTCAAATAATTGA
>>0148|glcA-ptsG_(glucose-specific PTS transporter protein II, ABC component)_[pos.: 158777 to 160822, length: 2046, dir.: RVRS]
TTATTTAGCTTCAAATAATTGATCGCCAAATGAAATGTTGCCATGTTCACCTTGTTTGAA
ATCAAGGTTTGTAATGTTTCCTTGTGTAACGATAATAGGCGTAATATCACTCTTTGCATG
ATTGCGGATGTAGTCTAAATCAAAGTTGATTAATAAATCACCTTGTTTAACTTCTTGACC
TTCCTCAACATGTAAAGTAAAGCCTTCTCCGTTTAATTTAACAGTGTCTAAACCGATGTG
GATTAATAGTTCTAAACCACTATCTGATACAAGACCAATTGCATGTTTTGTTGGGAAAAT
CATTTGTACTTTACCGTTGAATGGTGCACGAACTTCACCTTGTGAAGGTTTGATAGCGAT
ACCGTCACCCATCATTTTTTCGCTGAACACTTGATCAGGCACTTCTGATAATGGTGTTAC
TTCACCAGTTAATGGTGCATGCACGATATGGCTCAATTCGCTTGTTGCAGATTTATCTTC
TGCAACAACAACAGTTTCGTCTTTATCGTCTTCTATAGTAGTAGGGTTTTCTACTACTTG
ACCATTCATAATCTGTTGCATTTCATGCTTGATTTGGTCAGATTTTGGACCAAAAATTGC
TTGCATATTATTGCCGACTTCTAATACACCAGATGCGCCTAAATCTTTCAAACCAGGAAC
ATCAACTTTAGATTTGTCGTTAACTTCAACACGTAGACGTGTGATACAAGCGTCTAAATG
TTTAATGTTTGCTTTGCCACCCATAGCTTCTAATACTGCATATGGTAATTCAGTTGCTGA
AGCAGTAACAGCTTGTGATTGCTTATCTTCACGACCTGGTGTTTTGTATTTTAATTTTAC
AATTAAGAATCGGAATACGAAGTAGTAAATGACTGCGTATACAAGACCTACAGGAATAAC
TAACCACCATTGTGTCTTATTAGGTAGTACGCCAAGTAAAACGTAGTCGATGAAACCACC
TGAGAATGTATAACCTAAGTGAACATCCAATAAGTACAATGTTAAGAATGATAAACCATC
AAGTACTGCGTGAATAAAGAATAATAATGGTGCTACGAATAAGAATGAGAATTCTAAAGG
TTCTGTAATACCAGTTAAGAATGATGTTAAAGCAGCAGAACCCATTAAACCTGCTACTAC
TTTCTTGTTTTCAGGTTTAGCTGAGTGATAAATTGCTAAAGCTGCTGCAGGTAAACCGAA
CATCATAACTGGGAATTCACCTTGCATGAATTTACCAGCTGTCAAATGTGCGCCTTCACG
AATTTGTTCGATAAAGATACGTTGGTCACCGTGAATAATTTCACCAGCTGCATTTTTCCA
TGAACCAAACTCGAACCAGAACGGTGCGTGGAAAATGTGATGTAGACCGAATGGAATTAA
TAAACGCTTAATAAAACCAAATAAGAATACGGCAACACCAGTATTTGAGTCTAATAATCC
TGTACTGAATGCATTTAATCCTGTTTGGATTGTTGGCCAGATTAATGCCATTGGGAATGC
TAAAATAAATGATGTTGTAGCCATCATAATAGGTACGAAACGCTTACCAGCGAAGAAACC
TAAATAAGATGGTAAGTTAATGTTATAGAACTTGTTATAACACCAAGCTGCCAGGGCCCC
GATAATAATACCGCCGAACACACCTGTTTGTAATGTTGGGATACCTAAAATGCTAGCGTA
ACCACTCGCTGGATCAGTAACATTTTTAGGTGTAACTTGTAAAAAGTCACCCATTGTTTT
GTTCATGATTATGTAACCGACAAATGCTGCGATAGCTGCTACGCCATCACCGCCAGCTAA
TCCGATTGCGACACCTAATGCGAAAATCATAGGTAAGTTTTCAAAAATAATACTACCGGC
AGCTGTCATTAATTTAGCGACATTTTGAACGCCACCATTTTGTATAAAAGGCAAGTAGTG
TTGTAATGCTTCGCCTTGTATAGCTGTACCGATAGCTAATAACAGACCCGCTGCTGGTAA
AATTGCAACAGGTAACATTAGTGCCTTACCAATACGTTGCAATTGACCGAAAAGTTTCTT
CCTCAC
>>0149|rsaK_(ncRNA of Staphylococcus aureus K)_[pos.: 160881 to 161092, length: 212]
AATAGACTGTGTTGGTAACCATCACAGCTTAATTTAACTCATGCCTAATCTTACTTAGTA
ACACGTTGGTGTATGTAATTAATGTAAAAGAAGCAATTGACTAAGTAGTATATAAAACGG
ATACGTTAGTTTATCTAGCCTACCATCACATCTTATTGAATCTTATTTGTTTGCGACTCC
TATTTTAGCATGGTGAAGTATGCGTTTTCAAT
>>0150|DUF871_(putative protein)_[pos.: 161408 to 162463, length: 1056, dir.: FRWD]
TTGACAGGCTTTTCAGTGTATTTAGGACAACCTTTAGATGAAGCGTATATTAAGCGAATG
ATTAAACAAGGTTACCAAATGATTTTTACATCTGTACAAATACCAGAAGAAGATGACGAG
ACAAAATATCATTATTTCACAAAACTACTCAATTTATTAAAACATGAACAAGTGACTTAC
CTCATAGATGCTAATCCATCTATATTAACACCATCTTTTTATGAGCATCTTCGACAATAT
GATGCACAATTTATGATTCGTATCGATCATAGTACATCAATTGAGGCAATCGAAGCGATA
ATGGCACAGGGTTTAAAGTGCTGTTTGAATGCAAGTATTATTTCCCGGGAATTGTTAACA
AGCTTACATCAACAATTGAATGATTTTACATTACTTTCATTTTGTCACAACTATTATCCA
AGACCAGATACGGGATTATCTGTTGACTTGGTTAATAAGAAAAATGAACTCATTTATCAA
TTTAATCCAAAGGCACAAATATATGGTTTTATTGTAGGGAGTGGTTTGCGAGGTCCTTTG
CATAAAGGCTTGCCAACAATTGAAGCAACGAGACATAGTCATCCTGTCGTTGCAGCTAAA
TTATTACAAGAAACTGGTGTATCTGAAGTGTTAGTTGGAGACTCATTGATTGAAATGAGG
CAGGCAAAACAACTTATAGATTTTTGCAAGCATAGGCATTTCACGTTATGTATTGAAGAA
GTGTTTGATACGACAGTGACTTACCTTTTCGATATGTGTCATAAAGTACGTCCGGATAAT
CCGGAAAATGTCATTCGTTCGGAAACGTCAAGACAAATATGTCCACATTCGATTCAACCA
CAGTTTACGACGCAACGACGCATTGGTTCAGTAACCGTTGATAATTCGAATAACGGTCGT
TATCAAGGTGAAATGCAAATTGTGAGACAAACGCTTAGTGCACATGACAATGTGAATGTT
GTTGCACAAATTATTAAAGAAGACTTACCACTATTAAGTTGTATCGAGCCGAATGATACA
TTTGATTTTCAAAAAACTAGGGAGTGTAAGAAGTGA
>>0151|murQ_(N-acetylmuramic acid 6-phosphate etherase)_[pos.: 162460 to 163359, length: 900, dir.: FRWD]
GTGATGGAAAATAGTACGACCGAAGCGCGTAATGAAGCGACGATGCATCTTGATGAAATG
ACTGTGGAAGAGGCTTTAATTACGATGAATAAAGAAGATCAGCAAGTCCCGTTAGCAGTT
CAAAAGGCAATACCACAATTGACAAAAGTAATTAAAAAAACAATTGCACAGTATAAAAAG
GGTGGACGATTGATCTATATCGGTGCAGGTACAAGCGGAAGATTGGGTGTCTTAGATGCA
GCGGAGTGTGTACCTACATTCAATACTGACCCTCATGAAATTATAGGTATTATTGCTGGT
GGACAACATGCTATGACGATGGCTGTAGAAGGTGCGGAAGATCACAAAAAATTAGCGGAA
GAAGATTTGAAAAATATAGATTTAACATCAAAAGATGTCGTTATAGGAATTGCCGCGAGT
GGCAAAACGCCATATGTTATAGGCGGTTTAACATTTGCTAACACAATCGGTGCTACAACA
GTATCTATTTCATGCAATGAACATGCAGTTATAAGTGAAATTGCGCAGTATCCAGTAGAA
GTTAAAGTTGGTCCAGAAGTATTAACTGGTTCAACGCGTTTAAAGTCTGGTACAGCACAA
AAATTAATTTTAAATATGATTTCAACCATCACAATGGTTGGTGTCGGAAAAGTTTACGAT
AACCTCATGATTGATGTTAAAGCAACCAATCAAAAACTGATCGACCGTTCAGTGCGTATT
ATTCAAGAAATATGTGCTATCACATATGATGAAGCAATGGCGTTATATCAGGTATCTGAG
CATGATGTGAAAGTTGCGACAGTTATGGGTATGTGTGGCATTTCTAAGGAAGAAGCAACA
AGACGGTTATTAAACAATGGTGACATTGTTAAACGAGCAATCAGAGATAGACAACCTTAG

>>0152|Q5HJI0_(phosphotransferase system EIIC component)_[pos.: 163371 to 164825, length: 1455, dir.: FRWD]
ATGACCAAAGAACAACAACTTGCAGAACGAATTATTGCTGCAGTAGGTGGTATGGATAAT
ATAGATAGTGTCATGAACTGTATGACACGTGTGCGTATTAAAGTATTAGATGAAAATAAA
GTAGATGACCAAGAACTAAGGCACATTGATGGTGTCATGGGTGTTATACACGATGAACGC
ATTCAAGTTGTGGTTGGACCTGGCACAGTCAATAAAGTGGCTAATCATATGGCGGAATTA
AGTGGTGTTAAACTAGGTGACCCAATACCACACAATCACAATGATAGTGAAAAAATGGAC
TATAAATCATATGCAGCTGATAAAGCAAAGGCGAATAAAGAAGCACATAAAGCAAAACAA
AAGAATGGTAAGTTGAATAAAGTATTGAAATCAATTGCCAATATCTTTATACCGTTGATT
CCTGCATTTATTGGAGCTGGATTAATTGGTGGTATTGCAGCAGTACTGAGTAACTTAATG
GTGGCAGGCTATATTTCAGGTGCTTGGATTACGCAACTTATAACAGTATTTAATGTCATT
AAAGACGGTATGTTAGCATACTTAGCTATTTTCACTGGTATTAATGCGGCTAAAGAATTT
GGTGCGACACCAGGACTTGGTGGCGTGATTGGTGGTACAACGTTATTAACGGGTATTGCT
GGTAAAAATATTTTAATGAATGTCTTCACTGGAGAACCATTGCAACCTGGACAAGGTGGA
ATTATTGGTGTTATTTTTGCCGTTTGGATTTTAAGTATTGTCGAAAAGAGATTGCATAAA
ATTGTGCCAAATGCGATTGATATTATTGTAACGCCGACTATTGCATTGTTGATTGTAGGA
CTATTAACTATCTTTATCTTTATGCCATTAGCAGGTTTTGTTTCAGACAGTTTAGTTTCA
GTGGTTAACGGAATTATTAGTATTGGTGGCGTATTTAGTGGATTTATCATTGGTGCAAGC
TTCCTACCGTTAGTTATGTTAGGGCTTCATCATATTTTTACGCCAATTCATATAGAAATG
ATTAACCAATCTGGTGCTACTTACTTATTGCCAATAGCAGCGATGGCTGGTGCTGGACAA
GTAGGTGCCGCATTAGCACTTTGGGTAAGATGTAAACGCAACACAACATTACGTAATACT
TTAAAAGGTGCATTGCCAGTTGGTTTCCTAGGTATTGGAGAACCATTAATCTATGGTGTG
ACTTTGCCATTAGGTCGACCTTTCTTAACTGCTTGTATTGGCGGTGGTATTGGTGGCGCT
GTAATAGGTGGAATTGGACATATTGGTGCCAAAGCAATAGGCCCAAGTGGTGTGTCACTA
TTACCATTAATCTCAGATAATATGTATTTAGGTTATATTGCAGGATTACTTGCTGCGTAT
GCTGGTGGATTCGTTTGTACATATTTATTTGGAACGACAAAGGCGATGCGACAGACAGAT
TTGTTGGGTGATTAA
>>0153|rpiRB_(putative phosphosugar-binding transcriptional regulator)_[pos.: 164825 to 165703, length: 879, dir.: FRWD]
ATGATGACAAATATTTTATATCGCATTGATAAGCAGTTGAGTGATTTTACAAAGACAGAA
AAGATAATCGCTGATTACATTTTAAAGAATCCACATAAAATCATTGATATGACTGTGAAT
GATTTAGCAGATGTTACGAATGTTAGTACAGCATCAATTGTTAGATTTAGTCGGAAAATG
ACACATCAAGGTTTTCAAGAGCTAAAGATTGCAATATCTCGATACTTACCCGAAGATATT
GCAACCAATCCACATTTAGAATTGATTGAAAATGAATCTGTAGAAACTTTGAAAAATAAA
ATGATTGCTAGAGCAACGAATACGATGCGATTTGTAGCTACTAATATTATGGATGCGCAA
ATTGATGCAATTTGTGATGTGTTGAAAAATGCCAGGACAATATTTTTATTTGGATTTGGC
GCATCGAGTTTGACTATTGGTGATCTTTTTCAAAAGTTATCTCGTATTGGCTTAAATGTC
AGGTTATTACATGAAACGCATTTACTTGTGTCAACATTTGCGACGCATGATGATAGAGAT
TGCATGATTTTTGTGACGAATCAAGGTAGTCATAGTGAATTGCAGTCAATTGCACAGGTG
GCTACACATTACAGTATTCCCATCATAACTATATCTAGTACAGCTAATAATCCAGTGGCT
CAAATTGCAGACTATGCATTGATTTATGGCAGAACTGATGAAAATGAAATGCGTATGGCG
GCTACAACGTCACTATTTGCACAGTTATTCACGGTAGATATATTGTACTATCGATTTGTA
GCATTAAATTATCATGCGATTCTAGATTGTATAACCCAATCGAAAATGGCACTTGATAAT
TACAGGAAGCATCTTGCGACGATAGATTTTAAACATTAG
>>0154|D2N3Q2_(putative protein)_[pos.: 165927 to 166781, length: 855, dir.: FRWD]
TTGGAACTTAACGAGATGATTAATTTTGTAAAAGAAAACAATAAGATAATTGTTACTTTA
TCGCTAACAATTTTCACGTCTGTAATATTTCCTGAGTTAAAAAGTTGGTATTCAAAAATC
ATTAATACTGAAAACAAATATAGAATATTCGATAGGGCAATTATTATGATTGGCACAGTG
TTACCAATGTATTTTCTTTTAGGATTTTTGAATTATAAAATATATATTAAACTGCTAGAA
AGACCTCATAGTGAATTTATTAATACAATATGGTTTTCATTAATAGGCATAAGTTATGGA
TTAATCTTATTTATAGCTATTTCAACTTACCGAAATTATTTAGCGATTGTTAATAGATTT
CAATTATATAAAATGTGTGGAAATTGTGATTACATACATCCCTATAGGTTTGTTGTAAAT
AAAGAAAGTACATTAATTAAAGATTGTTTTAAAGTTGGCAATAATGACCTTTACGAACCT
GGATCAAACTACAAAATAATTAACCTAAATCAAACCATATATGGACACTATGAAAAAGTT
GAAAGTTTTTATCAAAATAAAAACGACAAAATATTCCATATCATTACGCTAAATAGAAAA
AACTTAATAAGAAGTTGGCTTTTTATAAATAATTGGTCTATTATTTTATGTCGTTTTACA
ATGCCGATAGTGTTCACTTTATTTATTTTTTCTTTATCCTATTTTGATAATGGCATTTAT
AATGCTTTTATTCCAATTGTGATATACATTTTCACTTTTGTTTTTCAATCAATCATATTC
AATAAAATATATACAGAGAACAAACAATTGAGGACACAATATATTCAAAAGTTGAACTCT
GGCATAGAAGTATAA
>>0155|hsdR_(type I restriction-modification system endonuclease)_[pos.: 166960 to 169749, length: 2790, dir.: FRWD]
ATGGCATACCAAAGTGAATACGCATTAGAAAATGAAATGATGAATCAACTTGAACAATTG
GGTTACGAAAGAGTAACGATACGTGATAATAAGCAATTGCTTGATAATTTTAGAACGATT
TTAAATGAGCGTCATGCGGACAAATTAGAAGGCAATCCCTTAACAGATAAAGAATTTCAA
CGTCTGCTAACGATGATTGATGGGAAAAGTATTTTCGAGAGTGCCCGTATTTTACGTGAT
AAATTACCACTTAGACGTGATGATGAGTCTGAGATTTATTTGTCGTTTTTAGATACGAAA
AGTTGGTGTAAAAATAAGTTTCAAGTGACGAATCAAGTATCTGTCGAGGATACATATAAA
GCACGTTATGATGTAACGATATTAATCAATGGACTACCCCTTGTCCAAGTTGAATTGAAA
CGTCGAGGCATTGATATTAATGAGGCGTTTAACCAAGTAAAACGTTACCGTAAACAAAAT
TACACAGGCTTATTCCGCTACATACAAATGTTTATCATTAGTAATGGTGTTGAAACGCGA
TACTTTTCTAATAATGATAGCGAACTATTGAAGAGTCACATGTTTTATTGGAGTGATAAA
CAGAATAACCGAATCAATACATTGCAATCGTTTGCTGAGTCATTTATGAGACCTTGTCAA
TTAGCTAAGATGATATCGCGCTATATGATTATTAATGAAACAGATAGAATACTGATGGCA
ATGCGTCCGTATCAAGTGTATGCGGTAGAATCACTTATTCAACAAGCGACTGAGACAGGG
AATAATGGATATGTATGGCATACAACTGGAAGTGGTAAGACGTTGACTTCTTTTAAAGCG
AGTCAGATTTTATCACAGCAAGATGACATTAAGAAAGTTATCTTTTTGGTTGACCGTAAA
GACTTGGATAGTCAAACAGAAGAGGAATTTAATAAATTTGCTAAGGGTGCTGTAGACAAA
ACTTTTAATACCTCGCAACTGGTACGCCAACTAAATGATAAAAGTTTGCCACTTATTGTA
ACGACGATTCAAAAAATGGCTAAAGCGATTCAAGGTAATGCCCATTTATTAGAACAGTAT
AAAACGAATAAAGTTGTATTTATTATTGATGAGTGTCATCGCAGTCAATTTGGTGACATG
CATCGCCTAGTTAAACAACATTTCAAAAATGCCCAATATTTTGGGTTCACTGGTACGCCA
CGTTTCCCAGAAAATAGTAGTCAAGATGGTAGAACAACTGCAGATATTTTCGGTAGATGT
TTACATACGTATTTAATTAGAGATGCCATTCATGATGGTAATGTACTTGGTTTCTCAGTT
GACTATATTAATACTTTTAAAAATAAAGCTTTAAAAGCAGAAGATAACAGCATGGTTGAA
GCAATTGATACGGAAGAAGTATGGTTAGCGGATAAACGTGTGGAATTAGTAACACGACAT
ATCATCAATAATCATGATAAATATACACGTAATCGTCAATATTCAAGTATATTTACAGTT
CAAAGTATTCACGCGCTTATTAAATATTATGAGACATTTAAGCGACTTAACAAAAAGTTG
GAACAACCATTAACGGTAGCTGGTATATTTACTTTTAAACCTAATGAAGATGATCGTGAT
GGTGAAGTGCCATATCATTCACGTGAAAAATTAGAGATAATGATTAGTGATTATAATAAA
AAGTTCGAGACGAATTTTTCAACAGACACGACTAATGAGTATTTTAATCATATTTCAAAA
AATGTTAAAAAGGGCGTTAAAGATAGTAAAATTGATATCTTAATCGTTGTTAATATGTTC
TTAACTGGTTTTGATAGTAAAGTACTGAACACTTTATATGTTGATAAGAATTTAATGTAT
CATGATTTAATTCAAGCGTATTCACGTACAAATAGGATTGAAAAAGAATCAAAGCCATTT
GGTAAAATTGTAAACTATCGTGACTTGAAAAAAGAGACAGACGATGCACTGAGAGTATTC
TCACAAACAAATGATACGGATACAATTTTAATGCGTAGTTATGAAGAGTATAAAAAAGAA
TTTATGGACGCTTATCGTGAGCTTAAAATGATTGTGCCGACACCACACATGGTTGATGAC
ATTCAAGATGAAGAAGAGCTAAAGCGCTTTGTTGAAGCTTATCGTTTATTAGCTAAAATA
ATATTACGTTTAAAAGCATTTGACGAGTTTGAGTTTACAATTGATGAAATTGGAATGGAT
GAACAAGAGAATGAAGACTATAAAAGTAAATATTTAGCCGTGTACGATCAAGTAAAAAGA
GCGACGGCTGAGAAAAATAAAGTATCCATTTTAAATGATATTGATTTCGAAATAGAAATG
ATGCGTAATGATACGATTAATGTGAATTATATTATGAATATATTGAGACAAATTGATCTT
GAAGACAAAGCGGAACAACGTCGTAACCAAGAACAAATTAGACGTATTTTAGATCATGCA
GATGATCCGACATTGAGATTAAAACGAGATCTAATTAGAGAATTCATCGATAATGTTGTA
CCTTCTTTAAATAAGGATGATGATATCGATCAAGAATATGTTAATTTCGAAAGTATTAAG
AAAGAAGCGGAGTTCAAAGGATTTGCTGGAGAGAGATCTATCGATGAACAAGCCCTAAAA
ACAATTTCAAATGACTACCAGTATAGTGGTGTTGTAAACCCACATCACCTTAAAAAAATG
ATTGGTGATTTGCCATTGAAAGAAAAACGTAAAGCAAGAAAAGCCATTGAATCTTTCGTG
GCAGAAACAACTGAAAAATACGGTGTGTAA
>>0156|Q5HJH7_(putative protein)_[pos.: 169954 to 170789, length: 836, dir.: TRNC-FRWD]
ATGGATAATAGAAATATGATTAATCGTGTTTTTAGTCAAAAGATATTACATCAAATTGCA
ATCAAAAATAAAAGTGATGTTGTTGATGAGGCATATGATTTTTATATACAGGGACCTAAA
AATATCAATGTAATACAGAAGATGAAATCTTTATATAATTATCTTAAAAAGGCTTATCGT
AACGAATATTTTTACAAAAACACAATGCTTAATAAACTCCTTCTAGGACGACATTCTGTT
AATACAACTACTGCACTTTCTGAGATGCCCATAGGGAAAAGTATTGCTGATTTTATATTG
TTAAACGGCAAAGGTGTTGTCTATGAGATTAAAACAGAATTAGATAAGTTGGATAGATTA
GATAATCAAATTAATGATTATTATGAAGTGTTTAATTATGTCGTAGTCATTACAAATGAC
AAACATCTGAATAAAGTTATGGCTAGATACAAAGATACAACAGTTGGAATTTTAGTGTTA
ACTTCTAGAAATACACTGAGTGAAGTTCAAAAACCTAAAGAAAACAATAGTCTCTTAAAC
ACAAAAGCGATGTACAACTTTTTACGAAAAGAAGAAAGAAAAAGAGTTATTGCACAAAAT
CATATGGATGTGCCAACTTATAATGATTTCACAGAGTATGATGTGTTATTTGACGTGTTT
AAAGAAATACCAATGACGAAACTGCATAACAATATGATTTCTGAGTTGAAAAAAAGAGGC
AACATGAAAGAATACAAAGATGAATTTTTAGCAGCTCCGACTGAAATTAAGTTCTTGTTA
TATTTCGCAAAAATGACAAAGAAAGATAAAAATAAACTATATCATTTTCTTAAGGA
>>0157|oppF2_(oligopeptide ABC transporter 2, ATP-binding protein)_[pos.: 171023 to 172615, length: 1593, dir.: RVRS]
TTATTTAGCAATAACTGGTACTTCTGAAATAAGTTGCTTTGCATAGTCTGATTGCGGATG
TTTGATAATATCTTCTGTGTTATTCAGTTCAACGATTTCGCCATTTTTCATAACTGCAAC
TCGATCACATATTTCATTGATAACACCCATGTCATGTGTGATGAATAAATAAGTGATGCC
GAAGTCTAACTGTAATTGTTTTAATAACTCGATGATATCTTTTTGAATTGAAACGTCTAA
AGCTGACACTGCCTCGTCGCAAATAATCACTTTAGGTTCTACAGCAAGTGCTCTCGCGAT
ACTTACACGCTGGCGTTGCCCACCAGATAATTCGTGTGGATAGCGATATAAGAAACTTTG
ATCTAGACCAACTTTTTCTAACAACGATACGACAGTTTTAATAATGTCATCATTATCTTT
GACTTTCCCATGAATGATTAGTGGTCGTTTAATCACATCAATGACTTTAAATCTTGGGTT
AATAGATGCGAATGGATCTTGGAAAATCATTTGTATCTCTTGTCGTAAAGATTTCAATTC
ATCATCTTTAAATAAACTTAATGGTAATTCGTTATACCAAATAAAGCCTTCTGACACTTC
CTTTAGACCGACGACTGTCTTAGCTAATGTCGATTTCCCTGATCCTGACTCACCGACAAT
GCCTAATGTTTCGCCTTTTCTAATAGCCAAGTTAATATCACTAACTGCTCGGTATAGGCT
GCCACTCGGTGAAGTGTAATCCACGCTCACGCGATCGAATTTTAATAAAATATCATTGTT
TAACGGTCTTGGCGGACGCGTTTGATGAATATCAGGAATCGCATCTATTAAGCGTTTCGT
ATAGGTATGTTGTGGCGATTTAAAAATACTTTCAACCGTGCCACTTTCAACGACACTTCC
ATCTTTCATTACAATCACATCGTCGCAAAATTGATACACAGCGCCTAAATCGTGAGTGAT
AAAAATAATAGACGTTTCTGTGTACTCATAAAGGGACTTCATTAACTGCAGTAATTGATT
TTGTGTACTGGCATCTAATGCCGTTGTTGGTTCATCTGCGATTAAAATTTGTGGCTTTAA
AATCAATGCCATTGCTATCATGACACGTTGACGCATACCACCAGAAAGTTCATGCGGATA
AGCATCAAATTGTCGAGTTGCATGTTTTATACCTACTTTTTCTAAAATGTCTATTGTCAT
CGATTTTGCTTCAGATTTAGATACACGTTTATGTTGAAATAGTACTTCTGTAATTTGTTT
GCCAATCGTTAATCTTGGATTCAACGAAGAGAGTGGATCTTGAAAAATCATTGAAATATC
CTTACCTCGAATTTGTTGTAACGCTGAAGTTGATAAATTAGTTAACGATTGCCCATTAAA
AATAATTTCTCCTGTTAACGTGTGATCCGGATAATCTGGTAGTAGCCCTAAAATAGATTT
AGCGGTAATACTTTTTCCTGATCCTGATTCACCAACAATACCTAGGATATGTTTTTTTCG
TAATTCGAAAGAGACGTTTTTTACCGCTTGAACTGTAGTTTCATCATAATTGAATTGTAC
ATTCAGACTGTTGACTTCTAATAAATTTGACAT
>>0158|oppB2_(gsiC, Glutathione transport system permease protein gsiC)_[pos.: 172572 to 174050, length: 1479, dir.: FRWD]
TTGAATTGTACATTCAGACTGTTGACTTCTAATAAATTTGACATGATGTTGTGCCTCCCT
ATTCACAAATGTGTAAATTTATTCTATACTTTTGTATATCATAGTAATCTACTCAAGATT
ATTTTACAAGGAGTGATTATCATAATTACTTATTTAGAATCTTTTAAGTCGTTGTATCAC
AAGGCATTTTACAAGTTTGTATTATCGGTATTAAGCTTGCCAATATTTTTATATGCAGTG
ATAAAGTTTTTCTTTTCTGCTAAGAGAAAAAATTTTTACGCTAATAATTCTGAAATTTCA
GAAATTGAACAGGCGTTACATCAAAAATATAAATATTTATCGCAGCAAAAGTCATCCACA
CAAATACATAAAGAAGCATTAAAAATATTCAAGGCACAAAGTTCTAATACGAATTCAAAG
AATATTGAACAAGCACATTTTTCAACATACTTTGAAAATGTATTATTTCATAAGTTCATC
ATGATCAAAGTGATATTGGCCTTGCCGATGTTCATCTTATTGACTATTTATTTACAGCCA
TTAGTTAGATATATTTTTGAGCGAATTGTCATGGCTGTGATTGTCATCATTGGTGTTATT
GTCAGTGTGTTTACCATTCTGTATTTTTCACCGCTTGATTCGGCTTATAGCATACTGGGA
CAAAATGCAACAAAGGCACAGATACATCAATTCAATGTATTACATCATCTTAACGAACCT
TATTTTATTCAATTGTGGGATACCATCAAGGGTGTTTTTACTTTTGACTTAGGTACGACT
TACAAAGGGAATGAGGTTGTGACTAAAGCAGTTGGCGAAAGAATTCCAATTACAATAATT
GTCGCAGTATTAGCGCTAATTGTGGCATTAATTATTGCAATACCAATTGGAATTATCAGT
GCGATGAAGCGAAATAGTTGGCTTGATATCACGTTAATGATAATTGCATTAATTGGTTTA
TCTATTCCAAGTTTCTGGCAAGGGCTATTATTCATTTTAGCGTTCTCATTGAAATTGGAT
ATTTTGCCACCATCTTATATGCCAGAACATCCAATATCGTTGATTTTACCTGTACTTGTC
ATTGGAACAAGTATTGCTGCTTCTATCACGCGTATGACAAGGTCTTCTGTACTTGAAGTA
ATGCGCAGCGATTATGTTTTAACTGCTTATGCAAAAGGATTATCGAAGACACAAGTAGTT
ATTAAACATATTTTGAAAAATGCCATTATTCCAATTGTAACGCTAGTTGGTCTTCTAGTG
GCAGAGTTACTAGGCGGTTCAGCAGTGACGGAACAAGTATTTAACATTAATGGTATCGGT
CGTTATATCGTCCAAAAACAACTAATACCTGATATCCCAGCAGTCATGGGTGGGGTCGTA
TATATATCAATTGTAATATCTTTAGCAAACTTAATTATTGATATATTTTATGCTTTAATC
GATCCAAAATTACGTAGTGAAATTAACGAAAGGAAGTGA
>>0159|oppC2_(oligopeptide ABC transporter 2, transmembrane permease)_[pos.: 174056 to 175219, length: 1164, dir.: FRWD]
ATGGTAAAACTTACAACAAAGATAGCTTCCTTAAAACTATTCGCAAGTTATGCTATTGCA
ACTTATATTTTAGTTATATTAACGAGTGCATTAAATCTTTTTAAAGGTTATGTGGCCGAT
ACGTTCTATATTGCAGAAACATTGCTAATCGTTTTAACCATCATTTTAATTATCATCTTA
ACAACGGAACAAACATGGAAGCATCATGACCTATGGCGACGTATCGTCGAAGTGTTGTTA
TTGTTGATGACATTAACAGGCAACGTATTTACATTATTAATGTTTGTAAGTATTAGACGT
TACCAACGTACATCGCAAATACATAGTTATAACGGGTGGGAATCGTTTATACGAAAAACT
ACTAGACATCGTATTGCGATTATCGGGTTACTTATTTTAGTCTACATGCTGACATTATCA
ATTGTGTCACAATTTACATTTGATACGACATTGGCTACTAAAAATCAGTTCAATGCACTG
TTACATGGACCGAGTCTAGCCTATCCGTTTGGTACTGATGATTTCGGTAGAGATTTATTT
ACACGCGTAGTTGTCGGAACGAAACTGACATTTTCAATTTCAATTATTTCAGTAGTTATT
GCAGTTATTTTTGGTGTGTTACTAGGCACTATCGCAGGTTATTTTAATCATATTGATAAT
TTAATAATGCGAATTTTAGATGTAGTGTTTGCAATTCCATCATTATTGTTAGCGGTGGCA
ATTATTGCATCATTTGGAGCAAGTATTCCAAATTTAATTATTGCATTAAGTATCGGTAAT
ATACCATCATTTGCACGGACAATGCGTGCCAGTGTTTTAGAAATTAAACGCATGGAATAT
GTAGATGCAGCACATATCACTGGTGAAAACACTTGGAATATCATATGGCGTTATATTTTA
CCGAATGCGATTGCGCCTATGATTGTACGTTTTTCATTAAATATAGGTGTGGTTGTATTA
ACAACAAGTAGTTTAAGTTTCTTAGGACTTGGTGTTGCACCTGATGTAGCTGAATGGGGC
AACATTTTACGTACCGGTAGTAACTACTTGGAAACGCACAGTAATTTAGCTATTGTACCT
GGTATTTGTATTATGTTCGTCGTTTTAGCATTTAATTTTATAGGTGATGCAGTGCGTGAT
GCACTAGATCCAAGAATTCATTAA
>>0160|oppA2_(oligopeptide ABC transporter 2, substrate-binding protein)_[pos.: 175236 to 177011, length: 1776, dir.: FRWD]
GTGAAGAAAATCATTAGTATCGCAATTATAGTTTTAGCGTTGGTATTAAGTGGTTGTGGT
GTCCCTACGAAATCAGAAGTGGCTCAAAAGTCATCGAAAGTTGAAGTGAAAGGCGAGCGA
CCAACGATACATTTCCTAGGACAAGCAAGTTATGAAAATGATATGAATATCGTCAAAGAT
CAATTGGAAAATGCAGGATTTAACGTGAAGATGAATATCCAACCAGATTATGGTAGCTAT
CGTACACAACGTCAAGCCGGCAATTATGATATCCAAATCGATGACTGGATGACAGTATTC
GGTGACCCGAACTATGCTATGACGGCATTATTTAGTTCTACAGGGTCAAATAGTTTATTG
AAAGATAAACATGTAGACCAGTTGTTAAATAAAGCTTCTACTCAAAATGAAGCAGATGTT
AAACAAACATATAAGCAAATTGAAGATGAAGTTGTATTTGATAAAGGGTATATGGCGCCT
TTATATGGATCAAAAAAGAATTTAGTATATGACAATAAAGTGTTAGATAAAAATAGTGTT
GGATTGCCAAATTCACGTGCATTAATATGGCAACAATTTGATTACAACAATAGTAGAGAA
CGAGATACGCGGCCACTTGTGATGACACAACAAGATGGTGAAATTCCTACATTGGATCCA
ATACGTTCAATTGCACCGTCAGTATATTCAATTAATATGAATATGTACACAAGGTTATTA
TTATTAGATGAAAATGACCACTTAACAACGAAAGGTTCGTTAAGTCGTGATTATGCTGTG
AATAAGGACAATAAAGCGTTTTATTTCTTGTTAAGAGATGATGATTATTTTGCGAAAGTG
GTCAATGGACAAGCACGTAATACTGGAGAGCGTGTATCGGCTGAAGATGTTAAGTTTTCT
TTAGATAGAGCACGTGATAAAAAGTCTGTGCCTAACAATAATACTTACAATATGCACAAA
CATATAAATGACATCAAGATATTAAAAGATGAGGACATCGATCAGTTGCGTAAAGAGAAA
GACAAGGATGATAAATCAATCTATGATAAGTTGATTAAAGATTATAACGTCAAATCGTTA
ACGACAGATGGTCAAAGAGTAAATAATAAAGACGGTATTTATCAAATTGTTAAAATTACG
ACAGATCAATCGATGCCTCGAGAGGTAAATTACTTAACACACTCTTCGGCAGGCATTTTA
TCTAAAAAATTTGTTAATCAAGTAAATCAAGAATATCCAAAAGGATATGGGGATAGCAGT
ACAATTCCTGCAAATTCAGATGGAAAAAATGCGCTTTATGCAAGTGGCGCATACATTATG
ACACAGAAAAATGCATATCAAGCAACGTTTCAACGTAATCCAGGATTCAACGAAACAGAA
AAAGGTAGTTATGGACCAGCTAAAATTAAAAATATTACATTGAAGTTTAATGGTGATCCG
AATAATGCATTGTCAGAACTTAGAAATCATTCAATTGATATGTTGGCAGATGTGAATCAA
AAACATTTTGATTTAATTAAGTCGGATAAAAATTTAAGCATTATTCGCAAAAATGGACGC
AAGTCAGTCTTTTTAATGCTAAATATTAAAAAAGGTATATTTAAGACGCATCCAAACTTG
AGACAAGCAGTAGTTAATGCGATAGATCAGGATCAATTTATTAAGTTTTATCGTGGCGAT
AAATTTAAAATTGCATCACCGATTACACCACTTGTCGATACTGGTAACGAGCAACGTCAA
GATTTAGAAAAAGTAGAAAAAGCCATTAATCAATAA
>>0161|ggt_(gamma-glutamyltranspeptidase)_[pos.: 177049 to 179055, length: 2007, dir.: FRWD]
ATGGTCATTAACTTAAATGACAAACAGACAAAAACATCTAAAGAAGGGTTAATTTCCGTA
TCACATCCTCTTGCCGCTAAAATTGGTAAGGATGTATTAGATCAAGGTGGCAACGCCATG
GATGCCGTGATTGCAATTCAACTGGCATTGAATGTGGTAGAACCATTTGCATCAGGTATT
GGTGGTGGCGGGTACTTGCTATATTATGAGCAAAGTACTGGCAGTATAACTGCGTTTGAT
GCGCGTGAGACAGCCCCTGCACATGTAGACAAACAATTTTATCTAGATGATTCAGGCGAA
TATAAATCATTTTTTGATATGACTACACATGGTAAAACTGTCGCTGTGCCAGCAATTCCA
AAACTGTTTGATTATATTCACAAGCGTTATGCTAAATTGTCATTGGAAGATTTAATTAAT
CCTGCAATTGAACTAGCCATTGAAGGTCATTCAGCCAATTGGGCTACTGAAAAATATTCG
CGCCAGCAACACGCACGATTGACAAAGTATCACGAAACGGCGCAAGTATTTACGCATGAA
AATCAATATTGGCGTGAAGGTGATTGGATTGTACAACCCGAATTAGGCAAGACATTTCAA
ATATTAAGAGAACAAGGGTTTAATGCATTTTATAAAGGTGACATTGCGAAACAATTAGTC
AATGTTGTTAAAGAATGTGGTGGGACAATCACTTTAGAGGATCTAGCCAATTATGACATT
CAGATTAAAGCGCCAATCAGTGCGACATTTAAAGACTATGACATTTATTCAATGGGTCCA
TCTAGTTCCGGTGGTATCACGGTAATTCAAATATTGAAGTTATTAGAACATGTCGATTTA
CCATCTATGGGTCCAAGATCTGTTGATTACTTGCATCATTTGATACAAGCGATGCATTTA
GCATATAGTGATCGCGCGCAATACTTGGCGGATGATAATTTTCATGAGGTGCCTGTACAG
TCATTAATTGATGACGATTATTTAAAAGCACGCAGTAAGCTCATTGATAGCAATAAAGCA
AATATTGATATAGAGCATGGTGTTGTGTCTGATTGCATTAGTCATACAGACGTTGAAGAA
AATCATACCGAAACAACTCATTTTTGTGTGATTGATAAGGAAGGTAATATTGCTTCATTT
ACGACATCAATCGGTATGATTTACGGATCGGGTATTACGATTCCAGGCTACGGCGTGTTA
TTGAATACCACAATGGATGGTTTTGATGTTGTGGCGGGTGGGATCAATGAAATTGCACCT
TATAAACGACCACTAAGTAACATGGCTCCAACGATTGTGATGCATCACGGGAAGCCAATA
TTAACAGTAGGTGCACCTGGTGCTATAAGTATCATTGCTAGTGTTGCGCAAACATTAATC
AATGTATTAGTGTTTGACATGGATATTCAGCAGGCTATAGATGAACCTAGAATTTATAGT
AGCCATCCTAATCGCATTGAATGGGAGCCTCAATTTTCACAATCTACAATATTAGCATTG
ATTGCACGTGGACATGCAATGGAACATAAACCAGATGCCTATATTGGAGATGTACATGGA
CTACAAGTTGACCCAACAACGTATGAAGCTTCGGGTGGCAGTGATGATACTAGAGAAGGC
ACCGTAATGGGTGGCGAGGTGTTAGTGATTAGAAAACAGCCATTACCATATCGGCAAATG
TATGATAATGACGGCTTTCGTGTATATTTCAATGATGTGCAGTTACCTTTATTGGCAGAT
CAAGTGCGATGGATGCATGGCAAATGTTGGATTGAGGAGAGTGTTATTAGAATCATTTTC
CCTGAAGTTAGTGCACATATTGAAGATTTAAGAAGTTATGAAAACGCAGGAGAAAATTAT
ATAGATGTTACCTGGTTAGCACGAAAGAAAGGTTATCAAGTGGCATTGAAAGATGACGGT
TTATATTTGAATGATGAAGCATATCATTCAGTGAAACGGAACACAAATGCATACTATAGA
TATGATCGAGATAGTATCACAAGATAG
>>0162|DUF576_Saur_(putative tandem lipoprotein)_[pos.: 179353 to 180126, length: 774, dir.: RVRS]
TTAATGTTCACTTATTTTATTATAAGTAAGGTTTTCTTTGTATATAATTTGGTCTTTTCC
AGGACTTGAAAAATAAAAATAAAGTTTCTGATCTTGATGATTACTGCCTTTTAAATCACT
CATTCCCTTTAATTCCACCTTTGTTGATGCATTTTTGGGAATATTATATCTACGTTTTAA
TTGTTTGACACTTGGATTATCGTTCGACAACTTACCAGATAAATTATAATAATCAGTGGT
AGGATCATGTGTGACTTTCAAATCATTGCTATTTAAAATGCTTGTTAAATCACCATTTTG
AATCAAAAATTGATTGTTTTCGATTTTTTGTTTCAGCGCGGGATCTTTTACGTCTTTTGT
GAAAATGATTTTATTATTAACTACTTTTACTGGATAACTTTTGTATGTCGAGTCAGTAGC
ATTTTTTCTATCGTTTGTAGTTGTGTCATATTCACCAGTTATTTTATGTGTGTTCTTATC
TACCTTTAACAACATACGGTCTTCTTTTAAAAGCTCATCTGATCCAACAACTGAATAAGA
GGATTCTATATACCATGTGTCTTGATCATTATTTTCATAATGGGGATTATCGTGACCATC
AATTTCATAAAGCGTTTCTAAGTTTTTAATAGGATATGTACTTAGTACTTTTTTAAGGCC
ATCTTTCAAATGAATCTGTTCCCACTTCATTGCCAAAAACATACCGCCACTGACTACAAT
TGAAATAATAATAATTGCTGCTAAGTTTAACCAGAAAATTTTATACGCTTTCAT
>>0163|acpD_(FMN-dependent NADH-azoreductase)_[pos.: 180317 to 180943, length: 627, dir.: RVRS]
TTAAAAAGTTGTTGCTAATTTTTCAGCATTATTAATACTTGTTGCTTTAATTTCTTCAGT
TTTATGCGGTTCGGCATTGTGTCCTTCAATAATGATTGTTTCATATGATGGCACACCTAA
GAAGGTCATAATTGTTCTTAAATAACGGTCACCCATTTCAAAATCAGCAGCAGGTCCTTC
AGTATAATATCCACCACGTGATTGGATGTGTAATACTTTTTTGTCAGTTAGTAAACCTTG
TGGTCCTTCAGCAGAATATTTAAAAGTTTTACCTGCAATTGAAATAGCATCAATATATGC
TTTAACTACAGGTGGAAAAGAAAGGTTCCACATAGGCGTTACAAATACATATTTATCTGC
ACTTAAAAATTCTTCTAAAATGTCACTCAATCTTGAAACTTTCATTTGTTCATCATCAGT
TAACGTTTCGCCATTACTCATTTTTCCCCAACCAGTTAATACATCTTTGTCAATAACTGG
AATATAAGTTTCAAATAAATCAATATGTTTCACTTCATCTTCAGGATGTTGTTGTTGATA
TGTTTCGATAAATGCTTTACCAGCCGCCATAGAATTTGATACCAGTTCATTAAAAGGGTG
TGCTGTAATATATAATACTTTTGCCAT
>>0164|Q5HJG7_(M23/M37 family peptidase)_[pos.: 181152 to 181730, length: 579, dir.: FRWD]
ATGACAAAGCGACCAAAACGTATTTTGGCAACAATTATCATTTTTCTTTCACTATTATTT
ACGATTATTTATATAGATGACATACAAAAATGGTTTAACCAATATACCGATAAATTGACA
CAAAATCATAAAGGACAAGGACACTCAAAATGGGAAGACTTTTTTAGAGGGAGTCGGATT
ACTGAGACTTTTGGTAAATATCAACATTCACCATTTGATGGTAAGCATTATGGCATTGAT
TTTGCATTGCCAAAAGGTACACCAATTAAAGCGCCGACGAATGGTAAAGTAACACGTATC
TTTAATAATGAATTAGGCGGCAAGGTATTACAGATTGCCGAAGACAATGGAGAATATCAC
CAGTGGTATCTACACTTAGACAAATATAATGTCAAAGTAGGTGATCGAGTCAAAGCAGGT
GATATTATTGCATATTCAGGCAATACAGGTAAACAAACGACAGGCGCACATTTACATTTT
CAAAGAATGAAGGGTGGCGTAGGTAATGCATATGCAGAAGATCCTAAACCGTTTATCGAT
CAGTTACCTGATGGGGAACGTAGCCTATATGATTTGTAG
>>0165|malK-ugpC_(maltose ABC transporter, ATP-binding protei/glycerol-3-phosphate import ATP-binding proteinn)_[pos.: 182114 to 183211, length: 1098, dir.: FRWD]
ATGGCAGAACTAAAGTTAGAGCATATTAAAAAGACGTATGATAACAACAATACTGTAGTG
AAAGATTTTAATCTACATATTACTGACAAAGAATTCATTGTATTTGTTGGACCATCGGGA
TGTGGTAAATCAACAACATTACGAATGGTTGCTGGACTAGAGTCTATCACATCTGGAGAT
TTTTATATTGATGGGGAACGCATGAACGATGTTGAACCAAAGAATAGAGATATTGCGATG
GTATTTCAAAATTATGCATTATATCCACATATGACTGTTTTTGAAAATATGGCATTTGGG
CTAAAGCTACGTAAAGTGAATAAAAAAGAGATTGAACAAAAAGTTAATGAAGCAGCAGAA
ATATTAGGATTAACTGAGTATCTTGGTCGTAAACCAAAAGCGTTATCTGGCGGACAGCGT
CAACGTGTTGCTTTGGGCAGAGCTATTGTTAGGGATGCGAAAGTCTTTTTAATGGATGAA
CCATTATCGAATCTTGATGCGAAGCTTCGAGTACAAATGCGCACAGAAATATTGAAATTA
CATAAGCGACTTAATACTACGACAATTTATGTTACACATGATCAAACTGAAGCATTGACG
ATGGCTAGTCGAATTGTTGTTTTGAAAGATGGCGATATTATGCAAGTCGGCACACCTAGA
GAAATATATGATGCCCCTAATTGCATATTTGTGGCGCAATTTATCGGCTCACCAGCAATG
AATATGTTGAATGCTACAGTTGAAATGGACGGATTGAAGGTAGGAACACACCATTTTAAA
TTACATAATAAAAAATTTGAAAAGTTAAAAGCTGCTGGCTATTTAGACAAGGACATTATT
TTAGGTATTCGAGCTGAAGACATTCATGAAGAACCAATATTTATTCAAACTTCTCCAGAG
ACGCAATTTGAATCTGAAGTAGTTGTATCCGAACTGTTAGGTTCAGAAATTATGGTACAT
AGCACATTCCAAGGAATGGAATTGATTTCTAAATTAGATTCAAGAACACAAGTGATGGCG
AACGACAAGATTACACTAGCATTTGATATGAATAAGTGTCACTTTTTTGATGAAAAAACA
GGAAATCGTATCGTCTAA
>>0166|malE_(maltose ABC transporter, substrate-binding protein)_[pos.: 183224 to 184495, length: 1272, dir.: FRWD]
ATGTCTAAAATTTTAAAATGTATCACGTTAGCCGTGGTAATGTTATTAATCGTAACTGCA
TGTGGCCCTAATCGTTCGAAAGAAGATATTGATAAAGCATTGAATAAAGATAATTCTAAA
GACAAGCCTAACCAACTTACGATGTGGGTGGATGGCGACAAGCAAATGGCGTTTTATAAA
AAAATTACGGATCAATATACTAAAAAAACTGGCATAAAAGTAAAGCTTGTAAATATTGGT
CAAAATGATCAACTAGAAAATATTTCGCTAGACGCTCCTGCTGGAAAAGGTCCAGATATC
TTTTTCTTAGCACATGATAATACTGGAAGTGCCTATCTACAAGGCTTAGCTGCTGAAATC
AAATTATCAAAAGATGAGTTGAAAGGCTTCAATAAACAAGCACTTAAAGCGATGAATTAT
GACAATAAGCAACTAGCATTGCCAGCTATCGTTGAAACAACCGCACTTTTTTATAATAAA
AAATTAGTGAAAAATGCACCGCAAACGTTAGAAGAAGTTGAAGCTAATGCTGCCAAGCTA
ACTGATAGTAAAAAGAAACAATACGGTATGTTATTTGATGCTAAAAATTTCTATTTTAAT
TATCCGTTTTTATTCGACAATGATGATTATATTTTCAAGAAAAATGGCAGTGAATATGAT
ATTCATCAGCTAGGACTAAATTCAAAACATGTCGTCAAGAATGCTGAACGATTACAAAAA
TGGTACGACAAAGGGTATCTTCCTAAGGCAGCAACACATGATGTCATGATTGGTCTTTTT
AAAGAAGGAAAAGTAGGACAATTTGTCACTGGACCATGGAACATTAATGAATATCAAGAA
ACGTTTGGTAAAGATTTAGGAGTAACAACATTGCCTACAGATGGTGGCAAACCTATGAAA
CCATTTCTCGGTGTACGTGGTTGGTATTTATCTGAATATAGTAAACATAAGTATTGGGCT
AAAGATTTAATGCTGTATATCACTAGTAAAGATACATTACAAAAATATACAGATGAAATG
AGCGAAATTACTGGACGTGTTGACGTGAAATCATCTAATCCAAATTTAAAAGTGTTTGAA
AAGCAAGCACGTCATGCTGAACCGATGCCTAATATTCCTGAAATGCGACAAGTTTGGGAA
CCGATGGGCAATGCAAGCATATTTATCTCAAATGGTAAGAATCCTAAACAAGCGTTAGAT
GAGGCGACGAATGATATAACGCAAAATATTAAGATTCTTCATCCATCACAAAATGATAAG
AAAGGAGATTAG
>>0167|malC_(maltose ABC transporter, transmembrane permease)_[pos.: 184498 to 185766, length: 1269, dir.: FRWD]
ATGACGAAACGTAACCCTAAATTAGCGGCATTGTTATCTGTAATACCTGGTTTGGGACAG
TTTTATAATAAAAGACCCATTAAAGGGACGATATTTTTTATCTTTTTCATCAGTTTTATT
TCTGTATTTTATAGCTTTTTAAATATTGGTTTTTGGGGATTGTTCACATTAGGGACAGTA
CCTAAGTTAGACGATTCTCGTGTCTTACTTGCACAAGGTATTATTTCTATCTTACTCGTT
GCTTTTGCAATCATGCTATATGTCATTAATATTTTAGATGCATATCGTAATGCTGAACGA
TTTAATCGCAATGAGGAAATAAAGGATCCGAAGGCACGTATGGTTGCAACATGGGACAAG
ACGTTCCCATACTTACTAATCTCACCAGGTACATTCTTATTGATATTTGTAGTTGTATTT
CCATTAATATTTATGTTTGGAGTAGCATTTACAAACTACAATTTATACAACGCGCCTCCT
AGACACACATTAGAATGGGTTGGTTTAGATAACTTTAAAACGTTATTCACAATTGGCGTT
TGGCGTAAAACATTTTTCAGTGTTATTACTTGGACATTAGTATGGACGCTTGTTGCAACG
ACACTTCAAATTGCATTAGGGCTGTTTTTGGCAATTATTGTAAATCACCCTGTCGTCAAA
GTTAAGAAATTTATCCGTACGGTGTTAATCCTACCTTGGGCTGTACCATCATTTGTGACA
ATTTTAATATTTGTAGCGTTATTTAATGATGAATTTGGTGCGATAAATAATGATATATTG
CAACCTTTATTAGGTGTTGCACCAGCATGGTTAAGTGATCCATTTTGGGCAAAAGTGGCA
TTAATTGGTATTCAAGTATGGCTTGGCTTCCCATTTGTCTTTGCACTGTTCACTGGTGTA
CTGCAAAGTATTTCATCAGATTGGTACGAAGCAGCAGATATGGATGGTGCGTCTAGTTGG
CAAAAGTTTAGAAACATCACATTCCCGCATGTCATTTACGCCACAGCGCCATTGTTAATT
ATGCAATATGCAGGTAATTTCAATAATTTTAATCTTATTTATCTATTTAATAAAGGTGGT
CCACCAGTGTCAGGGCAGAATGCTGGTAGTACAGATATCTTGATATCTTGGGTGTATAAT
CTGACATTTGAGTTTAACAACTTTAACATGGGTGCAGTTGTGTCATTAATTATTGGATTT
ATTGTTGCTATTGTCGCATTTATTCAATTCAGACGTACAAGTACGTTTAAAGATGAGGGA
GGTTTATAA
>>0168|malD_(maltose ABC transporter, transmembrane permease)_[pos.: 185768 to 186607, length: 840, dir.: FRWD]
ATGACAAAGAAGAAAAACATATTAAAAGCAATCGGTATTTACAGTTTTATAGCGATGATG
TTTGTCATCATTTTATATCCACTACTGTGGACATTTGGCATTTCCCTTAATCCAGGTACG
AACTTGTATGGTGCCAAAATGATACCAGACAATGCAACATTTAAAAATTATGCATTCTTA
CTATTCGATGACAGTAGTCAATACCTGACTTGGTATAAAAATACGCTTATCGTAGCATCT
GCAAATGCACTGTTTAGCGTGATATTTGTCACGTTAACAGCATATGCTTTTTCTAGATAT
CGCTTTGTTGGTCGTAAATACGGGCTGATTACATTTTTGATTTTACAAATGTTCCCTGTA
TTAATGGCAATGGTCGCAATCTATATTTTGCTAAATACAATTGGATTATTAGATTCTTTA
TTTGGACTAACACTGGTATATATTGGTGGATCAATACCGATGAATGCCTTTTTAGTGAAA
GGTTACTTCGATACGATTCCAAAAGAACTTGATGAATCTGCCAAAATTGATGGTGCTGGT
CATATGCGTATTTTCTTACAAATTATGCTTCCATTAGCTAAGCCGATTTTAGCAGTTGTT
GCTTTGTTCAATTTTATGGGGCCATTTATGGACTTTATATTACCTAAAATACTATTAAGA
AGCCCTGAAAAATTCACATTAGCAGTTGGATTGTTCAACTTTATTAATGATAAGTATGCA
AATAATTTCACAGTGTTTGCAGCAGGGGCAATTATGATTGCAGTACCTATAGCAATCGTA
TTCTTGTTCTTGCAACGCTATTTAGTATCAGGTTTAACAACAGGTGCGACAAAAGGTTAG

>>0169|yrbE_(putative NAD-binding oxidoreductase)_[pos.: 186681 to 187757, length: 1077, dir.: FRWD]
ATGACGATTAAAGTTGGAATCATTGGGTGTGGTGGTATTGCGAATGGCAAGCACATGCCA
AGTTTACAAAAAGTTGAAAATGTTGAAATGATCGCATTTTGTGACGTAGACATTTCGAAA
GCGGCGTGTGCGGCAAAAGCATACGGTACTGACAATGCAAAGGTTTATGATGATTATAAA
GCATTGTTAAAAGATGACACGATTGATGTTATCCATGTTTGTACGCCAAATGACTCGCAT
TGTGAAATTACTGTAGCAGGGTTGCATGCCGGTAAACATGTGATGTGTGAAAAACCAATG
GCTAAAACGACAGCAGAAGCTCAAAAAATGATAGATACAGCTAAATCAACAGGTAAAAAA
TTAACAATAGGTTATCAAAATCGCTTCAGACCAGATAGTCAATTTTTATATAAATCAGCG
CAACGTGGCGACTTAGGTGACATTTATTTCGGAAAGGCACATGCTATTCGTCGTCGAGCA
GTACCAACATGGGGTGTCTTTCTAGACGAAGAAGCTCAAGGTGGAGGACCATTAATCGAT
ATCGGTACACACGCTTTAGATTTAACGTTATGGATGATGGATAATTATGAACCAGAATCA
GTGATGGGTTCAACATTCCATAAATTAAATAAACAGCATAATGCGGCAAACGCTTGGGGT
TCATGGAATCCAGATGAATTTACAGTTGAAGATTCTGCGTTTGGATTTATTAAAATGAAG
AATGGAGCGACGATCATTTTAGAATCCGCTTGGGCGATTAATTCTTTAGAAGTGGATGAG
GCAAAATGTTCATTATCAGGAACGAAAGCAGGTGCTGATATGAAAGATGGTCTACGTATT
CATGGTGAAGATATGGGCACACTTTATACCAAACACGTTGAATTGGAAAACAAAGGCGTC
GACTTTTATGAAGGTAATGAAGTGGATGAAGCTGAAGAAGAAGCAAAAGCTTGGATTGAT
GCAGTTGTAAATGATACTGAACCAGTTGTGAAACCGGAACAAGCAATGGTAGTTACAAAA
ATTCTTGAAGCGATTTATCAGTCTGCAAAATCAGGCAAAGCAATTTACTTTGAATAA
>>0170|mviM_(NADH-dependent dehydrogenase)_[pos.: 187782 to 188822, length: 1041, dir.: FRWD]
ATGACAAAATTAAAAGTTGGTGTGATAGGTGTTGGTGGTATTGCACAAGACCGTCATATT
CCAGCATTGCTGAAACTCAAAGACACAGTCTCATTAGTTGCAGTACAAGATATTAATACA
GTGCAGATGATTGATGTTGCGAAGCGCTTTAATATACCTCATGCAGTTGAGACACCTAGC
GAGCTGTTTAAACTTGTTGATGCGGTGGTCATTTGTACACCTAATAAATTCCATGCTGAT
CTTTCTATAGAAGCATTGAATCATGGCGTCCATGTATTGTGTGAAAAGCCAATGGCGATG
ACGACGGAAGAGTGTGACCGCATGATTGATGCGGCTAATAAAAATTGTAAATTACTAACT
GTCGCATATCATTATCGTCACACAGATGTGGCAATTACTGCTAAAAAAGCAATTGAATCA
GGTGTGGTTGGTAAACCTTTAGTAGCACGTGTACAAGCGATGCGTAGGCGTAAAGTGCCT
GGCTGGGGCGTTTTTACCAATAAAGCGTTGCAAGGTGGCGGTAGTTTAATCGATTATGGT
TGCCACTTGTTAGACTTATCTTTGTGGTTACTAGGTAAAGATATGGTGCCGCATGAAGTG
CTAGGAAAAACATATAATCAATTGAGCAAACAACCGAATCAAATTAATGATTGGGGAACA
TTTGATCACACTAAATTTGATGTCGATGATCATGTTACTAGTTATATGACATTTGCCAAT
CGAGCAAGCATGCAGTTTGAATGTTCGTGGTCTGCAAATATAAAGGAAGATAAGGTACAC
GTTAGTTTATCAGGCGAAGATGGCGGTATCAATTTATTTCCATTTGAAATATATGAGCCC
CGCTTTGGAACTATTTTTGAAAGCAAAGCTAATGTTGAGCATAACGAAGACATTGCTGGT
GAGAGACAGGCGCGTAACTTTGTCAATGCGTGTTTAGGGATAGAAGAGATTGTGGTGAAA
CCGGAAGAAGCACGCAATGTAAATGCCCTTATAGAAGCGATTTATCTTAGCGATCTTGAT
AACAAGAGCATACAACTTTAA
>>0171|iolE_(sugar phosphate isomerase/epimerase)_[pos.: 188877 to 189845, length: 969, dir.: FRWD]
ATGAAAATAGGTGTATTTTCAGTATTATTTTACGATAAAAATTTTGAAGATATGTTAGAT
TATGTCGCAGAATCTGGATTGGATATGATTGAAGTTGGAACAGGTGGTAACCCAGGAGAT
AAATTTTGTAAGTTAGATGAGTTGTTAGAAAATGAAGACAAGCGACAAGCATTTATGAAG
TCAATCACAGACAGAGGCTTACAAATAAGTGGTTTCAGTTGTCATAACAATCCAATTTCT
CCAGATCCGACAGAAGCGAAAGAAGCCGATGAAACGTTACGTAAAACAATCCGTTTAGCA
AATCTATTAGACGTGCCAGTTGTTAATACATTTTCTGGCATTGCAGGATCAGATGATACC
GCTAAAAAGCCTAATTGGCCTGTTACACCTTGGCCAACAGCCTACTCTGAAATTTATGAT
TATCAGTGGAATGAAAAGTTGATACCATATTGGCAAGATTTAGCTGAGTTTGCAAAAGAG
CAAGATGTAAAAATTGCCATAGAGTTGCATGCAGGATTTTTAGTTCATACACCATATACG
ATGTTGAAGTTGCGTGAGGCTACAAATGAATATATCGGTGCTAACTTAGATCCTAGTCAT
TTATGGTGGCAAGGTATTGACCCAATTGCTGCGATTCGCATATTAGGCCAAGCAAATGCA
ATTCATCACTTCCATGCTAAAGATACGTATATTAATCAAGAAAATGTAAATATGTATGGT
CTAACTGATATGCAACCATATGGTAACGTTGCAACAAGAGCATGGACATTCCGTACAGTT
GGTTATGGACATAGTCCATATGTATGGGCAGATATCATAAGTCAACTTATTATTAATGGA
TATGATTATGTATTAAGTATTGAACATGAAGATCCTATTATGTCAGTAGAAGAAGGTTTC
CAAAAAGCTTGTCAAACTTTGAAATCTGTTAATATTTACGACAAGCCAGCAGACATGTGG
TGGGCATAA
>>0172|Q7A1X1_(isoprenylcysteine carboxyl methyltransferase)_[pos.: 190206 to 190700, length: 495, dir.: RVRS]
TTAAATATTCATTAATTTCTCTTCTTGTTTAATACGTACATATAAGAAATACGCATACGG
TACTAATAAAATAGTTGTATATGTTGCATGTGTTAATAATAATACACCGATTAATTCAGG
AATGATGTTTAAGAAGTAATTTGGGTGTTTTGTAATTTTATATAATCCAGATTTAATAAT
AGGATGGTTAGGTAAAATGAATAATTTTAATGTCCAAATACCACCTAAAGTTTTAATAAC
CATAAATAACATAATATAAGCAAAGATTAATATAACTAAGCCAATACCATTTGCAAAGCT
AAATGTATCTTTATTAATAAATGCCTCTACACCAGCCAATACATAAATTAAAACGTGTGT
TATTGCTAAAAACTTCGAATTTTTAACGCCATATTCAACTGCACCGTCTGCTTTTAATTG
TTTTGAGTGATTAATAGATATCTTTAAGCTGACAAGTCTGATACAGAAAAAGATAAGTAA
TATAGATAGAATCAT
>>0173|uhpT_(hexose phosphate transporter, major facilitator superfamily)_[pos.: 190933 to 192312, length: 1380, dir.: FRWD]
ATGAACTTTTTTGATATCCATAAGATTCCGAACAAAGGCATTCCATTATCGGTACAACGT
AAATTATGGCTTAGAAACTTCATGCAAGCTTTCTTCGTAGTGTTCTTTGTTTATATGGCT
ATGTATTTAATTCGAAACAACTTTAAGGCGGCACAACCGTTTTTAAAAGAGGAAATTGGA
TTATCTACATTAGAACTTGGTTATATCGGATTAGCATTTAGTATCACGTACGGTTTAGGG
AAAACATTACTTGGATATTTTGTCGATGGACGTAACACAAAACGTATTATCTCATTCTTA
CTTATCTTATCTGCGATTACAGTTTTAATTATGGGATTTGTGTTAAGTTACTTTGGTTCT
GTAATGGGATTATTAATTGTACTTTGGGGACTTAACGGGGTGTTCCAATCAGTTGGTGGA
CCTGCAAGTTATTCAACGATTTCAAGATGGGCGCCAAGAACGAAACGTGGCCGATACTTA
GGATTCTGGAATACATCACATAATATCGGTGGTGCCATTGCAGGTGGTGTCGCACTTTGG
GGTGCTAATGTATTCTTCCATGGAAATGTTATAGGAATGTTCATTTTCCCATCGGTGATT
GCATTACTTATTGGTATCGCAACATTATTTATCGGAAAAGATGATCCAGAAGAATTAGGG
TGGAATCGTGCTGAAGAAATTTGGGAAGAGCCGGTCGATAAAGAAAATATTGATTCTCAA
GGTATGACGAAATGGGAGATCTTTAAAAAATATATCCTGGGAAATCCTGTTATATGGATT
CTATGTGTTTCAAACGTCTTTGTATACATTGTACGAATCGGTATTGATAACTGGGCACCG
TTATATGTGTCAGAGCATTTACATTTTAGTAAAGGCGATGCAGTTAATACGATATTCTAC
TTTGAAATTGGTGCTTTAGTTGCAAGTTTATTATGGGGCTACGTATCAGACTTATTAAAA
GGTCGTCGTGCAATTGTAGCTATTGGCTGTATGTTTATGATTACATTTGTTGTCTTATTC
TACACAAATGCTACAAGTGTAATGATGGTTAACATTTCATTGTTTGCATTAGGTGCGTTA
ATCTTTGGTCCGCAATTATTAATTGGTGTATCATTGACTGGTTTTGTTCCTAAAAATGCC
ATCAGTGTAGCAAACGGAATGACAGGTTCATTCGCGTATCTATTCGGTGACTCAATGGCA
AAAGTTGGTTTGGCGGCTATTGCTGATCCAACACGTAACGGTTTAAACATCTTTGGATAT
ACATTAAGTGGATGGACAGATGTTTTCATCGTCTTCTATGTTGCATTATTCCTAGGTATG
ATTCTATTAGGAATCGTTGCTTTCTATGAAGAAAAGAAAATTAGAAGTTTAAAAATCTAA

>>0174|rsaG_(ncRNA of Staphylococcus aureus G)_[pos.: 192367 to 192560, length: 194]
CCCCGACGGCATGTGCGTGAAGAGATGAAAGATACTGCTTCTACCCTTGCAAATATATCA
TCTCTATGTCTCGGGGCAGATCATAATTCCCTGTTATGAAGTATCCTTATTTGCCCGACT
TAGGGTGACTCAATGAATTTACTCCTTACAATAAAGACATATAGCGGTGTCAATATTGTA
GGGAGTATTGTTTT
>>0175|txbi_rsaG_(bidirectional rho-independent terminator of rsaG)_[pos.: 192566 to 192635, length: 70]
TAAACTCTCTAAAAAGCGGACTGAAAGAAAAGTGAAAACTTCTCTACCAGTCCGCTTTTT
CATAGAACAA
>>0176|yesN_(two component sensor/regulator, transcriptional regulator)_[pos.: 192671 to 193429, length: 759, dir.: RVRS]
CTATTTTGCTTGCTTACAATAATCACTTGGCGACATTTGTAAATATTTTTTAAAATGATA
GCTAAACATTTTATACTCTGAAAAGCCTACTTTGTCTGCAATTTCATAGTGCTTATAATG
TCGATCTAACAATTGCAGAGATTGTAAAATACGATAGCGATTTAAATAATCGACAATTGT
AATACCAACATGATCTTTAAATGTTCGCATCGCATACGATTCACTAACATCGATATGTTG
AATTAAATCTGAAACAGTCACTTTCGTTTGATAAGATTGCTTAATTTGATCAACAATCTG
ATTTACATAATAATCATCGTATTCTACTTTTAATAATGGTTGGAAGGCATCATGACAAGA
TGCTAAGCTCCGGCCGTTCTGTGATTGTTGCTCTAATAAGGTACGGACAAGTCTTCCTAA
AATAACTTCTAATTGTGCATGGTCCACTGGTTTTAATAAATAATCAAGAACATGATGTTG
AATGCCGGCTTTCATATATTCAAAGTCATCGTAACTCGATAATATGATGACATTACAATC
TAGATGCGCAATATCATTGAGTAAATCGACGCCATTTTTACGTGGCATACGAATATCAGT
AATTACTAATTCTGGCTGATGTTGTTGAATTAGTGATAATGCTTCAACACCATCTTTAGC
AGTGTATATTGTATTGAAATGATAGTCTCCCCAAGGAATGATTTGCTTTAAACCTTCTCG
AATAATTCGCTCATCATCACAAATAACTACCTTAAACAT
>>0177|yesM_(two component sensor/regulator, sensor histidine kinase)_[pos.: 193422 to 194978, length: 1557, dir.: RVRS]
TTAAACATCTACATTCCCCCTTGAAAGTGGTATTTTATAACAAATTAACGTACCTTGATT
ACGCTTTGAAAAAATATGAAGTCGTGCATGTGAACCATATTGAATCATTGCTTTATTGTG
TAAATGATTTAATCCCAAATGCTTAGTATCAAATACATCATTATTAAGAGATTGGCGTAC
ATATTGCAGGCGAGATGACGACATCCCAATACCATTGTCGCAAACTAAAACATGTAAATT
CTGACGTGCCAATGTCAGGCGTATAGTAATGTCCAATGACTCAGTATCTCTACCATGTTT
AATAGCATTTTCTATGAGTGGTTGAAGCATCATTTTACCAATTGTCTGGTGACGCGCTTC
TTCAGAACTTTCGATATGGAGCTTAATCATGTCATCAAAACGGATGTTTTGTATCGCAAC
ATACTGTTCAATGTAGTTCAACTCTTCGTTTAATTCCACTGTATGTGAGTTTGTACGTAA
TGAGTAACGTAACATTTGCGATAATTGTTGGACCACAGTTTGTGCTAATTTCGGAGATAA
CGTAATTAAATATTGTATTGTTTGCATCGTATTGAATAGGAAATGAGGCTGGAATTGGCG
TTCTATTTCCTTTAACTGAATATCACGCAAGCGACGTTCTGTATGCTCGATAGAATGGAT
CAGTTGCTCATTTGATTCAAATAAATCGTAAATATAATTATTAATTTCTTCTAGTTCACT
ATTGTTTTTTAAAGGCGTATATGTACCTAGATGACGATTTTTGGCATAGTAAATTTTTTG
AATAATCGTTTCGATATCTTTTGTTTGTCGTTTAGCCATATTATCTGCGCTAATGAAACC
AAATATTACTAGTAAAACAAGAACTACAGCCATAACAATTAACAACGTGATACCATCTTC
AATGTTTTCATGTATATCTTTATAAATAACGAGACGATGGTCAGCATGGTTTAATTTTAC
AGATTCATTCATAAATCCGAATTGTTGTGGTATATACTTTTCACCTATAGTAAAACGGTC
ATCGTTGGCGTATAAAATATTGTCATATTGATCAACGATAAGTGCGAATTGTCGGCTATC
TTTCTTAATTTCACTTAAACGTGGGGTGTTAGCCATATAAATTTTAAGCATATATGTACT
ATTTTTGAATTTAAGCTGATGCGTTGAAAATAAATACATATTTTTAGTGTTTAAATGTTC
ATAATTATTGGTTATAAACTGATTTGGTCCAGATAATTCATAATAAAGTGTTGCTGGCTG
TTGGTGTATTAATTTTAATAATTCACGTTTTGTAGCGGTAACATCATGATGATTTGTTAA
ATCGAGCTCTTGAAACGAATTGTTATGCTGTGTAATAAATGTCTGAATCTGCTTTTCAGT
GTGATGTAAAGATGACTGACTTTCATCAACATGTTGATGAATCGTACGATGCTCAATCCA
AATATAGATGGCATAGAAGCTTACTAGTCCAATAATAATGACTAAAAATACTGGAAAAAT
AGTAGACGCAAATAACGATCGTCTCAATTGATGTCTATAAGGTTTGTATGCCGTCAT
>>0178|hptA_(phosphate sensing protein)_[pos.: 194975 to 195943, length: 969, dir.: RVRS]
TCATTGAATCATCTCCAAAAATTTATGATGTGGAATGTCCGGTAATTTAGATTTCGATAT
TAAAGGTATGTTCTTAAGATTTTCGATAGACTGATCGCTTTGTTCACTAACATCCTTTCG
AATTGACTTGGCATCGAACTCTGCAACTAATCGTTGTTGTACTGAGCGGCTTGTTAAATA
TTGTACTAACTTTTTACGCTTAGGATGAGGGTGTGCATTTTTAACTAAAGCAATACCATC
AACATTTAACATTGTTCCTTCAATTGGATAAACGATTGATACAGGATAACCTTTGTTTTT
CCATGTGCGTGCATCTTGTTCGTAGCTTAGACCTGCGTAATATTTACCTTTAGCAACATC
TTCAATGACTTTAGACGTCTTTGACAGTTGCATCGCGTGGTCTTGGAATTGATGCACATC
ACTTACTCGATGATGCATGCTATAAATAGCACGCATATGTTGATAGCCTGTCGTTGTTGT
ATTTGGATTTGAGTATGCAATTTTACCTTTAAGTATAGGTTGTAATAAATCTTGATAACC
TCGAATCTTAATATCTCCTTGTAAATCTGAATTAACTACTATAACTGTTGGCATTAATAG
AAAACTAGTAACATATTTATTGTTCGAGCGATAATCCTCTAATTGCTGTGTTACAGATGT
ATCTTGATAGGGAACAAAATCTTCTGGATGATCAATTGTTTCTGATAACACACCACCCAT
AAAGACATCACCACGCTCCGAAAAATCTTCGTTATGCAAGTTTGAAAGCAGTACTTGAGT
AGATCCGTGTTTAATTTCAATTTTGACATGCTCTTGTTTTTCAAATTCATTTAAAATTGG
ACGAATCAAGTTTGATTGATACGGAGAATAAACTGTTAATACATTTTTATCTGATTCAGA
GTGACGCGTATTAGCGCATGCTGATAAAAAAATGAGAAATAATAGCAAGATATAAATTTT
TGATTTCAT
>>0179|pflB_(formate acetyltransferase)_[pos.: 196531 to 198780, length: 2250, dir.: FRWD]
ATGTTAGAAACAAATAAAAATCATGCAACAGCTTGGCAAGGATTTAAAAATGGAAGATGG
AACAGACACGTAGATGTAAGAGAGTTTATCCAATTAAACTACACTCTTTATGAAGGTAAT
GATTCATTTTTAGCAGGACCAACAGAAGCAACTTCTAAACTTTGGGAACAAGTAATGCAG
TTATCGAAAGAAGAACGTGAACGTGGCGGCATGTGGGATATGGACACGAAAGTAGCTTCA
ACAATCACATCTCATGATGCTGGTTATTTAGACAAAGATTTAGAAACAATTGTAGGTGTA
CAAACTGAAAAGCCATTCAAACGTTCAATGCAACCATTCGGTGGTATTCGTATGGCGAAA
GCAGCTTGTGAAGCTTACGGTTACGAATTAGACGAAGAAACTGAAAAAATCTTTACAGAT
TATCGTAAAACACATAACCAAGGTGTATTCGATGCATATTCTAGAGAAATGTTGAACTGC
CGTAAAGCAGGTGTAATCACTGGTTTACCTGATGCATACGGACGTGGACGTATTATCGGT
GACTATCGTCGTGTAGCTTTATATGGTGTAGATTTCTTAATGGAAGAAAAAATGCACGAC
TTCAACACGATGTCTACAGAAATGTCAGAAGATGTAATTCGTTTACGTGAAGAATTATCA
GAACAATATCGTGCATTAAAAGAATTAAAAGAACTTGGACAAAAATATGGTTTCGATTTA
AGCCGTCCAGCAGAAAACTTCAAAGAAGCAGTTCAATGGTTATACTTAGCATACCTTGCT
GCAATTAAAGAACAAAACGGTGCAGCAATGAGTTTAGGTCGTACATCAACATTCTTAGAT
ATCTATGCTGAACGTGACCTTAAAGCAGGTGTTATTACTGAAAGCGAAGTTCAAGAAATT
ATTGACCACTTCATCATGAAATTACGTATTGTTAAATTTGCTCGTACACCTGATTACAAT
GAATTATTCTCTGGAGACCCAACTTGGGTAACTGAATCTATCGGTGGTGTAGGTATTGAC
GGACGTCCACTTGTTACGAAAAACTCATTCCGTTTCTTACACTCATTAGATAACTTAGGT
CCAGCACCAGAACCAAACTTAACAGTATTATGGTCAGTACGTTTACCTGACAACTTCAAA
ACATACTGTGCAAAAATGAGTATTAAAACAAGTTCTATCCAATATGAAAATGATGACATT
ATGCGTGAAAGCTATGGCGATGACTATGGTATCGCATGTTGTGTATCAGCGATGACAATT
GGTAAACAAATGCAATTCTTCGGTGCACGTGCGAACTTAGCTAAAACATTACTTTACGCT
ATCAATGGTGGTAAAGATGAAAAATCTGGTGCACAAGTTGGTCCAAACTTCGAAGGTATT
AACAGCGAAGTATTAGAATATGACGAAGTATTCAAGAAATTTGATCAAATGATGGATTGG
CTAGCAGGTGTTTACATTAACTCATTAAATGTTATTCACTACATGCACGATAAATACAGC
TATGAACGTATTGAAATGGCACTACATGATACAGAAATTGTACGTACAATGGCAACAGGT
ATCGCTGGTTTATCAGTAGCAGCTGACTCATTATCTGCAATTAAATATGCACAAGTTAAA
CCAATTCGTAACGAAGAAGGTCTTGTAGTAGACTTTGAAATCGAAGGCGACTTCCCTAAA
TACGGTAACAATGACGACCGTGTAGATGATATCGCAGTTGATTTAGTAGAACGCTTTATG
ACTAAATTACGTAGTCATAAAACATATCGTGATTCAGAACATACAATGAGTGTATTAACA
ATTACTTCAAACGTTGTATACGGTAAGAAAACTGGTAACACACCAGACGGACGTAAAGCT
GGCGAACCATTTGCACCAGGTGCAAACCCAATGCATGGCCGTGACCAAAAAGGTGCATTA
TCTTCATTAAGTTCTGTAGCTAAGATCCCTTACGATTGCTGTAAAGATGGTATTTCAAAT
ACATTCAGTATCGTACCAAAATCATTAGGTAAAGAACCAGAAGATCAAAACCGTAACTTA
ACTAGTATGTTAGATGGTTACGCAATGCAATGTGGTCACCACTTAAATATTAACGTATTT
AACCGTGAAACATTAATAGATGCAATGGAACATCCAGAAGAATATCCACAGTTAACAATC
CGTGTATCTGGTTACGCTGTTAACTTCATTAAATTAACACGTGAACAACAATTAGATGTA
ATTTCTCGTACATTCCATGAAAGTATGTAA
>>0180|pflA_(pyruvate formate-lyase-activating enzyme)_[pos.: 198803 to 199558, length: 756, dir.: FRWD]
ATGCTTAAGGGACACTTACATTCTGTCGAAAGTTTAGGTACTGTCGATGGACCGGGATTA
AGATATATATTATTTACACAAGGATGCTTACTTAGATGCTTGTATTGCCACAATCCAGAT
ACTTGGAAAATTAGTGAGCCATCAAGAGAAGTCACAGTAGATGAAATGGTGAATGAAATA
TTACCATACAAACCATACTTTGATGCATCGGGTGGCGGTGTAACAGTCAGTGGTGGCGAA
CCATTGTTACAAATGCCATTCTTAGAAAAATTATTTGCAGAATTAAAAGAAAATGGTGTG
CACACTTGCTTAGACACATCGGCTGGATGTGCTAATGATACAAAAGCATTTCAAAGGCAT
TTTGAAGAATTACAAAAACATACAGACTTGATATTATTAGATATAAAACATATTGATAAT
GACAAACATATTAGATTGACAGGAAAGCCTAATACACACATCCTTAACTTCGCGCGCAAA
CTGTCAGATATGAAACAACCTGTATGGATTCGACATGTCCTTGTGCCTGGTTATTCTGAT
GATAAAGACGATTTAATTAAACTAGGGGAATTTATTAATTCTCTTGATAACGTCGAAAAG
TTTGAAATTCTGCCATATCATCAGTTAGGTGTTCATAAGTGGAAAACATTGGGCATTGCA
TATGAATTAGAAGATGTCGAAGCGCCCGATGATGAAGCTGTTAAAGCAGCCTACCGTTAT
GTTAACTTCAAAGGGAAAATTCCCGTTGAATTATAA
>>0181|Q2YV51_(putative protein)_[pos.: 199548 to 199856, length: 309, dir.: FRWD]
TTGAATTATAAATACAATTCAGACCGAAAAGAAAGCATATGTAACTTCAAGAGTGAAGGG
GCATATGCTTCTTTTTCAATTGAGTATAGAGTATTAGCAAGACATAGTAGGTATATGAGA
CAACTTCTACAATGGTTGAAGGAAGACGTTTTTGTAAGTAGCTATGCTGATAAAGAATGT
GATGCCTTGTTAAAGGTGGGGTTCCAATATCATCATTTAGCTGATGTTGAATGGGTTATT
ATTTGCTACTTGCATATGAATATGAGTCTTTTCAAATTTTTATTGACCCTGAGTAATGAA
AAATATTAA
>>0182|glpQ1_(glycerophosphoryldiester phosphodiesterase)_[pos.: 199894 to 201657, length: 1764, dir.: FRWD]
ATGAAGAGAATTAGTAAAGATATATGGGCAGTATTTAAATTACTGTATCAAAATAAAGGG
CGTTTTAGCATTAATGCCTTACTATTGCAGTTAATCATGATTTTTATTAGTAGTACATAC
TTAATTTTACTATTTAATATGATGTTAAAAGTAGCTGGGCAAAGCCAACTTACGATTAAC
AATTGGATGGAAATCGTAAGTCACCCTGCCAGTGTGATACTTCTTATTATATTCATATTA
AGTGTTGCCTTTCTGATTTATGTAGAGTTTTCATTGTTAGTTTATATGGTTTATGCCGGC
TTTGATCGACAGATTATTACATTTAAATCCATTTTTAAAAATGCCTTTGTAAATGTGCGT
AAACTCATAGGTGTACCAGTTATTTTCTTTGTCATTTATTTAATGTTAATGATACCCATT
GCCAACCTAGGACTAAGTTCAGTATTAACAAAAAATATTTACATACCTAAATTTTTAACG
GAAGAACTTATGAAAACGACGAAAGGTATAATCATTTACGGTACCTTTATGATTGCTGTA
TTTATATTAAACTTTAAATTAATATTTACCTTACCGTTAACGATTTTAAACCGCCAGTCG
TTATTTAAAAATATGAGACTAAGTTGGCAAATTACGAAGCGAAATAAGTTTCGACTTGTT
ATAGAAATAGTTATATTAGAACTCATCATTGGTGCGATTTTAACATTAATTATTTCAGGA
GCAACATATCTTGCTATTTGTGTAGATGAAGAAGGAGATAAGTTTTTAGTCTCATCAATT
TTATTTGTTGTATTGAAAAGCGCATTGTTCTTCTATTATTTATTTACGAAATTATCATTA
ATCAGTGTGTTAGTACTGCACTTAAAACAAGAGAATGTATTAGACCAACCGGGCTTAGAA
TTTAAATACCCAAAACCGAAACGGAAGTCTAGGTTCTTTATAATTTCAATGGTGCTTGCA
GTGACATGTTTTATCGGTTATAACATGTACTTACTTTACAATAATACTATCAATACAAAT
ATCTCCATTATTGGTCATCGTGGTTTCGAAGATAAAGGCGTTGAAAATTCTATTCCGTCA
TTGAAAGCTGCTGCAAAAGCGAATGTCGAATACGTTGAGTTAGATACAATTATGACGAAA
GATAAACAATTTGTTGTTAGTCATGATAACAATTTGAAACGTTTAACAGGTGTTAATAAA
AATATTTCTGAATCTAATTTCAAAGATGTCGTCGGTTTGAAAATGCGTCAAAATGGACAT
GAAGCAAAACTTGTATCCTTAGACGAATTTATTGAAACGGCTAAACAATCTAATGTGAAG
CTACTAGTAGAGTTAAAGCCACATGGTAAAGAACCAGCAGATTATACACAACGTGTTATT
GATATTTTGAAAAAGCATGGTGTTGAACATCAATATCGTGTGATGTCATTGGATTATGAT
GTGATGACTAAGTTAAAAAAAGAAGCGCCATATCTCAAGTGTGGTTATATCATTCCGTTA
CAGTTTGGTCATTTTAAAGAAACATCATTAGATTTCTTTGTCATTGAAGATTTTTCTTAT
TCGCCAAGACTTGTTAATCAAGCACACATGGAAAATAAAGAAGTCTATACTTGGACCATT
AACGGCGAAGAAGATTTAACGAAATACTTACAAACCAATGTTGATGGTATTATCACTGAT
GACCCAGAATTAGCTGATCAGATTAAAGAAGAAAAGAAAGACGAAACATACTTCGATCGT
TCTATAAGAATATTATTTGAATAA
>>0183|Q2YV49_(putative protein)_[pos.: 201821 to 202165, length: 345, dir.: RVRS]
TTAATTGTTTTGTGAATGCAAAGGGTTAGAAATTGAAGCGTAAATACTTTCTAATCTATG
TTTCGCTTTAGTCATTTGATCCAAATTTTTAGTGCGTATAGCGGATTTAGCAATATAGTG
TGCAGCTAAAATATCGCGTTTTTGATACGCATCTAAATTTAGGTACGATAATTTATTTAA
GTCAGTGTTTGCTATTAATTCATGTAATTGATCTACAAGCGCTTGATGTTGATACGTATA
TGATGTAGTTTCAGATTTGCTTGCTAATTTAATACCAGTCGTATCAAGGAGCGCCGCTTT
AATACCAGCAACTAAATATGTTTTGATTTTCATTTGTGTTGTCAT
>>0184|coa_(staphylococcal coagulase)_[pos.: 202355 to 204415, length: 2061, dir.: FRWD]
ATGAAAAAGCAAATAATTTCGCTAGGCGCATTAGCAGTTGCATCTAGCTTATTTACATGG
GATAACAAAGCAGATGCGATAGTAACAAAGGATTATAGCAAAGAGTCAAGAGTGAATGAG
AATAGTAAATATGGGACATTAATTTCAGACTGGTATTTAAAAGGGAGATTAACTAGTCTA
GAATCTCAATTTATCAATGCATTGGATATTTTAGAGACATATCATTATGGCGAAAAAGAG
TATAAAGATGCAAAAGATAAATTGATGACAAGAATTTTAGGGGAAGACCAATACCTTTTA
GAAAGAAAAAAAGTGCAGTATGAGGAATACAAAAAATTATACAAAAAATATAAAGAAGAG
AATCCAACCTCTAAAGTTAAAATGAAAACATTCGATCAATATACAATAGAAGATTTAACT
ATGAGGGAATATAATGAGTTAACAGAATCGTTAAAAAGTGCTGTAAAAGACTTTGAGAAA
GATGTTGAAATAATAGAAAATCAACATCATGATTTGAAACCATTTACTGATGAAATGGAA
GAGAAGGCTACTGCTAGAGTTGATGATTTAGCAAATAAAGCATATAGTGTTTATTTTGCA
TTTGTTAGGGATACACAACATAAAACTGAGGCATTAGAGTTAAAAGCGAAAGTAGATTTA
GTTTTAGGTGATGAGGATAAACCGCATCGTATTTCTAATGAAAGAATTGAAAAAGAAATG
ATAAAAGATTTAGAATCTATTATTGAAGATTTCTTTATAGAAACTGGTTTAAATAAGCCT
GATAATATTACGAGTTATGATAGTAGTAAACATCACTATAAAAATCACAGTGAAGGTTTT
GAGGCTCTAGTTAAAGAAACAAGAGAAGCGGTCACAAACGCTAATGATTCTTGGAAAACT
AAAACTGTCAAAAAATACGGGGAAACTGTAACAAAATCTCCTGTTGTAAAAGAAGAGAAG
AAAGTTGAAGAACCTCAAGCACCTAAAGTTTCTGAAAAAGTAGATGTTCAGGAAACAGTT
GGTACAGAAGAAGCACCATTACCAGTTGCACAGCCATTAGTAAAAATTCCACAAGGGACA
ATCTATGGTGAAACTGTAAAAGGTCCGGAATATCTAACGATGGAAAATAAAACGTTACAA
GGTGAAATCGTTCAAGGTCCAGATTTCCCAACAATGGAACAAAACAGACCATCTTTAAGC
GATAATTATACTCAACCGACGACACCGAACCCTATTTTAAAAGGTCTTGAAGGTAGCTCA
TCTAAACTTGAAATAAAACCACAAGGTACTGAATCAACGTTGAAAGGTACTCAAGGAGAA
TCAAGTGATATTGAGGTTAAACCTCAAGCATCTGAAACAACAGAAGCATCACATTATCCA
GCGAGACCTCAATTTAACAAAACACCTAAGTATGTGAAATATAGAGATGCTGGTACAGGT
ATCCGTGAATACAACGATGGAACATTTGGATATGAAGCGAGACCAAGATTCAATAAGCCA
TCAGAAACAAATGCATATAATGTAACAACACATGCAAACGGCCAAGTATCATATGGGGCT
CGCCCGACACAAAACAAGCCAAGCAAAACAAACGCATATAACGTAACAACACACGGAAAT
GGTCAAGTGTCATACGGAGCTCGTCCGACATACAAGAAACCAAGTAAAACAAATGCATAC
AACGTAACAACACATGCAAACGGCCAAGTATCATATGGGGCTCGCCCGACACAAAACAAG
CCAAGCAAAACAAACGCATATAACGTAACAACACACGGAAACGGCCAAGTATCATATGGC
GCTCGCCCAACACAAAACAAGCCAAGTAAAACAAACGCATATAACGTAACAACACACGGA
AACGGCCAAGTATCATATGGCGCTCGCCCAACACAAAACAAGCCAAGTAAAACAAATGCA
TATAACGTAACAACACATGCAAATGGTCAAGTGTCATACGGAGCTCGTCCGACATACAAG
AAGCCAAGCGAAACAAATGCATACAACGTAACAACACATGCAGATGGGACTGCGACATAT
GGGCCTAGAGTAACAAAATAA
>>0185|ERS140266_RS02770_(hypothetical protein )_[pos.: 204597 to 204704, length: 108, dir.: RVRS]
TTAAAATAAACCACGCACATCTATGTGATATACGACAATCACAGCAATAATAATTGCTTT
AGAAAGTCGTACCGAACTGGAACTTACAAGTCTAGTTCGAACACACAC
>>0186|tx_coa_(rho-independent terminator)_[pos.: 204683 to 204730, length: 48]
CAAGTCTAGTTCGAACACACACTGATGTGAGTGGTTTTCTTTATTTTA
>>0187|fadA_(3-ketoacyl-CoA transferase)_[pos.: 204998 to 206182, length: 1185, dir.: RVRS]
CTAACGCACATACTCAAATATAGCAGCTGCACCCATACCGACACCAATACACATCGTAAC
CATGCCGTAACGACTATCGGGACGTCTACCCATTTCATTAAGTAAACGCGCGGTTAACAT
TGCCCCTGTAGCACCTAATGGATGACCTAAAGCAATAGCGCCACCATTCACATTCGTACG
TGATATATCTAGACCTACTTCTTTAATAGATGCAATCGTTTGAGAAGCAAATGCTTCGTT
CAATTCGATCAAATCAATGTCTTCAACAGATAGATTGCTGAGTGACAATACTTCAGGAAT
CGCATATGCAGGCCCAATACCCATAATTTTCGGGTCAACGCCTACTGCCTTATAACCAAC
GAATCGTGCAATAGGTGTCACGCCGAGTTCTTTCACTTTATCTCCAGACATTAAAACTAC
AAATCCTGCACCATCAGAAAGTGGGGCAGATGTTCCTGCAGTCACAGTGCCGTCAGCTTT
AAATACTGTACGTAATTTGGCTAGTGCCTCCATCGTGGTGTCAGGTCGTATAAATTCATC
TTGGTCAAAGATATTTGTGTGTACTTTTGGTCCTGTGTTTGTATATTCAACTGAGTTTAC
TTGTATTGGAATAATTTCATCTTTGAACCGACCATCACGTTGTGCGTCATAGGCACGTTG
ATGACTTCTGACAGCATAAGCATCTTGATCTTCGCGTGATACGTCAAATTGGGATGCTAC
ATTTTCAGCAGTTAAACCCATAGGATATGACGCACCTATATCAACATATTGTAAGGTAGG
ATTGTTTGTGGGCTCGTTGCCACCCATTGGTACGGCACTCATCAATTCAACGCCACCAGC
TACAAGTATATCTCCTTGACCAGCCATAATTTGATTGGCTGCAATCGCGATGGTTTGTAA
TCCTGATGAGCAGTAGCGATTCACTGTTTGACCCGGTACCGTGTCAGATAATCCCGTACG
CAATGCAATCGTTCGTGCAATGTTTTGTCCTTGTAATCCTTCTGGAAAAGCCGTACCAAC
AATGACATCTTCAATCATATTCTTATTGAATTTTCCGTCAATACGTTTCAATACGCCTTG
TAATACTTTGGCTGCGACATCATCAGGTCTTTCGTGGAATAATGCGCCTTGCTTTGCTTT
CGCTGCGGCTGAACGCCCATAAGCTACAATGTATGCTTCTTGCAT
>>0188|fadB_(NAD binding 3-hydroxyacyl-CoA dehydrogenase)_[pos.: 206212 to 208473, length: 2262, dir.: RVRS]
TTAATTACGTAATGGCTTACCAGTTTTTAACATATGCGCAATTCTTTCATATGATTTTTT
AGATTTTAGTAAGTCAATAAAGCCAATTTTCTCCAACGATTGAATGTAACGTTGATTGAT
AAATGTATTTCTTGGTAAATCACCACCCGCTAAAATTGTGGCGATATTTAAGGCGATATG
ATAATCATGGTCGCTAATAAAATGACCCCGTCTTTGCGCATCTAATTGTCCTTGGATTAA
TGCTTTGAAGTCTTCGCCTAAAGCGATATATTGATGTCTAGGATTCGGAATATAGTTTGT
TTCTGCTTCATATTTCGCACGTTTGAGTGCAACTTCGACACGTTGTGCTGTATTGAAAAT
AATCGTATCTGTATCACGTAAATAACCATAACGACGTGCCTCAAAGGCATTTGTAGAGAC
TTTCGCAAATGCGATATTCGTCAGTACTTTTGTCATGGAAGCTTGTTTGTCATCAAACTT
ATGCGATGTGCGTAATATGCGATCAGCCATTTCTGCAAGGCCACCGCCACTCGGTAATAA
GCCAACACCTGCTTCAACAAGACCGATATATGTTTCACTTGCAGCGACAACAATAGGTGA
GTAAAGTACAAGCTCACAGCCACCGCCTAAGGCACGACCTTGAACAGCTGTGACTACTGG
TTTCAAACTATACTTCAAACGATTAAAGCTATAATGTAATTTATCAATTGATTGTGCAAC
GACATCATCTACAAGACCGTCTTCATGCGCCTTTTTCATTAAGAAAAGATTAGCACCCAC
ACTGAAATTATTACCATCTGCATAAATAACCATACTTGTGTAATGGTCATTTTCCAGTAA
ATCAATCGCATCAACTAACGCATCGTTGAATTCATCGGTAATGACATTATTTTTACTTTG
TAATTTCAGTAGCAGTTGATCATCATGAGTTACGGAAAGTTTGGCATCACCTTTATCCCA
AAGTTCATCTTTTACGAAGTGAGAAACAGGTGTTGCATATTCGATGGTCTCATCTTGTTT
ATAAAAGCCACCATCTAAATCACTAATCCATTGTGGTAAGTCTCCAAGTTCGTCTTCCAT
ACGTGTTTTAACACGTTCATATCCCATTGCATCCCATAATTGGAATGGACCAAGTTTCCA
GTTGAACCCCCAGACAAGCGCACGGTCTATGTCTCGGAAATCATCGGTAGCTTTAGGTAC
ATTGATGGCAGAGTAATAGAAATTATTACGTAATGTCTCCCATAAAAATAGTCCCGCTTC
GTCTTGCGCATTGAATATGACATCAAGGTTATGCACTAAGTCTTTATTAAATTCATTTAA
AATTGGTAATTGTGGTTGCGATACAGGTACATAATCTTGTTTTTCAACATCGTAAACAAG
TCGAGCTTTAGTTTCTTTATCCTTTTTGTAAAATCCTTGTTTCGTTTTACGTCCGAGTGC
GCCATTTTCAAACAACGTATTTACAATTTTGACATCATGAAAATAAGGTGTTTCTTCAGG
TACTTGTTGCATGCCTTTAATTACAGACACTGCAATATCTAAACCGACTAGGTCAGATAG
GGCATATGTACCTGTTTTAGGACGACCAATCGCTTGCCCAGTTAAAGCATCCACATATAC
AATGCTTAACTTGTGTTGCTCGGCGCGATACATAATATCGTTCATTGTTTGCGTGCCGAC
TCTATTTGCGACAAAGCCAGGCACATCATTGACGACAATGACACCTTTACCTAACACATT
TTGCGCGAAATTTTTTACATCTAATATAATAGATTCCTTCGTGTGTGACGTAGGTATTAA
CTCCACTAATTTCATAATACGTGGTGGGTTAAAGAAATGTAGACCAAAGAATCGTTCTTG
ATCATTCTCGTTAAATGCTTGAGCAATCGCATTAATTGGAATACCTGATGTATTTGTAGC
GAATAAAGCATCTTCTTTAGCATGTTGTAGAACTTGTTGCCAAACAGCATGCTTAATTTC
AATATCTTCTTTGACTGCTTCGATATATAAATCAGCATCATCATTTACCAAGTCATCATC
AAAATTACCATATGTTAAATGACTCGCTAGATTTAAGTCGAATAGTAGCGGCCGTTTCTT
ATCTGTAATTTTATCGTAAGATTTTTTCGCAATGAGATTTGGATCGTTTTTGTCCACTAC
AATATCTAATAGTTTTACTTTAAGTCCAGCATTCACAAAGAGTGCTGCCAGTTGAGCGCC
CATTGTGCCTGCGCCAAGAACGGTTACTTTATTAATTGTCAT
>>0189|fadD_(putative acyl-CoA dehydrogenase)_[pos.: 208660 to 209871, length: 1212, dir.: RVRS]
TTATACGAAAGCAGAATCTCCAGTCAAAGCGCGTCCAATTACTAAGGCATTAATTTCATG
TGTACCTTCGTACGTGTAAATCGCTTCTGCATCAGAGAAGAAACGTGCAATATCATAATC
GTCAGCTAGTATGCCATTACCACCTGTAATACCGCGGCCCATAGCTACTGTCTCACGCAA
ACGTAAGGCATTCATCATCTTCGCCGTTGAAGTTGCAACCTCGTCATATTCACCATGTGC
TTGCATATTAGCTAATTGAGCACATGTTGCCATTGCTTGAGCTAAATTACCTTGCATCAT
TGCTAGCTTTTCTTGTATTAACTGATATTTACTAATTGGTTTGCCGAATTGCTTACGCTC
AGCGACATAATCTAATGTGGCACGTAAAGCGCCAGCCATACCACCTGTAGCCATATAGGC
AACGCCTGCTCTCGTTGAATAAAGAATTTTGGCAATATCTTTAAAGCTTGTTATGTTTTG
TAAGCGATCCGCTTCATCTACTTTGACATTAGTTAATTTAATTAGTGCGTTAGGAACAAT
GCGAAGTGCGATTTTATTATCAATGACTTCAATATAGACGCCATCTTGTTCTGGTCTGAC
TACAAAGCAATGAGGTTTGCCAGTTTCTTTATTTACTGCGAATACTGGAATGACATCAGA
CACATGTGCACCACCAATCCATTTCTTTTCACCATTGATAACCCAAGTATCGCCCTGGCG
TTCAGCGACTGTTTCAAGACCTCCCGCAACGTCCGAACCGTGTTCTGGTTCAGTTAAAGC
AAAGCATGTACGCAGTTCATGTGACTGTAATTTAGGTACATATTTCGCAATTTGTTCTTT
GCTACCTCCGAAATAGAAAGTGTTATGCCCTAAACCTTGGTGAACACCGAGTAGGGTAGC
TAAGGAAATATCAAATCGCGCGAGTAGGTAAGACATGAAAAACTGAAATAGTTGACTAGG
CATTTTGGCGTTTGGACGATCCTTGTATAGTAATGGATTGTTAAAATAATTTAATTCTCC
CAGATCTTTAAAATAGTCCTCGGGTACAGTAGCGTCTATCCAATGTTGATTAATATTTTC
ACGGTACTTACTTTCTAGCAATGAATCTACTTGTTGTAAAAATTCGACTTCACCGTCTGT
TAAACCTTTAGCAATACTAAGTACATCTTCAGGAAATAATGTTTTTAAGACTGTTTCTTT
TTCAAATGTCAT
>>0190|fadE_(putative long-chain-fatty-acid--CoA ligase)_[pos.: 209983 to 211488, length: 1506, dir.: RVRS]
TTAAAGTGTTTGTGAGACTTTGTCATTCATCATTTGTCGAATCGCAAGTTTATCTGGTTT
CTGCGTACTGTTTAACGGCATATGTGTCACTGGTACATACATTCTTGGAACTTTATAACC
TGCTAAACGACTTCGCATATGTTGATCTAAAATTTCAGTGTAATGAGGTTCATCTTCGCG
AAGTATAATGGCTGCAGCAATTGACTCACCATATTTTGGATGATCATAGCCAACGACCAC
ACACCGGTCTACTAGTGGATGCTCAGCTAAAGCATTTTCGACTTCGGATGGTAAGACATT
TTCGCCACCAGTTATGATTAATTCTTTTTTGCGGTCAATAATAAATATATCGCCATCGTC
GTCCATTTTTGCTAAATCTCCTGTCAATAAGTAACGACCATGAAACGCTTTAGCAGTCTC
TGCTGGTTTATTCCAATATCCTGGCGTGACATTTTTAGCCTTAATTGCAAGTTCACCAAT
CTCGCCAGAAGGTACTTCTTCACCGTTATCATCAAGGATACGTGCATCAACAAACATGAC
TGCTTTACCAATACTCATTGGTTTACGTTTTGAATTTTCCGGTGTATTAACAAGTACAAG
CGGTGCTTCAGTTAAGCCATAGCCGTTAATAATGTTTATGCCATATTGTTTAAAAGCTGC
TTGGATACTTGGTAATGGTTGTGAACCACCTTGGATGATATAATCCATAGCTTTAAAATT
TTCAGGATTAAAATTACTAGCACGTAGCGTACTATAATACATTGTCGGAATCATGATAAT
AAATGTAGGGTGATATTGTGCAATCATGTCATTCAATTCTTCGCCGTTAAAGTAACGTTG
AAGAATAAGTGTGCCACCTGACATTAATACTGGTAATACAGTATCGTTAAACCCTAAAAC
ATGGAACATTGGTGTTGATACAATCGTAATATAGTTTGAATTGAACTTATACGTCAGCTC
TAAGTTTGCGCCGTTATGAACAAATGATTCATATGAGAACATCACACCTTTAGGTGATCC
AGTTGTACCACTTGTATAAATTAATGCTGCAAGATCTTGTGGTTCAACAGGTGTTGCTTG
AAAAGGTTGGTGATAGTCTGGATTTACGATTTCATCATATTGCGCTACATCAATATCCAT
ATGCAATAAGTTTTGGTCAATATCGATGAGTGAACTTAAATGTTTTTCAGCATAGAAGAG
CAGTTTTAATTGTGCATCTTCCACAATGGCTGCAATTTCTTTTGGGTTAAGCCGCCAATT
CAATGGTAAAAAAACCGCACCTGTTTTAAAACAAGCAAATAGTAAATCTAATATTGCAAT
ATCATTTGGCGCAAAAATACCGATAACATCGCCTTTTTTAACACCTTGAGATGTTAAATA
ATGTGCCATATTATCAGCGCGTGCATTGAGTTGTTGGTATGTCCAAGATGTTTGTTTTGC
GTGATCAATAACGGCAGGCTTGTCATCATCGAAGTCTGAACGCGTTTTTATCCAATCGAA
ATTCAT
>>0191|fadX_(putative acetyl-CoA/acetoacetyl-CoA transferase)_[pos.: 211514 to 213076, length: 1563, dir.: RVRS]
TCATACTTTATGAATTGATTGTTTAAGTTGTCCCCATTTTTCTTTGTAAATGCTGGTATC
AATTAATTTTAAATGATCAGCAATAATTGGTTTAAAAGCCATTTGATTCAAAATATCTTT
ATGCAAATCAAGACCTGGTGCAATTTCAATTAGTTTCAAGCCTTGATTGGTGAGTTCGAA
TACTGCACGATCAGTAACAAAATAGACTTCTTGCTCGAGTGATTGTGAATATTGTGCATT
AAAGTCGATATGGCTCACATCTGATACAAATTTCTGGTTTTGTCCTTCACTTTCAATGTT
TAATCGTTGATTATGACATGAGACATGACTGCCAGCTACAAAAGTACCTGAAAAGATAAT
TTTATTTACAGATTGCGTAATGTCTATAAAGCCGCCACATCCATTTAGTCGGTCATTGAA
GTAAGACACGTTGACATTGCCGTATTGATCAACCTCAGCAAAGCTTAGATAGGCAACTGA
TACACCATTGTTATAAATAAAATCCCATGCTCGATCATGAGGCATGCGCACATCTGCATT
GTAATTCATACCAAAATGTTCACGACTCCCAACGAATCCACCGAAAATGCCAACATCTAA
AATCGGTTGCACATCATGTTCAACACATTCTTCATGCAATAAATTAGAGAGTTCATTATT
GATGCCATAACCGATGCTAATTGTATCGCCATAAGTTAAAAACTGAGCAGCACGTCGGAG
AATCAATTTGCGACTATTAAAAGGTAATGCGGGTTCAGGTATTCCATCAATTCGTTCTTC
TCCAGACAAGGCTGGTAAATAATGACTCTGAATTACTTGGCGGTGATTCTTTTCATCTTC
TGTGACGTATACATAATCGACAAGATTTCCTGGGATAACAACTTCATTCGGTTTTAGTTG
ATAGTCGTCAACTAAATCTTTAACTTGTACAATAACTTTCCCATGATTGGCTTTCGTGTT
TAATGCGACATGATAACACTCGCTCAAGTACGCTTCTTGAGTTAAATAAATGTTACCTTG
TTGATCTGCGTATGTTCCTCTCAGTAGTGCCACATCAACGCTAGGGAATGTGTAGTGTAA
GTATGTTTCATCGTTGATGGTTACTAATGAAACTAAATCATCAGTTGTTCGTGTATTTAC
TTTACCGCCACCGTATCTAGGATCAACAGCTGTGTTTAATCCGATTTTAGTAATAACTCC
AGGCAATAATTGATTACTCTGACGATAATGAGTTGCAATGATACCTTGTGGTAAAAAATA
AGCTTCAATGTCATTATTTTTCATTGCTTGTGCCGTTTTGGAAGAAGCCGTTAAAATGCT
CATAATGACACGTTTAATCATACGACGTTCTATAAAATCATCTAAATCCGGTGCGGCACC
TAAACTATGGATATCATTCGCTAATATAAACGTTAAATCATTGGGCGTATGATATGTGTC
ATGTTGCGCTAACACAGCACGTAGAACTTCGGCGGGTAAGTTGGCTACAGCTAATGCTGG
TAAACCAATCACATCACCATCTTTAATGATATGTTGTAAGTCGTGCCATGTGATTTGTTT
CAA
>>0192|prsW-prsS_(protease responsible for activating sigma-S)_[pos.: 213532 to 214674, length: 1143, dir.: FRWD]
ATGTCATCAGCAATTACACAATCAACTAAGACGTCCGACATACATAATGAATCTATCGAT
AAACAAATGGAAGCCAAAGCGCATGAAACAGCGCAAAATGCAGATTTAAAAAACGAAGCA
AGAAGTTTATTTGATAATGCAACCAAATCCATCGGTAGACTAGCGGGCAATGATGAAAGT
TTAAATCTTAATTTAAAAGATATGTTTTCTGAAGTATTTAAGCCACATACTAAAAACGAA
GCAGATGAAATATTTATAGCGGGTACTGCTAAAACTACGCCAGCAATTTGTGATATATCA
GAAGAATGGGGGAAGCCATGGCTCTTTTCTCGAGTATTCATCGCTTTCACAGTAACATTT
ATTGGATTATGGGTCATGGCAGCGATTTTTAATAACACAAACGCGATTCCGGGTCTCATT
TTTATAGGGGCTTTAACAGTACCATTATCGGGTTTGTTCTTCTTTTATGAATCAAATGCG
TTTAAAAATATTAGCATTTTTGAAGTTATTATCATGTTCTTTATTGGCGGCGTATTTTCA
TTACTAAGTACGATGGTATTATATAGATTTGTCGTTTTTAGTGATCAATTCGAAAGGTTT
GGTTCTTTAACATTTTTCGATGCATTTTTAGTAGGATTAGTTGAAGAAACTGGAAAAGCG
CTCATTATTGTTTATTTCGTCAATAAATTGAAAACAAATAAGATTTTGAATGGATTATTA
ATCGGTGCTGCTATTGGTGCAGGGTTCGCAGTTTTTGAATCAGCAGGTTATATTTTGAAT
TTCGCTTTAGGGGAAAATGTCCCATTATTAGATATTGTCTTCACACGTGCGTGGACTGCG
ATTGGTGGTCATTTAGTTTGGTCAGCGATTGTTGGTGCTGCAATAGTTATTGTGAAAGAA
CAGCATGGCTTTGAATTCAAAGATATTTTTGATAAACGCTTTTTAATATTCTTTTTATCA
GCCGTTGGTTTACATGGCATTTGGGATACATCTTTAACTATACTTGGCAGTGATACGTTG
AAAATATTTATTTTAATCGTTATTGTGTGGATACTTGTATTCATTTTAATGGGGGCAGGT
TTAAAACAAGTGAATTTACTGCAGAAAGAATTTAAAGAACAACAGAAAAAAGTAGACGAA
TAA
>>0193|nikA_(nickel ABC transporter, substrate-binding protein)_[pos.: 214988 to 216462, length: 1475, dir.: RVRS]
TTATCGTTCAATCGTTGTTCGATAATCGATTAAATAGATACCTTCAGGTGTTACTTTATA
ATTTTTAACCTTAGAGTTAGCAGCGACTATTTGATCGTTGTAAGCAATATAACTGTTTGG
TACATCTCGACTTGATAATTTAATAATATCATTAGAAATATTGTGACGTTCCTTAACATC
TACAGTGTGATTCAATTGATTAATTAAAGCATCAACGTTGCTATTATTGTAGTCTCCTTT
ATTAATAGCACCATCTTTTTTATATGCTTGATTAAAGAAATAGCCTGTATCTCCACGAGG
AATCGTTCCGAAACTATACATCGTTGCATCCCATGCAGAACGGTCTGTTAAGTAACCTTC
TATGTCATCAACACTTTTAATGTCGATTTCAATATTTGCTTTTTTAGCATCTGATTGTAA
TACTTGCGCAATTTTCGATAGTTCTGGACGACCGTCATACGTAATTAACTTAATTTTTAA
AGGGTGTTCTTTTGTATAACCATCTTTAGCTAATAACGTTTTTGCTTGTTCGATATTTTG
TTTGGTTAACTTAGGTTCTTTAATATATGGAATTTTATCATTAAATGGACTCGTTGCAGG
TTTCGCGTAACCTTGATAAATATGATCTGCAATACCTTGTCTATCAATGATATGATCTAA
TGCTTCACGAACGGATTTAGTCATTTTTTTATTAGTATGATTATACATAAGTAAAGAAGT
TCTAAATCCAGATTCTTTTGACACTTTTAAATTTTGATTATTTTCTATGTCTTGAACTTT
ATTAACTGGGACATCAGTTATTAAGTCATCTTTTTGAGATTCTAAATTTCTGACGCGATT
ATTGCCATCTTCTTGGTACGTCACAGTAATATGATCAAGTTTCGGTTTACCTTGCCAATA
GTCCTTAAAATTCGACAATGATATTTTTCGAGATTGCTTATAATCTTTTATTTGGTAAGG
GCCTGTACCAACAGGAGTTTGATTAACATCTGATTTAGCATCTGTATCATAAATTGCCAT
AAAAGGATTAGCTAATTCAGATACAAGTTCAGGGTAAGCGGAGCTGGTTTTAATTGTCAG
TTTTTGACCTTTAGCGGTAATTGATGATATTGGTAATGAATATTTGACCAAGTCGCTTTT
TTTATGCTATTTTCAAGGCTAGATTTCACTTTTTCTGCAGTCAATTTTTGACCGTTTTGA
AATTTAATATTATCTTTTAATTCAATATCTAACGTTGTATCATTTGGTTGATGATACGAT
TTCACTAATACTTTTTCTATTTTTCCTTGATCATTTGTTTTAAATAATGATTCTGCAGCA
CCAATCTTAACTGGTACATCTGTTTCATAAGGTGCAATAGACTTTGTTTTTAACGGTAAC
GAAATATTTAAGTCTTTGCCAGATGAATGCATTGAGCCACATCCTGATAACACTAATACT
GCTGAAAATATAGTTGCTAGTCTTTTAAACTTCAT
>>0194|DUF488_(putative protein)_[pos.: 216660 to 217016, length: 357, dir.: RVRS]
CTAAGTATTGAGCAACTGCTGTAGTACTACAGCTTGGTTATGTTTAGTATCTTTTGCTGC
ATATAACAATAGAACATGATTATGCTGATTTACAATATCCTTTAATTTTTCAAAAGCATC
TTTTTGCGCATCCTGATCACGTAATTCTTTTTCATATTTTTCTTTAAAAGCTCCAAAAAG
TTTAGGATCATGTTGGAACCATTGTCGCAACTCAGTAGAAGGGGCAATGTCTTTTAACCA
ATAATCTAGGTTAGCAGTTCTTTTCGAAATACCTCTCGGCCAGACTCTATCGACTAGGAT
ACGAATAGCGTCGGTATTATCTTTATTGTCATAAATCCGTCCAATATCTACGGTCAT
>>0195|Q5HJD9_(putative protein)_[pos.: 217173 to 217346, length: 174, dir.: RVRS]
TCATTTATTTTTACGTTTAGTTAAATACTTCAAACCAACTGCAAAGACCGTGTACCCCGC
TATGGTTTGTATCAATGTTTTAATTAAATTATTATTTTTAACAATAATATTTGCAGTAAC
AATACTTACGAAATATAATGCAAATACTTTTACGTAACGTTGATTAAGTTTCAT
>>0196|hmp_(radical nitric oxide-detoxifying flavohemoglobin)_[pos.: 217372 to 218517, length: 1146, dir.: RVRS]
TTATACTGCAACGCTTAGTCTTGGAATAAATGTTTCGTAGTGTACGCGATCCATATCGTA
ATTTAAAGATTTAAGTGCTTCGATCATAGATTGTAAGAATTTTGTACCACCACAGATATA
AATTTCAGGTTTATTTGCTAAAAATACTTGTAATTCTTCAGCGCCAATATAGCCTTGTTT
ATCTTTTAAGTGAGTATATAACTTAGCGTTGTCATGATGGCTTGCGATACTGTTGAAGTT
GTCTTTGAAAGGTAAATGTTGTTCATTTTCAGCAACTTGAACCATCTGTGTATCTAAACC
TTTGGCAGAGGCAGCTTCATACATTGCTACTAAAGGTGTGACGCCAATACCTGAACCTAA
GAAAAGTTGTGGTTCAGTCGTATTCTCTAATACGAATCCACCTACAGGCGCAGCTAGATT
AATCGTATCGCCTTCTTTAATCTCATCGTGTAAAATTGTTGAAACTTCGCCTTCATGTTC
TGTTGTGACATCACGTTTAACGCCAAAAGTTAAATGGTTTTTATCACCTGATACGATAGA
ATAGTGACGTTTAGCTCTATATGGAAGTTTATCACTAGAAACATCAACTGTGATGTATTG
GCCTGGTGTAAATTCACTAAAGTCATATTCTTCAGTTTCAACTGTAAATGATTTAATGTC
TTCAGATTCTTGTTTAATATTGGTAATTTTGAATGGTTTAAAACCAATCCACATCATTTG
ATCATAAATTTCTTTTTCAATTTGGATGAACACATCCGCAATAACGCCATATGCTTTCGC
CCAAGCTTGAATGACAGGGTCATTTTCTTCTAATCCTGTCACGTCTTGAATGGCTTTTAA
TAAATTTTCCCCCACAATTGGATAATGTTCAGCATAAACTTGTAGTGCGCAGTGTTTATA
TGCAACTGGCATAATGACTGGTTTAATAATACTTAAATTATCGATGTTAACAGCTGCAGC
CATTACTGCTTGTGCTAATGCTGAAGATTGCATGCCTCTTTTTTGGTTCGTTTGATTAAA
CATATTTAAAAGTTCAGGATGTGCCTTAAACATTTTCGGATAAAAAGTTGACGTAATTTC
TGTTCCTTTTTCTTTAAGCAATGGCACCGTTTGTTTGATTATGTCTTTCTCTTGTTCTGT
AAGCAT
>>0197|WT65_000177_(hypothetical protein)_[pos.: 218672 to 218779, length: 108, dir.: FRWD]
TTGTCTGTTTGCACACCGACGATTGCGCGCATTTATTTGACTAATTCAAAAAACATTGTT
GTTTTCTTAGGAAAAATTAAACATGATAATAAAAATGTGAAAGTGTAA
>>0198|lctE_(L-lactate dehydrogenase 1)_[pos.: 219090 to 220043, length: 954, dir.: FRWD]
ATGAACAAATTTAAAGGGAACAAAGTTGTATTAATAGGTAATGGTGCAGTAGGTTCAAGC
TACGCATTTTCATTAGTGAACCAAAGCATTGTTGATGAATTAGTCATCATTGATTTAGAC
ACTGAAAAAGTTCGAGGAGATGTTATGGATTTAAAACATGCCACACCATATTCTCCAACA
ACAGTTCGTGTGAAAGCTGGCGAATACAGTGATTGTCATGATGCGGATCTAGTTGTCATC
TGTGCTGGTGCTGCACAAAAACCTGGAGAAACACGTTTAGATTTAGTATCTAAAAACTTG
AAAATATTCAAATCAATTGTTGGTGAAGTAATGGCATCAAAATTTGATGGTATTTTCTTG
GTAGCTACAAATCCTGTTGATATTTTAGCGTATGCAACATGGAAATTCTCTGGTTTACCT
AAAGAACGTGTTATAGGTTCTGGTACAATTTTAGACTCTGCACGCTTTAGATTATTGTTA
AGCGAAGCGTTCGATGTTGCGCCACGTAGCGTCGATGCTCAAATTATTGGTGAACATGGT
GACACTGAATTACCAGTATGGTCACACGCTAATATTGCAGGTCAACCTTTGAAGTCATTA
CTTGAACAACGTCCTGAGGGCAAAGCGCAAATTGAACAAATTTTTGTTCAAACACGTGAT
GCAGCATATGACATTATTCAAGCTAAAGGTGCCACTTATTATGGTGTTGCAATGGGATTA
GCTAGAATTACTGAAGCGATTTTCAGAAATGAAGATGCCGTATTGACTGTATCAGCATTA
TTAGAAGGCGAATATGATGAAGAAGATGTTTATATTGGTGTTCCAGCAGTCATCAATAGA
AACGGTATTCGCAACGTCGTAGAAATCCCATTAAACGACGAAGAACAAAGCAAGTTCGCA
CATTCAGCTAAAACATTAAAAGATATTATGGCTGAAGCAGAAGAACTTAAATAA
>>0199|ptsIIBC_(putative PTS transport system, IIBC component)_[pos.: 220364 to 221893, length: 1530, dir.: RVRS]
TTAATCCCCGAGCAATTCTTCAATTTCATTTTTGATAACTGTTACGTGAGGCCCATAAAT
TACTTGCACACCAGTGCCTTGCTGGATTACACCTTTGGCACCAGTACTTTCGAGTAATAC
TTTATCGACTTTGTCATTTTGATGAAGTGTGACGCGTAGTCTCGTTGCACAACAGTCGAC
GATTTCAATGTTATCTTCGCCTCCCAAACCAGCAACAATAGTTTGTGCTCTTTCAGTAGC
CTCAACTTGTTGTGCTGCAACTTTATCTTCACGACCAGGTGTTTTGAAATTAAATTTCGT
AATTAATAATCTGAAAACGATGTAATACAAACAGAACCACACAATTCCAATAGGTATGAC
GTATAGGTAGTTTGTTTTACTATTACCTTGTAGCACACCAAAAAGTAAGAAATCGATAAA
GCCTCCACTGAAGGTTTGACCAATTGTAATGTTGAAAATGTCTGCCATCATAAATGCTAA
TCCATCAAAGAAGGCATGGATTACATAAAGAATAGGTGCGACAAACAAGAAACTAAACTC
TAAAGGTTCGGTAATACCTGTTAAAAATGAAGTGAGTGCAGCGGATAACATTAAACCGCC
GACAACTTTTTTATGTTCAGGTTTAGCTGTGTGATAAATTGCAAGTGCGGCACCACATAA
GCCGAACATCATCGTAATAAAACGGCCTGACATAAAGCGTGACACACCTGAATAATACTT
CGTCACATCTGGATCACCAAGTTGAGCAAAGAAGATGTTCTGCGTACCTTGAACTAAGTG
CCCTTTGACTTCTAAAGTACCACCAAGTGCCGTCTGCCAAAACGGTAAGTAAAAAATATG
ATGTAAACCGAGTGGACCTAACAATCTTAAGATGAAGCCATAAACAAAAGTACCGATGGC
ACCTGTTTTCGTTACAAATCCACCAACATGATAAATGCCGGCTTGTATGCTTGGCCAAAT
GAAAAACATCAATACACCTAAAAAGATTGCGGCAAATGCTGTGACAATAGGGACAAATCT
AGAGCCACCAAAGAAACCTAAATACGGTGGTAATACCACTTTGTGATATTTGTTGTGAAG
TATTGCGGTCATAATACCTGTGATAATCCCGCCAAAAACACCGGTTTCAACCGTTTGTAT
ACCGAGCACCATGCCTTGTCCATTTTGTGCAAGCTGATCTTTTGCCAATGTGCCCGTGAT
AGTTAATAAACCATTCATAGTTGTGTTCATAATTAAGAAACCGAGCAGTGCAGCTAAACC
TGCAGTACCTTTATCGCTTCTAGATAATCCGATTGCGACACCAATTGCAAAGATGACTGG
TAAATTTTGGAAAACAATACTACCTGCAGCTGACATTAATGTAAAAATATTTTGTAATAA
GGTAATATCTAAAATAGGGTATGCTTTAACGGTGTTTGGATTACTTAATGCACCACCGAT
ACCCAACAATAGACCTGCAGCTGGTAAGATTGCGATAGGTAACATAAAGGACTTGCCGAA
CTGCTGTGCTTTTTCAAATAAAGATTTCAT
>>0200|rihA_(inosine-uridine preferring nucleoside hydrolase)_[pos.: 222255 to 223190, length: 936, dir.: FRWD]
ATGAAAAGAAAGATTATTATGGATTGTGATCCAGGACACGATGATGCAATAGCATTAATT
TTAGCGGGGGCAATTGACAGTCCACTAGAGATATTAGCTGTAACCACAGTCGCAGGTAAT
CAATCAGTTGACAAGAATACGACAAACGCCTTGAACGTATTGGATATTATGGGACGCCAA
GATATAGCAGTAGCGAAAGGTGCGGATAGGCCGTTAATTAAACCAGCTGCCTTTGCTTCT
GAAATACATGGGGAATCTGGATTAGATGGTCCGAAACTACCGTCGACACCATCACGTCAA
GCAGTTGCAATGCCAGCATCAGATGTGATTATTAACAAAGTGATGACGAGTGATACACCT
GTAACAATTGTAGCGACAGGTCCTCTTACGAATGTAGCAACGGCATTGATTCGTGAGCCA
AGAATCGCTGAGCATATTGAATCTATTACTTTGATGGGTGGTGGTACATTTGGAAATTGG
ACGCCTACAGCAGAATTCAATATTTGGGTAGATGCTGAAGCAGCGAAGCGTGTTTTTGAA
AGTGGGATTACTATAAATGTGTTTGGTTTAGATGTAACACATCAAGTTTTAGCCGACGAT
CACGTGATTGAACGCTTTGAAAGTATCAATAATCCTGTTGCACAGTTCGTCGTAGAATTA
TTGCAATTCTTTAAGAAAACATACAAGACTCACTTTAATATGGACGGTGGTCCAATACAT
GATGCTTGTACAATTTTGTATTTGTTACAACCAGAATTGTTTACAATGGTACCCGTTAAT
ATCGACATTGAACATCAAAGTCCACTAACTTATGGCACTATGGCTGTCGATTTAAATCAT
GTTACAGGTAAGCCTGCCAATGCTTATTTTGCTACAGCAGTTGATGTTGAAGAAGTGTGG
AACTTGATAGATCATAAGTTACGTACATACGAATAA
>>0201|WT65_000181_(hypothetical protein)_[pos.: 223300 to 223385, length: 86, dir.: FRWD]
ATGTATGTTAAAAATGCTTCAAAAAACACAAAATACAAAAATATATGCAAAAATTTCAAT
TGCTTTATTTTAAAAGATTAAAATAA
>>0202|bglG_(transcriptional antiterminator, PTS regulator)_[pos.: 223528 to 225624, length: 2097, dir.: FRWD]
ATGAACGGGGATAATCAGCAAATACTCAGAGAAATTGTATTGAATCCTACTATTCATGGT
AAAGAACTTGAATCGATATTTGGTTTGTCTCGTAGACAACTTGGATATCGCATTCAAAAA
ATCAATTTGTGGCTTGAACAAGAGGGTTATCCAAAACTTGAAAGAACAAGCCAAGGAAAT
TTTATTGTAAGTTCTGAAATCATGACGTTATTCAAGCGAGATGTATCAGAGCAGCAAATG
TTAAACGGCAACGATGTCATTTTTAGCATAGAAACACGTCGTTATTATTTAATGCTCATG
CTTTTTAGTAAGGAAAACGCAATGTCTCTAAACCATTTTTCAATTGATTTACAAGTCAGT
AAAAATACTGTCATTCACGATATAAATCATGTGAAAGAGCAATTGGAAGATCATGGTTTG
TCACTTAAGTATTCTCGAAAACATGGTTATGAAATTGTTGGTGATGAATTTGAAGTTCGC
CGTTTCTTCATTAAGTTGATTGATCAAAGGTTGAATCATGATATTACTAAAAGTGAAGTT
TTAAAGGCGCTCAATTTAACATTCGAAGATATCGCATATCAAAAAGACAAGATCAAACAG
GTAGAACAATTTTTGAAGAGTCGCTTTATAGACAAATCACTTAGTTCATTGCCTTATGTC
CTTTGTGTGATTCGTAGACGAATTCAAAGTGGTCATGTGATTAATCCATTAAATATTAAT
TATCAGTATTTGAGGGATACGAAAGAATATCAAGCAACGGAGATTATGACGCAACATGAG
CCGGATTTGCCAGAAGCGGAAAAGTTATATTTGACATTACACTTACTTTCAACAAGTGTG
CAATGGACTGATTTGCAGGAATCAGATAACATATCGAATTTAACGATGGCCATCGCTCAA
ATGATTCACCATTTTGAACAAATCACTTTTATTAACATTGAAGATAAGGAGAAATTATCA
CAGCAACTCTTGTTACATTTAACGCCTGCTTTTTATAGGATTAAATATAACTTAACGGAT
CGGGATGAATTAATAAATCCTTTACAAGGAAATTATCAATCCTTATTTCATATGGTGAAA
CAATCATGTCAATCGTTAACTGAATATTTCGGAAAATCGTTGCCTGATAATGAAATAGCA
TATTTAACCATGTTGTTCGGAGGTAGTTTGAGACGTCAAGATGAAAACTTCGATGGCAAG
ATAAAAGCTATTATCGTGTGTACACAAGGCACGTCAGTATCACAAATGATGTTATACGAG
TTGCGAAACTTATTTCCAGAAATTATTTTCTTAGATGCGATTTCACTTAGAACATTTGAA
AATTACACATTAGATTATGACATCGTCTTTTCACCAATGTTTGTCCTAACACATAAAAAA
TTATTTATCACAAAAGTAGCTTTATCTGAAAATGAGCAACGAAAGTTACGTAAAGAAGTG
ATGAAGTACATTAATAAGGAATCGGCTGACATTGATAAGGAAATAAACAAGTTAATGGCA
TTAATTGAACGCACAACGACAGTTAATGACATTACAGAACTACGTGATGGTTTAGAAGAT
TTTATTGCGAATTATAATTCAATTTCAACTATTAATGGATCGATTGTCACACAAAATAAG
ACATTAGATTTAGCTGACTTGATACCAGCAAGGCACGTGAAAAGAATACATCATGTTGAA
AATATTGATGAAGCTATTGCTAAAGCAAGTGATGTGTTAGTTGCTAATCATTTTATTGAT
ATTAAATATATTCGTGAGATGCAACAGGTATTTGATGATTCGTATATGGTTATCATGCAA
AATATTGCTATTCCACATGCATATTCTGAAAAGCATGTACATAAAACAGCGATGAGTATG
TTGATATTACAAGAACCAATATACATGTCAGATGGGACAGCAATCCATATTATTGTACCT
ATTGCTGCTGTTGATAAAGTGACACACTTAAGAGCGTTACTACAATTGAGAGATGTGGCG
CAAGACAATGACGCAATTAAACGCATCATACAAAGTCGCAAAAATTCTGACGTTAATGAG
ATTTTAAAAAATTATTCAAATAAAGAAGCGAGGGAAAATGGATGGGACAGCAATTAG
>>0203|Q5HJD2_(phosphotransferase system sugar-specific component IIA)_[pos.: 225609 to 226076, length: 468, dir.: FRWD]
ATGGGACAGCAATTAGTGCATAAAGAAAATATAATGCTCAATTTGTCGGCAACTGATAAA
GAATCCGTATTGTCACAAATGTCAGATGTGTTATTTCAAAATGGGTTCGTGAAGTCAACG
TTTAAAGATGCAGTCATCGACAGAGAAAAAGAATTTGCTACTGGTTTACCAACGCATCTA
TGTTCGGTCGCTATACCGCATACAGATGTCGAACATATTAACCATAGAACGATAGGTGTG
GCTGTTCTAGAAAAAGAAGTGCCGTTTATTGAAATGGGAACACTTGATCAACAGACAGAA
GTGAAAATCGTTTTTATGTTAGCAATGGATAAAGTTGATGATCAACTTAAGCTATTACAA
CAGTTGATGCAAATTTTTCAAAGTGAAGAAAAATTGGAGCAGATTCTACGAACGAAAGAT
GAAACAATTTTAGCAACACTAATCAATGATTATTTGGAATATAACTAA
>>0204|Q5HJD1-gatB1_(phosphotransferase system sugar-specific component IIB)_[pos.: 226099 to 226377, length: 279, dir.: FRWD]
ATGAAACAAGTATTAGTAGCGTGTGGTGCAGGTATTGCAACGTCAACAGTAGTAAATAAT
GCAATTGAGGAAATGGCAAAGGAACACAATATTAAAGTAGATATTAAACAAATCAAAATT
ACAGAAGTTGGACCTTATGAAGACACTGCAGATTTATTAGTTACAACTGCAATGACAAAG
AAAGAATATAAATTCCCAGTTATCAACGCACGTAATTTCTTAACTGGTATTGGTATTGAA
GAAACAAAACAACGAATCTTAACAGAGTTACAAAAATAA
>>0205|Q2G2C8-gatC1_(PTS system transmembrane permease)_[pos.: 226604 to 227863, length: 1260, dir.: FRWD]
ATGAGTTACTTCACTGATTTTGTAAGGGGATTTTTAGATTTAGGTGCAACTGTTATTTTA
CCGGTTGTCATATTCTTGCTTGGCCTATTCTTTAGGCAGAAAATTGGAGCGGCATTTAGG
TCTGGTTTAACAATAGGTGTGGCTTTTGTAGGGATTTTCTTAGTCATCGATTTATTAGTT
AAAAATTTAGGGCCAGCAGCACAAGCGATGGTTAAAAATTTAGGCGTCAGTCTGAATGTG
ATTGATGTAGGTTGGCCAGCAACATCATCTATCGCGTGGGCATCATCTGTCGCAGCATTT
ATAATTCCACTCGGAATCATAGTTAACGTTGTATTGCTAGTAACTAAAGTGACAAAGACG
ATGAATGTAGATATTTGGAATTTTTGGCATTATACGTTTACAGCAGCAATGGTTTATGCC
GTATCAGGCAGTATTTGGCAAGCGTTATTAGCAGCAGTTATTTTCCAAGTTATCTGTTTG
AAAGTAGCAGATTGGACAGCACCGATGATGAGTGAGTTCTTTGATTTACCAGGTGTATCG
ATTGCTACAGGAAGTACAATTTCTTATGCACCAGGTATTTACTTAGTTAAATTGCTACAA
AGAGTACCCGGTCTGAATAAGTTAGATGCTGATCCTGAAACAATTCAAAAACGTTTTGGC
GCATTTGGAGAGTCTATCTTTGTCGGCTTAATTTTAGGTTTAGGTATTGGTGTGTTAGCA
GGTTACAAACCTGGAGACATCATTAATTTAGGAATGTCAATGGCTGCAGTAATGGTATTA
ATGCCTAGAATGGTAAAAATCTTAATGGAAGGTTTAATGCCAGTTTCAGAGTCTGCAAGA
ACATGGCTAAATAAACGTTTTGGCGAACGTGAAATTTATATTGGATTGGATGCGGCTGTA
GCATTAGGTCATCCAGCGGTTATTTCGACAGCATTAATTTTAGTACCTATCACTGTTTTA
TTAGCCGTTATTTTACCAGGAAACCAAGTACTACCTTTTGGTGACTTAGCAACTATACCA
TTTGTTGTCGCGTTTATTGTTGGTGCAGCAAGAGGAAACATTATTCATTCTGTCATTGTG
GGTACGATTATGATTGCAATTTCACTATATATTGCAACGGACGTAGCACCTATTTTCACA
GATATGGCGAAAGGTACGAATGTACAAATGCCAAAAGGTTCATCTGAAATTTCAAGTATT
GATCAAGGTGGTAATATCGTTAACTATCTTATCTTTAAACTATTTAGTCTATTCAATTAA

>>0206|gutB_(L-iditol 2-dehydrogenase)_[pos.: 227881 to 228936, length: 1056, dir.: FRWD]
GTGAAAGCTTTAGTAAAAACAAGAGAAGGACATGGCAACTTAGAACTTCTTGATAAAGAA
GTTGCAACACCGCTAGATGATAAAGTAAAGATTAAAGTACATTATGCAGGAATTTGTGGC
ACAGATATTCATACTTATGAAGGTCATTATAAAGTTAATTTTCCAGTGACATTAGGTCAT
GAATTTTCTGGTGAAATCGTTGAAGTTGGAGCAGACGTTAAAGATTTTAAAGTTGGTGAC
CGTGTCACTTCTGAAACGACATTCTATGTTTGTAATAAGTGTGAATACTGTGAATCAAAA
GACTATAATTTATGCAACCATCGAAAAGGTATTGGAACACAAGTTGATGGCGCATTTACT
AATTATGTCATTGCACGTGAAGAAAGTTTGCATCATATTCCAGATGAAGTATCGTATCAG
TCTGCAGCTATGACAGAACCATTAGCATGTGCACATCATGGCGTTTCTAAGATTCAAGTG
AACTCTGGCGATGTAGCAGTTGTAATGGGACCTGGGCCAATCGGATTACTTGTAGCACAA
GTGTTAAAAAGTAAAGGCGCAACTGTTGTGGTAACTGGATTGGACAATGACAAAGTCAGA
TTAGATAAAGCAGAAGCATTGCACATGGATTATGTAGTCAATTTACAACAAACAGACTTA
AAAACGTATATCAATGGAATTACAGACGGTTACGGTGCAGATGTTGTTGTTGAATGTTCA
GGTGCAGTTCCAGCAGCACGACAAGGTTTGGATATTTTACGCAAAAAAGGTTTCTACAGT
CAAATAGGTATTTTTAAGGATGCTGAAATTCCATTTGATATGGAAAAAGTGATTCAAAAA
GAAATAACAGTTGTTGGTAGTAGAAGTCAAAAGCCAGCAGATTGGGAACCTTCATTGCAA
CTTATGGCGGATGGTTTAGTAAATGCTGAAGCTTTGGTGACAAAAATATATGATATTTCG
AAATGGGACGAGGCGTATCAACATTTAAAATCTGGCGAAGGTATTAAAGCATTACTTAAC
CCGCTCGATTTAGATGAAAATGAAGGAGAGAATTAA
>>0207|Q5HJC7_(putative protein)_[pos.: 228938 to 229084, length: 147, dir.: FRWD]
ATGGTAGAATCAATGCTAACTTTTATGCTTGGGCCATTGAGACAAATCACTGATTTTTAT
ATGGAACATTTACTCGTAAGTAATTCTATCGTCATTGCAGGTTATTTTGCGACAGGTGTT
TTTAAAAAGAAAAAAGTTGTGAATTAA
>>0208|Q5HJC6_(putat sugar-phosphate dehydrogenase galactitol-1-phosphate 5-dehydrogenase, Sorbitol dehydrogenase gutB2)_[pos.: 229108 to 230151, length: 1044, dir.: FRWD]
GTGAAAGCTTTGAAATTATATGGCGTGGAAGATTTACGGTATGAGGATAATGAAAAGCCA
GTCATTGAAAGTGCGAATGACGTTATTGTTAAAGTACGAGCGACTGGCATATGTGGTTCA
GACACGTCACGATACAAAAAAATGGGGCCATACATTAAAGGTATGCCATTTGGTCATGAA
TTTTCAGGTGTTGTAGATGCCATTGGAAGTGATGTTACGCATGTTAATGTAGGCGACAAA
GTGACAGGTTGCCCAGCAATACCTTGTTATCAATGCGAGTATTGTTTAAAAGGTGAATAT
GCACGATGTGAAAAGTTTTTCGTCATTGGCTCATATGAACCTGGATCGTTCGCGGAATAT
GTCAAATTGCCAGCGCAAAATGTTTTAAAGGTACCAGACAATGTTGATTACATTGAAGCA
GCAATGGTTGAGCCATCAGCCGTTGTTGCGCATGGGTTTTATAAATCGAATATACAACCT
GGTATGACTGTTGCAGTAATGGGGTGTGGCAGTATAGGATTGTTAGCTATTCAATGGGCA
CGAATATTTGGTGCTGCGCATATCATCGCTATAGATATAGATGCGCATAAACTAGATATT
GCAACATCATTGGGCGCACATCAAACAATTAATTCAAAAGAAGAAAATCTTGAGAAATTC
ATCGAAAATCATTACGCCAATCAAATCGATTTAGCTATAGAATCATCAGGTGCTAAAGTT
ACGATTGGTCAAATATTGACGCTACCGAAAAAAGGTGGCGAGGTGGTATTACTCGGAATA
CCATATGATGATATTGAGATTGATCGCGTTCATTTTGAAAAAATTCTGCGTAACGAGTTG
ACAGTATGTGGCTCTTGGAACTGTTTGTCCAGTAATTTTCCGGGGAAAGAGTGGACGGCA
ACCTTACATTATATGAAGACGAAAGATATTAATGTAAAGCCTATTATTTCTCATTTTTTA
CCGTTGGAAAAAGGCCCGGAGACATTTGATAAATTAGTTAACAAGAAAGAACGATTTGAT
AAAGTCATGTTTACGATTTATTAG
>>0209|tarI1_(2-C-methyl-D-erythritol 4-phosphate cytidylyltransferase 1)_[pos.: 230679 to 231395, length: 717, dir.: FRWD]
ATGATTTATGCAGGTATTTTAGCAGGAGGTATTGGTTCGAGAATGGGAAACGTGCCATTA
CCAAAACAATTTTTAGATATTGATAATAAACCGATTTTAATCCATACAATTGAGAAGTTC
ATTTTAGTGAGTGAATTTAATGAGATTATTATTGCAACGCCAGCACAGTGGATTTCCCAT
ACACAGGATATTTTAAAAAAATATAACATTACAGATCAACGTGTCAAAGTAGTTGCAGGT
GGTACGGATCGAAATGAAACAATCATGAACATTATCGACCATATTCGCAATGTAAATGGA
ATTAATAATGATGATGTGATTGTAACTCATGATGCCGTAAGACCATTTTTAACTCAACGT
ATTATTAAAGAGAATATTGAAGTAGCAGCAAAATATGGTGCAGTAGATACAGTCATTGAA
GCAATTGATACTATTGTAATGTCTAAAGATAAACAGAACATACACAGTATCCCCGTAAGG
AATGAAATGTATCAAGGCCAAACACCACAATCATTTAATATTAAATTATTACAAGATAGT
TATCGCGCCTTAAGTAGTGCACAAAAAGAAATCTTATCAGATGCATGTAAAATCATTGTC
GAATCTGGACATGCAGTTAAATTGGTACGTGGAGAACTATACAATATTAAAGTGACAACA
CCATATGATTTAAAAGTAGCAAATGCCATTATTCAAGGTGATATTGCCGATGATTAA
>>0210|tarJ1_(CDP-ribitol synthase)_[pos.: 231388 to 232413, length: 1026, dir.: FRWD]
ATGATTAATCAAGTATATCAACTCGTTGCACCGAGACAGTTCGACGTCACATATAATAAT
GTTGATATTTATGGTAATCATGTCATCGTAAGGCCTTTATACTTGTCTATTTGTGCAGCT
GATCAAAGGTATTACACAGGTCGAAGAGATGAAAATGTACTGCGCAAAAAATTACCAATG
TCACTAGTTCATGAAGCTGTTGGTGAAGTTGTATTCGATAGTAAAGGCGTATTTGAAAAA
GGTACGAAAGTAGTAATGGTGCCGAGTACACCTACAGAGCAACATCATATTATTGCGGAG
AATTACTTAGCCTCTAGTTATTTTAGATCTAGTGGTTATGATGGTTTTATGCAAGACTAC
GTTGTGATGGCACATGATCGTATCGTTCCGCTGCCTAATGACATTGATTTGAGTACGATT
TCATACACAGAGTTAGTGTCAGTAAGTTATCATGCTATACAACGATTTGAACGTAAATCT
ATACCTTTGAAAACCAGTTTTGGTATTTGGGGTGATGGTAACTTAGGTTATATTACTGCT
ATTTTGCTACGTAAGTTGTACCCAGAAGCTAAAATTTATGTATTTGGTAAGACAGACTAT
AAATTAAGTCATTTTTCATTTGTAGATGACATCTTTACAGTAAATCAAATACCAGATGAT
CTTAAAATTGATCATGCATTTGAATGTGTTGGAGGTAAAGGAAGTCAAGTTGCACTTCAA
CAAATAGTTGAACATATTTCACCAGAAGGCAGTATTGCTTTGTTAGGCGTAAGTGAATTA
CCCGTGGAAGTGAATACACGATTAGTACTTGAAAAAGGATTAACATTGATTGGTAGTAGT
CGAAGCGGCTCTAAAGATTTTGAGCAAGTTGTTGATTTATATCGTAAGTACCCAGACATT
GTTGAAAAGTTAGCATTATTAAAAGGACATGAAATTAATGTATGTACGATGCAAGATATC
GTCCAAGCGTTTGAAATGGATTTATCGACATCTTGGGGAAAAACAGTATTGAAATGGACG
ATTTAA
>>0211|tarL1_(glycosyl/glycerophosphate transferase)_[pos.: 232435 to 234129, length: 1695, dir.: FRWD]
ATGACAAAAACGAAACAAGCAATACATATTGATAACATATACTGGGAACGTGTTCAGTTA
TATATTGAAGGACATAGTGAAGGTGTCGATTTAACATCAGGACAATTTGTTCTGAGGAAT
TTAACCGAAACAAAAACATTAGAAGCAAATGAAATGAAAATAGACGGTAATACATTTATA
TGTAGATTCAACGTCGCAATATTAGACGATGGGTATTATTTACCAATGGATAAATATTTA
TTTGTTTATCATGACCAGTTAGAGTATATTGGACAACTTAATCCAAATATTATTGATCAA
GCTTATGCGGCATTAAATGAAGAGCAAATTGAAGAATACAATGAGCTGACTACACAAAAT
GGAAAAGCAAACTATGTGTTAGCCAACGAAGCTAAAGTTTTCCGCAAAGGTGGCGTATCA
CAACATACGGTTTATACCATTACTCCAGAAATAGCAAGTGACGTTAACGAATTTGTATTT
GATATTGAAATCACCTTACCTCAAGAGAAATCAGGGGTCATTGCGACAAGCGCACACTGG
CTTCATAAACAAGGACATAAAGCTTCATTTGAAAGTAGAAGTTTCTTATTTAAAGCTATT
TTTAATATTACAAAGTTACTACATATTAAAAGAAGCAAAACAATATTGTTCACATCAGAT
TCGCGTCCGAATTTATCAGGGAATTTCAAGTATGTATATGATGAGTTGCTACGCCAAAAA
GTAGATTTTGATTACGATATTCAAACAGTATTTAAGGCGAATATTACGGATAGACGTAAA
TGGAGAGACAAGTTTAGATTGCCATATTTACTTGGTAAGGCCGATTATATTTTTGTCGAT
GATTTCCATCCATTAATTTATACGGTTCGCTTTAGACCATCACAAGAAATTATTCAAGTG
TGGCATGCCGTTGGTGCTTTTAAAACAGTTGGCTTTAGTCGTACAGGTAAAAAAGGTGGT
CCGTTTATCGATTCATTAAACCATCGTAGTTACACGAAAGCATATGTTTCATCAGAAACC
GATATTCCATTTTATGCTGAAGCATTTGGAATTAGAGAAGAAAATGTTGTACCAACAGGT
GTACCACGTACTGATGTACTATTTGATGAAGCTTATGCAACACAAATTAAACAAGAGATG
GAAGATGAATTGCCAATTATAAAAGGTAAGAAAGTTATTCTATTCGCACCGACATTTAGA
GGTAATGGTCACGGTACGGCACATTATCCATTTTTTAAAATTGATTTCGAACGTTTAGCA
AGATACTGCGAGAAGCATAATGCAGTTGTGTTATTCAAAATGCATCCGTTCGTAAAAAAT
AGACTTAATATTTCACGTGAACATAGACAATACTTTATCGATGTGTCAGATCATCGTGAA
GTCAATGATATTCTCTTTGTTACAGACTTATTGATTAGTGATTATTCATCATTAATATAT
GAATACGCAGTATTTAAAAAGCCAATGATTTTCTATGCATTTGACTTAGAAGATTATATT
ACGACACGTGATTTTTATGAGCCATATGAATCATTTGTTCCAGGTAAAATTGTGCAATCC
TTTGATGCATTAATGGATGCTTTGGACAATGAAGATTATGAGGTTGAAAAAGTTGTGCCA
TTCTTAGATAAACATTTTAAATATCAAGATGGTCGCTCAAGTGAACGTTTAGTCAAAGAT
TTGTTTAGACGCTAA
>>0212|tarF_(CDP-glycerol:polyGlycerophosphate glycerophosphotransferase)_[pos.: 234557 to 235726, length: 1170, dir.: FRWD]
ATGATTAAAACTACAATTAAAAAATTGATAGAACACAGTATATATACAACTTTTAAATTA
CTATCAAAATTGCCAAACAAGAATCTAATTTATTTTGAAAGTTTTCATGGTAAACAATAC
AGCGACAATCCCAAAGCATTATATGAATACTTAACTGAACATAGCGATGCCCAATTAATA
TGGGGTGTGAAAAAAGGATATGAACACATATTCCAACAGCACAATGTACCATATGTTACA
AAGTTTTCAATGAAATGGTTTTTAGCGATGCCAAGAGCGAAAGCGTGGATGATTAACACA
CGTACACCAGATTGGTTATATAAATCACCGCGAACGACGTACTTACAAACATGGCATGGC
ACGCCATTGAAAAAGATTGGTTTGGATATTAGTAACGTTAAAATGCTAGGAACAAATACT
CAAAATTACCAAGATGGCTTTAAAAAAGAAAGCCAACGTTGGGATTATCTAGTGTCACCT
AATCCATATTCGACATCGATATTTCAACATGCATTTCATGTTAGTCGAGATAAGATTTTG
GAAACAGGTTATCCAAGAAATGATAAATTATCACATAAACGCAATGATACTGAATATATT
AACGGTATTAAGACAAGATTAAATATTCCATTAGATAAAAAAGTGATTATGTATGCGCCA
ACTTGGCGTGACGATGAAGCGATTCGAGAAGGTTCATATCAATTTAATGTTAACTTTGAT
ATAGAAGCTTTGCGTCAAGCGCTGGATGATGATTATGTCATTTTATTACGCATGCATTAT
TTAGTTGTGACACGTATTGATGAACATGATGATTTTGTGAAAGACGTTTCAGATTATGAA
GACATTTCGGATTTATACTTAATCAGCGATGCGTTAGTTACCGACTACTCATCTGTCATG
TTCGACTTCGGTGTATTAAAGCGTCCGCAAATTTTCTATGCGTATGACTTAGATAAATAT
GGCGATGAGCTTAGAGGTTTTTACATGGATTATAAAAAAGAGTTGCCAGGTCCAATTGTT
GAAAATCAAACAGCACTCATTGATGCATTAAAACAAATCGATGAGACTGCAAATGAGTAT
ATTGAAGCACGAACGGTATTTTATCAGAAATTCTGTTCATTAGAAGATGGATACGCGTCA
CAACGAATTTGCCAAACGATTTTTAAGTGA
>>0213|tarI2_(2-C-methyl-D-erythritol 4-phosphate cytidylyltransferase 2)_[pos.: 236002 to 236718, length: 717, dir.: FRWD]
ATGAAATACGCTGGTATTCTAGCTGGAGGTATAGGCTCAAGAATGGGTAACGTACCTTTA
CCTAAACAATTTTTAGATTTAGACAACAAACCGATTTTAATCCATACATTAGAAAAATTT
ATTTTAATTAATGATTTTGAAAAAATTATTATCGCGACGCCACAACAATGGATGACGCAT
ACGAAAGATACACTTAGAAAATTCAAAATTTCTGATGAAAGAATTGAAGTCATTCAAGGT
GGTAGCGATCGTAACGATACAATTATGAATATCGTTAAACATATTGAATCAACAAATGGT
ATTAACGATGACGATGTCATTGTGACACATGATGCAGTTAGACCATTTTTAACGCACCGT
ATTATTAAAGAAAATATTCAAGCTGCTTTAGAGTACGGTGCAGTAGATACAGTGATTGAT
GCTATAGATACGATTGTTACATCTAAAGATAATCAAACGATTGATGCAATTCCAGTGCGT
AATGAAATGTACCAAGGTCAAACACCTCAATCGTTTAATATTAATTTATTAAAAGAAAGC
TATGCACAGTTGAGTGATGAGCAAAAGAGTATTTTATCTGATGCTTGTAAGATTATTGTA
GAAACAAACAAACCGGTTCGACTTGTAAAAGGTGAGTTATATAACATTAAAGTAACAACA
CCTTACGATTTAAAAGTAGCGAATGCTATTATTCGAGGTGGTATTGCCGATGATTAA
>>0214|tarJ2_(CDP-ribitol synthase)_[pos.: 236711 to 237736, length: 1026, dir.: FRWD]
ATGATTAATCAAGTATATCAATTAGTTGCACCTAGACAATTTGAAGTTACGTATAACAAC
GTAGATATTTACAGTGACTATGTCATTGTACGTCCTTTATATATGTCAATTTGTGCTGCC
GATCAAAGATATTATACTGGTAGCCGTGATGAGAATGTCTTATCTCAGAAATTGCCAATG
TCTTTAATTCATGAAGGTGTTGGTGAGGTCGTATTTGACAGTAAAGGTGTGTTTAATAAA
GGTACAAAAGTAGTTATGGTACCGAATACGCCGACAGAAAAAGACGATGTCATTGCTGAA
AACTATTTAAAATCGAGCTACTTCAGATCAAGTGGACATGATGGATTTATGCAAGATTTT
GTGTTGCTAAATCATGATAGAGCTGTACCACTACCTGATGATATTGATTTAAGTATTATT
TCATATACAGAGCTTGTAACAGTAAGTTTGCATGCTATTCGTCGTTTTGAAAAGAAATCT
ATTTCAAATAAAAATACATTTGGTATTTGGGGTGATGGTAACTTAGGTTACATTACAGCC
ATTTTATTACGTAAATTATATCCAGAGTCTAAAATATATGTCTTTGGTAAAACAGATTAT
AAATTGAGTCACTTCTCATTTGTTGATGATGTCTTCTTTATTAATAAAATACCTGAAGGC
TTAACATTTGATCATGCATTTGAGTGCGTTGGTGGGCGTGGTAGCCAATCAGCAATAAAT
CAAATGATTGATTATATTTCACCAGAAGGAAGCATTGCACTGTTAGGTGTAAGTGAGTTC
CCAGTAGAAGTTAATACACGTCTAGTATTGGAAAAAGGACTAACGTTGATTGGTAGTAGT
CGAAGTGGTTCAAAAGATTTCCAAGATGTTGTAGACTTATACATTCAATACCCAGATATT
GTAGATAAATTAGCGTTGTTAAAAGGTCAAGAATTTGAAATTGCAACAATTAATGATCTT
ACAGAAGCTTTTGAAGCAGACCTGTCTACATCTTGGGGTAAAACAGTATTAAAATGGATT
ATGTAA
>>0215|tarL2_(glycosyl/glycerophosphate transferase)_[pos.: 237758 to 239446, length: 1689, dir.: FRWD]
TTGGTTAAAAGTAAGATATATATAGATAAAATCTATTGGGAACGTGTTCAGTTATTCGTT
GAAGGACATAGTGAAAACCTAGATTTAGAAGATAGTAATTTTGTATTAAGAAATTTAACT
GAGACACGTACAATGAAGGCGAATGATGTCAAAATAGATGGGAATCAATTCGTTTGTCGT
TTCAATGTAGCTATCTTAGATAATGGTTATTACTTACCTGAAGATAAGTACTTATTAGTG
AATGAGCAAGAACTTGATTATATTGCACAGTTAAACCCAGATGTGATTAATGATGCATAT
CAAAATCTAAAGCCAGAACAAGAAGAAGAATACAACGAATTAGAAACACAAAATGGTAAA
ATCAATTTCTTATTGCAGACTTACCTAAAAGAATTTAGAAAAGGCGGCATTTCAAAGAAA
ACGGTTTATACTGTTACACCTGAAATTTCTAGCGATGTTAATGAATTTGTCCTTGATGTT
GTTGTAACGACTCCAGAAGTTAAAAGTAATTATATCGTTCGTAAATATAAAGAATTGCGT
AAGTATTTCCGCAAACAATCATTTAATACAAGACAATTTATTTTTAAAGCGATATTTAAT
ACGACGAAATTTTTCCACTTAAAAAAAGGGAATACGGTGTTGTTCACATCAGACTCTAGA
CCAACGATGTCTGGAAACTTTGAATACATCTATAACGAAATGTTACGTCAAAATTTAGAT
AAAAAGTATGATATTCACACTGTTTTTAAAGCGAATATTACAGATAGACGTGGCATCATC
GACAAGTTTAGATTGCCATATTTACTTGGGAAGGCAGACTACATCTTTGTTGATGACTTT
CACCCATTGATTTATACAGTGCGTTTTAGACGTTCTCAAGAAGTTATTCAAGTATGGCAT
GCCGTTGGTGCCTTTAAAACAGTTGGCTTTAGTCGTACTGGTAAAAAGGGTGGACCATTT
ATTGATTCATTAAATCATCGTAGCTATACAAAAGCTTATGTATCATCTGAAACCGATATT
CCATTCTACGCTGAAGCATTTGGTATTAAAGAGAAAAATGTAGTGCCTACAGGTGTTCCA
CGTACTGATGTACTATTTGATGAAGCTTATGCGACACAGATCAAACAAGAGATGGAAGAT
GAATTACCAATTATTAAAGGTAAGAAAGTCATTCTTTTCGCACCAACATTTAGAGGTAGT
GGTCATGGTACAGCACATTACCCATTTTTCAAAATTGATTTCGAACGTTTAGCAAGATAT
TGCGAAAAAAATAACGCGGTTGTATTATTTAAAATGCATCCATTTGTGAAAAATAGACTT
AATATTGCAGACAAACATAAACAATATTTTGTTGACGTTTCTGACTTTAGAGAAGTTAAT
GATATACTGTTCATAACAGATTTATTAATTAGTGACTATTCATCTTTAATATATGAATAT
GCAGTATTTAAAAAGCCAATGATTTTCTATGCATTTGATTTAGAAGATTATATTACGACG
CGTGATTTTTATGAGCCATATGAATCATTTGTTCCAGGTAAAATTGTGCAATCATTTGAC
GCATTAATGGACGCCTTGGACAATGAAGATTATGAAGGAGAAAAAGTCATTCCATTCTTA
GATAAACATTTTAAATATCAAGATGGTCGATCAAGTGAGCGTTTAGTCAGAAATTTATTT
GGTAGCTAA
>>0216|tarS_(beta-GlcNAc appending glycosyltransferase)_[pos.: 239479 to 241204, length: 1726, dir.: FRWD]
ATGATGAAATTTTCAGTAATAGTTCCAACATACAATTCAGAAAAGTATATAACAGAATTA
CTCAATAGCCTTGCGAAACAAGATTTTCCGAAAACTGAATTTGAAGTGGTTGTAGTTGAT
GACTGTTCAACAGATCAAACGTTACAAATAGTTGAAAAGTATCGTAATAAATTGAACTTG
AAAGTAAGTCAACTCGAAACAAATTCTGGTGGTCCAGGTAAACCTAGAAATGTGGCGTTA
AAACAAGCAGAAGGTGAATTTGTATTATTTGTGGACTCCGATGACTATATAAACAAAGAG
ACTTTAAAGGATGCAGCAGCATTTATTGATGAACATCACTCAGATGTCTTGTTGATTAAA
ATGAAAGGTGTTAATGGTCGTGGTGTACCACAATCTATGTTTAAAGAAACAGCGCCTGAA
GTTACTTTGTTAAATTCAAGAATTATCTATACTTTAAGCCCGACTAAAATCTATAGAACA
GCATTACTAAAAGATAATGACATTTATTTTCCAGAAGAATTAAAGAGTGCAGAAGATCAA
TTATTTACAATGAAAGCATATTTGAATGCAAATCGAATCAGTGTGTTAAGTGATAAAGCG
TATTATTATGCTACAAAGCGTGAAGGGGAACATATGAGTAGTGCGTATGTTTCACCTGAA
GACTTTTACGAAGTCATGAGATTGATTGCTGTAGAAATATTAAATGCAGATTTAGAAGAA
GCCCATAAAGATCAAATCTTAGCAGAATTTTTAAATCGTCATTTTAGTTTTTCTCGTACG
AATGGCTTCTCACTTAAAGTTAAACTAGAAGAGCAACCACAATGGATTAATGCTCTAGGA
GACTTTATACAAGCAGTTCCAGAACGTGTAGATGCATTGGTGATGAGTAAATTACGACCA
TTGTTACACTACGCGAGAGCGAAAGATATAGACAACTATAGAACTGTAGAAGAAAGTTAC
CGTCAAGGTCAATACTACCGTTTTGATATTGTAGATGGTAAATTAAACATTCAATTCAAT
GAAGGCGAACCATACTTTGAAGGCATTGATATCGCTAAGCCAAAAGTGAAAATGACAGCA
TTTAAATTTGATAATCATAAAATTGTTACTGAGCTAACGTTAAATGAATTTATGATTGGC
GAAGGACATTATGATGTCAGACTTAAATTACATTCACGAAACAAGAAGCACACAATGTAT
GTACCTTTAAGTGTCAACGCAAATAAACAATATCGTTTTAACATTATGTTAGAAGATATT
AAAGCGTATTTACCTAAAGAAAAAATTTGGGATGTTTTCTTAGAAGTCCAAATAGGTACG
GAAGTATTTGAAGTGCGTGTTGGTAATCAACGTAATAAATACGCTTATACTGCAGAAACA
AGTGCATTAATTCATTTGAATAATGATTTTTATAGATTAACACCGTATTTCACAAAAGAC
TTTAATAACATTTCGTTATACTTTACAGCTATTACATTAACGGATTCAATCTCAATGAAG
TTAAAGGGTAAAAACAAAATCATTTTAACTGGTCTGGATCGTGGTTATGTATTTGAAGAA
GGTATGGCTAGTGTCGTGCTAAAAGACGACATGATTATGGGAATGTTAAGCCAAACGTCA
GAAAACGAAGTGGAAATCTTACTTAGTAAAGATATTAAGAAGCGAGACTTCAAAAATATT
GTTAAGTTAAACACTGCACATATGACTTACTCGCTAAAATAAATAA
>>0217|tx_universal3_(rho-independent terminator)_[pos.: 241231 to 241294, length: 64]
AGGCAATGTAAAAAAGCTGATTTCTATTAATTATTTGATAGAAATCAGCTTTTTTGATAT
GCAT
>>0218|WT65_000197_(transposase)_[pos.: 241361 to 241789, length: 429, dir.: RVRS]
GGCACTAGCTTCTACTTTTGTACCATCAATAAAAATTGAATTATCATCAATAAGATTTTG
CTTTAAACATTGGCTATGGAACTGAATAAATAAAGATTCAATTAACGCATCAGTGTTAGG
ATTCACTCTAAAACGATTAATAGTTTTATAAGAAGGTGTTTGATTTTGAGCTAACCACAT
CATTCGAATACTGTCATGAAGTAATTTTTCTATTCTACGACCAGAAAATACAGATTGAGT
ATATGCATATAAGATAATTTTTAACATCATTTTTGGATGATAGGATGTTGCGCCACGATG
ATGTCTGAATTCATCAAATTCACTATCAGGTATCGTTTCAACAATTTCATTAACATATCG
CGAAATATCATTTTGAGGAATTCTAACAGAAGTTTCTATTGGTAGTGTAAGTTGGGCAAA
GTGTCTTAT
>>0219|txbi_universal1_(bidirectional rho-independent terminator)_[pos.: 241984 to 242055, length: 72]
TGTATAAATAGAGAACAGCAGTAAGATATTTTCTAATTGAAAATTATCTTACTGCTGTTT
TTTAGGGATTTA
>>0220|scdA_(iron-sulfur cluster repair protein)_[pos.: 242167 to 242841, length: 675, dir.: FRWD]
ATGATAAATAAAAATGACATAGTAGCAGATGTAGTAACAGATTATCCGAAAGCAGCAGAT
ATTTTTAGAAGCGTAGGTATAGACTTTTGCTGTGGTGGACAAGTAAGTATAGAAGCAGCA
TCCTTAGAAAAGAAAAATGTAGATTTGAACGAATTATTACAGCGTCTCAACGACGTTGAA
CAAACGAATACACCAGGTTCGCTTAACCCTAAATTTTTAAATGTTTCGTCACTTATTCAA
TATATTCAAGCAGCATATCATGAACCTCTTAGAGAAGAATTTAAAAATTTAACACCTTAT
GTGACGAAATTATCGAAAGTACATGGACCTAATCATCCATATTTAGTCGAGTTAAAAGAA
ACATATGATACATTTAAAAATGGCATGTTAGAGCATATGCAAAAAGAAGATGATGTTGAT
TTTCCAAAACTAATTAAATATGAACAAGGTGAAGTAGTAGACGATATTAATACAGTGATT
GATGATTTAGTATCTGATCACATCGCAACGGGACAATTGTTAGTGAAAATGAGCGATTTA
ACATCAAGCTATGAACCACCGATAGAGGCATGTGGTACTTGGCGACTCGTTTATCAGAGA
TTAAAAGCACTTGAAGTGTTAACACATGAGCATGTTCATTTAGAGAATCATGTTTTATTT
AAAAAAGTATCATAA
>>0221|lytS_(two component sensor/regulator, sensor histidine kinase)_[pos.: 243087 to 244841, length: 1755, dir.: FRWD]
GTGCTATCGCTAACAATGTTATTACTTGAGCGTGTAGGTTTAATTATTATTTTGGCCTAT
GTGTTGATGAATATTCCATATTTTAAAAACTTAATGAATCGTCGACGTACATGGAAAGCA
CGTTGGCAATTATGTATTATTTTCAGTTTGTTTGCCTTAATGTCTAATTTAACTGGTATC
GTCATCGATCATCAACATAGTTTGTCAGGAAGTGTGTACTTCCGTTTAGATGATGATGTA
TCTTTAGCTAACACACGTGTATTAACGATAGGTGTCGCAGGATTAGTTGGTGGACCTTTT
GTAGGTCTATTTGTTGGCGTTATTTCAGGTATTTTCAGAGTGTATATGGGTGGGGCGGAT
GCACAAGTTTATCTTATCTCATCTATATTTATCGGTATAATTGCTGGTTATTTTGGCTTA
CAAGCTCAAAGACGCAAGCGTTACCCGAGTATTGCGAAAAGTGCCATGATTGGAATTGTT
ATGGAAATGATTCAAATGTTGAGCATTTTAACATTTTCCCACGACAAAGCATATGCGGTT
GACCTCATATCATTAATTGCACTACCAATGATTATTGTTAATAGCGTTGGTACGGCGATT
TTTATGTCTATTATCATTTCAACATTAAAGCAAGAGGAGCAAATGAAGGCTGTTCAAACA
CATGATGTACTGCAATTGATGAACCAGACATTGCCGTATTTTAAAGAAGGATTGAATAGA
GAATCGGCACAGCAAATTGCGATGATTATTAAAAATTTAATGAAAGTATCTGCCGTAGCA
ATTACAAGCAAAAATGAAATCTTGTCGCATGTAGGTGCAGGTAGTGATCATCACATACCA
ACAAATGAAATATTAACAAGTCTGTCTAAAGATGTATTGAAATCAGGGAAGTTGAAAGAA
GTTCATACTAAAGAAGAGATTGGTTGTAGTCATCCGAATTGCCCGCTTAGAGCAGCTATC
GTGATACCACTTGAGATGCATGGTTCTATCGTCGGTACATTGAAGATGTATTTTACAAAC
CCTAATGATTTAACTTTTGTGGAACGTCAACTTGCAGAAGGATTGGCAAATATTTTTAGT
AGCCAAATTGAACTTGGTGAAGCCGAAACGCAAAGTAAGTTATTGAAAGATGCTGAGATT
AAGTCATTACAGGCACAAGTGAGTCCACATTTTTTCTTCAATTCAATTAACACGATTTCA
GCTTTAGTTAGAATAAATAGTGAAAAGGCACGAGAGTTACTATTAGAATTGAGTTATTTT
TTCAGAGCGAATTTACAAGGCTCAAAGCAACATACGATTACTTTAGATAAAGAGTTAAGT
CAAGTGCGTGCATACTTATCACTCGAACAAGCACGTTATCCAGGAAGATTTAATATCAAT
ATTAATGTTGAAGACAAATATCGCGATGTGCTTGTACCACCATTTTTAATTCAAATTTTA
GTTGAAAATGCCATCAAACATGCGTTTACGAATCGAAAGCAAGGTAACGATATTGACGTG
TCAGTGATTAAAGAAACTGCAACACATGTACGTATTATTGTACAAGATAATGGTCAGGGT
ATTTCTAAAGATAAAATGCATTTGTTGGGAGAAACATCTGTAGAATCAGAATCTGGAACT
GGTAGTGCTTTAGAAAATTTAAACTTACGCCTAAAAGGATTATTTGGAAAATCCGCAGCA
TTACAATTTGAATCGACATCGAGCGGTACCACTTTTTGGTGTGTACTTCCTTATGAAAGA
CAAGAGGAGGAATAA
>>0222|lytR_(two component sensor/regulator, transcriptional regulator)_[pos.: 244844 to 245584, length: 741, dir.: FRWD]
ATGAAAGCATTAATCATAGATGATGAGCCATTAGCACGTAATGAATTAACATATTTATTA
AATGAAATTGGTGGTTTTGAAGAAATTAATGAGGCAGAAAATGTAAAAGAAACATTGGAA
GCATTACTGATAAATCAATATGACATTATATTTTTAGATGTCAATTTAATGGATGAAAAT
GGAATCGAATTAGGAGCTAAAATTCAAAAGATGAAAGAGCCACCTGCGATTATTTTTGCA
ACTGCACATGACCAATACGCAGTACAGGCATTTGAATTAAATGCGACAGACTATATTTTG
AAACCGTTTGGTCAAAAACGTATTGAACAAGCAGTCAATAAAGTTCGTGCGACTAAAGCC
AAAGATGATAATAGCGCAAATGCAATTGCGAATGATATGTCGGCGAATTTTGATCAAAGT
TTACCTGTTGAAATTGACGATAAAATTCACATGTTAAAGCAACAAAATATTATTGGGATT
GGCACACATAATGGTATTACAACCATACATACAACGAATCATAAATACGAAACCACAGAG
CCATTGAATCGTTATGAAAAACGATTGAATCCTGCTTATTTCATACGTATTCATCGTTCA
TATATTATTAACACGAAACACATTAAAGAAGTACAACAATGGTTTAACTATACTTATATG
GTAATATTGACAAATGGTGTCAAGATGCAAGTTGGACGTTCATTTATGAAAGATTTTAAA
GCGTCGATAGGATTACTTTAA
>>0223|lrgA_(antiholin-like protein)_[pos.: 245697 to 246140, length: 444, dir.: FRWD]
ATGGTCGTGAAACAACAAAAAGACGCATCAAAACCAGCACACTTTTTTCACCAAGTCATT
GTAATTGCTTTAGTACTCTTTGTATCGAAAATAATTGAATCATTTATGCCAATTCCTATG
CCTGCATCAGTAATCGGTTTAGTATTATTATTTGTATTATTATGTACTGGTGCTGTTAAG
TTAGGCGAAGTCGAAAAAGTAGGAACGACACTAACAAATAACATTGGCTTACTCTTCGTA
CCAGCCGGTATCTCAGTTGTTAACTCTTTAGGTGTCATTAGCCAAGCACCATTTTTAATC
ATTGGACTAATAATCGTCTCAACAATACTATTACTTATTTGTACTGGCTATGTCACACAA
ATTATTATGAAAGTTACTTCGAGATCTAAAGGTGACAAAGTCACAAAAAAGATCAAAATA
GAGGAGGCACAAGCTCATGATTAA
>>0224|lrgB_(antiholin-like protein)_[pos.: 246133 to 246834, length: 702, dir.: FRWD]
ATGATTAACCACTTAGCACTAAACACACCATACTTCGGAATACTGTTATCCGTTATACCA
TTTTTCTTAGCGACCATATTATTTGAAAAAACAAATCGTTTCTTCTTATTCGCACCGCTA
TTTGTCAGTATGGTATTTGGTGTGGCCTTCCTCTATTTAACAGGCATTCCGTATAAGACT
TACAAAATAGGTGGAGACATTATTTACTTCTTCTTAGAACCGGCAACAATCTGTTTTGCG
ATTCCGTTATATAAAAAGCGTGAAGTGCTTGTTAAACATTGGCATCGTATCATCGGAGGT
ATTGGTATCGGTACAGTTGTAGCGTTATTAATTATTTTAACTTTTGCGAAGTTAGCACAA
TTTGCCAATGATGTTATTTTATCAATGTTACCTCAAGCAGCAACTACAGCGATTGCGTTA
CCAGTATCAGCTGGTATCGGTGGTATAAAAGAATTAACATCATTAGCAGTTATTTTAAAT
GGTGTCATTATTTATGCCCTAGGTAATAAATTCTTGAAGCTTTTCCGAATTACTAACCCT
ATTGCCCGAGGATTAGCACTTGGAACAAGTGGTCACACATTAGGTGTAGCACCAGCCAAA
GAATTAGGACCTGTAGAAGAATCAATGGCAAGTATAGCATTAGTGTTAGTTGGTGTAGTT
GTTGTAGCAGTTGTGCCTGTCTTTGTAGCAATATTCTTCTAA
>>0225|Q5HJB2_(putative transcriptional regulator, GntR family)_[pos.: 246942 to 247646, length: 705, dir.: RVRS]
TTACTTTTTACTAGGAATATAAAACTGTGCATGACGATAATGAAATACGATGTCAGACGA
ATCAAAGGGTTTGCCAGTCATTGTATAAAAAGTCTGGTGGTAACGTAAACATGGTTCACC
TGTAGACAATTGTAGTAATGAAGCTTCACTTGATGTGAGTTTATCTACATTAAAGAAAAT
ATCTGAAAAACCAATACGAAGTTTCATGTTTGATTCTAAATAATCGAAGATAGAGCCCTT
AGCAATATCATCATTTAAATATTTCACGATTTCTTTATGATAATAAGAATATTCGATACA
TAAAACATCATCGTCCACGAATCTTAATCGCTCTAAATAGTAGACGGTATCATCTGCATT
TAATTGGAGCTCATCTTGCACAGATTTAGGTGGCGTTGCCATCTCCTTAAAAACAAGTAC
CTTGCTTGTCATTCGATGTTCACCTAAACTTTTAGAGAAACCATTAGTCTTAAAGACGTT
GATACGATTGGCATCTGCAATGTTTCTCACATAAATACCACTGCCTTGTGCTTGATAGAT
CAAACCATCTTGTTCCAATAATCCTAATGCTTTAATGATAGTACTCTTACTTACTTGATA
ACGTTCTTTTAATTGCGTCACGCTTGGCAATTTATCACCGGGTTTGAAATTAGATTGATG
TATAAACGCATTAAGTTGCTTAGCAATATGTTCATACTTTAACAA
>>0226|Q1YAD5-ptsG3_(PTS system, IIA component)_[pos.: 247795 to 248586, length: 792, dir.: FRWD]
ATGAGTAATAAATATAAAGACCAAGCCCAAGACATTCTTACAGCTGTGGGTGGTGTCGAA
AACATTGTTGATGTAACGTATGACACGAAGTGCATTACAATTCATATGCAACATACAATT
CCTTCTACAGCAAATGAAGTGAAACAAATAGTTGATGTGACATCTGTAGCAGAAAATGAT
GTGCAGTTAGTCATAAAATTAAACGAAAATGTCGATGAAGTGTATCAGCAATTACAGCGA
CTAATTAAGAATGCTAATGTTGAAGAGGGTGCGAATACTGACAATATTAATAGCCAAGAT
ACAAGTTATACATCTCAAGTAAAAGTAACAACACCAATTTTAGTGAAAGCACCAATCGCT
GGTCGTCGTATTTTACTTAAAGAAGTAAGAGATTCAATTTTTAGAGAGAAAATGGTAGGT
GAAGGCTTGGCAATCAAAGCTCATGAAGAATCCAAAGTAATCGCACCGGTCAATGGTTTA
ATATCTATGATTGTACCAACTAAGCATGCAGTTGGTATTCAATCAGAAGACGGTGTGGAC
ATAGTCATTCATATTGGTGTGAATACAGTTGACTTGGAAGGTAAAGGATTCAAGTGCTTT
GTAAAGCAAAATGATCGTGTTGAAGCAGGGCAAACGTTGTTACAATTCGACCAGCAATAT
ATACAACAACAAGGCTACAATGCTGACGTTATTGTCGTTATTAGCAACTCTGCCGATTTA
GGAAAAGTAGAACTGACAATGAATGAAATCATTACGACTGAAGATGTTATTTTTAAAATA
TTTAAAAACTAG
>>0227|bglA_(putative 6-phospho-beta-glucosidase)_[pos.: 248602 to 250038, length: 1437, dir.: FRWD]
ATGACAAAATTACCGCAAAATTTCATGTGGGGTGGCGCACTTGCCGCAAATCAATTTGAA
GGTGGATATGATAAAGGTGGTAAAGGATTAAGTGTAATTGATGTTATGACGAGTGGTGCA
CATGGCAAAGCACGTCAGATTACAGAATCTATAGATCCCAATCACTATTATCCAAATCAT
GAAGGTATTGATTTTTATCATCGTTATAAGGAAGATATTGCCTTGTTTAAAGAAATGGGA
TTGAAATGTTTACGTACGTCGATTGCGTGGACACGTATCTTTCCGAATGGGGATGAAGAT
GTGCCAAATGAAGAAGGACTTGCCTTTTATGATCGTATCTTTGATGAATTAATTGCAAAA
GGTATTGAACCTGTTGTGACGTTATCACATTTTGAGATGCCACTTCATTTAGCGAAACAT
TATGGTGGATTTAGAAATAGAGAAGTTGTCGATTATTTTGTCCATTTTGCGCGTGTTGTA
TTTGAAAGATATAAAGATAAAGTGACATATTGGATGACGTTTAATGAAATTAATAATCAG
ATGGACACATCAAATCCTATCTTTTTATGGACGAATTCTGGGGTAGCATTAACAGAAAAT
GATAATCCCGAAGAAGTCTTGTATCAAGTAGCACATCATGAACTTTTAGCCAGTGCTTTA
GCGGTTCGTCTTGGTAAAGAGATTAATCCGAAATTTAAGATTGGAACAATGATTTCACAT
GTACCCATTTATCCATATTCGTGTCATCCGAAAGATATGATGGAAGCACAAATTGCGAAT
CGCTTACGTTTCTTTTTCCCGGATGTTCAAGTAAGAGGTTATTATCCAAGCTATGCTAAA
AAAATGTTGGCACGAAAAGGATATGATTTTGGATGGCAAGAAGGGGACGACAGTATTTTA
CAGCAGGGCACGGTTGATTATATTGGCTTTAGTTATTACATGTCTACGGCTGTAAAACAT
GATGTTGATACTACAGTTGAAAACAACATCGTCAACGGTGGTTTGAATCATTCTGTGGAG
AATCCGCATATCGCAACGAGTGATTGGGGTTGGGCGATTGATCCAGATGGCTTAAGATAT
ACATTGAATGTGTTATATGATCGTTATCAGTTGCCACTTTTTATTGTGGAAAATGGTTTT
GGTGCAGTTGATGAAGTGGTAGATGGACATATTCATGATGATTATCGCATTGAATATTTA
AAAGCACATATTACAGCAGCGATAGAAGCAGTTGATCAAGATGGTGTAGATTTAATCGGT
TATACGCCATGGGGAATCATTGATATTGTTTCATTTACAACCGGTGAAATGAAGAAACGC
TATGGTTTAATATATGTTGATCGAGATAATGATGGTCATGGCACGATGGAACGCTTGAAA
AAAGATTCGTTCTATTGGTATCAACAAGTGATAGCATCAAATGGAGATAAATTATAA
>>0228|Q5HJA9_(putative methyltransferase)_[pos.: 250607 to 251368, length: 762, dir.: RVRS]
TTAGTGCTCTTTTTTAGCGACAAAAGTAATATAATTCATATCTTTACGCAATTTAGTCAT
CGTTTTAAACATTTTGCAAAACATTGGTCGATTTTCTTTTTTAAAAGCATTGTTGATAAT
CTTTATAGTTCCAACAATACCTTCGTCATAAATTAAACCTTTTGGTGTCATTAAACTCAT
TGGACCAGTATGATAATGCACATGATTAAAACCAGCTTGATGATATAAATCTAACCAGCC
AAGTTTCGTCTGCGGTGAGACATTGACATTAATTGCTGCAGATAATGATTTAACTACATG
TGTGGCATGTGATTCATTAACGATGACAATATCATGTGTTAACAAGATACCCCCAGGCTT
TAAGACTCGGTAGTACTCGCGTAATGCTTTTTCCTTTATGGCGATGGGTAACATTGTTAA
CATTGCTTCATTTAAAACGATATCGAATTGATTGTCATCAAAGGGCAATTTAGCAGCATT
CGCTTGTTGAACTTGAATATATGATTCAAGGCCTGCTGCTGAAATATTTTCCTGTGCTTT
TTCTAATGCTTTCTTATTTATATCAACGCCTTGAATGTGACAGCCGTATGTATGAGCTAG
ATAAATAGATGTTGTGCACATATTACATGCCACTTCTAACACTTGTTTATCTTGTGAAAA
TGCCCCTTGTTGTATTAACCAATCTGTTGCTTCTTTACCACCGGGGCGTAGACGAGTTTT
TCCTAATTTAGCTAAAAATGTATGACCAGCTTCTTTGGACAT
>>0229|WT65_000207_(hypothetical protein)_[pos.: 251387 to 251521, length: 135, dir.: FRWD]
TTGATAATTATTATCATTAATATAGCATATTTATATACGATAATTTGGAAGTTAAAAAGA
TTACAAAAAATTGTCACTTCATTTATAACTAAACATGAGTCATCAAGCATAGGTTTAGTG
GAAAATTATTTCTAA
>>0230|rbsK_(ribokinase)_[pos.: 251619 to 252533, length: 915, dir.: RVRS]
TTAAACTTGATTTACTTCTTCTAGTAGAGGAATAGATGCTTGCGCGCCGTGTTTTTGTAC
AGTGAGTGAGCTCGCTTTATTACCAAAATCAATAGCATCTGCTAAGTTATCTTGCGACTT
GTTTAAGCGACTGACAAATGCACCAATAAATGTGTCGCCTGCAGCGGTTGTATCAATCGC
ATTTACTTTATAAGCTTCGATGTGTTGGCTTTGATTTTTAGTAGCAAAATATGTACCTTG
CTTACCTAACGTAATCAAAACAGTCTTAATGCCTAAAGATAAAAAGTAATTAGCATTGTC
TTTCATAGATTGTTCATTAGTTACTTTAATCCCAGATAACAATTCGGCTTCTGTTTCGTT
TGGCACAATAATATCGATTAGTGACAATAATTCATTAGGTAATGCTTTCGCTGGTGCAGG
ATTTAATACTGTCGTCACACCATGTGACTTGGCAATTTCAAATGCAGATATAATAGCCGG
GATGGGTACTTCTAATTGTGCAACGACAAAGTCTGCATTGATTATAGCGTCTTTTGCGTT
AATAACATCTTCAGGTGTCATCGTCATATTCGCACCACCATAAACATAGATGGTGTTTTG
TCCTTCTGCATTCACAGTGATAAAGGCTTGGCCCGTTTTTGCTTCAGTTGTTTTGATAAT
ATATGATGTATCAATATGAGCCGCTTTAAAATCTTCTAAGATGAAATCAGCAACGCCATC
AGTGCCAATTTTAGTAATAAATGTTGTGTCTGCTTGCATGCGTGCAGTGGCAATAGCCTG
GTTGGCACCTTTACCTCCGCCGAATGCTTTTTGTGCTTCTTCAACATGTAATGTTTCGCC
TGGTTGTGCATATCTTTCAACTGTTAAAAATTGATCGACATTCGTTGAACCTAAAATAAC
AACTTTGTTGGTCAT
>>0231|rbsD_(D-ribose pyranase)_[pos.: 252561 to 252965, length: 405, dir.: RVRS]
TTAAAAAGTAACATTCGATTCTAATGCAATATTAGAGTAAGGCGTTGTTTCACCAGTACG
AATATTACCTTTATTTAATGGGTGAGCTAAGTTACTTTTCATTTCTTCGTGAGGAATGAA
AATGATTTCGATTTCCGATGAAATCAATTGTTTAATTTGTTGCAATTGTGTAGGGTTATG
TTCTTTTATTTCTTCTGCTAAGTATATTTTTTGGATTTCCATTTCTTCTAACACTGTAGC
TAAGACATCAATAAAGCGTGGTAAGTTTTTAGTGACAGCTAGGTCGATACGGCGATGATC
ATTTGGAATTGGCATGCCAGCGTCATTAATTGTTAATAGGTCAAAATGACCAATTGTCGC
GATTGCTTTTGAAATATGTTCATTTAAAACAGCTGATTTTTTCAT
>>0232|rbsU_(ribose uptake protein)_[pos.: 252980 to 253861, length: 882, dir.: RVRS]
TTATTTTATAAATACTGTAACAGAAGCGGCTACTAAAATGAGTACTAAGCCGATAATTGT
AATAATCATTTCTTTTGACGTTTTATGTTGTTTTAAGAAATAAATACCAGTTAATGTAGC
AAGCACAACGGATGTTTGAGAAAGAATAAATCCAGTTGCTAAACCATTCATATTAGGTTG
TGCTGAAATAAGATATGTTAAGGCACCAAATGCAAAGAAGAAACCTGAAATAATTTGTAA
CCACGTAATTTTATTACGAAATGGGTTCTCTGCTTTCATATTCATAAAGCCATAAATGAC
TGCAACAATTACCATACCCATTGCTTGAGGTAAAAAGGCAGTTAGGCCATCAATAGAAGT
TGCTTGTGGTGCGGCTGAATATAACCAGTATCCAAATTCACCAATTAACAGAAGAATCAC
TGCACGACGTAAATTTTTGGCGTTACTTGCTTCTTTGCGTTCACTCCAAACTGTCATACG
CGCACCAATTAAAATAACGACTAAAGCTGTAAAGCCAATGATTTTATGACCAATGCCCGG
CCAATTTCCTAATGCAAAGACACCCCATAAAGATGCGCCTAATAATTGGAATGCTGTTGT
GACAGGCATGGCACGAGATGAACCGACTAATTCGAACGCTTTAAATGTAATGATTTGTCC
GAATCCCCATCCCGCACCTGATAATAAGGCGAATAGTAAATTTGTTCCAGTAGGGAAGCC
ACTTGATGTGACTACGGCTAATATAATAGCGAAGATTAACGTACCTACAGTAGCACCGAT
AATTTGATGTACAGGTTTACCACCAAACTTTGAAGCGACTGTTGGGAAGAATCCCCAGCC
AATTAAGGGGCCTAACCCGATAAGTAATGCAACAATGCTCAT
>>0233|rbsR_(ribose operon transcriptional repressor)_[pos.: 254093 to 255091, length: 999, dir.: RVRS]
TTAGTTTGAAAGATGATAGCCAGTTGTTGCACGAATTTTTAAAGTCGTTGGTAATTCAAT
CATGTCAATGGTTTTATCTAAGTGCTGTAATCGTTGAAGTAATAAGGTTAAAGATGTTTT
GCCAATATCAGTTATAGGTTGTGCCACAGTAGTCAAAGGTGGCGTGACATACGCGGCATA
ATCAATATCGTCATAACCTATTAATGAGATATCTTTCGGGATACTGATGCCATGTTCAAT
TAGTCCTCGTAAAATGCCAATAGCGAGTTCATCGTTAATAGCGAAGATTGCAGTGGCAGA
TTGAACCATGATGTCATCAACAATGGTTAGCCCACCGCGCTTAGATAATTCAGTATGGAC
GATTTGTGGTTCGGGCAATTGATTCGTGCGCAAAGTATCAACAAATCCAGCGACACGAGT
CGACATATTCGCCATCATGTCATATGGTGCAACAATCATCATATTGTTGTGACCGAGTTC
TATTAAATGTTGTGCTGCAAGTTGTCCGCCTTGATATTCATTTGTCCGAACAAAATCTGT
ATAACCTTGATGGTCATTTTGATCCAGTACGACATAAGGTACATGATGTTTCTTTAGATA
ATTATTTAGGACGTCCGGGGATGAAATGTATTGTGCGATAATTAATCCGTCAATACCTCG
CTCAATTAAATGTTTAATATTGTCATACAAATCAGTTGCTGTAGATGTTAAAAAGCATAA
ATCAACATCAGATGGTTTGTGGTCATGAATACTTTGCATCAGTGCTGAGAAAAACGGATT
TGTTAAGCTAGGCAAAATGACGCCAATAGTTTGAATTTTACTGCCGCGCAATTGTTTTGC
ATGTTTGTTAGGGGCATAGCCTAAACGTTCTGAAACAGCATGTACGTTTTTTATCGTTGT
TGCGGAAAAACGACTATCATTATGATTTAAAATATGTGACACCGTAGTAACTGATACACC
AGCTTCTCTAGCAACATCTTTAATTGACACTTTTTTCAT
>>0234|Q5HJA4_(putative protein, NADH-quinone oxidoreductase subunit L)_[pos.: 255242 to 255382, length: 141, dir.: FRWD]
TTGAGGCGAGAGAATATATTATTAAGGTTAAATAACTTTTAATGATTATGATAACAAGAA
TTTTAAAATGTTTATTGTGATGAAAAATACAAAAGTCATTATTTTAAAGAATAAAATATT
TGTTTTTGAAAAAAGTATTAA
>>0235|Q5HJA3_(putative protein)_[pos.: 255472 to 255864, length: 393, dir.: FRWD]
ATGCAATTCAAATTAAAAGAAGAAGAGATTATTAGTTTTTTAGAATTGAAATATCCAGAA
AAAGAGTTCGAATATGGTCGTTTGTTAGTTGGACAACATAAGCGAGATGATTTAGATGTT
TATTACTTTGGTGATACGTTTTTAATGTGCACGATTATTTCATTCAAGACATTTGAAATT
AAAGAAACAGTAGAATTATCATATGATGCTGTTAATCGTATTGTGTTAAAAGATGGATGG
TTATTTAGAAAAATGAGAATAGAAACAATGCAAAAAGTGTTAAAATACGGTACATCTAAA
TTAATGTTAACTGATTTTCAAAAGGATAATTATAATAAATATATTCAAGGTCAGAAACAA
CGCGTGATATTTGAAAATGGCCATTTTGTCTAA
>>0236|yusP_(major facilitator superfamily transporter)_[pos.: 255993 to 257369, length: 1377, dir.: RVRS]
TTAAGATTTAACTGTTTTTGGAATAATCATGTATGCAGACAATGAGCCGAGTATCATTAA
TACAATGCTGACGATAAATGTTACAGTTGCAGCTACACTTGGTGCATAGTTTAGTTGTAA
CATACTGAAAACTGTAGTACTTAGTGCTATACCAAAGGCGCCACCTAGTGTGCCACTCAT
TTTATATAATCCTGTAGCTAAACCAACTTTTTCATTAGGCATACTGAAAATTGCAATTGT
AAGACCGGGTGTTGCGACTAAACCATTTCCGATTGCGCAAATGACAAACCCAATAACAAC
AGCAATGATATATTGTGATGGTTGAAGTGATGTCATGCTAATAATAGTGATGCCGATGAC
AGGGAACAACGGACCAATGATGAGCATCAATTTGCCACCGAAACGTAATGTTGCTTTTTC
ACCTAAACGAATCATCGCAACTGCCACAATGGCATATGGCAATGTAACAAGTCCAGATTG
CGCAGCTGATAAACCAAGGTGTGTTTGAGCATATATGAAAAAGACCACTGTTACGCCTAG
ACCACTATTTAAAACAAAGTTATTTAAAAATGCACCAATGAACGGACGGTTGCTTAATAC
TGAGAAATCAATAAAAGGTACTTCATGTCGACGTTCGATGATGATGAATATCAACGTAGT
GATGATAAAAATGCTCAGACAAATGAATGAAAATGTACTAAACCAACCTTGTTCGAATCC
TTGTGTTAACAATAATGTAAAGCTACCAATCATAACAGCGAAAATAGACATACCTTTGTA
ATCGAATGGATGACGATGGCTATGTTGACTTACTTTTTCAGGTGTGCCTTTTAGAAGCAA
TATGGCAATGAAAGCAATGACTATACTAATGATGAAATTCGTTTGCCATCCGAAATTTGT
GCCAATTAAACCGCCGATAACACCAGCTAGGCCGATGCCACCAACAGTACTAATCATTAG
ATAACTAATCGCTCGTCTTAAATAATCTCCTTTAAATTGATTATTTAAAACGCCAACTGT
TGAAGGTAACAAGATAGCTGCTGATAGACCTTGTAAAATTCTACCGATGATGAGCAGTGC
AGTGATGTCCGATATAATTAATAGAAGAGATGCAACCATACTGATTATGAGACCCATGTA
TGTCATTCTCAGTTGTCCTATTTTATCAGCAATATCACCTGCAGCCACCATGAAGATACC
TGTGGCGAAGGAAGTTAAACTAATAGATAAATTTAACACGGCAGGAGAGGTTTGATACGT
TTGACCAACGAGAGGTCCTATATTAATAAATGATTGTGCAAACAACCAATATGTTAATGC
AGACAACATAATCGCAATAATAATATTACTGCGTGGTGAAGATTGTGTGTTATTCAC
>>0237|yxeI_(choloylglycine hydrolase family protein)_[pos.: 257603 to 258595, length: 993, dir.: FRWD]
ATGTGCACAGGATTCACAATACAAACTTTAAATAATCAAGTACTTCTTGGACGCACGATG
GATTATGATTATCCATTAGATGGTTCGCCAGCAGTGACGCCTAGAAATTATCGTTGGACA
TCTCGCACTGGCACGACAGGCCAAACGCAATATGGCTTTATTGGTACAGGAACAGATATG
GAAGGTTTTATTTATGGTGATGGTGTTAATGAACATGGCGTTGCCATTTCAACACAATAT
TTCCGAGGTTATAGTTCATATGGCTCAACACACAAAGCGGACGCGATGAATATTACGCAA
AATGAAATTGTGACATGGATTTTGGGATATACAACAAGCATTGAAGATATGAAACAACAA
GCATCCCAAATACATGTTGTAGCTGTATATTTAAATGATATCGGTGAAGTTCCGCCATTG
CATTATCATGTTTCCGATGCAACTGGACAATCAGTCGAAGTTTCATTTAAAGAGGGTGAA
GTGGTTATAAAAGATAACCCTATCGGTGTCTTAACAAATCATCCAGACTTAGATTGGCAT
TATAGTAATTTAAGACAATATATGAATATTTCTCCTTATCCAGCAACAGCAAATTTATTG
GAAGGTGTAACGATTGAACCTTTAGGCAATGAAGCAGGTACATTTGGATTGCCAGGTGGA
TTTACTTCAACTGAGCGCTTTGTGAGAATGGCATTTATGAAAGCAAACATTGCTCAAAAC
AATGATAAAGAAATGGATTTAATGAATGCATTTTATTTATTAGATGCGGTAAATATACCG
ATTGGAATTGTACGTCCGCATGATGCGGACAATCACTATACGATGTATCAGACCGTAATA
AATTTAACTACAAGAACGTTATATATTAAGTATTATGGCAGCAATGAAATAGTAGCATTA
AAGCTCACAGATGATTTAATTAATAGAAAAGATATGACGATTTTTAAGCCTGAGAAGCAT
ATCACTATTAGAAAGTTGAATGACAATCAATAG
>>0238|lytM_(lysostaphin)_[pos.: 258921 to 259871, length: 951, dir.: FRWD]
ATGAAAAAATTAACAGCAGCAGCGATTGCAACGATGGGCTTCGCTACATTTACAATGGCG
TATCAAGCAGATGCAGCAGAAACGACAAACACCCAACAAGCACATACACAAATGTCAACA
CAATCACAAGACGTATCTTATGGTACTTATTATACAATTGATTCTAATGGGGATTATCAT
CACACACCTGATGGTAACTGGAATCAAGCAATGTTTGATAATAAAGAATATAGCTATACA
TTCGTAGATGCACAAGGACATACGCATTATTTTTATAACTGTTATCCAAAAAATGCAAAT
GCTAATGGAAGCGGTCAAACATATGTGAATCCAGCAACAGCAGGAGATAACAATGACTAC
ACAGCGAGTCAAAGCCAACAACACATTAATCAATATGGTTATCAATCAAATGTAGGCCCA
GACGCGAGCTATTATTCACATAGTAACAACAACCAAGCGTATAACAGTCATAATGGTAAT
GGAAAGGTTAATTACCCTAATGGCACATCTAATCAAAATGGCGGATCAGCAAGTAAAGCG
ACAGCTAGTGGTCATGCGAAAGACGCAAGCTGGTTAACAAGTCGTAAACAACTACAACCA
TATGGACAATATCACGGTGGTGGTGCGCATTACGGTGTCGACTATGCAATGCCTGAAAAT
TCACCAGTTTACTCATTAACTGATGGTACAGTAGTACAAGCAGGTTGGAGTAACTATGGT
GGTGGTAATCAAGTAACGATTAAAGAAGCGAACAGTAATAACTACCAATGGTATATGCAT
AATAATCGTTTAACTGTTTCAGCTGGTGATAAAGTCAAAGCTGGTGACCAAATTGCATAT
TCAGGTAGTACGGGTAATTCAACAGCACCTCACGTACACTTCCAACGTATGTCTGGTGGC
ATCGGTAATCAATATGCAGTAGACCCAACGTCATACTTACAAAGTAGATAA
>>0239|Q5HJ98-ybhF_(putative ABC transporter, ATP-binding protein)_[pos.: 259923 to 260582, length: 660, dir.: RVRS]
TTAATAATAGGTATAAGCCCATTGCTTGTCCTCTAAAACATGTTGATAAAAAGGATCTTG
GCCAATTAACTTGATATCATCTGCAAGTGCTTCAACTTCATCTAAATGATGGGTAGTTAA
TATAATTAAACATTTAGATTTCATGATGTTAAGTAGTTGGTGGATGTCATGTCTAGATTT
TAAATCAATACCAACTGTCGGTTCATCTAAAATGAGAATTCGAGGTTGACCTAGTAAACC
TACTAATATATTAATTTTACGTTTATTCCCACCGGACAATGTAGATACTTTGGCAGACGT
ATCATCAAAGTTTAATTGCTGTAAATATTCGTTGATAGTTGTATCGTTAATTGGATTTTT
ACAAAGTGATTTAAAAAATTTAATGTTTTCAGCCACTGTCATGTGTTCAAATAACGCAAT
GTCTTGTGGCACATAACCGATGTGATTTTGTATTTGTCTTTGATTCCATTTTTCGCCGAA
ATAGTTGATAGTTCCATCATTAGCTTTTTCAATACCAGCAATCATACGAAGTAATGTTGA
TTTTCCAGCGCCATTATCGCCAAGTAATACGGTTAAACGATTACTATCAAAGGACATGGT
TAAATGATTGAAAATCTGTTTGTTACGGTAACGCTTTGAAAGGTTATTAATTTCTATCAT

>>0240|Q5HJ97_(putative ABC transporter, transmembrane permease)_[pos.: 260596 to 261516, length: 921, dir.: RVRS]
TTACATGAAAATGGTCAAGTATACGATACCCATAGCAAGTGCATATATAAATGTCATGAA
TAATCGATGACTTATTGTTTGAATATGGAATAAGATAAAGACGATACCTATCTCATAAAT
CAATATAAGTAACAGTGATTTTAAGTAAAATATTAAGCTGAGTGGTTGAGACAAATATAG
ACTAACTGCCAATAGTACCAACAATAACAAGATCGTATGTGTCATTACATAAGTACTATA
TAGTTTGAAACGGCTTAAATGATATTGTGATAATCGTTGCAATGCTGCTTGTTGGTTTAA
ACGATAATGAAGTACTACTTGAACAGCGCTAACAAATAAAATCACCGCAAAGATTAAGCT
AATTGAAATAGAGTGTTGTGCTTGTTTAGTAAGCGACACAAATTTGATTTTAGATTCAGG
TGTATGTTTATGATAGGACTTGTTGATAGCATCGATGGATTGATGCTGTTTCATATCCTC
AAGGTGTTCATAAATAATGTTAGGAATTTGCTGTTCATATAATGAACTACTAACAATTTC
TACAGCAATACCACCTATAAAGTCATCTCTACCATATAGCTGTATCGTTTCTTTTAAACG
GTTCTCTTTTAATTTTTGAGAGAAACCTTTAGGAATTTGCATACTTAAAATAGCTTCCTT
TTTAGTAACATCATCTTCAATATAGCTTTCATCTTCATCGACTTTTTTAATAGTTACATA
GTCAGATTGTTTAATTTTATTGACGAATGATTTTGATGCAGTGGTTTGGTCTAAATCTTG
AATGGTAATCGGTATTTTGAAGTTGTCATGTGCTACACGGTAACCCATACCAATAAGTAC
GAGTGCGATGACAATGGTTGTTACGAGCAAGATGTATTGTAACCATTGCTTGAACACAAC
AAGTTGTATATAAGGCTTCAT
>>0241|Q5HJ96_(putative ABC transporter, ATP-binding protein)_[pos.: 261513 to 262679, length: 1167, dir.: RVRS]
TCATTGACGATACCTCCAAACCAATACAGCTAAATTAATTATCAAAAGTGCGATGAAGAT
AAGGTAGAAACTAGGGTGCAGTTCTAAAATGTAGTTGTTTAAAATAATTTCTAACAATTG
ATTTGTTACAACTGCGAATGGTTGAATATTGAAAACGCCATTTGCTATATGTTGTAAAAA
AATCGTAGGTATTGTTAAACCAGATAACACCAGGATGACAATAGCTAATATGACTTTACT
AATACTATTCAACAAGCCTGTTGTTAAAAGTTCGATGAGTAATAACCACAGTATTAAAAA
GGTAACATAATAGCTTAAATGAATGGCTAACGTTGGCCAATTATATAATTCAAAGGTATT
CGGAATACTGAACATAATCCAAACTACACCAACGATACTCCATAACATAGTATAAAACCA
TGTAATCAACGCACGAATGATTAACAAACGCTCTTTAGAAAAATGAAACATTTTCAATCG
CGCTTTCAATACAGTATCTTGATTCATTTTCAAAACTGTAAATAAAGATAGTGCAAAGAT
GAATACCGTTGTTAAAAATCCTGTAATTGCATAATAACTGCCCGTATCGTATAAATGAAT
CGGTTCTAAGTTAAATGCACCTGAACGGTTTAATCCTGTAATCAGCAAATCAGTCATAAC
ATTGATACTGTCAGAATGTGATGCTTTCGGTGTTAGGTCTTGAAAAGCTAAGATGCCACC
CATCGATCGCATAAGACGTTGGTAAACAGAATCTGTTAGCTGAGATAGCACGACACTTTT
CATGGATTGTTGATCATATGTATATACTGAAATTGGTAGGTCGCCTTGTTTATAAAATGC
CTTGGTCATACCTTTATCAAAGACAAAGTAGCCTTGAAGTTTCTGCTGTTTTAGCAAAGT
ATGTGCTTGTTTATCATCATATGCTTTAATGCTCACATTTTTACCTAGGTTACTCCCTTT
ACCAATAGAGTTTAAGATTAATTTCGTTTCACTTGATTGGTCTTTATCTACGACACCTAT
ATTAAAATGATTGTCATCTTCTGTTACATGTTGGATTGTCGTTAATGTAATAAGGAGTGC
CGCTAATATAAATAGTAAATAGATAATCAAATACCACTTTTTCAATAAAAAAGAGTGGTA
GATGCGAAACAAATGTATTGTTTTCAT
>>0242|Q5HJ95_(putative membrane protein)_[pos.: 262747 to 264270, length: 1524, dir.: RVRS]
TTATTTAGATGCCTTTTTTAAAATTGATTCAAACATTTTTCCGCCATTTTTTTCGATTTC
TTTTTCAAGTTTTTCACGGTCTTTTGAAGATAGACTATTGAAATCTTTCGCACCACTATC
ATCAAAATCAATATCTGCTTTCAATTTTGTGCTAGATTTTAAAATGAAATTAATTGGTTC
TTCAGCATATTTGATGCCGATATTTAACGTAGATTTCTGAGTGTTATTTTTTACGTCAGA
ATCTATATTATTTTCAAAAGTGAATTCATTTTCGTCGCTATATTTATCTAATGCGACAGT
GATTTTACCTTTATCTTGACGTTTTGTGCCATCTACTTTTTCTTGGTTATCTAATTTGAT
TTTTGATTCATCATATTCTGTCTTTTTACCAAATTCGTATTTATCACTGTATTTATTGTC
TTTTTCCTTAGAAGATACGCCTTTAATTGTATATTTCGCTTCAGCATACGTGTATTTATC
TTGATCGAAATCAAGCGCGTAATCTAGTTTTAACTTATCGTCTTCTAAAGTATTAGTACC
TTTGATTTTAGTTTTATTATTTTCTTTGTCTGTAATAGTAATTTCTCGTTTTACAATCGT
ATGTTTTTCGGTATAAATTTTAGATTGAATTTTAGCAAATTCATCCTTTTTAGTTTCTTT
GACATCGTCAATTGCTTTTTTGATGTCTTTTTCAAAGTCTTTTGTAGCACCTTGTTCTTC
CATTAATTTTTTAAGGTCTTTATCCTTTTTAGCTTCTTCTAATACAGCTAATGTGATTTT
TTTAGTATCAGCTCTGCTAAGTGTTAACGTGACAGGTCTAACTTTGTACTTTTCACCATT
AACCTTAATTTCTTCTTTTTTACCTTTATCAAAATTATCGTCATCTAATTTGTCGACAAT
AAGTTCGGAATATTTTTCGGCAATTTTGCTGTAGTCACTTTGTTGTGCTTGAGCATTACT
AAAAAGAGTATTTAAATTTAGTTGTTGGTTTGTAATACCATTTTCTTTTGCTGTTTCTTC
ATCTTCACCTGTAAGTTTTGAATAAGTTGATAATAAATCAGAATTATTAACACTATATTT
CCCTTTAAATAATGGTGATTCGAAATAATGCTTATCTTTATCTGCAGCTAACTGGAATTT
CCCTAATGCAGAGTCTGCTATTGTTGGTTCAAGATTAATCATTGATTTCTCTTTTTTAGG
ATCATGCCCATATGACATTTTAATTTTAGAAGCATTAACAACAGATTTAGGAATACCAAG
CCCCTTAACAATTTCATCTGATGCATCTGCGCTTAATTCTAATGAAGATAAAAATGAATT
ATCTTTCATCTTTTCTTGGAACTTCACTTCGTTTTCAAAACGGTCATTAAAATAATCTTT
ATACATTTTTGCAGTTTGTTGTTCACTTTTTAAGTATGTATTTTTCGGTGTGTTTGCAAA
AAATGCATAAACTCCCCATGCGATTCCACCTATTAATAATAAGACAATAATAATAGGAAT
TATAATTTTTAACTTTTTAGACAT
>>0243|ssaA_(staphylococcal secretory antigen A)_[pos.: 264601 to 265503, length: 903, dir.: RVRS]
TTAATGGATGTAATTATATGATGAAACTTCTGAAGCAGAGATGGTTCTTGATGAAACGAT
ATATTCACCAATCCAATTCATTTCTGAAATTAGAATACTTCCATCAATATTAACTTTCTC
AACGTAGGCTACATGGCCAAATGGACCGTTTACTGTTTGTAAAATTGATCCTCGTGTTGG
GTGTCTATCTACTTTGAAGCCATTGCTTGAAGCTTGGCCTGCCCAGTTTTTAGCATCCCC
CCAAAATGTACTAATCGTGTGTCCATCTTTGGCGCGTTTATCAAAGACATACCATGTACA
TTGTCCAGCAGTATATAAGTTGTTCTTACTTGTGATAAGAGGCTGATCAATGATTTTACC
GTTACCTAATGCTAAAGGTTTACCGTCAGCAGTCTTTGCTTTGTCATTAAATTCGGCGAT
TTGTAATTCGTCATACAATTCGTCTAAATCGATGCCTGTAATAAGCCCTTTGTTATCTTT
TGAAAAAGCGTTATTTAATTCATCGTCATTGTCTTCGACATTCGGTATTGCTGGTGTCAA
AGGATTGCTTGGTGACGTTTGAGGCGGTGTGTGTGAATCAATTGCGTCATTAATGTGCGT
ATACTGACCACTTAATGAAGAATGGTACTGATTGTTGTTAAGATCACGTTGATTTGCGTG
TTGATGATTGTCGTTTGTACGTGACTGATTTTGATGATTGTTGTTTGGCGCGTTGTTTTT
GTCATAAGTATAAGTATACGCGCCGGTGTCTTTATTCACTTTGAACTGTGCGTTTGGGTG
TGCTTTCTTTGCTTCTTCTAATGTTTTGCTATCATTCGTGTATGCTTGAGCCGAGTTAGG
CGACATACTAAATAAAGTAAGAGTTGTCATCGTCAGTAAAATTGTTTTCTTCATAATAAC
CAT
>>0244|esxA_(virulence factor esxA)_[pos.: 265742 to 266035, length: 294, dir.: FRWD]
ATGGCAATGATTAAGATGAGTCCAGAGGAAATCAGAGCAAAATCGCAATCTTACGGGCAA
GGTTCAGACCAAATCCGTCAAATTTTATCTGATTTAACACGTGCACAAGGTGAAATTGCA
GCGAACTGGGAAGGTCAAGCTTTCAGCCGTTTCGAAGAGCAATTCCAACAACTTAGTCCT
AAAGTAGAAAAATTTGCACAATTATTAGAAGAAATTAAACAACAATTGAATAGCACTGCT
GATGCCGTTCAAGAGCAAGACCAACAACTTTCTAATAATTTCGGTTTGCAATAA
>>0245|esaA_(NCTC13712_00228 type VII secretion protein EsaA)_[pos.: 266118 to 269147, length: 3030, dir.: FRWD]
ATGAAAAAGAAAAATTGGATTTATGCATTAATTGTCACTTTAATTATTATAATTGCCATA
GTTAGTATGATATTTTTTGTTCAAACAAAATATGGAGATCAATCAGAAAAAGGATCCCAA
AGTGTAAGTAATAAAAATAATAAAATACATATCGCAATTGTTAACGAGGATCAACCAACG
ACATATAATGGTAAAAAGGTTGAGCTGGGTCAAGCATTTATTAAAAGGTTAGCAAATGAG
AAAAACTATAAATTTGAAACAGTAACAAGAAACGTTGCTGAGTCTGGTTTGAAAAATGGC
GGATACCAAGTCATGATTGTTATCCCAGAAAACTTTTCAAAATTGGCAATGCAATTAGAC
GCTAAAACACCATCGAAAATATCACTACAGTATAAAACAGCTGTAGGACAAAAAGAAGAA
GTAGCTAAAAATACAGAAAAAGTTGTAAGTAATGTACTTAACGACTTTAACAAAAACTTA
GTCGAAATTTATTTAACAAGCATCATTGATAATTTACATAATGCACAAAAAAATGTTGGC
GCTATTATGACGCGTGAACATGGTGTGAATAGTAAATTCTCGAATTACTTATTAAATCCA
ATTAACGACTTCCCGGAATTATTTACAGATACGCTTGTAAATTCAATTTCTGCAAACAAA
GATATTACAAAATGGTTCCAAACATACAATAAATCATTATTGAGTGCGAATTCAGATACG
TTCAGAGTGAACACAGATTATAATGTTTCGACTTTAATTGAAAAACAAAATTCATTATTT
GACGAGCACAATACAGCGATGGATAAAATGTTACAAGATTATAAATCGCAAAAAGATAGC
GTGGAACTTGATAACTATATCAATGCATTAAAACAGATGGACAGCCAAATTGATCAACAA
TCAAGTATGCAAGATACAGGTAAAGAAGAATATAAACAAACTGTTAAAGAAAACTTAGAT
AAATTAAGAGAAATCATTCAATCACAAGAGTCACCATTTTCAAAAGGTATGATTGAAGAC
TACCGTAAGCAATTAACAGAATCACTACAAGATGAACTTGCAAATAACAAAGACTTACAA
GATGCGCTAAATAGCATTAAAATGAACAATGCTCAATTCGCTGAAAACTTAGAGAAACAA
CTTCATGATGATATTGTCAAAGAACCTGATACAGATACAACATTTATCTATAACATGTCT
AAACAAGACTTTATAGCTGCAGGTTTAAATGAGGATGAAGCTAATAAATACGAAGCAATT
GTCAAAGAAGCAAAACGTTATAAAAACGAATATAATTTGAAAAAACCGTTAGCAGAACAC
ATTAATTTAACAGATTACGATAACCAAGTTGCGCAAGACACAAGTAGTTTGATTAATGAT
GGTGTGAAAGTGCAACGTACTGAAACGATTAAAAGTAATGATATTAATCAATTAACTGTT
GCAACAGATCCTCATTTTAATTTTGAAGGCGACATTAAAATTAATGGTAAAAAATATGAC
ATTAAGGATCAAAGTGTTCAACTCGATACATCTAACAAGGAATATAAAGTTGAAGTCAAT
GGCGTTGCTAAATTGAAAAAGGATGCTGAGAAAGATTTCTTAAAAGATAAAACAATGCAT
TTACAATTGTTATTTGGACAAGCAAATCGTCAAGATGAACCAAATGATAAGAAAGCAACG
AGTGTTGTGGATGTAACATTGAATCATAACCTTGATGGTCGCTTATCGAAAGATGCATTA
AGCCAGCAATTAAGTGCATTATCTAGGTTTGATGCGCATTATAAAATATACACAGATACA
AAAGGCAGAGAAGATAAACCATTCGACAACAAACGTTTAATTGATATGATGGTTGACCAA
GTTATCAATGACATGGAAAGTTTCAAAGACGATAAAGTAGCTGTGTTACATCAAATTGAT
TCAATGGAAGAAAACTCAGACAAACTGATTGATGACATTTTAAATAACAAAAAGAATACA
ACAAAAAATAAAGAAGATATTTCTAAGCTGATTGATCAGTTAGAAAACGTTAAAAAGACA
TTTGCTGAAGAGCCACAAGAACCAAAAATTGATAAAGGCAAAAATGATGAATTCAACACA
ATGTCTTCAAATTTAGATAAAGAAATTAGTAGAATTTCTGAGAAAAGTACACAATTGCTA
TCAGATACACAAGAATCAAAATCAATTGCAGATTCTGTTAGTGGCCAATTAAATCAAGTC
GACAATAATGTTAATAAGCTACATGCGACAGGTCGTGCATTAGGTGTAAGAGCTAACGAC
TTGAATCGTCAAATGGCTAAAAACGATAAAGAAAATGAGTTGTTCGCTAAAGAATTTAAA
AAAGTATTACAAAATTCTAAAGATGGCGACAGACAAAACCAAGCATTAAAAGCATTTATG
AGTAATCCGGTTCAAAAGAAAAACTTAGAAAATGTTTTAGCTAATAATGGTAATACAGAC
GTGATTTCACCGACATTATTCGTATTATTGATGTATTTATTATCAATGATTACAGCATAT
ATTTTCTATAGTTATGAACGTGCCAAAGGACAAATGAATTTCATTAAAGATGATTATAGT
AGTAAAAACCATCTTTGGAATAATGTCATTACGTCAGGTGTTATTGGTACAACTGGTTTG
GTAGAAGGATTAATTGTCGGTTTAATTGCAATGAATAAGTTCCATGTATTAGCTGGCTAT
AGAGCGAAATTCATCTTAATGGTGATTTTAACTATGATGGTCTTCGTACTTATTAATACG
TATTTACTAAGACAGGTAAAATCTATCGGTATGTTCTTAATGATTGCTGCATTGGGTCTA
TACTTTGTAGCTATGAATAATTTGAAAGTGGCTGGACAAGGTATGACTAATAAAATTTCA
CCATTATCTTATATCGATAACATGTTCTTCAATTATTTAAATGCAGAGCATCCTATAGGC
TTGGCGCTAGTAATATTAACAGTACTTGTGATTATTGGCTTTGTACTGAACATGTTTATA
AAACACTTTAAGAAAGAGAGATTAATCTAA
>>0246|essA_(protein essA)_[pos.: 269147 to 269605, length: 459, dir.: FRWD]
ATGTTGATGAATAGCGTGATTGCTTTAACTTTTTTAACAGCATCTAGCAATAATGGCGGA
CTTAATATTGACGTGCAACAAGAAGAGGAAAAGCGAATCAATAATGATTTAAATCAATAT
GATACAACGCTATTTAATAAAGACAGCAAAGCGGTTAATGATGCGATTGCTAAGCAGAAA
AAAGAACGACAACAACAAATAAAAAATGATATGTTTCAAAATCAAGCGAGTCACTCGACT
CGCTTGAATGAAACTAAAAAAGTGTTATTTTCCAAATCTAACTTAGAAAAGACTTCGGAG
AGTGATAAAAGCCCCTATATTCAAAACAAGCAGGAGAAAAAAATATTCCCGTACATTTTG
ATGTCTGTAGGGGCTTTTTTGACTTTAGGATTTGTCATTTTTTCAATTCATAAAGGGAGA
CGAACGAAAAATGAATCAGCACGTAAAAGTAACATTTGA
>>0247|esaB_(protein esaB)_[pos.: 269577 to 269819, length: 243, dir.: FRWD]
ATGAATCAGCACGTAAAAGTAACATTTGATTTTACTAATTATAATTACGGCACATATGAC
TTAGCAGTACCAGCATATTTACCGATAAAAAACTTAATAGCTTTAGTATTGGATAGTTTG
GACATTTCAATATTTGATGTCAATACACAAATTAAAGTGATGACGAAAGGTCAATTACTT
GTTGAAAATGATCGACTCATTGATTATCAAATCGCTGATGGAGATATTTTGAAGTTACTA
TAG
>>0248|essB_(protein essB)_[pos.: 269832 to 271166, length: 1335, dir.: FRWD]
ATGGTTAAAAATCATAACCCTAAAAATGAAATGCAAGATATGTTAACGCCTTTAGATGCT
GAAGAAGCAGCTAAAACAAAATTACGCTTAGATATGAGAGAGATTCCTAAGTCTTCAATT
AAACCAGAACATTTTCATTTAATGTACTTATTAGAACAACATTCTCCATATTTTATAGAT
GCTGAATTAACTGAACTACGTGACAGTTTCCAAATACATTATGACATTAATGACAATCAT
ACACCTTTTGATAATATTAAATCATTTACTAAAAATGAAAAATTACGCTACTTACTCAAT
ATCAAAAATTTAGAAGAAGTAAATCGTACACGCTACACATTTGTGTTGGCACCAGATGAA
TTATTTTTCACAAGAGATGGATTACCAATTGCTAAAACAAGAGGTTTACAAAATGTTGTT
GATCCATTACCGGTGTCAGAAGCTGAATTTTTAACAAGATATAAAGCACTGGTTATCTGT
GCATTCAATGAGAAACAATCATTTGATGCTTTAGTTGAAGGAAACTTAGAACTACATAAA
GGAACGCCATTTGAAACTAAAGTTATTGAAGCGGCAACGTTAGATTTACTAACGGCATTT
TTAGATGAACAGTATCAGAAACAAGAACAAGATTATAGTCAAAATTATGAATATGTACGC
AAAGTAGGGCATACCGTTTTCAAATGGGTTGCTATCGGTATGACAACGTTAAGTGTTTTA
TTAATTGCATTCTTAGCCTTTTTATATTTTTCAGTAATGAAGCATAATGAGCGCATTGAA
AAAGGATACCAAGCATTTGTAAAGGATGATTATACGCAAGTACTAAATACGTATGATGAT
TTAGATGGTAAAAAATTAGATAAAGAAGCACTTTACATTTATGCCAAAAGTTATATCCAA
ACAAATAAACAAGGTTTAGAAAAAGATAAGAAAGAAAATTTACTTAATAACGTGACACCA
AATTCAAACAAAGACTACTTATTATATTGGATGGAATTAGGACAAGGACATCTTGATGAA
GCGATTAATATTGCCACTTATTTAGATGATAACGATATTACAAAGTTAGCGTTGATTAAT
AAGTTAAATGAGATTAAAAATAATGGAGATTTATCGAATGATAAACGTTCTGAAGAAACG
AAAAAGTATAACGATAAATTGCAAGATATTTTAGACAAAGAAAAACAAGTTAAAGATGAA
AAAGCGAAATCTGAAGAAGAGAAAGCAAAAGCAAAAGATGAGAAATTAAAGCAACAAGAA
GAGAACGAAAAGAAACAAAAAGAACAAGCACAAAAAGATAAAGAAAAACGCCAAGAAGCT
GAAAGAAAAAAATAG
>>0249|essC_(protein essC)_[pos.: 271188 to 275636, length: 4449, dir.: FRWD]
ATGCATAAATTGATTATAAAATATAACAAACAATTGAAGATGCTCAATTTGCGAGATGGT
AAGACATATACTATTAGCGAAGACGAGCGTGCAGATATTACGTTGAAATCGTTAGGCGAA
GTCATTCATTTAGAACAAAATAATCAAGGTACTTGGCAAGCGAATCATACTTCTATTAAT
AAGGTGCTTGTTAGAAAAGGTGACCTTGATGACATTACATTACAACTTTATACAGAAGCT
GATTATGCATCATTTGCTTATCCTTCAATTCAAGATACGATGACAATTGGACCAAATGCG
TATGATGATATGGTTATTCAAAGCTTGATGAATGCCATCATTATTAAAGATTTTCAATCA
ATACAAGAATCACAATACGTACGCATTGTGCACGATAAAAATACAGATGTGTATATTAAC
TATGAACTACAAGAGCAACTAACGAACAAAGCTTACATTGGTGATCATATTTATGTTGAA
GGGATATGGCTCGAAGTACAAGCTGATGGTTTAAATGTATTGAGTCAGAATACAGTGGCA
TCGTCATTAATTCGCTTAACACAAGAGATGCCACATGCACAGGCAGATGATTACAATACG
TACCATCGTTCGCCAAGGATTATTCACCGTGAACCGACCGATGATATTAAGATTGAAAGA
CCGCCACAGCCAATACAGAAGAACAATACAGTGATATGGCGTTCCATTATACCGCCATTA
GTAATGATTGCTTTAACTGTTGTCATCTTTTTAGTGAGACCAATTGGTATTTATATTTTA
ATGATGATTGGTATGAGTACAGTAACGATAGTATTTGGTATTACAACGTATTTCTCTGAA
AAGAAAAAGTATAACAAAGATGTTGAAAAACGAGAGAAAGATTACAAAGCTTATTTGGAT
AATAAATCTAAAGAAATTAATAAAGCGATTAAAGCACAACGTTTTAGTTTGAATTATCAT
TATCCAACGGTTGCTGAAATTAAAGATATCGTTGAAACGAAAGCACCAAGAATATATGAA
AAAACATCGCATCATCACGATTTCTTACATTATAAGTTAGGTATTGCGAATGTAGAAAAG
TCATTCAAATTAGATTACCAAGAAGAAGAATTTAACCAACGTCGTGATGAACTATTCGAC
GATGCTAAAGAATTGTATGAATTTTACACAGATGTAGAACAAGCACCATTAATCAATGAT
TTAAATCATGGACCAATTGCATATATTGGTGCACGACATCTCATTTTAGAAGAATTGGAG
AAAATGCTAATCCAATTGTCAACATTCCATAGTTATCATGATTTAGAGTTTCTATTTGTG
ACACGTGAAGATGAAGTTGAAACATTGAAATGGGCACGTTGGTTGCCACATATGACATTG
AGAGGTCAAAACATTAGAGGGTTTGTTTACAATCAACGAACGCGTGACCAAATTTTAACG
TCAATCTACAGCATGATTAAAGAACGTATCCAAGCTGTGCGTGAACGCAGCAGAAGTAAT
GAGCAAATTATTTTCACACCGCAATTAGTGTTTGTCATTACAGATATGTCATTAATTATT
GATCATGTCATTTTAGAATATGTAAACCAAGATTTATCAGAATATGGTATTTCATTAATC
TTTGTTGAAGATGTGATTGAAAGTTTGCCAGAGCATGTAGATACCATTATTGATATCAAG
TCTCGTACTGAAGGCGAACTGATTACGAAAGAAAAAGAATTAGTTCAATTGAAATTTACA
CCTGAAAATATTGATAACGTTGATAAAGAATATATCGCGCGACGTTTGGCGAATTTGATA
CACGTCGAACATTTGAAAAATGCAATTCCTGATAGTATTACATTTTTAGAGATGTATAAC
GTGAAAGAAGTAGAACAGCTTGATGTGGTTAATCGATGGAGACAAAACGAAACATACAAA
ACGATGGCAGTACCTTTAGGTGTAAGAGGTAAAGATGATATTTTATCATTGAACTTACAT
GAAAAAGCACACGGGCCACATGGTTTAGTTGCTGGTACCACTGGTTCAGGGAAATCTGAG
ATTATCCAATCATATATTTTATCTTTAGCTATTAATTTTCACCCACATGAAGTTGCGTTC
CTATTGATTGACTATAAAGGTGGGGGTATGGCGAACTTATTTAAAGATTTAGTCCATTTA
GTTGGTACGATTACAAACTTAGATGGTGATGAAGCGATGCGTGCCTTAACATCAATCAAA
GCCGAATTGAGAAAACGTCAACGTTTATTCGGAGAGCATGATGTTAACCATATTAATCAA
TACCATAAGTTATTTAAAGAAGGTGTTGCGACAGAACCAATGCCACATTTATTCATTATT
TCCGATGAGTTTGCCGAATTAAAATCAGAACAACCTGATTTTATGAAAGAACTTGTATCA
ACGGCACGTATTGGACGTTCGTTAGGTATTCATTTAATACTTGCGACACAAAAACCATCG
GGTGTTGTTGATGACCAAATTTGGTCTAACTCTAAATTTAAATTGGCATTAAAAGTACAA
GATAGACAAGACAGTAATGAAATTTTAAAAACACCAGATGCAGCAGACATTACATTACCA
GGTCGTGCGTATTTACAAGTTGGTAATAATGAAATTTATGAATTGTTCCAATCTGCATGG
AGTGGAGCAACATATGACATCGAAGGCGATAAATTAGAAGTTGAAGATAAGACGATTTAC
ATGATTAATGACTATGGTCAACTTCAAGCAATCAACAAAGACTTGAGTGGACTTGAAGAT
GAAGAAGCGAAAGAAAATCAAACTGAGTTGGAAGCGGTTATAGATCATATCGAATCTATT
ACAACACGATTAGAAATTGAAGAAGTTAAGCGTCCATGGCTACCACCATTGCCAGAAAAT
GTATATCAAGAAGATTTAGTAGAAACAGATTTCAGAAAATTATGGTCAGATGATGCAAAA
GAAGTGGAATTAACATTAGGACTTAAAGACGTACCAGAAGAACAATATCAAGGGCCGATG
GTATTGCAATTGAAAAAAGCTGGTCACATCGCGTTAATCGGAAGTCCAGGATATGGTAGA
ACAACGTTCTTACACAACATTATTTTCGATGTTGCAAGACACCATCGTCCTGATCAAGCA
CACATGTACTTGTTTGATTTCGGTACCAATGGTTTGATGCCAGTCACAGACATACCACAT
GTCGCTGATTACTTTACAGTAGATCAAGAAGACAAGATTGCGAAGGCGATACGTAAGATA
CATGATATTATTTCTGAACGAAAAAGACTATTAAGTCAAGAGAGAGTAGTTAATATAGAG
CAATATAATAAAGAAACTGGAAATTCAATTCCAAATGTTTTCTTAATTATCGATAACTAC
GACACGGTGAAAGAATCACCATTTATGGAAGAGTATGAAGAAATGATGTCTAAGGTGACA
CGTGAAGGTTTAGCGTTAGGGGTATACATCATTCTTTCAGGATCAAGATCAAGTGCAATA
AAATCAGCTATATTTACTAACATTAAAACAAGAGTTGCGCTGTACCTCTTTGAAAACAAT
GAATTAACAAATATTATTGGTTCTTATAAAAAAGGTGTGAAAGATGTTAAAGGTAGAGCT
GCAATAAATGATGATAACTTCACACAATTCCAAATTGCGCAACCATTTGAATTAGCAGAA
GGACAAACATATAACGAGCACATTAAAAATGAAGTAGCACAAATGAAAGAATTCTATGTA
GGAGATTATCCAAAGCATATTCCAATGATGCCAGATAAGGTATTTATGGAGGATATTCGA
GAAGCATATGATTTGGAAAAAATCATTCATGAAGAACACAAATTACCATTAGGATTAGAC
TTTGAGGATGTGGAACTAGTTAGTTTAGATCTGACAAGTTCTTCGATTGTAACAGCAATT
AAACCAACTGAGATGGAAAAAATGAATGATATTATAATGTCTAGTTTATCAGTATATAGT
AAAAACCAATTTGTTATCTTGGTTGATGCAGAAGATAATATGAGCCAGTATGCAGATGAT
GTAACCTCTTATTATTCAGCACCATCAGATTTGAGTAACATTAGATTAGGGTTTAAGCAA
GAAATAGAAGCAAGGAAAAATGGAGAGAAAAGTATAGAGGAATGCAAGATTGTATTTATA
AATAATATTAAACGATTCAATCAATTAACTGGAATGACAGAAGATGAAATTCGTATGTTA
TTTAATGAAGGTCAAAAAGTTAATATTATCATTATTGCAAGTGGACTATACTCAGATACA
ATTGGTGCATTTGATAGAGAAAGTAAAATGATGGTAAGAACTATAAACCAAGCTTTGATC
AGTCATAAGATATCGGAACAAGAATTTATAAGAGTTAAAGATCGATTTGGTGAACCGGAA
TTAAAAGCGAGAGAAATGTATTACATTAATAATCAAGAATATCAAAAAATAAAACTAATG
GAGGGATAG
>>0250|Q6GK23_(putative protein associated with essC-var2)_[pos.: 275639 to 275905, length: 267, dir.: FRWD]
TTGATAAAGTTAAACCAAGCCTCTGTGAGCAAAGAAATTTCAAGTATTCGAACAAATGGA
CAAGGCTTAAAACAATCAAATGGGAATGTAAATTTAAGTAAAACGAATCTCGTTACTTTT
AAAGAATATGTAAATATGTTTGAAGATTATCAATCAGCTCTATCTAATTATGAAAACATA
ATTGAACAAGATACGACGGCTATGGACACAACGGTAACAGAAATTGTTGAAAACGATAGA
GAAATAGCAGGACAAATTAATAAATAA
>>0251|Q6GK22_(putative protein associated with essC-var2)_[pos.: 275928 to 276323, length: 396, dir.: FRWD]
ATGAGTAATAAGGGAGAAATAAGAAGGCAAATTGCTAATAAAGAAAGAGAAAAAGCAAGT
AAAGAAGCACAACTAACAGATTTAAAAGAGGATTTAAGAAGGTTGAAAGATGCTTCGAAA
AAATTGGATACAGCAGGAGAAGATTTTAACAAAGGACAGAGTAGTTATAACAAAGTAGAA
ATTAGTACTTCAGATTGGAAAGGAGAAAGAAGGACTAAAAGTGACAGCAAAAAGAAAGAT
GTCGATTCTGAATTAAAAAAAGTTGAACAAGACTTTGATGATGCGAAGAAGGCTATTAAA
AAAGATATTCAGGATAAAGAAGAAGAAATCAAGGGAGTCGAAGGAGAAATCAGTACAATA
AATGCAGCTATAGATGCACTTAAATCAAAATTATAA
>>0252|Q6GK21_(LXG protein associated with essC-var2)_[pos.: 276345 to 278027, length: 1683, dir.: FRWD]
ATGGGGTACAAAGTTGATATGTCCGAAGTGCACAATATGCAAAAATCTATTGATTCAAGC
TTAAGTGCAATAAATACAAAGGTTAGCACCCTTAATAGTAGTATAAATAATCTTATAAAT
ACTGAAGGGTTCGAAGGTCAGGCAGCAAGTAGTGTTAAAAACTATAGTAAGACATTTCAT
TTACAATCAATAAAAAAGATTGAAACAATAAATAAAGATTTTAAATCAGATATTGCGAAA
TCTATACGTAAATTCCAAAGTGAAGTTGATAATAATGCTTCAGCTATATTGGATGAAGAC
GAAATAAAAAAATACAAAAAAGATATTGATGATGCATTAAAAGATGTTTTCAAATCTTCT
AAAGATGCAAACGGAGCTATTTCAGATGTTTCAGATTTAACAACAGCAAAAAAAATAAAG
ACAGAAAACCTGGCCAATAAAATGGCGGATTTTAATAAAGATATTGATCAAACGGTGGAA
AGATTAACGAACTTCGACGCCAACAATTCTATAGATGGTGATAAGACAGATAACTTAATA
ACTGAATTAAGTGGTGTAAATTCATATGTCAAAAACATGAAGCCAAACCGTGCAAGAATT
AGTTCTACAAGTGGAAAAATTGAAGGTGCAATTGCTAGGCATAAAACACGTGAAGAGTTA
GTAAAATGGCAAACGTATATGGAAACGTTAAGTGATAATCTTTATAAAATGCCTGGTCTA
AGCAAAACAGCTTCTGACGCAATTTTACAAGCAGGGCGTGAGTATTATGCTATCAAAGCT
GTAGGAAATGGTAGCGCTTTAAGGGGATATCAAGAATATCTGAAAACACGAGATATCAAT
AAATTAATGAATAAAATGAGTAAAGCTCAATTACAAAAGTTAACGTTAGTATTCAATACG
AATAAAGATAATTTTAAAATAAAAAATGCAGTAAAAATGGCAAGTGAATTTGCCCGCAAT
AATCCTTTTAAAAAAGGAAATTTAGTAAATTGGATGACTAAAGTTCAAGGATACGAAAGC
GCAAGTGCGCAAATACTAAAAAAGGGATTGCAAGATAAGAACTTTAAATATACATTTGGA
GATGCAAAGAAATTTTTTGATACAGCTGAAATGAAAAAAGCAGCAGTCACAGAATTTAAA
AATACCTTTGTACCTCAAAATATAAGAGAAACATTTTTTAAGAAAGAAAATTTAACATCC
AAGACAGCATTGAAGAAAAACATGAGCAAATTCTGGAATGAAGATATCAAGGGAGGAATC
AAAGAGTTTAAATTAGATTTTGCTAACAAAAATATTATTGGTAAACTTGGTAAAATGTTG
AAACTTGGGGGTAAAGTATTAAAGCCACTAGCATTTATTACTGCAATTACTGATAACATA
GATAAAAAATCTAAACAAGAAAGATATGTGGGTATGGGGGTAGATTTAGCAGCTATTGGT
GCTAGTGCGGCGGCAGGTGCAGCAGCAGGTGCAGCTATAGGATCTGCCGTACCATTACCT
GTAGTCGGTACTTTAGTAGGAGCATTAGCTGGAACTGTAGCAGGTATAGGTTTAAATTAT
AAAATACCATATCTTAATAAGTCTGCAACAGAATTAGCTAAAGATGGTATAAACTCAGGT
ATTAACAAAGTTAAAAGTGGATTCGGAAAAGTAACTTCAGGATTTAAAACAGTTTTCGGA
TAA
>>0253|Q2G192_(putative membrane protein)_[pos.: 278043 to 278687, length: 645, dir.: FRWD]
ATGATAATACAAGAGATTGTAGGAAATATAAAGAAAGCTTATCTAACGCCATTAATAATT
TTTGTAATTTTATTTTCATTATTTTTTGATTTGATAATGTATTTTGCTGGAAATCTTCAA
GGTAAGTTGCCAATATATCTAGATGTATTTCTAGTATTCGCAGCAGTTGTATTTATTTTA
ATATACTTCCAAGAGAAAAACGGAAAAGTTAAGATTGAAAAGTCAAACGTTATTCGTTAT
TTAACATTAAATGTTGTAGCTGGGTATTCAATGGTACTACTTGTTGCCTCTATTTATGTT
TTTGGAGTAGCAGGCTATGGTTTTGATGTATTTAATTATTGGTTAGGTATTATATTAATG
CTATTTATATCGTGGTTTGCTCTATTTTTGTTTTATAAAAATAAATTTGATACTAATAAC
CCGAATAAGTTGGTTAATGTTATAGCAATCATTATAAAATTATCTGCTTTTGGAGGACTT
TTCTATATCAGAACAGTCGTTCCTAATACTGCAGATGAAGAAAAATTTATAACTCTAAGT
ATCTTAATTAATATAGCTGTTGATTTATTGCTGGTTAGATCATATTTCAACTATGCATTA
TATAAGAGTGTAAAAAAAGACATTGAGAACGGGGTGAATGATTAA
>>0254|Q6GK19_(putative protein)_[pos.: 278687 to 279142, length: 456, dir.: FRWD]
ATGGAAGTAGGAATGTTAATTATGCCGTTTTGTGTGAAGATTACATTTGAAATTGATAAA
AACGATAATTGGTTAAATGCATTAGATACAGTAAATGAATTTTTCATGGATAAAGATATA
TATCCTACTGGACCTATAATTTTCCAAAGAGAATTAGCAGGTTTAGGTGAATATAAATAT
ACAGCATATATAGCTCTTAATGATGAACTTCAAGATATACCTGAATTGAACATCAAATAT
ATTGATTGTTTAGAGGTAGGACCTACGTTATCAACTAAGTGTTTTGAAGAAGAGGAATTT
GAAAGAGCTTATAAAGAAATTGAATATGTAGCTAACGAAAATAATATTAAGATCCTAAAT
CAACCATATTATCATGTAATGGTAGATTATTTTGGTGGTACGGCTTTTGAAATTTATGCT
CAAGTAGATTTGGATGAGAGTGAAGTATATGGATAA
>>0255|Q6GK18_(putative protein)_[pos.: 279162 to 279593, length: 432, dir.: FRWD]
ATGATGAAAAATGTAGCTTACAAAACTTATTTTGATGTGACTATGGATGACTATGAAGAT
ATATTAAAAGACTTTACAAATCTTGCAATTTCTAAAGGTAAAACAATTACAGGGCCATTA
ACCTTTGCAGTCACGCAAATAGACTTGCAAAAAAGGATGAATATTGATTTATTTATTTCA
GTTGGAAAATGTTTTAAATCAAATGAAGAACTATCATATAGAACATATTTTTGTCTAGAT
AACATGTTACATGGTCGTATCACTTCCAACAATTTTATAACAGATGAAATAGCGTTACTT
GAGGATATGAACGAATTTGCTTCTGACAACAATTTAACGTTTACTTCGCCTTATTATCAC
ACAATTAGAAAAAATTTTAGCGGTGAACAAGGTTGGATTGATGTAAAGGCAAAAGTATAT
GAAAATGATTAA
>>0256|Q6GK17-var1_(putative protein)_[pos.: 279618 to 280205, length: 588, dir.: FRWD]
ATGATAATTTTTATTTTAATAACAATATTTGCTATTTATTATATAGCTATGATTGCTAGT
TTGTTTAAAAGTGAAGGTTTTTCAATAATAGGTTTAATAATGGATATAGTTATTTTGACA
ACGTTAATTTTTTATTATTTTGTAGGTGCGCGTTTTGTTGATCATGATTTAAGCAACTTT
TTAATGTTTATGGATACTGGATCATATATTTTTATGTATTTTGCAATTAAGTGTTTATGG
GTGAAACCTAAGGTAGTAAATTATTTGATTGCAAAAGAATTGGGTGAACCTAAAGAGGTC
ATTGAAGAGCAGGAATTAGATTTACAGACATCAAAGATAAGAGGTATCTATTTTTTCATT
ATTTCAGTAGTGATGTTAATTATCACTAAATTAAGAATGCAACCAGAATTACAAGTAGAT
GCGGTATCAATGAATCCAGTTTTTATTTTTATAGGAGTTATTATCATTTTAATTTGGCTA
GTACTGGATATATATCGTAAGAAAAAATACGGTATTTTCTTATTCAAGACGATAGTGCCA
TTAGTCGTTACGATTTGGATTATTATAGCTACTATTGTACTTTCGTAA
>>0257|Q9L3N6_(putative protein)_[pos.: 280383 to 280601, length: 219, dir.: FRWD]
ATGGAAAACCAAAAACAAGGTAATGGCTTAAAAATTGCAACATGGGTATTTATTGTATTA
ACAGTAGTTACACCGCTATTTGGTATTGGAAGTATTGTTTGTAGTATTAATTACAAAAAA
TACGATGCTGAAAAAGGTTCGAAGTTATTGCAAATTGCAATTATCGTAACAATAATTGCT
TTTGTTTTAAATTTATTAGCATATTTAGGTTTAAGATAA
>>0258|DUF600_(putative protein)_[pos.: 280733 to 281233, length: 501, dir.: FRWD]
ATGACTTTCGAAGAGAAGTTAAGTCAAATGTACAACGAGATTGCGAATGAGATCAGTGGG
ATGATACCGATAGAGTGGGAAAAAGTATATACAATGGCTTATATAGATGATGAAGGTGGA
GAAGTGTTCTACTATTACACAGAACCTGGAAGCAATGAATTATACTACTATACTAGTGTA
TTAAATAAATATGATATATCGGAATCAGAATTTATGGACTCAGCGTATGAGTTGTATAAA
CAATTTCAAAATTTAAGAAATTTATTTAAAGAAGAAGGACTAGAACCATGGACATCATGC
GAATTTGACTTTACAAGAGAAGGTAAATTAAAAGTTTCATTTGATTATATAGATTGGATA
AATACAGAGTTTGATCAATTGGGCCGTGAAAATTATTATATGTACAAAAAGTTTGGTGTT
TTACCAGAAATGGAATACGAAATGGAAGAAATTAAAGAAATCGAGCAATATCTTAAAGAG
CAAGAAGAAGCTGAACAATAG
>>0259|DUF600_(putative protein)_[pos.: 281244 to 281744, length: 501, dir.: FRWD]
ATGACTTTCGAAGAAAAACAAAGTGAAATGTACAATAAAATTGCAAATGAAATCAGTGGG
ATGATACCGGTAGAATGGGAAAAGGTATATACAATGGCTTATATAAATGAAAGAAATGGA
GAAGTTTTCTACAATTATACTGAGCCAAGCAGTGATGAATTATTTTACTATACGAGCGTG
TTAAATAAATATAATATACCAAGATCAGAATTTATGGACTCAGTATATGAATTATATAAG
CAATTTGACAAATTAAGAGAGTTGTTTATAGAAGAAGGACATGAACCATGGACATCATGC
GAATTTGACTTTACAAGAGACGGTAAATTGAATATATCTTTTGATTATATTGATTGGATG
AATTCAGAATTTGGTCCAATGGGAAGAGAATATTATTATATGTATAAAAAATTTGGAATT
TGGCCTGAAAAAGAATATGCCATAAATTGGGTTGAAAAAATAAAAGATTATGTTAAAGAG
CAAGAAGAAGCTGAACAATAG
>>0260|DUF600_(putative protein)_[pos.: 281755 to 282246, length: 492, dir.: FRWD]
ATGACTTTCGAAGAGAAACTAAGTCAAATGTACAATGAAATTGCGAATGAGATTAGTGGG
ATGATACCTGTAGAATGGGAGCAAGTATTTACAATAGCCTACGTAACTGACCAAGCTGGA
GAAGTCATTTTTAATTATACTAAGCCAGGAAGTAATGAATTGAATTATTATTCAGATATA
CCTAAAGATTGCAATGTCTCAAAAGATTTATTTAAGAATTCATGGTTTAAAGTTTATCGA
ATGTTTGATGAGTTAAGAGAAACTTTTAAAGAAGAAGGACTTGACCCATGGACATCATGT
GAATTTGATTTTACAAGAGACGGTAAATTGAATGTATCATTTGATTATATAGATTGGATA
AATACAGAGTTTGATCAATTGGGCCGTGAAAATTATTATATGTACAAAAAGTTTGGTGTT
TTACCAGAAATGGAATACGAAATGGGAGAAATTAAAGAAATCGAACAATATATTAAAAGA
CAAGAAAGTTAA
>>0261|ADI96784_(putative protein)_[pos.: 282687 to 283160, length: 474, dir.: FRWD]
ATGGAAAAAATAAAGAAAATAAACAAAATATTTTTATCATTTGAAGTTATTCCATTTGCA
ATGATGATTTTGCTAGCATTTCCACCAATTATTGCAAGTCTAATTAATAATCGTTTGCAG
TATGGTAGAGATCTCTACGATAGAGTAAGCTTTTATTGTTATATTTCAATTATGGTTGCA
TATGCAATTACCATATTGTTAGAAATTATTTTTTACTTTATTTTATTGAAAAACTATCAA
TATGATCGAAGTAATATTGAATTAGCTAATAGAGTGAAAGTTACAAAAGTACTGTCGATT
TTGTATATCATTCCAGGATTATATGCGATTCCATTCTATTTTAGATTTTTACATATTCGC
TCATTTAGAGAAAATAAAAAATCTGGACAGCCGGCCTATCACTTTTGGGAATTTTTTATA
AAACCTAATCGCAAACCGATAGAGTTGAAAGACTTTTTTATTAAAAATAGATAA
>>0262|zoo28neu_000255_(DUF4467 domain-containing protein)_[pos.: 283175 to 283549, length: 375, dir.: FRWD]
ATGAAAAGATTGTGCATAGGATTGTTAATTATAATGATGAGTATAATCAATTATGGTTGT
GGCAATGATCAAAATGAAAATAAATATCAAAGTCAAATTAATAAAGTAATGAAAATTCAA
CAAGAAACTCATAAAGAGATGGTTAAAAAGAGTAATGAAGTTAATCCTGAATTTAATAAG
GATAAAGTAAATACTTATGTATTTAATGATGGCAAATTAATTATCATCAGCTATAAGTTA
TTTAAAGATAAAGATCAAATGTTTTACGCGACTTACGAGTTTAAAAACGACAAAATTTAT
TATAAGAGAGATATTAATCCTAAAACATACGTGAAAGAACACCAACCAGATTATAAAGAT
ATTAAAGTAAAATAA
>>0263|zoo28neu_000256_(DUF4064 domain-containing protein)_[pos.: 283567 to 283956, length: 390, dir.: FRWD]
ATGGAAAAATTAATCAAAGTGACGTCTTTAATTGGAGTTATTATTCAAAGTTTTTTAACA
TTGTTATTTTTAATATTTTTAATTTTATCAGCAACAGGAATTATACAGCCAGAATTGACC
ACAACTGTTAATGGTGAACAAACTATACAAAGTCCAGAAACTGCTCAAGCAACATTCGTG
ACAATATTTGCAATATTATTTGTTGTTTCTTTAGCTTCAGATTTATTAGGCATTATAGCT
ATGAAAAAGTTGTTTGTGAATAATAGAGCGAGTGGCATTTTGTATATTATTGGTGCAGTG
ATCAGTGCCAATTTATTAACATTTATTGCTTGGTTAATAAGTGGAATTTCTGTTTTAAGA
TATAACAAAATAGGAAAAGAAGTGTCATAG
>>0264|WT65_000242_(DUF5084 family protein)_[pos.: 283958 to 284350, length: 393, dir.: FRWD]
ATGAAATATGCTTGGTGGATACTTTTAACAATTGCAGGGATTTTAAGTTTAACAAGTGTT
TATGGATTTATATTATGTTTTGGTAGTTTTGGAATGTTGGCAATGAATGTCATGTGGCTA
TTTGTTTATACACCGCATAAAAATTCTAAAGCACTTGAATCTATATCAAAACCAACGATA
ATTTTATCAATCATTGGGACATATGCAGTATTTATATTTATGTCTATCTTATTTTACTTC
GTAATGAAAGCTAGGTTTATGGAAATTGGAATAAAACTTTACGGTGAACCTTTTAATATG
TTTGGAATACCATTATTCATTATTGCCATCATTTTATTTACAATCGGTACAGTATTCGTT
TATAAAATACAGCAATCAAGATTAAAGCAATAA
>>0265|DUF600_(putative protein)_[pos.: 284854 to 285354, length: 501, dir.: FRWD]
ATGAATTTTGAAGAAAAATTAAGTCAAATGTACAACGAGATTGCAAATGAGATTAGCAGT
ATAATACCAGTAGAATGGGAGCAAGTATTTACAATAGCTTATGTAACTGATCAAGCTGGA
GAAGTCATTTTTAATTATACTAAACCAGGTAGTGATGAATTGAATTATTACACATATATC
CCTAGAGAGTATAATGTCTCTGAAAAAGTATTTTATGATTTGTGGACGGATTTATATAGA
TTGTTTAAGAAGTTAAGAAATGCATTTAAAGAAGAAGGACTTGAACCATGGACATCATGT
GAATTTGATTTTACAAGAGAGGGTAAATTGAAAGTATCATTTGATTATATAGATTGGATT
AATACAGAGTTTGATCAATTGGGCCGTGAAAATTACTATATGTACAAAAAGTTTGGTGTT
TTACCAGAAATGGAATACGAGATGGAAGAAATTAAAGAAATCGAGCAATATATTAAAGAG
CAAGAAAAAACTAACCTTTAG
>>0266|WT65_000244_(TIGR01741 family protein)_[pos.: 285365 to 285865, length: 501, dir.: FRWD]
ATGACTTTCGAAGAAAAACTAAGTCAAATGTACAATGAAATTGCGAATAAGATTAGCAGC
ATGATACCGGTAGAATGGGAAAAAGTATATACAATTGCCTACCTAGATGATGAAGGTGGA
GAAGTCGTTTTTAATTATACTAAACCAGGTAGCGATGAATTGAATTATTACACGGATATA
TCTAGAGATTATAATATTTCAGAAGAAATATTTGATGATTTATGGATGAATCTTTATTAC
TTGTTTATGAATTTAAGGGATTTATTTAAAGAAGAAGATTTAGAACCATGGACATCATGT
GAATTTGACTTTACAAGCGAAGGTAAATTAAACGTATCTTTCAACTATATAGATTGGATT
AAATTAGGTTTTGGCCCATCAGGAAAGGAAAACTACTATATGTATAAAAAGTTTGGTGTT
TTACCAGAAACGGAATATGAAATTAATAAAGTTAAAGAAATCGAGCAATATGTTGAAGAG
CAAGATGAAGCTGAAATATAG
>>0267|DUF600_(putative protein)_[pos.: 285876 to 286376, length: 501, dir.: FRWD]
ATGACTTTCGAAGAAAAATTAAGTCAAATGTACAACGAGATTGCGAATGAGATTAGCAGT
ATGATACCGGTAGAGTGGGAAAAAGTATATACAATGGCTTATATAGATGATGAAGGAGGA
GAAGTGTTCTACTATTACACAGAACCTGGAAGTAATGAATTATACTATTATACTAGTGTA
TTAAATAAATATGATATATCGGAATCAGAATTTATGGATTCAGCGTATGAGTTGTATAAA
CAATTTCAAAAGTTAAGAAATATATTTAAAGAAGAAGGACATGAAACATGGACATCGTGC
GAATTTGATTTTACAAAAGAAGGTGAATTAAAAGTTTCATTTGATTATATAGATTGGATA
AATACAGAGTTTGATCAATTGGGCCGTCAAAATTATTATATGTACAAAAAATTTGGGGTT
ATACCAGAAATGGAATATGAAATGGAAGAAATTAAAGAAATCGAGCAATATATTAAAGAG
CAAGATGAAGCTGAAATATAG
>>0268|DUF600_(putative protein)_[pos.: 286387 to 286887, length: 501, dir.: FRWD]
ATGACTTTCGAAGAAAAATTAAGTCAAATGTATAACGAGATTGCGAATGAGATTAGTGGG
ATGATACCTGTAGAGTGGGAAAAGGTATATACAATGGCTTATATAGATGATGGAGGAGGA
GAAGTATTCTTTAATTATACTAAACCAGGTAGTGATGACTTGAATTATTACACCGATATA
CCTAAGGAGTATAACATTTCTGTGCAAGCATTTGATGATTTATGGATGGATTTATATGAT
TTGTTTGAGGAATTAAGAAATATATTTAAAGAAGAAGGACTCGAACCATGGACATCATGT
GAATTTGACTTTACAAGAGACGGCAAATTGAATGTTTCATTTGATTATATTGATTGGGCG
AATTCAGAGTTTGGACAAATGGGAAGAGAACATTATTACATGTATAAAAAATTTGGAATT
TGGCCTGAAAAAGAATATGCCATAAATTGGGTTGAAAAAATAAAAGATTATGTTAAAGAG
CAAGAAGAAACTAACCTTTAG
>>0269|DUF600_(putative protein)_[pos.: 286898 to 287386, length: 489, dir.: FRWD]
ATGACTTTCGAAGAAAAATTAAGTCAAATGTACAACGAGATTGCGAATGAGATCAGTGGG
ATGATACCTGTAGAGTGGGAAAAGGTATATACAATTGCCTATGTAGATGATGAAGGTGGA
GAGGTCGTTTTTAATTATACTAAACCTGGAAGTGAAGATTTGAATTATTATTCAGATATT
CCTAAAGATTGCAATGTCTCAAAAGATATTTTTAAGAATTCATGGTTTAAAGTTTATCGA
ATGTTTGATGAGTTAAGAAATGCATTTAAAGAAGAAGGTCTTGACCTATGGACATCATGT
GAATTTGACTTTACAAGCGAAGGTAAATTAAACGTATCTTTTGATTATATAGATTGGATT
AAATTAGGTTTTGGCCCATCAGGAAAGGAAAATTATTATATGTATAAAAAATTTGGAGTT
ATACCAGAAATGGAATACGAAATGGAAGAAATTAAAGAAGTAGAGAAGTATGTTAAAGAG
CAAGAGTAG
>>0270|UTR3p_istB2-IS232_(3'-UTR of istB2-IS232)_[pos.: 287498 to 287557, length: 60]
TGTAAATGTCAATATAAAAATGTACATAAATGATTGTATAAGAATGTACAAAATTGTTTG

>>0271|istB2-IS232_(transposase IS232 helper protein)_[pos.: 287558 to 288319, length: 762, dir.: RVRS]
CTAAGTAATTTCCTTCTTAGGTGAATGATCTTTTAATCTATACGATTTGCCTTTGATTTT
AACTACACTTGAATGATGCAATATCCTATCCAAAATCGCATTTGCGATTTTTGGATCATC
AAATATTTCATTCCATAAGTTGAAATTGATATTTGTGGTAAATATTGTACTTTTCTTTTC
ATATCTTAAATCTATTAATTGAAAGAATAGTTTGGCATCTTCACTTCCAATAGGTAAGTA
CCCAATCTCATCTATGATTAATAACTTATACTTGCTATAGTGCTTCAATCTATTTTCTAA
TCTGTTCTCAAGTTTTGCTTTTCTTAAATTCTCTATCAAATGATGACATTTAATAAAGTA
AGTACTCACTCTATTTTTAGCTGCAGCCATACCAATGCCTGTAGCTAAATGTGTTTTGCC
AACGCCACTTGAGCCTAAAAAGACAATGTTTTGATATTTTTCTATAAAACGCAAATCTGT
AAAATCCCAAATTTCTTGCTGATTGATGCTCGGTTGAAAATTAAAGTCAAAGTCTGATAT
TTCTTTTTTAAACGGAAATGCCGCCACCTTTACCATCGATTCAATCAAATTTTTCTCTTT
AATTTCGATTTCGTAGTCACTTAATTTAATTAGTGTATCTATAAATGACAGGTTGTTTTT
AATACTAAAATCGATAACATCATCAAGATGATTAATCATTTGATTCATTTTCAAATATTC
TAAATTCGCTTTTAAGCGCTTATAATTCGTCGAATTATTCAT
>>0272|tnp-IS232-long_(transposase for IS232, long variant)_[pos.: 288312 to 289604, length: 1293, dir.: RVRS]
TTATTCATCATACAACTCTCCAATCGCATTCAAATTATCTATCGCAATCTGATTAATATC
ATCCATTTCTCTATTTCCAAAAGAAGATGACAGTGTTTCTAAATAATGTTCTTTTTGATA
ATTTAATTTACGTTGTGTGATGAGATGTTCACAAATCGATTTAGTGTTATAATAAACGTG
TAGTTTTTGATCATAAACTTGAACTTCAACTATTTTCCCACAATATTCAGCTGGTACTGA
ATATTGATTGGACTTATATGTAATCATATTAGAGTGGTTGACTTTCAAATATTTATGTTT
CACTTTATATGAGTTTCTTACATTCACATTCGGTAGTGGTTGTAAGAAACTTTTTTCTTT
TTCTAAAGCAATAATAGGTATTTTACCTGTACTCGTATGAACTGAGTAGTTCAGTCGCTC
ATTAAGATTAGAAATAAACTTAGGAATCTCTTCCAAATATAATTCGCCTTGATAAGCATG
AATTTCATCTAATATTTTCATTATCGATTCTACTTTACCCTTTGTTCTAGGACGGCCGGC
AATACAAGGTTTTACTTTAAAATTAAAATCATCAGCGAATTGTTTAAATCTGCGATTTAT
TTGACCATTTGTACGTTCTGTTCTTGGTTGATCCATGACCGTTTTCATGTTATCCGTTAC
AAGTTCATTAGGTACACCTCCCATTAGCTCAAACGCTTGTGTCAATAAATTAAATAAGAC
ATCACTTGATTTATTCATTGTCACTTGCATGATTACAAAACGGGAATAAGGAAGTAGTAG
TACGCCTATATTTAGTGAAACGATTTGATTATCCTTCGTTTTAAAGTTAATACCTTCTTT
CCAGTCAAACTGTGCTTGATGACCAGCTTTTGTCTCGAATCTCGTTGTGCCTTTAGGCGA
CATCCGTTGATAACCTTTCATAAAATAACGATTAAACTCATCATGTTTAAGGATATAAGC
TCTAAATGTAGAATACGCACACGTTAACCCATGTTTATCCTTCAAATATTGCCAAAGAAT
ACGCTTATAGTAGAACTTTTGTTCACTAGTGTCTGAAAGTAATTTTTCTATGATAGGGTA
ATACTTGTCAATAATAGACTGACGATTTCTCTTTTTGGTTGGCTCAAAGCCATTTAAATA
TTTATCAACTGTTCTTCTATCAACATCCATGTGTCTCGCTATTTCACTTTTGTTTATTTT
CATGTTTAAGTTCTCCATAACAATTTTTAATTTTGGTAAATCTGTAAGAGTAGTAACTTC
AAAATCAGTATTTATGTCTAAAGATAATTTCAT
>>0273|Q1Y4S0_(putative protein)_[pos.: 290216 to 290590, length: 375, dir.: FRWD]
ATGAAAAGAATATTGGTAGTATTTTTAATGTTAGCAATTGTATTAGCAGGTTGTTCTAAT
AAAGGTGAAAAGTATCAAAAAGATATTGATAAAGTGTACAAAGAACAGAATCAAATGAAT
AAAATTGCCTCGAAAGTACAAAACACTATTAAAACAGACATTAAACAAGAAGACAGTAAT
ACACATGTTTATAAAGATGGTAAAGTCATTGTTATTGGTATTCAATTGTATAAAGATCGT
GAAAAAATGTATTATTTCGCATATGAAATAAAAGATGGTAAGGCAGAAATCAATAGAGAA
ATAGATCCAATTAAGTATATGAAAGACCATAAAGCAGATTATGAAGATGAAAATGTAGAA
GTGGAAAAAGGTTAA
>>0274|Q2G173_(putative membrane protein)_[pos.: 290743 to 291141, length: 399, dir.: FRWD]
ATGGAAAAATCGATCAAAATAATGACAATAATAGGAATTGTTGTTCAAGGTTTAGCAACG
GTATTTAGTTTACTATTGATGGTTTTAGCAGCATCAGGTGTAATGACTACAGATGTGTCA
ACAACAGTTAATGGTGAGGTTGACCCAGTTGATGCAGAAACAGCAGCAGCAATTTTCACT
GTATTATTCTTATTCCTATTCATATTTGGAATCATTTCAATTATTTTAGGTGCAATCGGT
ATGTTTAAAGCATCTAAAAACAAAAAAATGAGTGGTATATTGTTGATTATTGGAGCTGTA
ATAAGTGGTAACATAATTACATTTGCTTTATGGTTAGTCAGTGGTATTAAACTACTTACT
AATAACAAGCCTAAAGATGAAATAAGCGACTTATCATAA
>>0275|focA-L1-nirC_(formate/nitrite transporter, locus 1)_[pos.: 291390 to 292214, length: 825, dir.: RVRS]
TTAATTATTTTTATAAAATTGATGATGATCATTCAAGTAAGCATAGAATAAACCTATAAT
GAGACCGCCTCCGATATAGTTACCGATAAAAGCGGCAGCAATATTCGAAATAGCTGGTAT
GAAGTGCAATGTATCAACTTGATAAATTAAACCACCCATAAATAAGCAACTGTTGTAAAC
TACGTGTTCATAACCCATAAAGGCGAATATGGTAACACCAAACATCATGACAAACATTTT
TGCGAGTACATCGTCAATTTGCATGGCAATAACTAATGAAATATTGATAAAGAAATTGGC
GAATATCGCTTTCATTAATATACTTACAAAACCAGTAGACAACGTTTTATGTTCTATAAC
TGCTGATAATTGATTTAACATATCTGGCGTCATTACATTTGAAAAACGCATGAAACTAAA
TAAAATAGCAGCACCTAAAATATTTCCTGCAAAGCATAATAAAAATATTTTCAATACTCT
AGTTGGTTTAATTACTTTATAATACAGGCCTACAGTAAAGTACATGAAGTTACTGGTTAG
TAGTTCGGAGTTTGTAAATAAAATGAGTACTAACGCAAAGCTGAATGTAATGGCGCTGGC
CATATTCACTAAACCTGGTGGTAAATCTGGTTCGTGTGTTGCTTTAACTGATAGCACGAA
GACCGTAATAATACCGATGATAAATCCTGCCATCATGGCGCGTAATAAATAACGTTTTAA
ATAAACGCTTTGTAATATATCTTTCGTTCTTATCGTTTCGACTACGTTATTTACCCAGTC
GTCCCCATAAAATATTTTATCCCATTTAATATGTTTCTCCTTCAC
>>0276|brnQ2_(branched-chain amino acid transport system II carrier protein)_[pos.: 292452 to 293759, length: 1308, dir.: RVRS]
TTAAGTTGTCGCTTGTTTCGGACGGCGTATAACTACATCGATGATGAAACCTATGATTGC
CAAAAGAATGAATGGTACAAGCCAAGCTAAATCGATATCTGCTAAAGGTAACATCATAAA
CCATTTCAAAATAACACCGTGTAATAAGTCGAAACTGTTTAGTATTTGTAAAATTGAAAT
AATCAATGTAATAACAGTTGCGAGTCGATAGGCCCAACTGAATCTGAATGTGCTAAACAT
GTTAGCAAATGATATCAGTACAAGTGCAATCGACACGGGATATATTAATGTCAACAATGG
TACAGCAATTTTTAAAATCATTTCTAAACCAAGTGTTGTAAATAAGAACCCTATGATAGA
GAAAACAAGTGCGAATATTTTATAAGAAAACTTAGGTACGTGTTTCTTAGTAAATGTTGC
ACAAGCGTTGACGAGTCCTATACATGTTGTTAGGCATGCAAGAATAACCGTCATTCCAAA
TACGAGGTTACCGAACGAACCAAATACGCGTAATGAATTGTATGTCAATATATCAGTACC
ATCTTTAAAGTTTCCTGGAGCTGTTGACGCACCTACATATGCCAACGCAAAGTAAATCAT
ACCAAGTAATATGGCTGCAATAAGACCTGAGAAGCAGACATATTTTAAAATTTTCATGCG
ATCTGTGAGGCCTTTAAACTTATAGCCATTGACAATGACTACGGAAAAAGCTAATGCTGC
AACGAGATCCATTGTAAAATAGCCTTCCAAACTGCCTGAAATGAAAGGATGTGTTATATA
TTTATCCTTAGGTGCACTTAGTGCAGATTCAGGGTTGAAAATGACAGCAATACTTAATAG
AGCGACCATCAATAGTAATAATGGTGTTAATAATTTACCTAAATTATCAACGATTTTCGA
TGGATTTAAACTAATCCAGTAAACGATAGCAAAAAAGATTGCTGCGAATATAATTAAAGT
CCATTGGTTATGCACAGGTAAAATGTGTCTTGTACCAATTTCGTACGCGACATTTGCAGC
ACGTGGAATACCGTAAAATGCTCCGATAGACATGTAAATCACGACAGCAAAAATAAACCC
GAACCATGGATGTATACGATTGCCTACACTTTCAACACCTTCATCATAAAATGCAACAAC
AATAACAGTAATAAAGGGGAGTAATATGCCTGTAAGAGCAAAGCCTAGCATACCAATCCA
CATATTTTGACCCGCTGTATGGCCAAGCATGGGCGGGAATATTAAATTTCCGGCTCCAAA
AAATAGTGAAAATAACATGAGGCCCGAAATAATAACTTGTTTTTTCAA
>>0277|Q99WS0-sapS_(secreted acid phosphatase)_[pos.: 294343 to 295233, length: 891, dir.: FRWD]
ATGAATAAAATTTCAAAGTATATTGCAATAGCATCATTATCGGTAGCGGTTACAGTTTCA
GCACCACAAACGACAAATTCTACAGCGTTTGCCAAAAGTTCTGCTGAAGTTCAACAAACG
CAACAAGCTTCTATACCAGCATCACAAAAGGTGAATCTTGGTAATCAAAATATTATGGCA
GTGGCTTGGTATCAAAATTCAGCTGAAGCAAAAGCATTATATTTACAAGGTTATAACAGT
GCAAAGACTCAGTTAGATAAAGAGATTAAAAAGAATAAAGGTAAACATAAGTTAGCTATT
GCTTTGGATTTAGATGAAACAGTTTTAGATAATTCTCCATATCAAGGCTATGCATCAATA
CATAATAAACCTTTCCCGGAAGGTTGGCATGAATGGGTACAAGCTGCTAAAGCTAAACCT
GTCTATGGCGCAAAAGAATTCTTGAAATATGCTGACAAAAAAGGTGTCGATATCTACTAT
ATTTCTGATAGAGATAAAGAAAAAGATTTAAAGGCAACACAAAAGAACTTAAAACAACAA
GGTATCCCTCAAGCTAAGAAGAGTCATATTTTACTAAAAGGTAAAGATGATAAGAGTAAA
GAATCACGCAGACAAATAGTTCAAAAGGATCATAAACTTGTCATGCTATTTGGAGATAAT
TTATTAGACTTTACAGATCCAAAAGAAGCTACAGCTGAATCTCGTGAAGCATTAATTGAA
AAACATAAAGACGATTTCGGTAAGAAATATATTATTTTCCCTAACCCAATGTATGGTAGT
TGGGAAGCTACAATTTACAACAATAACTATAAAGCAAGTGACAAAGCAAAAGATAAATTA
CGTAAAAATGCTATTAAGCAATTCGATCCTAAAACAGGCAAAGTTAAATAA
>>0278|Q2G168_(ABC transporter, transmembrane permease)_[pos.: 295483 to 296532, length: 1050, dir.: FRWD]
ATGTTTTTAGCTTGGAATGAAATACGGCGCAACAAATTGAAGTTTGGACTAATTATTGGT
GTGTTAACGATGATTAGTTACTTGCTATTTTTATTATCTGGATTGGCGAATGGTCTTATC
AATATGAATAAAGAAGGCATTGATAAGTGGCAAGCAGATGCCATTGTTCTAAATAAAGAT
GCCAATCAAACTGTGCAACAATCTGTTTTTAACAAGAAAGATATTGAAAATAAATACAAG
AAGCAAGCTACTTTGAAGCAAACAGGGGAAATTGTGTCTAATGGCCATCAAAAAGACAAT
GTTTTAGTGTTCGGTGTTGAAAAGTCATCATTTTTAGTTCCGAGTTTAATAGAAGGGCAT
AAAGCGACTAAAGATAATGAAGTGTTAGCTGATGAAACACTTAAAAATAAAGGATTTAAA
ATCGGTGACACATTAACACTATCTCAATCAGATGAAAAATTGCATATCGTAGGTTTTACA
GAAAGTGCAAAATATAATGCGTCACCAGTCATTTTCACGAATGACGCTACCATTGCCAAG
ATTAATCCTAGATTGACTGGAGATAAAATTAATGCAGTTGTTGTACGTGATACAAATTGG
AAAGATAAAAAATTAAACCAAGAGCTTGAAGCGGTAAGTATTAATGACTTTATTGAAAAT
TTACCAGGTTATAAACCACAGAACTTAACATTAAACTTTATGATTTCATTCTTATTTGTC
ATTTCAGCTACAGTTATAGGCATTTTCTTATATGTCATGACATTACAAAAAACAAGTTTA
TTTGGCATATTAAAGGCTCAAGGATTTACGAATGGCTATTTAGCGAACGTAGTTATTTCG
CAGACGCTCATATTAGCATTATTTGGTACGGCATTTGGCTTACTGTTAACAGGCGTTACA
GGTGCATTTTTACCTGATGCAGTACCTGTCAAATTCGATGTACTAACATTACTCGTATTT
GCAATTGTGTTAATGATTGTCTCTGTATTAGGAAGTTTATTCTCCATTTTAACAATTAGA
AAAATAGATCCGTTAAAGGCGATTGGGTAG
>>0279|A5IPH6_(ABC transporter, ATP binding protein)_[pos.: 296545 to 297222, length: 678, dir.: FRWD]
ATGTTGGAATTTGAAAATGTAACAAAGTCATTTAAAGATGGGAATCGTAACATTGAAGCG
GTTAAAGATACAAATTTTGAGATAAATAAAGGTGATATTATAGCATTGGTTGGACCTTCT
GGCTCTGGTAAAAGTACATTTCTAACCATGGCAGGTGCTTTACAAACGCCGACATCTGGG
CACATTTTAATCAATAACCAAGATATTACGACAATGAAGCAAAAAGCATTGGCAAAAGTT
AGAATGTCTGAGATAGGTTTTATTTTACAAAGTACAAACCTTGTGCCATTTTTAACGGTA
AAGCAACAATTTACATTATTGAAAAAGAAAAATAAGAATGTTATGTCTAATGAAGACTAT
CAGCAACTTATGTCACAATTAGGTCTAACTTCATTGCTTAATAAGTTACCTTCAGAAATT
TCAGGTGGTCAGAAACAACGTGTGGCGATAGCCAAAGCGTTATATACGAATCCGTCGATT
ATTTTAGCGGATGAACCTACCGCGGCGTTAGATACTGAAAATGCGATTGAAGTCATTAAA
ATTCTACGTGATCAAGCCAAACAAAGAAAGAAAGCATGTATTATTGTTACACATGATGAA
CGACTTAAAGCATATTGTGATCGTTCATATCATATGAAAGATGGCGTCCTTAATCTTGAA
AATGAAACAGTAGAATAG
>>0280|pfoR_(putative perfringolysin O regulator protein)_[pos.: 297430 to 298461, length: 1032, dir.: FRWD]
ATGGATTTATTGATAGGTACTATATTTTTATTTTTGGTCTTAGTGATTTTTACATTATTT
ACATATAAAGCACCTAATGGTATGCGCGCCATGGGAGCATTAGCAAATGCAGCAATCGCA
ACATTTTTAGTAGAAGCATTTAATAAATATGTTGGTGGCGAAGTATTCGGTATTAAATTT
TTAGAAGAGCTAGGAGACGCTGCGGGAGGTCTAGGTGGTGTCGCTGCCGCTGGATTAACA
GCATTAGCTATCGGTGTATCACCAGTCTATGCTTTAGTTATAGCAGCCGCGTGCGGTGGT
ATGGATTTATTACCAGGTTTCTTTGCGGGTTACATGATTGGATATGTGATGAAATATACA
GAGAAATATGTGCCGGATGGTGTCGACTTAATTGGATCGATTGTCATCTTAGCGCCATTA
GCTCGTCTTATTGCAGTATTATTAACGCCAGTAGTGAATAGTACATTGATTCGAATTGGT
GATATTATCCAAAGTAGTACGAATACGAATCCAATTATCATGGGTATCATTTTAGGTGGT
ATTATCACGGTTGTCGGCACAGCGCCATTGAGTTCAATGGCATTGACAGCATTATTAGGT
TTAACGGGTGTACCTATGGCTATTGGTGCCATGGCAGCATTTAGTTCGGCATTTATGAAT
GGGACGCTATTCCATCGTTTAAAATTAGGTGATCGTAAGTCTACGATTGCAGTAAGTATT
GAACCTTTATCACAAGCAGATATTGTATCAGCCAATCCAATTCCAATCTATATTACAAAT
TTCTTTGGTGGTGCGATTGCTGGTTTAATTATTGCTATGTCAGGTTTAATTAACGATGCG
ACAGGTACAGCTACACCGATTGCAGGATTTTTAGTTATGTTTGGATTTAATCATCCGACG
ACAATTGTGATTTATGGTGTAGTAATGGCGATTGTAGGTGCGCTTGCAGGTTATCTTGGT
TCAATCGTATTTAAAAAATACCCAATTGTTACTAAGCAAGACATGATTAATCGAGGTGCA
GTAGACGCATAA
>>0281|Q5HJ57_(PfkB family carbohydrate kinase)_[pos.: 298804 to 299922, length: 1119, dir.: FRWD]
ATGAGCGATTCTGAGAAAGAAATTTTGAAAAGAATTAAAGATAATCCGTTTATTTCACAA
CGTGAACTTGCTGAGGCAATTGGATTATCTAGACCCAGCGTAGCAAACATTATTTCAGGA
TTAATACAAAAGGAATATGTTATGGGAAAGGCATATGTTTTAAATGAAGATTATCCTATT
GTTTGTATTGGCGCAGCGAATGTAGATCGTAAGTTTTATGTGCATAAAGATTTAGTTGCA
GAAACATCAAATCCTGTAACGTCAACACGCTCTATTGGTGGTGTAGCAAGAAATATTGCT
GAGAACTTAGGAAGGCTTGGCGAAACGGTCGCTTTTTTATCTGCTAGTGGACAAGATAGT
GAATGGGAAATGATTAAACGATTGTCCACACCATTTATGAATTTGGATCATGTTCAACAA
TTTGAAAATGCGAGTACAGGTTCATATACAGCTTTAATTAGTAAAGAAGGCGACATGACA
TATGGCTTAGCAGATATGGAAGTGTTTGACTACATTACGCCTGAATTTTTAATTAAGCGT
TCACACTTATTGAAAAAGGCTAAGTGTATTATTGTCGATTTGAATTTAGGCAAAGAGGCA
TTAAACTTCTTATGTGCCTATACCACGAAACATCAAATCAAATTAGTTATCACCACGGTT
TCTTCCCCAAAAATGAAAAATATGCCTGATTCATTACATGCTATTGATTGGATTATCACG
AATAAAGATGAAACAGAAACATACTTAAATTTAAAAATAGAATCTACTGATGATTTAAAA
ATAGCTGCTAAACGCTGGAATGATTTAGGTGTTAAAAATGTTATTGTGACAAATGGCGTG
AAAGAACTCATTTATCGAAGTGGTGAGGAAGAAATCATCAAGTCAGTTATGCCATCAAAT
AGTGTGAAAGATGTTACAGGTGCAGGTGATTCATTCTGTGCTGCAGTAGTGTATAGCTGG
TTAAATGGGATGTCTACTGAAGATATATTAATTGCTGGTATGGTTAACGCAAAGAAAACG
ATAGAAACGAAATATACAGTTAGGCAAAACCTAGATCAACAGCAACTTTATCACGATATG
GAGGATTATAAAAATGGCAAATTTACAAAAGTATATTGA
>>0282|psuG_(pseudouridine-5'-phosphate glycosidase)_[pos.: 299897 to 300820, length: 924, dir.: FRWD]
ATGGCAAATTTACAAAAGTATATTGAGTATTCTCGAGAAGTTCAGCAAGCACGGGAGAAC
AATCAACCGATTGTAGCATTAGAATCAACAATTATTTCGCATGGTATGCCGTACCCACAA
AATGTTGAAATGGCAACAACAGTAGAGCAAATTATCAGGAATAATGGTGCCATTCCAGCA
ACCATAGCCATTATAGATGGCAAAATTAAAATTGGTTTAGAAAGTGAAGATTTAGAAATA
CTTGCAACTAATAAAGACGTTGCTAAAGTGTCTAGAAGGGATTTAGCAGAAATTGTTGCG
ATGAAGCGTATTGGTGCTACTACTGTAGCGACGACGATGATATGTGCTGCAATGGCTGGT
ATTCAATTTTTTGTTACTGGAGGTATTGGGGGTGTCCATAAAGGTGCAGAACATACGATG
GACATTTCAGCAGACTTAGAAGAACTGTCTAAAACAAATGTCACTGTTATCTGTGCAGGT
GCCAAATCAATTTTAGACTTACCTAAGACAATGGAGTATTTAGAAACAAAAGGCGTTCCA
GTTATTGGATATCAAACGAATGAATTGCCAGCATTCTTCACTCGCGAAAGCGGTGTTAAG
TTAACAAGTTCGATTGAAACGCCAGAACGACTTGCTGACATTCATTTAACAAAACAGCAG
TTAAATCTTGAAGGTGGCATTGTTGTTGCTAATCCAATTCCATATGAGCATGCTTTATCA
AAAGCATATATTGAGGCAATCATAAATGAAGCTGTTGTTGAAGCCGAAAATCAAGGTATT
AAAGGTAAGAACGCCACACCGTTCTTGTTAGGGAAAATTGTAGAAAAAACGAATGGTAAA
AGTTTAGCAGCAAATATAAAACTTGTTGAAAATAATGCGGCGTTGGGTGCTAAAATTGCT
GTCGCTGTTAATAAATTATTGTAG
>>0283|nupC2_(nucleoside permease C, locus 2)_[pos.: 300831 to 302051, length: 1221, dir.: FRWD]
ATGAATATTTTATTCGCTATCACAGGGATAGCATTTGCACTATTTGTTGCGTTTTTATTC
AGTTTTGATCGTAAAAACATAGACTTCAAAAAGACGTTAATAATGATATTTATTCAAGTG
TTGATTGTGTTATTTATGATGAACACAACGATTGGTTTAACAATCTTAACTGCATTAGGT
TCTTTTTTTGAAGGGTTAATAAATGTTAGTAAAGCAGGTATAAACTTTGTTTTTGGAGAT
ATACAAAATAAAAATGGCTTTACATTCTTTTTAAATGTGTTGCTGCCATTAGTGTTCATT
TCTGTATTAATAGGCATTTTTAATTATATTAAGGTATTACCATTTATTATCAAATATGTA
GGTATCGCTATTAATAAAATAACGAGAATGGGGCGCTTAGAAAGTTACTTTGCTATTTCA
ACAGCAATGTTTGGGCAACCAGAAGTATATTTAACAATAAAAGATATTATTCCAAGATTA
TCTAGAGCGAAATTATATACAATTGCGACGTCTGGTATGAGTGCTGTTAGTATGGCAATG
TTGGGTTCATATATGCAGATGATTGAGCCCAAGTTCGTAGTTACAGCTGTAATGTTAAAT
ATTTTTAGTGCGCTTATTATCGCTAGTGTAATCAATCCCTATAAATCTGATGATACTGAT
GTTGAAATTGATAATTTAACGAAATCCACAGAAACTAAAACATTGAATGGAAAAACAGGA
AAACCTAAGAAAGTTGCCTTTTTCCAAATGATTGGTGATAGTGCGATGGATGGGTTTAAA
ATCGCTGTTGTAGTAGCCGTAATGTTGTTAGCATTTATTTCATTAATGGAAGCAATTAAT
ATCATGTTTGGTAGTGTTGGTTTGAACTTTAAACAGCTCATTGGCTATGTGTTTGCACCA
ATCGCATTTTTAATGGGGATTCCATGGAGTGAAGCTGTTCCAGCTGGCTCTTTAATGGCG
ACTAAATTAATTACAAATGAGTTTGTAGCAATGCTTGATTTTAAAAATGTCCTGGGTGAT
GTATCAGCTCGAACACAAGGTATCATTTCAGTTTACTTAGTAAGCTTCGCTAATTTTGGT
ACGGTTGGTATCATCGTTGGTTCAATTAAAGGCATTAGTGATAAACAAGGAGAAAAAGTT
GCATCCTTTGCCATGAGGTTGCTACTTGGTTCAACTCTAGCTTCAATCATTTCAGGATCA
ATTATTGGCTTAGTATTGTAA
>>0284|txbi_nanT_(bidirectional rho-independent terminator of nanT and nupC2)_[pos.: 302078 to 302155, length: 78]
CATGGCAAAGCTAAACCCCATCACCAAGTTGGCGCAACAGCGCATCATAACTTAGTGATG
GGGTTTTATCATAACAAT
>>0285|nanT_(N-acetylneuraminic acid transporter/sodium:solute symporter )_[pos.: 302156 to 303688, length: 1533, dir.: RVRS]
CTACTTTTTCGTAGCCGTTTTTGAAATGTATGTTGATGGTTTATCTTTTTCAAAAATTGT
TAATCCCGTTATATCTTTTTTATGTTTTGAAGGGACAATGAAGCTAAGTATATAAGCAAA
GACAAAAGAAACTGTAAATGAAATGGTAGATACATAGAAAGGTGAGTTACCTTTGCCAAC
ACCATTATAGACATAAGCAAAGATGATACCCAATATTAATCCACAAATAACACCGAATGT
ATTCGTACGCTTAGTGAAAATACCAACTGCAAATACACCAGCTAATGGAACGCCGAATAA
TCCAGTTACAAACAAGAATAAATCCCATAAGTCATTTGAATTAGAAGCAATCAAGTATAG
TGACATTCCAAAACCAAAAATACCTGCAATGATGATAATGAAACGTGCAAAGTTAACTTC
GTGTCGCTCGCTACCTTTTCCGAAGAAGCGTTGCTTAATGTCGATTGAAATACAAGCAGA
TATAGAATTTAAACTAGATGAAATGGTTGACTGTGCAGCGGCGAAAATGGCTGCAATAAG
TAATCCTGCTACAAATGGTGGCATCTCAGTCAAAATGAAATATGGCACTACAGATGATGT
ATTGAAGCCTTTTGGTAAAACAGCTTCATGTGCATAAAATGAATACAGCATTGTACCCAT
ACCATAAAATAAGGGTGCTGAAATTAAAGCTAGGATACCATTTGTCCATAACGATTTATT
TGTTTCTTTTAAACTATCAGAAGCTTGATAACGTTGCACGACGTCTTGACTCGCAGTGTA
TTGATACAAATTGTTGAAAATATTTCCTAGGAAAATAATTGGAATGGCAGCTGCTGCAGT
ATTTAGTTTCCAATTGTCTGCACTAATTAATTTTTTGTGCTCAATCGCATCTGCAAAGAC
AGTGCCAAAACCGCCTTTAATGTTCATAACACCTAGAATAATGATAACTAAAGCGCCGCC
TAATAAAATGACGCCTTGAATGAAATCACTCCAAACCACACCTTCGAATCCACCTAAAAA
TGTATATAAAATACATAGTAAACCAACGAGTGATGCAACGATATAAGGGTTCATGTCTGA
TACAGATGTAATCGCTAATGTTGGTAAGTAGATAACGATTGCTACACGCCCTAGATGATA
AACTACAAATAGTAAAGAGCCAATGACACGAATGCTAGGTCCGAAACGTGCTTCTAGATA
TTCATATGCAGATGTAACCTTTAACTTTTTAAAGAATGGAACATAGAAATAAATGAGTAA
TGGAATAATTGCTACGATAGCGATGTTACCTGCAATATATGACCAATCTGTTAAAAATGC
TTTCTCTGGTGTAGACATAAACGTAATTGCACTTAATGTAGTGGCGTAAATTGAAAACCC
AACTACCCAAGATGGCAAGCGACCACTTGCGGTAAAGAAACTATTCGTACTTTGACTCGC
GCGCTTGGTAAAATAAACGCCAATGAGTAACATAGCTAGTAGATAAATGATAACGGCAAT
CCAGTTTAGTGTGCCAAATCCAACTTCTTTCAT
>>0286|nanA_(N-acetylneuraminate pyruvate-lyase)_[pos.: 303728 to 304609, length: 882, dir.: RVRS]
CTATAAATCGTATTTTGCAATGAGTTGATCTAATGTTTGTCGATGTGCTTCGTTAAAAGG
TTTGAATGGACGTTTCGGTAATCCTGCATCAATGCCACGATGACGTAATATTTCTTTCAA
TGTTGGATAAACCCCCATTGATAACACTGTTTCGATGATGTCGTTTGAATCATGTTGTAG
TTGGTAAGCTTCTTGAATTTGACCTTGTCTTGCTAAGTCGAAGATTTTTCTAGCGCGGCG
ACCATTAACGTTATATGTAGAACCAATTGCACCATCTACGCCAGAAATCGTAGCTTGAAC
TAACATTTCATCAAAGCCAGATAAGATTAATTTGTCTGGGAATGCTTTTCTAATACGTTC
GAGTAGGAAGAAGTTTGGCGCTGTATATTTAACACCAACAATTTTTTCGTGATTAAATAG
CTCGCTGAATTGTTCAATAGAAATATTCACACCTGTTAAAACTGGTATTGCATAAATAAT
CATATTGTTCTGTGTTGCTTCGATAATATCGAAATAGTAATCTCTAATTTCTTCAAAAGT
AAATGGATAGTAGAATGGTGTTACGGCAGAAAGTGCATCATAACCGAGTTCTGTGGCATA
TTTCCCAAGTTCAATGGCTTCATTTAAATCTAACGAACCTACTTGAGCAATCAATTTCAC
TTTATCCCCAACTACCTCTTTGGCAACTTTGAAAACTTGCTTCTTCTGCTCTGTATTTAA
TAAAAAGTTTTCGCCTGAGCTACCATTTACATAAAGACCGTCTAATTCTTCAGTTTCAAT
GGCATTTTGAGCAATTTGTTTAAGTCCTTGTTCATTTACTTGACCATTTTCATCAAAAGG
AACGAGTAACGCTGCATATAAACCTTTTAAATCTTTGTTCAT
>>0287|nanK_(N-acetylmannosamine kinase)_[pos.: 304768 to 305628, length: 861, dir.: FRWD]
GTGTATTACATCGCAATAGATATTGGAGGCACTCAAATTAAATCGGCAGTTATTGATAAG
CAATTGAATATGTTTGACTATCAACAAATACCAACGCCGGACAATAAAAGTGAGCTTATT
ACTGACAAAGTATATGAGATTGTAACAGGATATATGAAGCAATATCATTTGATTCAACCT
GTCATAGGTATTTCATCAGCAGGCGTTGTTGATGAACAAAAAGGCGAAATTGTATACGCA
GGGCCAACCATTCCGAATTATAAAGGTACTAATTTTAAGAGATTATTAAAATCACTGTCT
CCTTATGTCAAAGTAAAAAATGATGTGAACGCTGCATTACTAGGCGAATTGAAATTACAT
CAATATCAAGCAGAACGGATCTTTTGTATGACGCTTGGTACAGGCATTGGGGGTGCGTAC
AAAAATAATCAAGGCCATATTGATAATGGTGAACTTCATAAGGCAAATGAAGTTGGGTAT
TTATTGTATCGTCCAACTGAAAATACAACGTTTGAGCAACGTGCTGCAACGAGTGCATTG
AAAAAGCGCATGATTGACGGAGGATTTACGAGAAGCACACATGTGCCAGTATTGTTTGAA
GCAGCTGAAGAAGGTGATGATATTGCAAAACAAATATTGAATGAGTGGGCAGAAGATGTA
GCAGAAGGGATTGCCCAAATACAAGTCATGTATGATCCAGGGCTTATATTAATTGGTGGC
GGTATATCTGAACAAGGAGACAATCTCATTAAATATATCGAGCCGAAAGTTGCACACTAT
TTACCAAAAGACTATGTTTATGCACCAATACAAACGACTAAGAGTAAAAATGATGCAGCA
TTATATGGCTGTTTGCAATGA
>>0288|nanR_(repressor of nan gene cluster)_[pos.: 305905 to 306705, length: 801, dir.: RVRS]
TTATTTGTTGTCTAGGATAATAGATTTTGTATGTTGATAAGTTTGACTCAGATTTGTATT
TTCTAATAAATGATAACTCACGATATCGATTAAAAAGAGTGTCGCAATTTGTGTGTTGAT
AAATTGATGGTCGGTATTACGCGATTGATCCGTTGTTAAAAGTACTAAATCTGCGCAATC
TGTAAGTTTACTACCTTCGAAATTTGTGATGGCAACGACATATGCACCATGAGATTTGGC
GACTTCCGCTGCTGAAATTAATTCCGAAGTATTACCACTATTTGACATAGCAATAAACAT
GTCCGAATGAGATAGTAGGGATGCCGATATTTTCATTAAATGTGAATCGGTAGTAACATT
ACCTTTTAGCCCCATACGAATCATACGATAATAAAATTCAGTTGCTGATAAACCAGAGCT
ACCTAGTCCAGCAAAGAGTATATGCCGACTTGATTGAAGTTTGTCGATAAAGGTTTGGAT
AATGTCATTATCAATAAATTCGCCAGTTTGTTGAATGATTTGTTGATGATATTTATGAAT
TCTTTGAATGATTGGGCTATTTTCAATAACTGTCTCTGTCATTTCTTGTTGAATATTAAA
TTTTAAATCTTGGAAATTCTCATAATCCAGCTTATGACTAAAGCGTGTCATCGTTGCTGG
TGATGTACCAATCGCATGGGCTAAGGAGTTAATCGTTGAAAAGGCATCGCTATAACCATT
TTGTCTTATATAATTGACGATGCGTTTATCAGTTTTTGTAAATAAATGTTGATAACGTTG
AACACGATTCTCAAATTTCAT
>>0289|nanE_(N-acetylmannosamine-6-phosphate 2-epimerase)_[pos.: 306845 to 307513, length: 669, dir.: FRWD]
ATGTTACCACATGGATTAATAGTATCTTGTCAGGCACTACCAGATGAACCATTACATTCA
TCTTTTATTATGTCTAAAATGGCATTAGCTGCGTATGAAGGTGGTGCTGTTGGTATTCGC
GCAAATACTAAAGAAGACATTTTAGCAATTAAAGAAACGGTAGATTTACCAGTTATTGGC
ATTGTGAAACGTGACTATGATCACTCAGATGTTTTCATTACTGCAACGTCAAAAGAAGTT
GATGAACTGATAGAAAGCCAATGTGAAGTCATTGCATTGGATGCAACGTTACAGCAACGT
CCGAAAGAAACGTTAGACGAATTAGTGACATATATTAGAACACATGCTCCTAACGTTGAA
ATCATGGCTGATATCGCGACCATTGAAGAAGCTAAAAATGCGGCACGACTTGGCTTTGAT
TATATTGGCACGACGTTACATGGTTATACTAGTTATACGCAAGGACAATTACTTTATCAA
AATGACTTCCAATTTCTAAAAGATGTACTACAAAGTGTTGATGCAAAAGTTATTGCGGAA
GGTAATGTCATTACACCGGATATGTATAAACGCGTGATGGACTTAGGCGTTCATTGTTCA
GTCGTTGGTGGTGCGATAACACGACCAAAAGAAATTACGAAACGTTTTGTTCAAGTTATG
GAAGATTAA
>>0290|tx_Q5HJ49_(rho-independent terminator of Q5HJ4)_[pos.: 307539 to 307591, length: 53]
CCATCATTAATTAAAGGTACCTAATTATCTTAGGTGGCTCAATGAATGTAATG
>>0291|Q5HJ49_(nucleoside recognition membrane gate protein)_[pos.: 307643 to 308957, length: 1315, dir.: RVRS]
TTATCCAAAAATAAGTAAAGCGACGGGGATGGTGATTAATAGCGACAATGCCACGCGTAA
AAACCAAATGATGATGAGTTTCCAGACAGGTATTTTAATTTCAGTTGCTAGTATACATGG
CACTAATGCTGAGAAAAAGATAATGGCTGATACGCTTACTACACCGACGACAAATTTAGT
ACTCATTGCAGCTTTAGTTACTAACAAAGATGGTAAAAACATTTCTACAATAGAAATCGC
TGAAGCTTTTGCAAGTACAGCCTGATCAGCAATTGGGAAAATATAAATAAATGGATAGAA
TATATAGCCAAGCCAATCAATGAATGGTGTATAGTTCGCTACAATTAGCCCTAAAAAACC
AATCGATAATATAGAAGGTAAAATACCAACAGTCATTTCTAAACCGTCTTTCAAATTGTC
CCAAACGTTCTTCACGAGGGATGGTGTTAATGCATTTTGTTTCATCGCCTCTGCATATGC
AGTTTTCAGTCTGCTTCCTTCAATAGCAACTTCTTGTTCTCCTTCTTGTCCGTTATAATA
TTCTGTTGATTCATTGGTGATTGGCGGTAGCCATGCAGTAATTGCAGTCACGACAAATGT
GATGACTAAAGTTATCCAAAAGTATAAATTCCAATGCGGCATTAATCCTAAAGTTTTAGC
AACGATAATCATAAAAGTTGCTGAAACTGTTGAAAAGCCAGTCGCAATAATCGTGGCTTC
TCTTTTGTTGTACATCCCTTGCTTATAGACACGATTAGTAATCAATAATCCTAAGGAATA
ACTGCCGACAAACGAAGCCACTGCATCGACAGCGGATTTTCCTGGTGTTTTAAAAATAGG
TCTCATAATAGGCTCCATATAAACACCGACAAATTCTAATAAGCCATAGCCTACTAATAA
AGAAAGCGCAATTGCACCTACTGGAATTAAGATACTTAATGGCATCATTAATTTTTCAAA
CAAAAACGGACCATAGTTAGCTTTAAATAGTATTGATGGACCGATTTTAAATACATACAT
TATACCGATTATTGCACCTGCAACTTTAAATAATGTAATGACCAAGTTTGTGATTGAAGT
CATAAAAAGTACGTCTCACTATTGGTAACGCTGTACCAATTAAAATCATAATCAGTGCAA
CATATGGCATAAGTGGACCTATGATTGAGCGAATGGCTAGATGAACATGATCGACGAAAA
TAGTGTTGTTACCATTAATCGTAAAAGGAATAAAGAAACATAGTATGCCCACTAAACTAT
AGACAAAAAAACGCCATGCACTTGGTTGTTGTGCATTAGAATGATATTGATTCAT
>>0292|lip2_(lipase 2)_[pos.: 309374 to 311308, length: 1935, dir.: TRNC-FRWD]
ATGTTACGAGGACAAGAAGAAAGAAAGTATAGTATTAGAAAGTATTCAATAGGCGTGGTG
TCAGTGTTAGCGGCTACAATGTTTGTTGTGACATCACATGAAGCACAAGCCTCGGAAAAA
ACACCAACGACTAATGCAGCGGCACAAAAAGAAACACTAAATCAACCAGGAGAACAAGGG
AATGCGATAACGTCACATCAAATGCAGTCAGGAAAGCAATTAGACGATATGCATAAAGAG
AATGGTAAAAGTGGAACAGTGACAGAAGGTAAAGATACGCGTCAATCATCGAACCATCAA
TCAACACAAATTAGTAAAACAATCAGAACGCAAAATGATAATCAAGTAAAGCAAGATTCT
GAACGACAAGGTTCTAAACAGTCACATCAAAATAATGCGACTAACAAAACTGAACGTCAA
AATGATCAGGTTCAAAATACCCATCATGCTGAACGTAATGGATCACAATCGACAACGTCA
CAATCGAATGATGTTGATAAATCACAACCATCCATTCCGGTACAAAAGGTAATACCAAAT
CATGATAAAGCAGCACCAACTTCAACAACACCCCCATCTAATGATAAAACTGCACCTAAA
TCAACAAAAGCACAAAATGCAACCACGGACAAACATCCAAATCAACAAGATACACATCAA
CCCGCGCATCAAATCATAGATGCAAAGCAAGATGATACTGTTCGCCAAAGTGAACAGAAA
CCACAAGTTGGCGATTTAAGTAAACATATCGATGGTCAAAATTCCCCAGAGAAACCGACA
GATAAAAATACTGATAATAAACAACTAATCAAAGATGCGCTTCAAGCGCCTAAAACACGT
TCGACTACAAATGCAGCAGCAGATGCTAAAAAGGTTCGACCACTTAAAGCGAATCAAGTA
CAACCACTTAACAAATATCCAGTTGTTTTTGTACATGGATTTTTAGGATTAGTAGGCGAT
AATGCACCTGCTTTATACCCAAATTATTGGGGTGGAAATAAATTTAAAGTTATCGAAGAA
TTGAGAAAGCAAGGCTATAATGTACATCAAGCAAGTGTTAGTGCATTTGGTAGCAACTAT
GATCGTGCTGTAGAACTTTATTATTACATCAAAGGTGGTCGCGTAGATTATGGTGCAGCA
CATGCAGCTAAATACGGACATGAGCGCTATGGTAAGACATATAAAGGAATCATGCCTAAT
TGGGAACCTGGTAAAAAGGTACATCTTGTAGGGCATAGTATGGGTGGTCAAACAATTCGT
TTAATGGAAGAGTTTTTAAGAAATGGTAACAAAGAAGAAATTGCCTATCATAAAGCGCAT
GGTGGAGAAATATCACCATTATTCACTGGTGGTCATAACAATATGGTTGCATCAATCACA
ACATTAGCAACACCACATAATGGTTCACAAGCAGCTGATAAGTTTGGAAATACAGAAGCT
GTTAGAAAAATCATGTTCGCTTTAAATCGATTTATGGGTAACAAGTATTCGAATATCGAT
TTAGGATTAACGCAATGGGGCTTTAAACAATTACCAAATGAGAGTTACATTGACTATATA
AAACGCGTTAGTAAAAGCAAAATTTGGACATCAGACGACAATGCTGCCTATGATTTAACG
TTAGATGGCTCTGCAAAATTGAACAACATGACAAGTATGAATCCAAATATTACGTACACG
ACTTATACAGGTGTATCATCTCATACTGGTCCATTAGGATATGAAAATCCTGATTTAGGT
ACATTTTTCTTAATGGATACAACGAGTAGAATTATTGGTCATGATGCAAGAGAAGAATGG
CGTAAAAATGATGGTGTCGTACCAGTGATTTCGTCATTACATCCGTCCAATCAACCATTT
GTTAATGTTACGAATGATGAACCTGCCACACGAAGAGGTATCTGGCAAGTTAAACCAATC
ATACAAGGATGGGAT
>>0293|int-1_Sipho-1206_(site-specific integrase, lysogeny module of Siphoviridae)_[pos.: 311401 to 312606, length: 1206, dir.: RVRS]
TTAGTACACAAGTTTTTCTAATTTTTGCTCTAACTCTCTGTCCATTTTCTCTGTTACATG
GGTGTATACCTTTATAGTCGTTTTTTCATCTGTATGTCCTACTCTTTTCATAATTGCTTT
TAACGATATATTCATTTCCGCCAATAAACTTATGTGTGTATGCCTTAGTGTGTGAGTGGT
AACTTTTTTATTTATATTTAATGATTCTGCAGCCGAGGACAATCGTTTGTTTATCCTACT
GCCTTGCATAGGATTTCCTTGACAAGTTGTGAATATAAACCCTCTATCAACATAGCTTGG
TTCCCACTGTTGCATCTTTTTATTTTCTAACATTATTTTTTTCAATACATTTGCTATCCT
TGAATTGATGGCGATTTTTCTTTTTGAACCTGCGGTCTTCGTAGTATCTTTGTGACCAAA
TCCAGCATTACATTTGATTCTGTGAATAGTACCGTTAATATCGATCGTCTTATTTTTGAG
GTCAACATCTTTAACTTGGAGCGCTAATAACTCACCTATACGCATACCTGTTAAAGCTTG
AACTTCAACAGCCCCAGCAACTAAAATACGAGCTCTATACTGCATGTTATTATCGTTCAG
TATAAAATCGCGTATCTGTATTACCTGTTCCATCTCTAAATAGTTATACATTTTCGCTTC
TTCTTTTTCTATGTCTTCTATCGTCTTACTCTTCTTTGGCAGTGTGACACTAGTTAGTAT
GTGTTCGTTTGGATAATTGTAAAATTTAACGGCGTATTTAATAGCTTCTTTCATATGTCC
AAGTTGACGCTTTACCTGATTTGCAGAATATACGTTTGATAATTCGTTAATAAATGTTTG
CATGTACTTTGTATCAATTTTGTTTAAAAGCAAATTTTGAGAACTGTTCTTTTTAATGTT
TTTGATTCTTGTTTTCAAATTATCAAGCGTCGTTACTTTAAAACCCGATGTTTTTATATG
ATATTCAAGCCATTCATCTAATAGTGTATGAAAAGTTAAAGTTTTTAATACGCTTGATGA
CTGGTTATTCAATTTTTCTTTTATCTTATCTTCTAATTGAAACATTGCCTCTTTTTGTGA
TTGTTTTGTATTCTTATTCAAGACAACACTTACACGTTTCCATTTATCTGTATACGGATC
TTTGTATTTCTCGTAGTATCTATACTTCGTTTCATTGTTCTTATTTTTAAATTTTTCAAA
CCACAT
>>0294|WT65_000269_(KilA-N domain-containing protein)_[pos.: 312665 to 313495, length: 831, dir.: RVRS]
TTATTCTAAGAATTCAATATTCTTATGTTTATTCAACGTTTTAGATTGCAATAAAGATTT
CATTTGATTTCTAGCTAACTCATTTAATTTAATCAATCTTTCTTTTTGGGAATAACCGTC
GCTAATCATTTCTGCATTCCTTGATTGAAGATTATTTAATACTATAAGTTCCTGGATTGT
AGCATGGTCTCTTTGGTTTCCTGATTTTTCAGGATTGTTTTGCTTCCATTCTTTAGCTGT
CATACCAAACAGGGCAACATTTAATAAATCTGCTTCTGTAGCGTAAGTAATTCCAATTTG
CTGTTTTGTCAATTTCGAATTAAGCAAGTTTTCTTTTATTGCTTCGGTGTGGATTGTATA
GTTAGATTTACTGATTAAGCGTTTGACATCCCAATCTATACGCTCAGGGTCTTTTTCTTG
TTCTTTTAACCTTTGGTAATCTTGAATGATGTATAATTTGAATTCAGGGGAAATCCAACT
TGCGAATTCAAATGCTATGTCTTTGTGAGCGTAAGTGCCTCCGTACCTTCCCGATTTTGT
TATGAGACCGATTGCGCCTGTTGTTTTAACCCATTTTGTAGGAGACATTGTAAACGCGTT
TCTACCAGCTTGATTTTTAAACCCGTCGAATTCGACGGGGTTAAAATTGGGATTGTTTAT
ATTTTCCCATACACCCAAGAATTCCAAGGTATCTTTAGATCTCAACCAATTTTTTATAAC
ATCATTTGGTTCTTCACTTTTGTATTTCGCTATATCTGTTAAGCTAATGTAATCATCATT
CTTGTTTTTAAATAAAGTTATTTGTTGTCCTTGAGCATTAATTTTTGACAT
>>0295|WT65_000270_(hypothetical protein)_[pos.: 313598 to 313942, length: 345, dir.: RVRS]
TTAATCAAATTTACTATAAATAATAGGTGTTATTTTATAATAACCTGATTTAGTTTCTTC
TTTAATTATGTCAATATGGTTCAAAGCTTTCATTCTATAACCCACCGCTTTATACTTGCT
ATCTAGTACATGACTTATATATATTTCATTCATATAGAATTCCCATTTTTCACCTGTATC
TTTTAGTTCGAATGAGATATCTTCATCATTTTGTAATAATTTATCAACAATGTGCTGAGT
TCCTATCTTTGTAGGTGATTTTAATCTAGCTTGATATGACATCAAGCCTTCTTTTTGATA
ATCTTCCTCAATTTTCGTTCCATCTAAAGACATTATAATTTTCAT
>>0296|hypothet_phage_protein-0186-01_(hypothetical protein, SAXN108_0309)_[pos.: 313990 to 314175, length: 186, dir.: RVRS]
TCACAATTTAGTTCTATCAGTGATTTTAGACTCCATAACTCTTTGACGTGACTCTTTAGC
TTCTCGAATCATATCTTTAAATTCTTGACTGTCTATAAAAGCTTTGGCTTCTTCTATTTG
TTCTTGAGTAAGCTCTTTACCACCAGTATTGATGTGTAAGTGTTCAATTTCTTTATAAGT
ACTCAT
>>0297|WT65_000272_(hypothetical protein)_[pos.: 314172 to 314318, length: 147, dir.: RVRS]
TCATTTTTTCGACTCCTGTTCTTCAAGTTCACTTTTAGTTATAGGTAAACCATTATTCAA
CCTATAAGTCAGTTCTTCTTCTGTATAAAAGGGGATTTCAACCATTTCCCACTCTTCAAT
GTTAATGTCAACTTCTTTTAAATTCAT
>>0298|WT65_000273_(XRE family transcriptional regulator)_[pos.: 314330 to 315049, length: 720, dir.: RVRS]
CTATAAAATAACTTTTCCAACTAACCTTACGCTTTCGTTATCATAAAAATATAAATCTTT
ATACTTTTTATTTAAAGAAACCAACGTTAATCTATTATCTTCTACATAAACTTTCTTTAC
GTAAGCATCTCCATTTATAATAAAGACGCCTATTTGTCCATCTTTGATAGTGTGAGATTT
TTCAATGAATATAATTTGTCCGTTTTTAAATAACGGCTCCATTGAATCTCCATTTACTTT
TAAAGCTATATCATGTGCGGGGACATAACCTCTTACGAATTCTTTTGAAATAGGCTCGTT
ATATAATCTTTCGCCAATACCAGCTGACGCACAACCATATATATCCACTTCGGATTTTTC
TTGAATGTAAGAATTGAAATCTACCAGATTATCACTGTCATTATTTTGCTCTTCTAATTG
ATTAGTCGCATATTTTAGTACATTGTTTTGTCGTGGAGGTGTGAGTTTATTGTATATGGA
AGTGATGTCGTTGTGTTCATTATTTCTTGTAGGAAACAAATCGTCGATACTGATATTTAA
AATATTAGCAATTTCAAACAAATCATCTTGTTTAGGAGTTCTGTATCCTGTCTCATAATT
TGAAATGGTAGCTTTTTTTGTATTGAGTTTTTCTCCAAGTTGATCTTGAGTTAAGTTCAA
TTTAGTTCTATAGTATCTTATTTTGTTACCTATAAATTTAGCTAATTCTTTTTTATCCAT

>>0299|cro/hth_Sipho-219_(helix-turn-helix transcriptional Cro regulator, lysogeny module of Siphoviridae)_[pos.: 315191 to 315409, length: 219, dir.: FRWD]
ATGCAATGGAATTTAATAAAGTTGAGAAAAGAAAGAAAGTGTACTCAAGAAGATTTAGCA
AACCTCTTGAATATATCAACTGAAGGTTATCGTTTAAAAGAATTAGGGAAACATCAATTT
AAGAATGATGAGATGTTTATTATTGCTGATTTTTTTGACGAAAATATTGGAGATATTTTT
TTACCCACAAAGTACACGAAACGCAAACAAACATCTTAA
>>0300|WT65_000275_(hypothetical protein)_[pos.: 315425 to 315676, length: 252, dir.: FRWD]
ATGGAAGAGATCAGACAATTTTTAGAATTCAGAAAAAAATTCACACAAAGTCAGTGGCAA
GAACTTAATCATATTATTGATAGTCAATTCAAAAAGAAAGCCGCCGAGCTGAAACTCGAC
GACGAAGATATTAAAGAAATCGAAAATGTGATTAATCGTCCAATCGTTCAAGTGAACTTA
AATAATAAACAATCAAGGAGGAACAACAAATGTTACAAAAATTTAGAATCGCGAAAGAAA
GAAATAAATTAA
>>0301|WT65_000276_(hypothetical protein)_[pos.: 315634 to 315777, length: 144, dir.: FRWD]
ATGTTACAAAAATTTAGAATCGCGAAAGAAAGAAATAAATTAAAACTCAAATTACTAAAG
CGTGCTAGTTACTGTTTAGAAACAAGTAACAACCCTGAACTGTTGCGAGTAGTTGCAGAG
TTGCTTAAAAAGATTAATCGATAA
>>0302|WT65_000277_(hypothetical protein)_[pos.: 315787 to 316389, length: 603, dir.: RVRS]
CTAATCATCGTTTGAGTTCTCATCATCTAAGTAATTAGCAATTACGTAAAGTGTTAAAAG
AGTTGCTATTACATTAAAAAACATAAAGTAGTTCACATATTGGTCAAGTATCGTTCTAAC
CATAACCGGAGATGTTACTCCGATAGCAGAACCGACAGAAACCTTTTTTATAAATTTTGC
AGAAGGAGAAATAAAAATATGATTGAGCGATTCATTGAATACACTATTGTATTTCTCAGT
ATTTACGTCATTTATTGGATGGGCAGAATCGACGGTTTTACCAAGAATAGGGACATCGAC
AGTATCGACAAAAGACTTTCTCAAATGAGTGCTAACTTTGCGGACTTCATCCTCCGGAAA
GCTGTTAGAACTTATGAATTCATCAAGAATTTTTTCAGAAAATAAATTAGATTTGAACAT
TGGATGATTCTTAGTTACTCGGTTCATATAGGAAGCCCAATCAGATAATTTAGATTGGTT
AATTCTAAGATCATTCATAGTATTCACGACTTTAGCGTAAGTCTCAATAGGCAACTTAGA
CAAGATAGCTTGATTTTTCCTTATTAAATCTAATTGTCGTTGAGTGAGATTTATATTATC
CAT
>>0303|WT65_000278_(phage antirepressor KilAC domain-containing protein)_[pos.: 316446 to 317195, length: 750, dir.: FRWD]
ATGCAAGCATTACAAACAAAATCGAACATCGGAGAAATGTTCAACATACAAGAAAAAGAA
AATGGAGAAATCGCAATCAGTGCAAGAGAGTTATATAAGGCTTTGGAAGTTAAAAAACGT
TTTAGCGCTTGGGCAAAAATTAACTTGAAGCACTTCAAAGAAAATAGGGATTTTACAAGT
GTACTTACAAGTACGGTTGTTAATAACGGAGCTGTAAGACAACTAGAAGATTATGCTTTA
ACACTTGATGTAGCTAAACATGTTGCGATGATGTCAGGTACAGAAAAGGGTTTTGATTTT
AGAGAGTATTTCATCCAAGTTGAAAAAGCATGGAACAGCCCAGAAATGATTATGCAACGT
GCTTTAAAAATTGCTAACAACACAATCAATCAATTAGAAACAAAGATTGAACGTGATAAA
CCAAAGATTGTATTTGCGGACGCAGTAGCTACAACCAAGACATCAATTTTAGTTGGAGAG
TTAGCGAAGATTATCAAACAAAACGGTGTAAACATCGGGCAACGCAGATTGTTTGAGTGG
TTACGTCAAAACGGATTCCTTATTAAACGCAAGGGTGTGGATTATAACATGCCTACACAG
TATTCAATGGAACGTGAGTTATTCGAAATTAAAGAAACATCAATTACACATTCAGACGGT
CACACATCAATTAGTAAGACGCCAAAAGTGACAGGTAAAGGACAACAATACTTTGTTAAC
AAGTTTTTAGGAGAAAAAGTCACATCTTAA
>>0304|WT65_000279_(hypothetical protein)_[pos.: 317210 to 317443, length: 234, dir.: FRWD]
ATGAAAGAACAAAAGCTGAGTAGAAGCCAAATTTTCCAAGTTTACAAATTGAAAGAGCAA
GCATTCGAAGAATTTTACAAACAAGAGCATCAAGAGTTAGCTAATGAAATTCTTCAATCA
ATAAAGAAAAAAGAACCAACGTATGAGGAGGCATACGCGGTCCTTAATCTTGTTCATGCA
AAATTGCAATATGAATCTAATTTTGTTCATGTTTTACCAACTGTAAAGAAATGA
>>0305|WT65_000280_(hypothetical protein)_[pos.: 317406 to 317876, length: 471, dir.: RVRS]
CTAATTTTGTTCATGTTTTACCAACTGTAAAGAAATGAACTCTAAGTCATTATCAATTTT
CACCATTGGAATACTCCAACTTTTATCTAAAGATTCAAGATTATATGCATAATCAAAATA
TTCAACATCAAAATCGTAAAAAGAATTATTTTCTAAAAGGTATAGCATTAGACAATTAGC
TTCTTGCTTTTTGTAATAATTTATCAACTGTTTAAATTTGAAATTATCTTTCAGCATATT
GTATTGAGATGTGATTTCCATATAGACTTTTTCTTTCTCGTCTGAAAGTGAAGAAATGGT
TTTAGGTTCTGAAAGATAAAATTCGTCATTCCAATAAAAAGGTAACACAAAATCTAATGT
TACAAGTTGATTTTTCCATTTGCAAATTAATTTGTATGAAAAATCCAAATCCAAATCATT
ATTAATCAATTTAAAAAGAACATCCAGGTTTTTGAAATCTTTAACATCCAT
>>0306|WT65_000281_(Rha family transcriptional regulator)_[pos.: 317933 to 318733, length: 801, dir.: FRWD]
ATGCAAGAAAAACAAATAGTAGAACAGAACGACACACATTATGTAGACAGTAGAGAAGTT
GCAGAAATGGTTGATAAGAACCACGCACATCTAATGAGAGATATTAGAGGTTATGTTGAA
GTTTTAGAGGACAATCCAAAATTGGATTCTCCGGACTCCTCAAAATTGAGGGTTGTAGAT
TTCTTTAAAGAAAGTACTTACGTTAATTCACAAAACAAAGTACAACCTTGCTACCTACTA
ACCAAAAAAGGATGCGACATAGTAGCAAACAAGATGACGGGCAGTAAAGGGATTTTGTTC
ACAGCAACATATGTTGACGCATTCCATAAAATGGATGAACACATTAAACAACAAGCACAG
CTTAATGTACCACAAACACCAATGCAAGCCTTAGAGATGATGTTCAAAGCGCAAAAAGAC
CAAGAACAGTTTAACCAACAAATGCAACAAGAAATCACAGGTATCCGTCACATTGTCGGT
ATCGAAACAAAAAACTGGCGTAACGATACAAACAAAATGTTATCTGCGATTGCGCAACAT
TTAGGTGGCGGAGCAATGCACCAAAAAGTTAAGTCTGAAGCATATAAGGCATTAGAAGAA
AAAGGACGTTGTAATTTAAAAATCCGTATGCAGAATCGCAAAGGCAAAATGCTAGCGAAC
GGTGCGACGAAGACACAGATTAACAAATTATCAAAATTAGATGTGATTACTGATGAACCT
AGATTGATTGAGATTTACATTTCAGTGATTAAGAATATGGCAATTAAATACGGTGTTGAC
GTTAGTCAATTTGAAATTTAA
>>0307|WT65_000282_(pathogenicity island protein)_[pos.: 318747 to 318962, length: 216, dir.: FRWD]
ATGAAACAAGAACAAAGAGAACTGCTCACATACATTCATTACATTTTGAATATGGAGATT
AGCAATACGTCAGAAACATATACACACACGATCGAAGAAGTGGGCAAAATCGAAACTATA
GAAGTCAGTAGAGAACAACACTTAGAAGAGGTTATGAAATGGACAGCGCAAGAGATTGAA
AAGTACTTTGATTTAGTGCCTGAACCAGAAGACTAA
>>0308|WT65_000283_(hypothetical protein)_[pos.: 319013 to 319207, length: 195, dir.: FRWD]
ATGCAAACTAAAAATAAAAAAGTCATCTATTACTACTATGACAGAGCAAGTAATAGACGA
CTATTATCAATTGGGAATTTGGAACCTTATTTATTAGCAGATATCAAATCAAGGTTTGAT
TTATATAAAAAGAAAATACCTGACTTAGATAATCTGTTCGTTCAAATAGACGGTGTTGAA
TTTAAACTACTATAG
>>0309|DUF2513_(DUF2513 domain-containing protein)_[pos.: 319202 to 319558, length: 357, dir.: RVRS]
CTATAGCCCGAGCATCTTGTTAACGACTGACGATGCGATTTGTTGAATTACAGGGATTGA
AACCGAAGAAACTTTTGACGCTTTAGCTTTAGTTTCTCTCCAAACTTCGACATCTCTAAC
ATCATCCAAAAGGTTGTGACCTGAAAAATTCATATGTTTAACAAAATAACCTTCCATATA
GAATTCAGCGTCTATATAACCTTCACCGGTCAATTGTTTAACAGTGTATTCGATGTCTTC
ACGTGAGAAATTTTTAATTGTATTTTCTAGGTCTTCATTATCTAGAACATTATTTAATTT
TAAATCACTCTCTATAACTAAAAGAACTTCGCGTATGCAATCATGTTTTAATTTCAT
>>0310|WT65_000285_(hypothetical protein)_[pos.: 319619 to 319927, length: 309, dir.: FRWD]
ATGCAAAGAATTAAAAGTTTAGACGCTAATTTGGAACTTGATTTAACAAGAAGCACTGTA
GAACGTAAAATTTATCAACTCATACATGAGTACAGTCTGTCTTACAACCAAGTAAAACAA
ATTTTTAAGGTAGTTGATGACAAACTAATGGACCACCTTCAAAACGCAGAGATTTCAAAA
GGTAAAAAACCCCTTGATTTAACAAGAGGTCAAGAAAATGAGCAGTTTGTTAAAACCAAG
AACCTAGAAAGCGCCACTGAATCTGCTCGTCGTCTTGCAGAATTTGCCAAACAAATTATT
AACGAATAA
>>0311|dbp_Siph-0264_(DNA-binding protein from Sipho-/Phietavirus/conserved hypothetical protein, SACOL0333)_[pos.: 319957 to 320220, length: 264, dir.: FRWD]
ATGCCAAAAATCATAGTACCACCAACACCAGAAAACACATATCGAGGCGAAGAAAAATTG
GTTGAAAAGTTATATGCAACACCTACACAAATTCACAAGATGTTTGGTGTAAGTAGAAGT
ACAGTATACAACTGGTTGAAATATTACCGTGAAGATAATTTAGGCATAGAAGATTTATAT
ATTGATTATTCAGCAACGGGTTCACTGATTAATATTTCTAAGTTGGAAGAGTATTTGATC
AGAAAGCATAAAAAATGGTATTAG
>>0312|DUF1270_(DUF1270 domain-containing protein)_[pos.: 320233 to 320400, length: 168, dir.: FRWD]
ATGAGTGACACATATAAAAGCTACCTATTAGCAGTACTGTGCTTCACAGTCTTAGCGATT
GTACTCATGCCGTTTCTATATTTCACTACAGCGTGGTCAATTGCAGGATTCGCAAGTATC
GCAACATTCATATTTTATAAAGAATACTTTTATGGGATGGATGATTAA
>>0313|hypothet_phage_protein_Sipho-0111-10_(hypothet phage protein from Sipho-/Phietavirus)_[pos.: 320253 to 320363, length: 111, dir.: RVRS]
CTACCTATTAGCAGTACTGTGCTTCACAGTCTTAGCGATTGTACTCATGCCGTTTCTATA
TTTCACTACAGCGTGGTCAATTGCAGGATTCGCAAGTATCGCAACATTCAT
>>0314|WT65_000288_(hypothetical protein)_[pos.: 320401 to 320721, length: 321, dir.: FRWD]
ATGACTTGGTTCGAAAAACACGTTGAACCTAGCGTGGAATGGAAAAGAGAAGCAGAACAA
GCTGTGTTAAGTGATGATGAAGTTAAGACGATCACTGAATACAGAGAGAAGTACAATAAC
CCGCATATTTACATGTCGGCTCAGAATAGAAATTATCTTGTTGAATATGTAGATAGACAT
ACTGGAGACATAGTATTGCATAATCTAAAACTTAAGAAATCATTCAGAAGAAGAGTGCAT
CACTATTTAACTGTCGGTCAAATAGTAGTGCCGAGCGAACCAAAAGGCATAATTTATGAA
ACATCTTTGGTAATAAGATAA
>>0315|DUF1108_Sipho-0261_(lysogeny-assoc. DUF1108 family protein from Siphoviridae)_[pos.: 320814 to 321074, length: 261, dir.: FRWD]
ATGTATTACGAAATAGGCGATATCATACGCAAAAATATTCATGTTAACGGATTCGATTTT
AAGATATTCATTTTAAAAGGTCATATGGGCATATCAATACAAGTTAAAGATATGAACAAC
GTACCAATTAAACATGCTTATGTCGCAGATGAGAATGACTTAGATATGGCGTCAGACTTA
TTTAACCAAGCAATAGATGAATGGATTGAAGAGAACACAGACGAACAGGACAGACTGATC
AACTTAGTCATGAAATGGTAG
>>0316|WT65_000290_(siphovirus Gp157 family protein)_[pos.: 321088 to 321567, length: 480, dir.: FRWD]
ATGGCTAATCTATATGAGCTATCAGAAGCATTTAAAGAGTTGTCTAATCAAGATGAATTA
GACCCAACATTATTAAAAGACACATTAGATTCTATCCAAACAGAAATGAATGTCAAAGTA
GATAACATTGTTAATTGGAGACGTGAAACTTTAGGTGACATAGATGTCATAGATAAAGAG
ATTAAGCGACTTCAAAATTTAAAGAAACAAAAACAAAATTTAACTGATCGATTAAGAGAT
TACTTAAAAGAGATGTTAGAAACACAGGAAGTAGATAGTTACCGCACAGCTACTAATCAT
ATTTACAAGCGCAAAAACGGGGCTAGTAAAAATATTATCGATGAAAAGCTTATTCCAAAG
GATTATTGGCTATCACAAGCACCGAAACTTAATTCTAAGCAACTAATCGATGATTTGAAA
GCTGGCAAAGAAATTCCTGGCGTTGAATTAAAGGTAACAGAAAGTCTGGTGATCAAGTGA

>>0317|WT65_000291_(ERF family protein)_[pos.: 321567 to 322205, length: 639, dir.: FRWD]
ATGAATAAATCAGAAACAGTTGTTGAAATAAATAAAGCTATGGTTGCATTTCGCAAGGAA
GTAAAACAACCGCTCAAAGATAAAAACAATCCATTTTTTAAATCAAAATACGTACCTCTT
GAGAACGTAGTAGAAGCCATTGACGAGGCCGCAACACCTCATGGACTGTCTTATACTCAA
TGGGCTTTGAACGATGTAGACGGGCGCGTAGGAGTCGCTACAATGCTTATGCATGAAAGC
GGTGAATATATCGAGTATGATCCTGTATTTATGAATGCAGAAAAGAATACGCCACAAGGA
GCAGGCTCGTTAATAAGTTATCTTAAACGTTATTCGCTATCTGCGATTTTCGGTATTACT
AGTGACCAAGACGATGACGGAAATGAAGCAAGTGGAAAAAATAATAATCCAAAACAGCAA
ACTAGAACGCAATGGGCAAGTAGCGAAACTATAGGGATTTTAAAGAAAGAGGTTATAAGT
TTCACTAAATTGATAAAGGGCACGGATAAAGAAGCGCCACAAAATATAGTAGAACAAAAA
TTCGACATAAATAACTATAAATTAACAGAAAAACAAGCAGCAGAAGCTATTCAAAAAATA
CGAAATAACGCAAAAACAATTACTGGAGGAAAACGATAA
>>0318|ssb_(single-stranded DNA-binding protein)_[pos.: 322205 to 322648, length: 444, dir.: FRWD]
ATGTTAAACAGAGTAGTTTTAGTAGGACGCTTAACAAAAGACCCAGAATTCAGAACAACG
CCAAACGGTGTAAGTGTAGCTACTTTCACTCTTGCAGTCAATAGAACATTCACAAACGCA
CAAGGAGAACGTGAGGCAGATTTTATTAATTGTGTAACTTTTAGAAAACAAGCAGATAAC
GTGAATAACTATTTATCAAAAGGATCATTAGCTGGTGTTGACGGACGCCTACAATCACGT
AGTTATGAAAATCAAGAAGGTCGTCGTGTATTCGTTACCGAAGTTGTATGTGACAGTGTC
CAATTCCTAGAACCAAAGAACAACAATCAACAGAATAACCAACAACAAAACGGACAAGCC
CAAACTGGTAATAACCCTTTTAATAACGGAACGCAAAATGCAACTGCTCCTATCGATATT
TATTCGGAAGATCTTCCTTTCTGA
>>0319|WT65_000293_(NUMOD4 motif-containing HNH endonuclease)_[pos.: 322661 to 323202, length: 542, dir.: FRWD]
ATGAAAGAAATTTGGAAAGACGTTGTTGGTTATGAAGGTATTTACGAAGTTAGTAATAAA
GGTAGAGTGAGACGTTTAGAATATAGAAGTTTCAGAAGAGATGGTTCAAGCAGAGTTTTG
AAACAAAAAATATTAAAAGGTAAAGGAAAAAAAGACCTCACAAAAGAGTGTCTTTATGGA
AGAGTCATAATTCACACGATTATTATGTTCATCGTTTGGTAGCTAATGCATTTATTCCTA
AAGTTGAAGGTAAAACTTATATAAATCATAAAGATGGCAACCCTAGAAATAACGAAGTTG
AAAACCTTGAATGGTGCACAATAGCTGAAAACAACTTACACGCTTGTCGTACTGGATTGA
GAAATAATTCTTATAAAGTTAAATTAACTCGTGTTAACGATGGACAAACATTCGAATTCT
CAAGCCAACGTGAAGCTTCAAAATTTATAGGTAGAGCTCAAGCGTGTGTTAGTAGGCATT
TACGAAATAATACTAATCCAAAAGATGCAAATGGCAACTATTATTTAGCAGAAAGAGTGT
AA
>>0320|WT65_000294_(hypothetical protein)_[pos.: 323208 to 323876, length: 669, dir.: FRWD]
ATGCAATACATTGATAAATACAAAGAAAATAATAATGGGAATTTCGATGTGTTGTTAAGA
AATGTTTCTTTGGACAATAAAGAAACATTGTTGATAGATAACGGAATCAAAGTTGAAACT
GATCTAAGAATACAAGACCCTTTTAAAGTTACAGATAAACAACGAAGAAAAATATTCGCA
CTTTGTAACGATATAGAAACTCACACTGGACAACCCAGAGAATATATGAGGTATATGTTC
CAAGATTACGTAACAATCTTATACGGCTACGACAAACGCATATCACTAAGTAATTGTACA
AGAACACAAGCAAGTCAAATCATCGAAGTAACGCTTGACTGGACTTTCCATAACGACATA
CCACTTAGCTACAAAACAAGCAACTTACTTAAACAAGACAAAGCGTACTTATACTGGTCA
ACTATCAACCGCAACTGTGTAATATGCGGAAAGCCTCACGCAGACCTAGCACATTATGAA
GCAGCCGGTAGAGGCATGAACAGAAATAAGATGAATCACTACGACAAACACGTATTAGCG
TTATGTCGCGATCATCACAACGAGCAACATGCGATTGGCGTTAAGTCGTTTGATGATAAA
TACCACTTGCATGACTCGTGGCTAAAAGTTGATGAGAGGCTCAATAAAATGCTGAAAGGA
GAAAAGTGA
>>0321|hypothet_phage_protein_Siph-0330-03_(hypothet phage protein from Sipho-/Phietavirus)_[pos.: 323878 to 324207, length: 330, dir.: FRWD]
TTGGATATAAATACATTTAAAAAAGAAGCAAATGTGATGAACTTTTTATTGAGTATGCAC
AGCAAAATTATTAATGAAGAAAATGAATCAACTATCAGCAGTGAAATTGAGAAAAAAATA
TTGGAAATACCACTGGCTGATAGTTGGACAGACTATTTACTGTTAAGTAACGAAGAAGTA
AACCTTAAGTTAAAAAAGTTGATAATGTTGCATCGCCGAAATCTACAACTGGTAATTGAC
GAAAAGCATCAAGAAGAACTTGAAAGAATTCGACCTTCTTTTGATCAAAACTTTGACCCC
AATCCTGTGAAAAGATATTCACAAAATTAG
>>0322|hypothet_phage_protein_Siph-0411-10_(hypothet phage protein from Sipho-/Phietavirus)_[pos.: 324062 to 324472, length: 411, dir.: RVRS]
TTAAGTTAAAAAAGTTGATAATGTTGCATCGCCGAAATCTACAACTGGTAATTGACGAAA
AGCATCAAGAAGAACTTGAAAGAATTCGACCTTCTTTTGATCAAAACTTTGACCCCAATC
CTGTGAAAAGATATTCACAAAATTAGAAAGTTTGTATGTGAAGGTTTCGTATGCGTAGTA
GTCAGTCTTTACTTTAATCATTTTCAATTCTGTTACTAAAGCCTTATTTAGATATTTTAG
ACATTCTAAATGGGCATGATTAAATGTATTTTCAGTAAGCGTATACGCGATGTTTAAAGC
AGATTTAGCAATCAAAAACAAATCAGATTCCCAAAAGAAAGGGTGAGTTTTATCTAAATG
TAATTCCTGTTTTTCAGACATTGTTAATAAACGTTTGAAATTATTTTCCAT
>>0323|Q4ZAK4-rep_(putative bacteriophagal protein/replisome-organizer, replication module of Siphoviridae)_[pos.: 324534 to 325295, length: 762, dir.: FRWD-FRAMESHIFT]
ATGACTGATCAACCAAGTTACTACTCAATAATAACAGCAAATGTCAGGTACGATAATCGA
CTTACTGACAGTGAAAAACTACTTTTTGCAGAAATAACGTCTTTAAGTAACAAGTACGGA
TACTGCACAGCAAGTAATGGTTACTTTGCGATGTTATACAGCGTTGTTAAAGAAACTATA
TCTCGTAGAATTTCGAACCTTAATAAGTTCGGTTATTTAAAAATTGAAATTATCAAAGAA
GGTAATGAAGTCAAGCAAAGAAAGATGTACCCCTTGACGCAATCGTCAATACCTATTGAC
GCAAAAATCAATACCCCTATTGATAATTCTGTCAATACCCCTATTGACGCAAATGTCAAA
GAGAATATTACAAGTATTAATAATACAAGTAATAACAATATAAATAGAATAGATATATTG
TCGGGCAACCCGACACGCATCCCATATAAAGAGGTTATTGATTATCTTAATGAAAAGACT
GGCAAGAAGTTTAGTCATAAATCTAAAGCTAATCAAAAACTGATACAAGCTAGATTTAAT
GAAGATAATTCAAAAGAAGATTTCTTTACAGTAATTGATAACATGACTGCCCAATGGAAA
GGTAATCCGAAAATGGATGAGTATTTGCGACCTAAAACGTTATTTAGTGGAAACTTTGAT
AATTATAAAAACCAAACAGTGAAAATTAATAACGAATCTAATCAATATATAGATGCATTC
CAACGTGCATCACAATCAAGTATAGAAAATATACCGTTTTAA
>>0324|DNA-replication_Siph-0786_(DNA-replication from Sipho-/Phietavirus)_[pos.: 325308 to 326093, length: 786, dir.: FRWD]
GTGGAGTCATTCCAGAACTTAGCAAAGAAACCAACTTTGAAGAAACAAATCATTGAACAA
GCGTTTGATTTGAAATGTGAGAACTGTGGACGTAAGTACGACTATTACAAATTTGATGAC
GGTTCAGAATTCAAACATGGTTGCGACTGCGAAATGATAGAGTACGCCAAACAATCAACA
GAAAACTATCACAAGAGAAATAGACGTAGAAAAGCAGAACGCATATTTAAACAATCGATA
ATGAACGAAGATCTAACGAAAGCAACGTTTGATAATTACAATCCAACTAATAATCAACTA
GAGTATGCAAAAAACTTATGCGAACGTTACGCAAACAATTTCACGTTAGACAATAAACAA
TCACTACTAATTCAAGGCTCATTTGGTACAGGTAAATCACACTTATCAATGAGTATTGTT
AAATCAGTTAAAGCTAAAGGCTACACAGTGCTATATATGAACGTACCTCAATTGATATCA
ACGATAAAAAATACTTATAACAACCAAACTGCTATGACCGAACAGGAATTGGCTCAAATT
ATAAGTGATGTCGATTTGATGGTATTCGATGATTACGGTATCAACATGAACGAATTCGCT
ACTAGTAAGATGTTCGAGCTTATCGAAAGTAGAATAGGTAAACACAATATCTTTACTACC
AACTTGGACGAAAAAGAAATGACAAAAAACAAAGACTTACAACGTATATTCAGCAGAATC
ATGAGCAACACAACACTTATCAAGATGGACGGTCAAGATTACAGGACTAGAGGTTTAAAA
CTATGA
>>0325|sri_(staphylococcal replication inhibitor)_[pos.: 326090 to 326248, length: 159, dir.: FRWD]
ATGATTACCAAAGAATTTTTAAAAACTAAACTTGAGTGTTCAGATATGTACGCTCAGAAA
CTCATAGACGAGGCACAGGGCGACGAAAATAAGTTATATGACCTATTTATCCAAAAACTT
GCAGAACGTCACACACGCCCCGCTATCGTCGAATATTAA
>>0326|DUF3269_Sipho-0222_(DUF3269 family protein, replication module of Siphoviridae)_[pos.: 326261 to 326482, length: 222, dir.: FRWD]
ATGCCGAAAGAAAAATATTACTTATACCGAGAAGACGGCACGGAAGATATCAAAGTCATC
AAGTATAAAGACAACGTAAATGAAGTTTATTCGCTCACAGGAGCTCATTTCAGCGACGAA
AAGAAAATTATGACTGATAGTGACCTAAAACGATTTAAAGGCGCTCACGGGCTTCTATAT
GAGCATCAGTTAGGTTTACAGGCAACGATATTTGATATTTAG
>>0327|DUF1064_Sipho-0405_(DUF1064 domain-containing protein, replication module of Siphoviridae)_[pos.: 326493 to 326897, length: 405, dir.: FRWD]
ATGAGTAAATACAACGCTAAGAAAGTTGAGTACAAAGGGATTGTATTTGATAGCAAAGTA
GAGTGTGAATATTACCAATATTTAGAAAGTAATATGAATGGCACTAATTATGATCATATC
GAAATACAACCGAAATTCGAATTATTACCAAAACTAGATAAACAACGAAAGATTGAATAT
ATTGCAGACTTCGCGTTATATCTCGATGACAAACTGATTGAAGTTATCGACATTAAAGGT
ATGCCAACCGAAGTAGCAAAACTTAAAGCTAAGATTTTCAGACATAAATACAGAACCATA
AAACTCAATTGGATATGTAAAGCACCTAAGTATACAGGTAAAACATGGATTACGTACGAG
GAATTAATTAAAGCAAGACGAGAACGCAAAAGAGAAATGAAGTGA
>>0328|DUF3113_(DUF3113 family protein)_[pos.: 326902 to 327087, length: 186, dir.: FRWD]
ATGCAACAACAAGCATATATAAACGCAACGATTGATATAAGGATACCTACAGAAGTTGAA
TATCAGCATTTTGATGATGTGGATAAAGAAAAAGAAGCGCTGGCAGATTACTTATATAAC
AATCCGGACGAAATACTAGAGTATGACAATTTAAAAATTAGAAATGTAAGTGTAGAGGTG
GAATAA
>>0329|WT65_000302_(hypothetical protein)_[pos.: 327088 to 327444, length: 357, dir.: FRWD]
ATGAGTATCGTAAAGATTAACGGTAAACCATATAAATTTACCGAACATGAAAATGAACTG
ATTAAAAAGAATGGGCTAACTCCAGGAATGGTTGCAAAAAGAGTACGAGGTGGCTGGGCG
TTGTTAGAAGCATTAAACGCACCTTATGGTATGCGCTTAGCTGAGTATAAAGAAATTGTG
TTAGCCAAAATTATGGAACGAGAGAGCAAAGAACGTGAAATGGCTAGGCAACGACGTAAA
AAGGCTGAGCTAAGAAAGAAGAAGCCACATTTGTTTAATGTGCCACAAGTACATCCAAGA
GGGAAGTATACATGTTATTTGATGGAAAACGACATATTTCCAAAGGTAAGGGTGTAG
>>0330|ORF-51_phi-PVL_(phi PVL orf 51-like protein)_[pos.: 327448 to 327690, length: 243, dir.: FRWD]
ATGACAGATAGCGTAAGTAAAGAATACTTAAACCAATTCTTCAGATCTAAGAGATATCTG
TATCAGGATAACGAGCGAGTGGCACATATTCATGTAGTAAATAGCGCTTATTACTTTCAT
GGGCATATCGTACCAGGTTGGCAAGGTGTGAAGAAGACGTTTGATACAGCTGAAGAGCTC
GAAACGTATATAAAGCAATATGGTTTGGAATACGAGGAACAGAAGCAACTAACTTTATTT
TAG
>>0331|DUF1024_Sipho-0249-0255_(DUF1024 family protein, replication module of Siphoviridae)_[pos.: 327705 to 327953, length: 249, dir.: FRWD]
ATGAATAACCGCGAACAAATTGAACAATCCGTTATTAGTGCTAGCGCGTATAACGGTAAT
GATACAGAGGGATTACTAAAAGAGATTGAAGACGTATATAAGAGAGCACAAGCGTTTGAT
GAAATACTTAAGGGTTTACCTAATGCTATGCAAGATGCACTCAAAGAAGATATTGGTCTT
GATGAAGCAGTAGGGATTATGACGGGTCAAGTGGTCTATAAATATGAGGAGGAGCAGGAA
AATGACTAA
>>0332|dut-phi_Sipho-0510-0540_(dUTP pyrophosphatase, replication module of Siphoviridae)_[pos.: 327946 to 328455, length: 510, dir.: FRWD]
ATGACTAACACATTACAAGTAAAACTATTATCAGAAAATGCTAGAATGCCCGAACGAAAT
CATAAGACGGATGCAGGTTATGACATATTCTCAGCTGAAACTGTCGTACTTGAGCCACAA
GAAAAGGCAGTGATTAAAACAGATGTAGCTGTGAGTATACCAGAGGGCTATGTCGGACTA
TTAACTAGCCGTAGCGGTGTAAGTAGTAAAACGCATTTAGTGATTGAAACAGGCAAGATA
GACGCGGGATATCACGGCAATTTAGGGATTAATATCAAGAATGACGCTATTGCATCGAAT
GGTTATATCACACCAGGTGTTTTTGATATTAAAGGAGAAATCGATTTGAGTGACGCCATA
AGACAATATGGAACTTATCAAATCAACGAAGGCGACAAACTAGCTCAATTGGTTATCGTG
CCTATATGGACACCTGAACTAAAGCAAGTGGAGGAATTCGAGTGTGTTTCAGAACGTGGA
GCAAAAGGCTTCGGAAGTAGTGGAGTATAA
>>0333|WT65_000306_(hypothetical protein)_[pos.: 328516 to 328776, length: 261, dir.: FRWD]
ATGCTCACGAATATTGGTTTGAATGTAGAAAGTGAGAAGTTATCCAAAGTTGAAGTCCAG
TTATTTCCGACAGAACAACCATTAAAAGATAATACAGTGCTTGAAGGTTATTCTTGCAAT
ATTAAGAATTGGCCTAAGTTCAAAATTTGGATAAACAAATCTAACAAAGTAACTATAAAA
TCACGTGGAGTTCAAAAGAGTTTTGATATAGAAGATGAGAAGTCATTAAGGAAAGAATTA
AAAAGTTTTGAAATTTTGTAA
>>0334|WT65_000307_(hypothetical protein)_[pos.: 328814 to 328999, length: 186, dir.: FRWD]
ATGTTATTTTGGATGAGTTTTATAGGGTCGATTGCAAGTTTGTCAGTTTTTATAGCTGAT
TTAACAGTTAATAAACAACTATCTCAAAAAGGATTACTGTTCTTTTTATTGTTGGGAATA
ATATTAAATATTATAGCTATTATGATTTATCCAATCGGCGTAGATTATGGAGTGTTAAAG
AAATGA
>>0335|DUF1381_Sipho-0207-0210(?)_(hypothet phage protein from Sipho-/Phietavirus, possibly=DUF1381 domain-containing protein, replication module of Siphoviridae)_[pos.: 328996 to 329202, length: 207, dir.: FRWD]
ATGACACAATACTTAGTCACAACATTCAAAGATTCAACAGGACGCAAGCATACACACATA
ACTAAAGCTAAGAGCAATCAAAGGTTTACAGTTGTTGAGGCAGAGAGTAAAGAAGAAGCG
AAAGAGAAGTACGAGGCACAAGTTAAAAGGGACGCAATTATTAAAGTGGGTCAGTTGTTT
GAAAATATAAGGGAGTGTGGGAAATGA
>>0336|hypothet_phage_protein-0243-03_(conserved hypothetical phage protein, SAAV_2037)_[pos.: 329199 to 329441, length: 243, dir.: FRWD]
ATGACGGAGGTTAAAATTAAAACTATTTCAGGAGATACTTATTACTCATCGATCGACGAA
CCTGTTGAAGATATGTTCACTCGGATTATAGATTGCGGCGTTGTAGCTGGAGTAGAGACT
TTTACTAGGCAAAAATCTTGGATTAGGGCAGATAACATTGAAGCAATTATACGTATAGGC
GAGGCTAATGATGATGTAGAGGCGCCAAGTGAGTATAAACATAGAGCGGAGGTAAGTGAG
TGA
>>0337|hypothet_phage_protein-0201-04_(NCTC13712_00793, Protein of uncharacterised function DUF1514)_[pos.: 329441 to 329641, length: 201, dir.: FRWD]
ATGTGGATTGCTACGACTATTGTATTTGCTATATTGCTATTAGTTTGTATTAGTATTAAT
AGTGATCGTGCAAGAGAGATACAAGCACTCAGATATATGAATGATTATCTACTTGATGAA
GTAGTTAAAACTAAAGGATACAACGGGTTAGAAGAATACAGGATTGAATTGAAGCGAATG
AATAACGATATTAAAAAGTAA
>>0338|rinA_(RinA family transcriptional activator, replication module of Siphoviridae)_[pos.: 329669 to 330085, length: 417, dir.: FRWD]
ATGATAAAGATTGAGAAACATGATATCAAAAAACTTGAAGAATACATTCAGCACATCGAT
AACTATCGAAGAGAGTTGAAGATGCGAGAATATGAATTACTTGAAAGTCATGAACCAGAT
AATGCAGGAGCTAGCAAAAGTAATTTGCCAGGTAATCCGATTGAACGATGTGCAATAAAG
AAGTTTAGTGATAACAGATATAATACATTAAGAAATATAGTTAATGGTGTAGATAGGCTG
ATAGATGAGAGCGATGAAGATACGCTTGAGTTATTAAGGTTTAGATATTGGGATTGTCCT
ATTGGTTGTTATGAGTGGGAAGATATAGCACATTACTTTGGTACAAGTAAAACAAGTATA
TTGCGTAGAAGAAATGCACTGATCGATAAGTTAGCTAAGTATATTGGTTATGTGTAG
>>0339|nuc-HNH_Sipho-0300_(NCTC13712_00795, HNH endonuclease)_[pos.: 330317 to 330616, length: 300, dir.: FRWD]
ATGATGACTAAAGACGAACGTATACGATTCTATAAGTCTAAAGAATGGCAAACAACAAGA
AAAAGAGTACTAGAAAGAGATAATTATGAATGTCAACAATGTAAGAGAGACGGCAAGTTA
ACGACATATGACAAAAGCAAACATAAGTCGTTGGATGTAGATCATATATTATCGCTAGAA
CATCATCCGGAGTTTGCTCATGACTTAAACAATTTAGAAACACTGTGTATTAAATGTCAC
AACAAAAAAGAAAAGAGATTTATAAAAAAAGAAAATAAATGGAAAGATGAAAAATGGTAA

>>0340|phageprotein_SAXN108_0348_(phage protein, SAXN108_0348)_[pos.: 330747 to 331091, length: 345, dir.: FRWD]
ATGGAGATTATAGTTGATGAAAACTTAGTGCTTAAAGAAAAAGAAAGGCTGCAAGTATTA
TATAAAGACATACCTAGCAATAAATTAAAAGTAGTTGATGGTTTAATAATACAAGCAGCA
AGGCTACGTGTAATGCTTGATTACATGTGGGAAGACATAAAAGAAAAAGGTGACTATGAT
TTATTTACTCAATCTGAAAAGGCGCCACCATATGAAAGAGAAAGACCAGTAGCCAAACTA
TTTAATGCTAGAGATGCAGCCTATCAAAAAATAATCAAACAATTATCGGATTTATTGCCC
GAAGAGAAAGAAGACACAGAAACACCATCTGATGATTACCTATGA
>>0341|terL_Sipho-1662_(bacteriophagal terminase from Sipho-/Biseptimavirus)_[pos.: 331088 to 332749, length: 1662, dir.: FRWD]
ATGATTAGTAATAAATACGTTGATGAATATATAAATTTGTGGAAACAAGGAAAGATAATT
TTAAATAAAGAAAGAATTGATCTATTTAATTATCTACAAACACATATATATTCACGAGAT
GATGTATATTTTGATGAACAGAAAATCGAGGATTGTATCAAATTTATTGAAAAGTGGTAT
TTTCCAACATTACCCTTTCAAAGGTTTATCATAGCGAATATATTTCTTATGGATAAAAAT
ACAGATGAAGCTTTCTTTACAGAATTTGCTATTTTCATGGGACGCGGAGGCGGGAAGAAT
GGTCTTATAAGTGCTATTAGTGACTTCCTTTCTACACCTTTACATGGTGTTAAAGAATAT
CATATCTCTATTGTTGCCAACAGTGAAGAACAAGCAAAAACATCATTTGATGAAATCAGA
ACCGTTTTAATTGAGAATAAACGAAATAAGACGGGTAAAACACCAAAAGCGCCTTATGAA
GTTAGTAAAACAGAAATAAAAAACCGTGCAACTAAATCAGTTATTCGATATAACACATCA
AACACAAAAACCAAAGATGGTGGACGTGAAGGGTGTGTTATTTTTGATGAAATTCATTAT
TTCTTTGGTCCTGAAATGGTAAATGTTAAACGTGGTGGATTAGGTAAAAAGAAAAATAGA
AGAACGTTTTATATAAGTACTGATGGTTTTGTTAGAGAAGGTTATATTGATTCGATGAAA
CAAAAAATAACTAGTGTGTTAAACGGCAAAGTTAAAAATAGTAGGTTATTTGCTTTTTAT
TGTAAGTTGGATGACCCAAAAGAAGTTGACGACAGGGAAATGTGGGAAAAAGCAAATCCA
ATGTTACATAAACCGTTGTCAGATTATGCTAAAACACTACTAAGTACAATTGAAGAAGAA
TATAACGACTTACCGTTCAATCGCTCAAATAAACCTGAATTTATGACTAAACGCATGAAT
TTACCTGAGGTTGACCTTGAAAAGGTTATAGCACCGTGGGAAGAAATTGTTGCCACAAAT
CGAGAGATGCCAAATTTGGATAATCAAATGTGTATTGGTGGCTTAGATTTCGCTAACGTT
CGAGACTTTGCAAGTGTAGGTCTATTGTTCCGAAAAAACGATGATTATATTTGGCTAAGT
CATTCATTTGTAAGGCAAGGATTTTTAGATGATGTTAAATTAGAGCCGCCTATTAAAGAA
TGGGAAAAGATGGGTTTACTAACTATCGTGGATGATGATGTTATTGAAATTGAATATATG
GTCGATTGGTTTTTAAAGGCTCGTGAAAAATATGGACTTGAGAAAGTAGTGGCTGATAAC
TATAGAACTGACATTGTAAGGCGTGCATTTGAAGCGGCAGGCATCGAATTAGATGTTATA
AGAAACCCAAAAGCAATACACGGCTTATTAGCCCCTCGAATAGATACAATATTTGCTAAA
CATAATGTGATATATGGAGATGATCCATTAATGCGTTGGTTTACAAATAATGTTGCTGTA
AAAATCAAGCCGGATGGAAATAAAGAGTATATCAAAAAAGATGAAGTCAGACGTAAAACG
GATGGATTTATGGCTTTTGTTCACGCATTATATAGAGCAGACGATATAGTAGACAAAGAC
ATGTCTAAAGCGCTTGATGCATTAATGAGTATAGATTTCTAA
>>0342|portal-1_phiNM3_(bacteriophage portal protein type 1 from Sipho-/Biseptimavirus)_[pos.: 332765 to 333952, length: 1188, dir.: FRWD]
ATGAGTATTCTAGAAAAGATATTTAAAACCAGGAAAGATATATCATATATACTTGATTTA
GATATGATAGAAGATCTATCACAACAAGCGTATGTGAAGCGTTTAGCGATTGACAGTTGC
ATTGAATTTGTCGCACGAGCTGTTGCTCAAAGTCATTTTAAAGTATTGGAAGGTAATAGA
ATTCAAAAGAATGATGTTTACTACAAGTTAAATATAAAACCAAATACTGACTTATCAAGC
GATAGTTTTTGGCAACAAGTTATATATAAACTAATTTATGATAACGAGGTTTTAATCGTA
GTAAGTGACAGCAAAGAATTACTTATCGCAGATAGCTTTTACAGAGAAGAGTACGCTTTG
TATGATGATATATTCAAAGATGTAACGATTAAGGATTTTACTTATCAACGTACTTTCACA
ATGCAAGAGGTCATATATTTAAAGTACAACAACAATAAAGTGACACATTTTGTAGAAAGT
CTATTCGAAGATTACGGAAAAATATTCGGAAGAATGATAGGCGCACAATTAAAAAACTAT
CAAATAAGAGGGATTTTGAAATCTGCCTCTAGCGCATATGACGAAAAGAATATAGAAAAA
TTACAGGCGTTCACAAATAAAGTATTCAATACTTTTAATAAAAACCAACTAGCAATCGCG
CCTTTGATAGAAGGTTTTGATTATCAGGAATTATCTAATGGTGGTAAGAATAGTAACATG
CCTTTTTCTGAATTGAGTGAGCTAATGAGAGATGCAATAAAAAATGTAGCGTTGATGATT
GGTATACCTCCAGGTTTGATTTACGGAGAAACAGCTGATTTGGAAAAAAACACGCTTGTA
TTTGAGAAGTTCTGTTTAACACCTTTATTAAAAAAGATTCAGAACGAATTAAACGCGAAA
CTCATAACACAAAGCATGTATTTGAAAGATGTAAGAATAGAAATTGTCGGTGTGAATAAA
AAAGACCCACTTCAATATGCTGAAGCAATTGACAAACTTGTAAGTTCTGGTTCATTTACT
AGAAATGAGGTGCGGATTATGTTAGGCGAAGAACCATCAGACAATCCTGAATTAGACGAA
TACCTGATTACTAAAAACTACGAAAAAACTAACAGTGGTGAAAATGATGAAAAAGAAAAA
GATGAAAACACTTTGAAAGGTGGTGATGAAGATGAAAGCGGAGATTAA
>>0343|Q6GF91_(ATP-dependent endopeptidase clp proteolytic subunit, SAXN108_0351)_[pos.: 333936 to 334673, length: 738, dir.: FRWD]
ATGAAAGCGGAGATTAAAGGCGTCATCGTTTCCAACGAAGATAAATGGGTTTACGAAATG
CTTGGTATGGATTCGACTTGTCCTAAAGATGTTTTAACACAACTAGAATCTAGTGATGAA
GATGTTGATATTATAATTAACTCAAATGGCGGTAACCTAGTAGCTGGTAGTGAAATATAT
ACACATTTAAGAGCTCATAAAGGCAAAGTGAATGTTCGTATCACAGCAATAGCAGCAAGT
GCAGCATCGCTTATCGCAATGGCTGGTGACCACATCGAAATGAGTCCGGTTGCTAGAATG
ATGATTCACAATCCTTCAAGTATTGCACAAGGAGAGGTGAAGGATCTAAATCATGCTGCA
GAAACATTAGAACATGTTGGTCAAATAATGGCTGAGGCGTATGCTGTTAGAGCTGGTAAA
AGTAAACAAGAACTTGTAGAAATGATGGATAAGGAAACATGGCTAAATGCTGATGAAGCC
ATTGAACAAGGTTTTGCGGATAGTAAAATGTTTGAAAACGACAATATGCAAATTGTAGCA
AGCGATACACAAGTGTTATCGAAAGATGTATTAAATCGTGTGACAGCTTTGGTAAGTAAA
ACACCAGAGGTTAACATTGATATTGACGCAATAGCAAATAAAGTAATTGAAAAAATAAAT
ATGAAAGAAAAGGAATCAGAAATCGATGTTGCAGATAGTAAAGTATCAGCAAATGGATTT
TCAAGATTCCTTTTTTAA
>>0344|mcp-A0EWZ3_(bacteriophage major capsid protein)_[pos.: 334698 to 335843, length: 1146, dir.: FRWD]
ATGACTATAAATTTATCGGAAACATTCGCAAATGCGAAAAACGAATTTATTAATGCAGTA
AACAACGGTGAACCGCAAGAAAGACAAAATGAATTGTACGGTGACATGATTAACCAACTA
TTTGAAGAAACTAAATTACAAGCAAAAGCAGAAGCTGAAAGAGTTTCTAGTTTACCTAAA
TCAGCACAATCTTTGAGTGCAAACCAAAGAAGTTTCTTCATGGATATCAATAAAAACGTT
AACTATAAAGAAGAAAAACTTTTGCCAGAAGAAACAATTGATAGAATTTTTGAAGATTTG
ACGACGAATCATCCGTTATTAGCTGATTTAGGTATTAAAAACGCTGGTTTGCGGTTGAAG
TTCTTAAAATCTGAAACTTCTGGCGTAGCTGTTTGGGGTAAAATCTATGGTGAAATTAAA
GGTCAATTAGATGCTGCGTTCAGTGAAGAAACAGCAATTCAAAATAAATTGACAGCGTTT
GTTGTTTTACCAAAAGATTTAAATGATTTTGGTCCTGCGTGGATTGAACGATTTGTTCGT
GTTCAAATTGAAGAAGCATTTGCAGTGGCGCTTGAAACTGCGTTCTTAAAAGGTACTGGT
AAAGACCAACCGATCGGCTTAAACCGTCAAGTACAAAAAGGTGTATCGGTAACTGATGGT
ACTTATCCAGAGAAAGAAGAACAAGGTACGCTTACATTTGCTAATCCGCGCGCTACGGTT
AATGAATTGACGCAAGTGTTTAAATACCACTCAACTAACGAGAAAGGTAAATCAGTAGCG
GTTAAAGGTAATGTAACAATGGTTGTTAATCCGTCCGATGCTTTTGAGGTTCAAGCACAG
TATACACATTTAAATGCAAATGGCGTATATGTTACTGCTTTACCATTTAATTTGAATGTT
ATTGAGTCTACAGTTCAAGAAGCAGGTAAGGTTTTAACGTACGTTAAAGGTTTATATGAT
GGTTATTTAGCTGGTGGTATTAATGTTCAGAAATTTAAAGAAACACTTGCGCTAGATGAT
ATGGATTTATACACTGCAAAACAATTTGCTTACGGTAAAGCGAAAGATAATAAAGTTGCT
GCTGTTTGGAAATTGGATTTAAAAGGACATAAACCAGCTTTAGAAGGTACCGAAGAAACA
CTATAA
>>0345|NCTC13712_00801_(hypothetical protein )_[pos.: 335863 to 336147, length: 285, dir.: FRWD]
ATGGTGAAATTTAAAGTTGTTAGAGATTTTAAGGATTTAGAGCACAATCAACACAAGTAC
AAAGTAGGGGAGTTGTATCCAGCTGAAGGGTATAACAATCCTCGTGTTGAATTGTTGACA
AATCAAATCAAAAATAAGTACGACAAAGTTTATATCGTACCTTTAGATAAGTTGACAAAA
CAAGATTTATTAGAACTATGCGAATCATTACAAATAAAAGTGTCTAGTTCAATGGTTAAA
AGTGAAATCGTCGGCTTATTGAATGGTGAAGAAAATGACGATTGA
>>0346|htcp1_(phage head-tail connector protein)_[pos.: 336137 to 336430, length: 294, dir.: FRWD]
ATGACGATTGATGATTTGCTTGTCAAATTTAAATCACTTGAAAAGATTGACCATAATTCA
GAGGATGAGTACTTAAAGCAGTTGTTAAAAATGTCGTACGAGCGTATAAAAAATCAGTGC
GGAGTTTTTGACCTAGAGAATTTAACAGGTCAAGAATTGATACTTATGCGCACTAGATAC
GCTTATCAAGATTTATTGGAACACTTTAATGATAATTATAGATCTGAGTTGATAGATTTT
TCGTTATCTCTCATGGAGGTATCAGAAGATGAGGAAAGTATTCAAGAAACCTAG
>>0347|htcp2_(head-tail adaptor protein)_[pos.: 336405 to 336767, length: 363, dir.: FRWD]
ATGAGGAAAGTATTCAAGAAACCTAGAATCACAACTAAACGCTTAAACACACGTGTTCAT
TTCTATAAATATGTTGAAAACAATAGTCCCGAAGCTGGAGAAAAAGAAGAAAAGTTATTA
TATAGCTGTTGGGCAAGTGTTGATGGTGTTTGGTTGCGAGAGCTAGAACAAGCTATATCT
AACGGAACACAAAATGACGTTAAATTGTATATTCGTGATCCGCAAGGTGATTATTTACCC
AGTGAAGAGCATTATCTTGAAATTGAATCAAGATATTTCAAAAATCGTTTGAATATAAAG
CAAGTATCACCAGATTTGGATAATAAAGACTTTATTATGATTCGTGGAGGTTATAGTTCA
TGA
>>0348|phageprotein_SAXN108_0356_(HK97 gp10 family phage protein)_[pos.: 336764 to 337168, length: 405, dir.: FRWD]
ATGAGTGTGAAAGTGATAGGTGATAAAGCTTTAGAAAGCGAATTAGAAAAACGTTTTGGC
ATAAAAGAGATGGTAAAAGTTCAAGATAAGGCGTTAATAGCTGGTGCTAAAGTAATTGTT
GAAGAAGTAAAAAAGCAACTTAAGCCATCAAAAGATACGGGCGCATTGATAAATGAAGTT
ATTTATACTGAACCTGAATGGATAAAAGGCAAGCGTACAATTACAGTTCATTGGCGAGGT
CCTAAAGACCGTTATAAACTCGTACATTTGATTGAAAATGGTCATGTTCAAAAAGGCACG
GGTAAGTTTATCAAACCTAAAGCTATGGGTGGCGTTAATAGAGCAATAAGACAAGGGCAA
AATAAGTATTTTGAGACGCTAAAAAGGGAGTTGAAAAAATTGTGA
>>0349|phageprotein_SAXN108_0357_(phage protein, SAXN108_0357)_[pos.: 337165 to 337572, length: 408, dir.: FRWD]
GTGATTGATATTTTGTATAAAGTTCATGAAGTGATTAGTCAAGACAGAATTATTAGAGAG
CACGTAAATATCAATAATATTAAATTCAACAAATACCCAAACGTAAAAGATACGGATGTA
CCTTTTATTGTTATCGATGATATAGACGACCCACTCCCAACAACATTTACTGATGGCTAT
GAGCGAGCATATAGTTATATTGTTCAAATAGATGTTTTTGTTAAGTACAATGATGAATAT
AATGCGAGAATCATAAGAAATAAGATATCTAATCGCATTCAAAAGTTATTATGGTCTGAA
CTAAAAATGGGAAATGTTTCAAATGGAAAACCGGAATATATAGAAGAATTTAAAACATAT
AGAAGCTCTCGCGTTTACGAGGGCATTTTTTATAAGGAGGAAAATTAA
>>0350|tail-L_(phage tailfiber/tail protein)_[pos.: 337573 to 338214, length: 642, dir.: FRWD]
ATGGCAGTAAAACATGCAAGTGCGCCAAAGGCGTATATTAACATTACTGGTTTAGGTTTC
GCTAAATTAACGAAAGAAGGCGCGGAATTAAAATATAGTGATATTACAAAAACAAGAGGA
TTACAAAAAATTGGTGTTGAAACTGGTGGAGAACTAAAAACAGCTTATGCTGATGGCGGT
CCAATTGAATCAGGGAATACAGACGGAGAAGGTAAAATTTCATTACAAATGCATGCGTTC
CCTAAAGAGATTCGCAAAATTGTTTTTAATGAAGATTATGATGAAGATGGCGTTTACGAA
GAGAAACAAGGTAAGCAAAACAATTACGTAGCTGTATGGTTTAGACAAGAGCGTAGAGAC
GGTACATTTAGAACAGTTTTATTACCTAAAGTTATGTTTACAAATCCTAAAATTGATGGT
GAAACAGCTGAGAAAGACTGGGACTTCTCAAGTGAAGAAGTAGAAGGTGAGGCACTTTTC
CCTTTAATTGATAATAAAAAGTCTGTACGTAAATATATCTTTGACTCAGCTAACATGACA
AATCATGGTGGCGACGGTGAAAAAGGCGAAGAGGCTTTCTTAAAGAAAATTTTAGGCGAA
GAATATACTGGAAACGTGACAGAGGATACGGAAACTTTGTAA
>>0351|WT65_000324_(Ig-like domain-containing protein)_[pos.: 338175 to 338480, length: 306, dir.: FRWD]
ATATACTGGAAACGTGACAGAGGATACGGAAACTTTGTAACGAAACCGGCTTCATCGGAA
ACTGCGGTAAAGTCGGTTAGTATACCAGATAGCATTAAAACACTTAAAGTTGGCAATACA
TACAATTTAAATGTTGTAGTAGAGCCATCTAATCAAAGTAAGTTATTGAAATACACAACT
GATCAAACAAATATTGTATCAATCAATAGCGATGGTCAGGTTACTGCGGAAGCTCAAGGT
ATTGCCACGGTTAAAGCAACAGCTGGAAACAAAAGTGATTCAATAACAATAAATGTAGAA
GGTTAA
>>0352|Q7A4M4_phiNM3_(NCTC13712_00807, Uncharacterised protein)_[pos.: 338531 to 338881, length: 351, dir.: FRWD]
ATGGCTAAATTAAAACGCAACATTATTCAATTAATCGAAGACCCTAAAGCAACAGAAATT
AAACTGCAAACTTTTTTAACACCTCATTTTATTCCGTTTTCAATGGTATACGAATCTATT
GATTTAATTGACGACATTGAAAATGAAGAAGTAAAAATGAAACCTAAGGAAATGGCTGAT
AAATTAATGGATATGGTTGTTAGAATTTATGACAATCAATTTACTATCCAAGATTTAAAA
GAACGTTTACATGCACCTGATGGTATGCGAGCACTTCAAGAGCAAGTTGTATTTATTACT
CAGGGGCAACAAACTGAGGAAACGCGAAATTTTATCCAAAACATGAAATAA
>>0353|phageprotein_SAXN108_0361_(phage protein, SAXN108_0361)_[pos.: 338932 to 339069, length: 138, dir.: FRWD]
ATGATGGACTTAATGGAAAATGGGAAAGACGCTAACGAAGTTTTGAACATGCCTTTCCAC
TACGTACTTTCCATATATAAAAATAAGAATAATGATATTTCCGAAGAAAAAGCAGAAGCT
TTAATTGATGCATTTTAA
>>0354|tmpM-1_phiNM3_(phage tail tape measure protein from Sipho-/Biseptimavirus)_[pos.: 339126 to 343637, length: 4512, dir.: FRWD]
ATGGGAGAAAGAATCAAAGGTTTATCTATAGGTTTAGATTTGGATTCAGCAAATTTAAAT
AGATCACTTACAGAAATTAAACGAAACTTTAGAACCTTAAATTCAGACTTAAAGTTGACT
GGAAACAACTTTAAATATACTGAGAAATCAACTGATAGTTATAAACAACGAATCAAAGAG
TTAGATGGCACTATTGCAGGTTATAAGAAAAATGTTGACGATTTAGCGAAACAATATGAC
AAGGTATCTCAAGAACAGGGCGAAAATAGTACAAAAGCTCAGAATTTAAGACAAGAATTT
AATAAACAAGCAAATGAACTGAATTTTTTAGAAAAAGAACTAGAAAAAACAACAGCTGAG
TTTGAAGAGTTCAAAAAAGCACAAGTTGAAGCTCAAAGAATGGCTGAAAGTGGCTGGGGC
AAAACCAGTAAGATGTTTGAAAATATGGGACCAAAGCTGACGAAAATGGGCGATGGTTTA
AAATCCGTTGGTAAAGGACTGAGTATTGGTATTACAGCACCTGTATTAGGTATTGCAGCA
GCATCAGGAAAAGCTTTTGCAGAAGTTGATAAAGGTTTGGATACAGTTACCCAAGCAACA
GGAGCAACCGGCGGAGAGCTTAAGAAGTTGCAGAATTCATTTAAAGATGTTTATGGCAAC
TTCCCAGCAGATGCTGAGACTGTAGGTGGTGTTTTAGGGGAAGTTAATACAAGGTTAGGT
TTCACTGGCAAAGAACTTGAGAGTGCCACAGAGTCATTCTTGAAATTTAGTCACATAACA
GGTTCTGATGGTGTGCAAGCCGTTCAGTTAATTACGCGTGCAATGGGTGACGCAGGTATT
GAAGCTGATGAGTATCAAAGTGTACTTGATATGGTAGCGAAAGCAGCACAGGCTAGCGGT
ATAAGTGTTGATACATTAGCTGATAGTATTACTAAATACGGTGCTCCAATGAGGGCTATG
GGCTTTGAGATGAAAGAATCAATCGCTTTATTCTCTCAATGGGAGAAATCAGGTGTTAAT
ACTGAAATAGCCTTCAGTGGTTTAAAGAAAGCTATATCCAATTGGGGTAAAGCAGGTAAA
GACCCAAGAGAAGAATTTAAGAAAACTCTAGCAGAAATTGAAAGAACACCAGATATTGCT
AGCGCAACAAGTTTAGCTATCGAAGCATTCGGAGCAAAAGCGGGTCCTGATTTAGCTGAT
GCTATTAAAGGCGGTCGCTTTAGTTACCAAGAGTTCTTAAAAACTATCGAAGATTCGCAA
GGAACGGTCAATCAAACTTTTAAAGATTCTGAAAGTGGTTCAGAAAGATTTAAAGTAGCA
ATGAATAAACTTAAATTAGTAGGTGCTGATGTATGGGCTTCTATTGAAAGTGCATTTGCG
CCAGTTATGGAAGAACTAATCAAAAAGCTATCTGTAGCAGTTGATTGGTTTTCAAGTTTA
AGTGATGGATCTAAAAGGTCGATTGTTATATTTGGTGGTATTGCTGCCGCAATTGGTCCT
GTAGTTTTTGGATTAGGTGCATTTATAAGTACAATTGGCAATGCAGTAACTGTATTAGCC
CCATTGTTAGCTAGTATTGCAAAGGCTGGTGGATTGATTAGTTTTTTATCGACTAAAGTA
CCTATATTAGGGACAGTCTTCACGGCATTAACTGGTCCAATTGGCATTGTATTAGGTGTT
TTGGCTGGCTTAGCAGTCGCATTTACAATTGCTTATAAGAAATCTGAAACATTTAGAAAT
TTTGTTAATGGTGCAATTGAAAGTGTTAAACAAACATTTAGTAATTTTATTCAATTTATT
CAGCCTTTCATTGATTCTATTAAAAACATCTTTGAACAAGCAATATCAGCAATAGTTGAT
TTTGCTAAAGATATTTGGAGTCAAATCAATGGATTCTTTAATGAAAATGGGATTTCCATT
GTTCAAGCACTTCAAAATATATGCAACTTTATTAAAGCGATATTTGAATTTATTTTAAAT
TTTGTAATTAAACCAATTATGTTTGCGATTTGGCAAGTGATGCAATTTATTTGGCCGGCG
GTTAAAGCCTTGATTGTCAGTACTTGGGAGAATATAAAAGGTGTAATACAAGGTGCTTTA
AATATCATACTTGGCTTTATTAAGTTCTTTTCAAGTTTATTCACTGGCAATTGGCGAGGT
GTTTGGGACGGTATAGTAATGATACTAAAAGGTTCTGTGCAGTTAATTTGGAATTTAATA
CAACTATGGTTTGTAGGTAAAATTCTAGGTGTAGTGAGATACTTTGGTGGATTACTTAAA
GGTTTAATATCTGGCATCTGGGGCGTTATCAAAGGTATATTTAGTAAATCATTATCTGCA
ATTTGGAATGCGACGAAAAGTATTTTTGGTTTCTTATTCAATAGTGTTAAATCTATTTTC
ACTAATATGAAAAACTGGTTATCTAGTACGTGGAATAATATCAAAAGCAATACCGTCAGC
AAGGCTCATTCGTTATTTACGGGTGTAAGGTCTAAATTCACAAGTTTATGGAATGCGACG
AAAGATATATTTACTAAATTAAGAAATTGGATGTCAAACATCTGGAACTCTATTAAAGAT
AACACGGTAGGTATAGCTGGTCGCTTGTGGGACAAAGTACGTAATATCTTCGGAAACATG
CGTGACGGTTTAAAATCTATCATTGGTAAAATTAAAGATCATATCGGCGGTATGGTAGAT
GCTATTAAAAAAGGGCTTAATAAATTAATTGAAGGCTTAAACTGGGTCGGTGGTAAGCTG
GGTATGGATAAAATACCTAAGCTACACACAGGTACAGAGCATACACATACTACTACAAGA
TTAGTTGAAAACGGTAAGATTGCACGTGACACATTCGCTACAGTTGGGGATAAAGGACGT
GGAAATGGTCCAAATGGTTTTAGAAATGAAATGATTGAATTCCCTAATGGTAAACGTGTA
ATCACACCTAATACAGATACTACCGCTTATTTACCTAAAGGCTCAAAAGTATACAACGGT
GCACAAACTTATTCAATGTTAAACGGAACACTTCCAAGATTTAGCATAGGTACTATGTGG
AAAGACATTAAATCTGGCGCGTCATCAGCATTTAAATGGACAAAAGATCAAATAGGTAAA
GGTACCAAATGGCTTGGCGATAAAGTTGACGATGTCATGGACTTTATCGATAATCCAGGC
AAACTTTTAAATTATGTACTTCAAGCGTTTGGAGTTGATTTCAGTTCTCTAACTAAAGGT
ATGGGTATTGCTGGCGATATAACAAAAGCTGCATGGTCTAAGATTAAGAAAAGTGCAATC
AAGTGGCTTGAGGATGCTTTCGCAGAGTCGGGTGATGGCGGTGTATTAGATATGAGTAAA
TTACGTTACTTATACGGTCACACTGCTGCTTATACACGAGAAACCGGACGCCCATTCCAT
GAAGGTCTGGATTTTGATTACATTTACGAACCTGTTCCATCAACCATTAATGGTAGAGCA
CAAGTTATGTCTTTTCATAATGGTGGTTATGGAAAATGGGTAAAAATCGTAAAGGGCGCC
TTAGAAGTTATTTATGCACATTTATCTAAATATAAAGTTAAAACTGGTCAACAAGTTAGG
GTCGGCCAGACTGTTGGTATATCGGGGAATACGGGGTTTAGTACAGGACCTCACTTACAT
TATGAGATGCGTTGGAATGGAAGACATAGAGACCCGTTACCGTGGTTAAGAAAGAATAAT
GGGGGCGGCAAAAGTGCACCCGGTGGTAATGGTGCAGCTAATGCTAGACGAGCTATTAAG
GCTGCTCAAAATATTTTAGGAGGAAGGTATAAGGCGAGTTGGATTACTAACGAGATGATG
CGTGTTGCGAGTCGTGAATCCAATTATACAGCTAATGCAGTCAATAATTGGGATAGCAAC
GCAAGAGCTGGTATACCTTCAAGAGGTATGTTCCAAATGATAGATCCTTCATTTAGAGCG
TACGCAAAGTCGGGTTACAATAATCCTCTCAACCCAACCCATCAAGCTATATCGGCTATG
AGATATATTGTGGGTAAATGGGTACCAAGAACAGGCTCATGGAGAGCTGCGTTCAAACGC
GCTGGTGATTACGCATATGCTACTGGTGGCAAAGTCTACAACGGATTGTACCATTTAGGT
GAAGACGGTCATCCAGAATGGGTTATTCCGACAAATCCGGCTCGTAGAAATGATGCTATG
AAGATGTTGCATTATGCTGCTGCAGAAGTAAGAGGTAAAAACGCAAGTAAGAATAAACGA
CCTAGTCAATTGTCTAGTGTAAATGGGTTTGATGACCCAAGCTTATTATTGAAAATGATT
GAACAACAGCAACAACAAATAGCTTTATTACTGAAAATAGCGCAATCCAACGATGTGATT
GCAGATAAAGATTATCAGCCGATTATTGACGAATACGCCTTTGATAAAAAGGTGAACGCG
TCTATAGAAAAGCGAGAAAGGCAAGAATCAACAAAAGTAAAGTTTAGAAAAGGAGGAATT
GCTATTCAATGA
>>0355|Q8SDK3-tail_(putative bacteriophagal protein from Sipho-/Biseptimavirus)_[pos.: 343634 to 345118, length: 1485, dir.: FRWD]
ATGATAGACACTATTAAAGTGAACAACAAAACAATTCCTTGGTTGTATGTCGAAAGAGGG
TTTGAAATACCCTCTTTTAATTATGTTTTAAAAACAGAAAATGTAGATGGACGTTCAGGG
TCTATATATAAAGGGCGTAGGCTTGAATCTTATAGTTTTGATATACCTTTGGTGGTACGT
AATGACTATTTATCTCACAACGGCATTAAAACACATGATGACGTCTTGAATGAATTAGTA
AAGTTTTTTAACTACGAGGAACAAGTTAAATTACAATTCAAATCTAAAGATTGGTACTGG
AACGCTTATTTTGAAGGACCAATAAAGCTGCACAAAGAATTTACAATACCTGTTAAGTTC
ACTATAAAAGTAATACTAACAGACCCTTACAAATATTCAGTAACAGGGAACAAAAACACT
GCGATTTCAGACCAAGTATCGGTTGTTAATAACGGTACTGCTGACACACCTTTAATCGTT
GAAGCCCGAGCAATTAAACCATCTAGTTACTTTATGATCACTAAAAATGATGAAGATTAT
TTTATGGTTGGTGATGATGAGGTAACCAAAGAAGTTAAGGATTACATGCCTCCTGTTTAC
CATACTGAATTTCGTGATTTCAAAGGGTGGAATAAGATGACTTCTGAAGATATCCCAAGT
AATGACTTAGGCGGTAAAGTCGGTGGTGACTTTGTGATATCCAACCTAGGTGAAGGATAT
AAAGCAACGAATTTCCCTGATGCAAAAGGTTGGGTTGGCGCTGGTACAAAGCGCGGACTT
CCTAAAGCGATGACTGATTTTCAAATCACTTATAAATGCATTGTTGAACAAAAGGATAAA
GGCGCTGGGAGAACAGCTCAACATATATACGACAGTGACGGTAAGTTACTTGCTTCTATT
GGTTATGAAAATAAATATCACGATAGAAAAATAGGGCACATTGTTGTTACGTTGTATAAC
CAAAAAGGAGACCCGAAAAAGATATATGACTATCAGAATAAGCCGGTAATGTATAACAAA
GACAGAATTGTTGTCTACATGAGACTCAGAAGAGTAGGTAATAAATTTTCTATTAAAACT
TGGAAGTTTGACCATATTAAAGACCCTGATAGACTTAAACCTATTGATATGGATGAGAAA
GAGTGGATAGATGGCGGTAAGTTTTATCAGCGTCCAGCTTCTATCATAGCTATCTACAGT
GCAAAATATACCGGATATAAATGGATGGAGATGAATGGATTAGGCTCATTCAATACTGAG
ATTCTACCGAAACCGAAAGGAGCAAGGGATGTCATTATACAAAAAGGTGATTTAGTGAAA
ATAGATATGCAAGCAAAAAGTGTTGTCATCAATGAGGAACCAATGTTGAGCGAGAAATCG
TTTGGAAGTAATTACTTCAATGTTGATTCTGGGTACAGTGAATTAATCATACAACCTGAA
AACGTCTTTGATACGACGGTTAAATGGCAAGATAGATATTTATAG
>>0356|WT65_000329_(hypothetical protein)_[pos.: 345134 to 348814, length: 3681, dir.: FRWD]
GTGATACATGTATTAGATTTTAACGACAAGATTATAGATTTCCTTTCTACTGATGACCCT
TCTTTAGTTAGAGCGATTCATAAACGTAATGTTAATGACAATTCAGAAATGCTTGAACTG
CTCATATCATCAGAAAGAGCTGAAAAGTTCCGTGAACGACATCGTGTTATTATAAGGGAT
TCAAACAAACAATGGCGTGAATTTATTATTAACTGGGTTCAAGATACGATGGACGGCTAC
ACAGAGATAGAGTGTATAGCGTCTTATCTTGCTGATATAACAACAGCTAAGCCATACGCA
CCAGGTAAATTTGAGAAAAAGACAACATCAGAAGCATTGAAAGACGTGTTAAGTGATACA
GGTTGGGAAGTCTCAGAACAAACTGAATATGATGGTATACGTACTACGTCATGGACTTCT
TATCAAACGAGATATGAAGTGCTAAAACAACTATGTACGACTTATAAAATGGTATTGGAT
TTTTATATTGAGCTTAGTTCTAATACTGTCAAAGGTAGATATGTGGTACTCAAAAAGAAA
AACAGCTTATTCAAAGGTAAAGAGATTGAATATGGTAAAGATTTAGTCGGGTTAACTAGA
AAAATTGATATGTCAGAAATTAAGACGGCGTTAATTGCTGTGGGACCCGAAAATGACAAA
GGAAAGCGTTTAGAGTTAGTTGTGACAGATGACGAAGCACAAAGTCAATTCAACTTACCT
ACCCGTTATATTTGGGGAATATACGAACCTCAATCAGATGATCAAAATATGAATGAAACA
CGGTTGCGTTCTTTAGCTAAAACAGAGTTAAATAAACGTAAGTCAGCAGTTATGTCATAT
GAGATTACCTCTACTGATTTAGAAGCTACGTATCCGCATGAAATTATATCAATCGGGGAT
ACAGTCAGAGTAAAACACAGAGACTTTAACCCACCACTGTATGTAGAGGCAGAAGTTATA
GCTGAAGAATATAATATGATTTCAGAAAATAGCACCTATACATTCGGTCAACCTAAAGAG
TTCAAAGAATCTGAATTAAGAGAAGAGTTTAACAAACGATTGAACATAATACACCAAAAG
TTAAATGACAATATCAGCAATATCAACACTATAGTAAAAGATGTTGTAGATGGTGAGTTA
GAATACTTTGAACGCAAAATACACAAAAGTGATACACCGCCAGAAAATCCAGTGAATGAT
ATGCTTTGGTATGATACAAGTAACCCTGATGTTGCTGTCTTGCGTAGATATTGGAATGGT
CGATGGATTGAAGCAACGCCAAATGATGTTGAAAAATTAGGTGGTATAACAAGAGAAAAA
GCATTATTTAGTGAATTAAACAATACTTTTATTAATTTATCTATACAACACGCTAGACTT
TTGTCAGAAGCTACAGAGTTACTGAATAGTGAGTACTTAGTGGATGATGATTTGAAAGCG
GACTTACAAGCAAGTTTAGACGCTGTGATTGATGTTTATAAACAAATTAAAAATGATTTA
GAATCTATGACACCCGAAACTGCAACGATTGGTCGGTTGGTAGATACACAAGCTTTATTT
CTTGAGTATAGAAAGAAATTACAAGATGTTTATACAGATGTAGAAGATGTCAAAATCGCC
ATTTCAGATAGATTTAAATTATTACAGTCACAATACACTGATGAAAAATATAAAGAAGCG
TTGGAAATAATAGCAACAAAATTTGGTTTAACGGTGAATGAAGATTTGCAGTTAGTTGGA
CAACCTAATGTTGTTAAATCAGCTATTGAAGCAGCTAGAGAATCCACAAAAGAACAATTA
CGTGATTACGTTAAAGCTTCGGACTACAAAACTGATAAAGATGGTATTGTTGAACGTTTG
AATACTGCTGAAGCTGAGAGGATAACTTTAAAAGGTGAAATCAAAGATAAAGTTACGTTG
AACGAATATCAAAGCGGATTAGCTGAGAATAAAAAGTATGCTGATGAACAAGATAAAATA
CGTGATTTAGAAATCAAAGCTTATGCAGATGGTGTTGTTTCGCAAGAAGAACAACGTGCA
ATTGATGATGCAAAACAAAAGTTACAAGAAGCTAATGAAATTGCATCACAGGAAGCAAAC
AATGCATTTAATAATTCGAAGAATTATACTGATGGTGTTAGTCAAAATACAGATAGAAAA
CTAAGACAGATGGAAAGTTCTATTGAACAAAATGGTAGAGGCATTAATTTAAAAGTATCG
CAATATGAGTTTAATAAATCAAAAGAAGCACTATCTAAAGTCATAGCGGATATCACTGTA
AACACTATGGAAGGTATTACACTAAGATACGATGAGAACGGAGCTATAAGCTCACATATT
GTAGATCATCAAGGTATTAAAATTAATGGTGATAAAGTTGATATCAGAGCAAATAGAGAA
TTCAATGTTGTAGCTAATAGTATTAATAACAAAGTCGGTAAGAACGACATCATCAATAGT
TTGAATTTATCAACTGAAGGTCTAGACATTAATGTTAACCGGATTGGTATCAAAGGTGGT
GACGCTGATCGTTATGTCCAAATACAGAATGACTCTATTGAGTTAGGTGGTATTGTGCAA
AGAACTTGGCGAGGGAAACGATCTACTGATGATATTTTTACACGTCTCAAAGACGGACAT
TTACGTTTCCGTAATAATACTGCTGGCGGTTCACTTTATATGTCGCACTTTGGTATTTCG
ACCTATATCGATGGTGAAGGTGAAGATGGTGGCTCGTCCGGTACTATTCAATGGTGGGAC
AAAAAGTATAGCGACAGTGGTATGAGTGGTTTGACTATAAATTCATATGGCGGCGTTGTC
GCGCTTAGTTCAGATTATAACCGCGTTGTAATCGACTCTTACGCTTCGGCTAACATTCAA
AGTAAACAAGCACCTGTTTATTTGTATCCGAACGCTGAAAAAGTACCCGGATTAAACCGT
TTTGCATTTACATTATCTAACGCAGATAATGCTTATTCAAGTGACGGTTATATTATGTTC
GGGTCTGATGAAAATTATGATTACGGTGCAGGTATCAGATTTTCTAAGGAAAGAAATAAA
GGACTTGTTCAAATTGTTAATGGTCGATACGCGACAGGTGGAGATACAACAATTGAAGCA
GGTTATGGTAAATTCAATACGCTCAAACGACGAGATGGTAATAGGTATATTCATATACAG
AGTACAGACCTACTGTCTGTAGGTTCAGATGATGCAGGAGATAGGATAGCTTCTAACTCA
ATTTATAGACGTACTTATTCGGCCGCAGCTAATTTGCATATCACTTCTGCAGGAACGATT
GGACGTTCAACATCAGCTCGTAAATATAAGTTATCCATTGAAAATCAATATAACGATAGT
GATGAACAGTTGGAACATTCAAAAGTTATTCTTAACTTACCGATTAGAACGTGGTTTGAT
AAGGCTGAATCTGAAATTTTAGCTAAAGAGCTGAGAGAGGATAGAAAATTATCAGATGAC
ACCTATAAACTTAAAAGATATGTAGGTTTGATTGCTGAAGAAGTGGAGAATTTAGGTTTA
AAAGAGTTTGTCACATACGATGACAAAGGAGAAGTTGAAGGTATAGCGTATGATCGTTTA
TGGATTCATCTTATCCCTGTTATCAAAGAGCAGCAACTAAGAATCAAGAAATTGGAGGAG
TCAAAGAATGCAGAACAATAA
>>0357|WT65_000330_(hypothetical protein)_[pos.: 348801 to 348953, length: 153, dir.: FRWD]
ATGCAGAACAATAAACAAGGCTTACAAGCTAATCCTGAATATACAATTCATTATTTATTA
CAGGAAATTATGAGATTAACACAAGAGAACGCGATGTTAAAAGCGTATATACAAGAAAAT
AAAGAAAATCAACAATGTGCTGAGGAAGAGTAA
>>0358|WT65_000331_(hypothetical protein)_[pos.: 349000 to 349287, length: 288, dir.: FRWD]
ATGGCAAAAGAAATTATCAACAATACAGAAAGATTTATTTTAGTACAAATCGACAAAGAA
GGTACAGAACGTGTAGTATATCAAGACTTCACAGGAAGCTTTACAACTTCTGAAATGGTT
AATCACGCTCAAGATTTTAAATCTGAAGAAAATGCGAAGAAAATTGCAGAAACATTAAAT
TTGTTATATCAACTAACTAACAAAAAGCAACGTGTGAAAGTAGCTAAAGAAGTAGTTGAA
AGAACAGATTTATCTCCAGAAGTAACAGTGAACACTGAAACAGTATGA
>>0359|WT65_000332_(hypothetical protein)_[pos.: 349382 to 349750, length: 369, dir.: FRWD]
TTGACTACTAAAGTAGATGACGTAAAAGAAGAATTAACAACAAGGGTTGATGATATAGAG
ATATTAGCAAATGAAACTGCTGATCATGCACTCAATCTTAGACAAGAACATACAGAACAT
CACAACGAATTAAGAGAGTCTCACAAAGAGTTAAAAGACAAGCAAGAAAAAGTAGTTGAT
GAAAATTTAGAACAAACTAAAATATTAAACCGAATTGAAGAAAGGTATCAAGTGCAAGTC
GATACAGCACAAAAGAATGAAGAAAAGACGCTTGCGCAAAACAAGTGGCTTGTAGGTGCA
ATATGGGCACTTGTGACAATTGTCATGATTGCAGTTATTACTGCTTCAATTACGGCATTG
ATACCTTAA
>>0360|hltx_(putative holin-like toxin)_[pos.: 349933 to 350080, length: 148, dir.: FRWD]
ATGGTGGCATTACTGAAATCTTTAGAAAGGAGACGCCTTTGTGGTATCTATTGTTGATGC
GCTAAATTTGATGTTTAGTTTCGGTATGTTTATCGTTACTTTACTTGGTTTGGTCATCGC
AATTGTTAAATTAAACCATAAAAAATAA
>>0361|sprFG_(small pathogenicity island RNA F and G)_[pos.: 350081 to 350280, length: 200]
CCATCGCTAACTTTGACGAGTACGATGGTTAGATGATTATATAAATTCATTTAACTACAG
AGGTCACCGTCTTTTTAACGGGCTCACTAGGGTAACATGTTTGCGCATGTTGCCCTTTTT
CTATTTATAAATTAACACACTATGAAATAAATATCAAATAGGCGGCTTATTGGTCGTCTT
TTTATTTTGGATAAAAGGAG
>>0362|holA-2_Sipho-0255_(holin, lysis module of Siphoviridae)_[pos.: 350289 to 350543, length: 255, dir.: FRWD]
ATGATTAATTGGAAAATTAGAATGAAACAAAAATCATTTTGGGTAGCGATATTGTCAGCT
ATCTTTTTATTTGCTCAAAACATCGCAGAAGCTATTGGATATGATATTCAAGTTTATACA
GAGCAATTAACAGATGGTTTAAACGCTGTGTTAGGCTTTTTAGTACTTACTGGTGTGATT
CAAGACCCAACAACTAAAGGTATGGGTGACAGTCACCAAGCTTTAGAATATGAAGAACCA
AGAAGAAAATATTAG
>>0363|WT65_000336_(CHAP domain-containing protein)_[pos.: 350555 to 351310, length: 756, dir.: FRWD]
ATGAAAACATATAGTGAAGCAAGAGCAAGATTACGTTGGTATCAAGGTAGATATATTGAT
TTTGATGGCTGGTATGGTTACCAATGTGCCGATTTAGCAGTTGATTATATTTATTGGCTA
TTAGGTATTAGAATGTGGGGGGATGCAAAAGATGCGATCAATAATGATTTTAAAAATATG
GCAATAGTTTATGAAAATACACCATCGTTTGTACCACAAATAGGCGATGTAGCAGTATTT
ACAAAAGGAATATATAAACAATACGGTCATATTGGTTTAGTGTTTAATGGTGGTAATACA
AATCAATTTTTAATTTTAGAACAAAACTATGACGGTAACGCAAATACACCTGCAAAGTTA
CGATGGGATAATTATTATGGATGTACCCACTTTATTAGACCTAAGTATAAAAGTGAGGGC
TTAATGAATAAGATCACAAATAAAATTAACCCACCTGCTCAAAAAGCAGTCGGTAAATCT
GCAAGTAAAATAACAGTTGGAAGTAAAGCGCCTTATAATCTTAAATGGTCAAAAGGTGCT
TATTTTAATGCGAAAATCGACGGTTTAGGCGCTACATCAGCCACTAGATACGGTGATGAT
CGTACTAACTATAGGTTCGATGTTGGACAGGCTGTATATGCACCTGGAACATTAATATAT
GTGTTTGAGATTATAGACGGCTGGTGCCGTATTTACTGGAACAACCACAATGAGTGGATA
TGGCATGAGAGACTGATTGTGAAAGAAGTTTATTAG
>>0364|sprX_(noncoding small regulatory RNA)_[pos.: 351673 to 351822, length: 150]
ACATGCATCAACTATTTACATCTATCCTTGTTCACCCAAGCATGTCACTGGGTGTTTTTT
TCTTATGATAGAGAGCATAGTTTTCATACTACTCCCCCGTAGTATATATGACTTTAGCAT
TCCCGTATAACAGTTTACGGGGTGCTTTTT
>>0365|WT65_000337_(SH3 domain-containing protein)_[pos.: 352086 to 352418, length: 333, dir.: FRWD]
GTTAAAACGCCAGTTAAAAATGATAAGAATCCACCAGTGCCAGCAGGTTATACACTCGAT
AAGAATAATGTACCGTATAAAAAAGAGACTGGTTATTACACAGTTGCCAATGTTAAAGGT
AATAATGTGAGGGATGACTATTCAACTAATTCAAGAATTACAGGTGTATTACCCAACAAC
ACAACAATTACGTATGACGGTGCATATTGTATTAATGGTTATAGATGGATTACTTATATT
GCTAATAGTGGACAACGTCGTTATATAGCGACAGGAGAGGTAGACAAGGCAGGTAATAGA
ATAAGCAGTTTTGGTAAGTTTAGCGCAGTTTGA
>>0366|lukS-PV-beaver_(Pantone-Valentine leukocidin subunit S)_[pos.: 352807 to 353745, length: 939, dir.: FRWD]
ATGGTCAAAAAAAGACTATTAGCTGCAACATTGTCGTTAGGAATAATCACCCCTATTGCT
ACTCCGTTTCATGAATCTAAAGCTGATAATAATATTGAGAATATTGGTGATGGCGCTGAG
GTAGTCAAAAGAACAGAAGATATAAGTAGCGATAAGTGGGGGGTCACACAAAATATTCAG
TTTGATTTTGTTAAAGATAAAAAGTATAACAAAGAGGCTTTGATTTTAAAAATGCAAGGT
TTTATCAATTCAAAGACTACTTATTACAATTACAAAAACACAGCTGATATAAAAACAATG
AGGTGGCCTTTCCAATACAATATTGGTCTCAAAACAAATGACCCCAATGTAGATTTAATA
AATTATCTACCTAAAAATAAAATAGAAACTACGGATGTTGGTCAAACATTAGGATATAAC
ATTGGAGGTAATTTCCAGTCAGCACCATCTATAGGTGGCAATAGCTCATTTAATTATTCT
AAAACAATTAGTTATACCCAAAAGAGTTATGTCAGTGAAGTAGAACATCAAAATTCAAAA
AGTGTTCAATGGGGAATAAAAGCTAATTCATTTATCACATCAATAGGTAAAATGTCTGGA
GATGATCCAAATTTATTTGTTGGATATAAACCATATAGTCAAAATCCGAGAGACTATTTT
GTGCCAGACAATGAATTACCCCCATTAGTACACAGTGGTTTCAATCCTTCATTTATTGCA
ACTGTTTCTCATGAAAAAGGCTCAGGAGATACAAGTGAATTTGAAATAACGTATGGCAGA
AATATGGATCTTACTCATGCTAGTAAAAGATCAACACACTATGGCAATAGTTATTTAGGA
GGAACTAGAATACACAACGCATTTGTAAACAGAAATTACACAGTTAAATATGAAGTAAAC
TGGAAAACTCATGAAATTAAAGTGAAAGGACATAATTGA
>>0367|lukF-PV-beaver_(Pantone-Valentine leukocidin subunit F from beaver isolates)_[pos.: 353747 to 354724, length: 978, dir.: FRWD]
ATGAAAAAATTAGTCAAATCATCAGTTGTTACATCAATTGCATTGCTTTTGCTATCCAAC
ACAGTTGATGCAGCTCAACATATCACACCTGTAAGTGAGAAAAAGGTTGATGATAAAATT
ACTTTGTACAAAACAACTGCAACATCAGATTCCGATAAGTTAAAAATTTCTCAGATTTTA
ACTTTTAATTTTATTAAAGATAAAAGTTATGATAAAGATACATTAGTACTCAAAGCCGCT
GGAAACATTTATTCTGGCTATACAAAGCCAAATCCCAAAGACACTATTAGTTCTCATTTT
TATTGGGGTTCTAAGTACAACATTTCAATTAATTCAGATTCTAATGACTCAGTAAACGTT
GTAGATTATGCACCTAAAAATCAAAATGAAGAATTCCAAGTTCAACAAACATTAGGTTAT
TCTTATGGCGGAGATATTAATATATCTAATGGCTTATCAGGTGGATTAAATGGATCAAGG
TCATTTTCAGAAACGATAAATTATAAACAAGAAAGCTATAGAACTAGCTTAGATAAAAGA
ACTAATTTCAAAAAAATTGGTTGGGATGTTGAAGCACATAAAATTATGAATAATGGTTGG
GGACCATATGGCAGAGATAGTTATCATCCAACTTATGGTAATGAAATGTTTTTAGGTGCT
AGACAAAGTAGTTCGAATGCTGGACAAAACTTCTTGGAATATCACCAAATGCCAGTGTTA
TCCAGAGGTAACTTCAATCCAGAATTTATTGGTGTCCTATCTCGAAAACAAAACGCTGCA
AAAAAATCAAAAATTACTGTTACTTATCAAAGAGAAATGGATAGATATACAAACTTTTGG
AATCAAATTCACTGGATAGGTAATAATTATAAAGATCAAAATAGAGCAACTCATACATCA
ATTTATGAAGTTGATTGGGAAAATCATACAGTTAAATTAATAGATACTCAATCTAAGGAA
AAAAATCCTATGAGCTAA
>>0368|lip2_(lipase 2)_[pos.: 354953 to 355114, length: 162, dir.: TRNC-FRWD]
ACCATCATACAAGGATGGGATCATGTCGATTTTATCGGTGTAGATTTCCTAGATTTCAAG
CGTAAAGGTGCAGAACTCGCCAACTTCTATACAGGTATTATAAATGACTTGTTGCGTGTT
GAAGCAACTGAAGGTAAAGGTACACAATTGAAAGCAAGTTAA
>>0369|A5IPQ2_(esterase/lipase-like protein)_[pos.: 355356 to 356183, length: 828, dir.: RVRS]
TTACGCCATTGTTATAGCGTTTAAGAAATCAACAACTTTACGATAAATAGTGATTGCTTC
GTCATTAGGTCTACGATCAAAATCATGCTCGTTTTTATTCACGCGTTCAAATGTTGAATG
TGGAACATGATTCATGATATGTTCGCTTTCCTCAACGGGAACATCATAATCGCCATTACA
ATGCGCAACGAAAACAGGTGGAAGTGTTTTAAGTTCATTTGGTGAGATGTTGTATTTTGA
ATCGGTATAATCAGCAATATTAATCATATTTATCCATTTGCCTGTGCCACGTGCATAAAC
GTAGATTAAAAAACGTTGTGCGATTTGATCTTGAACAACCGGTGTTGGTGAAGTGAGTTG
TGCAATCATTGTTTCGTTTACGCTTTGAGCTATTTTAGCGTAATAGCTATTTGCCATTTT
AAAAGGTTCAGTGTTGATGCAACTATAACCATAAAAATCAATAACACCATCAATATCTCT
GTCTCGTGCAATTAATAGACTTAAATATGCACCTGATGATCTGCCAAAGGTAAAAATAGG
GCAATTAGAATATTGTGATTGAATCGCATCGAATGATGCGTAGACATCCTCAATAATGCA
ATCGAGACTTACTTCTGGTAATAAACGATAACTTAGTTGAATTAAATCGTAATGTTCTGT
AAGGATATCGATATACTGTGGAGATAAATCGTTAGCTTTACCGAACATTAATCCACCACC
GTGGATGTAGACAATAGCGCCTTTTGTTGGTTGATTTTTTGCTTTAATAATTGTGTAAGG
TAATGCAAATGCATCTTTAGTAATTACTTTATCTTTAATTTCAGTCAC
>>0370|Q6GJZ4_(putative NADH:flavin oxidoreductase)_[pos.: 356256 to 357455, length: 1200, dir.: RVRS]
TTAAGACGATGAGTCATGATAATTCTGTTCCAATTGACGTAAAGCGTCACGGGTATGCTT
CTTTAGACTTTCCCCATAATCCATCATTTTAACAATATCTTTAAAAGCGGCACGCGGAAT
GGCTAAATCTTCTAAATCTGCCATAGAAAATTCAAGATTGATATCATGTGGCCGCTGTTC
AGCAAGTTTATGCACAAAGTCAGGTTCTGTGACAAAAGGCGAAGACATGCCGACCATATC
TGCATGTTGTAAAGCATCTAAAGCAGACTCTGGAGAATTAATCCCGCCACTTGCAATTAA
AGGGATGCGACCAGCTAAATGTTCATAGACAATTTGGTTAACTGGCCGACCGAAATGTTC
ACCTGGTGTACGAGACGTATTTTGATAAATATGTCGACCCCAGCTAGCGATTGCTAAATA
TTGGATGTTTGAAACGTCCATGACCCAATCGATTAATTGATTGAACTCGTCAATGGTATA
TCCTAAATCACTACCTCTGGTTTCTTCTGGCGTTGCTCGAAATCCTAAAATAAAATTGTC
AGGTGCTTCTTTATCAATCACTTCTTGTACCGCACGCATAACTTCTAAACATAATCTTGC
ACGATTTTTTAATGAGTCGGCACCGTAATGGTCTGTACGTTTATTCGAAAAAGTTGAGAA
AAATGTTTGAATCAGCAAACGTTGTGCAATCGAAATTTCCACACCATCAAAACCTGCTTT
AATCGCGCGTAATGTAGCATCGCGATACTGCTGAATGATGCTATTGATTTTCTCATGAGA
CATGGCGATAACATCGTGTTCAATCGGTGAATGCAACGTCATAGGGCTTGGTCCATACAC
CTTTCCAAAATTTAAAATTGCTTGATTTGAAAAACGACCAGCATGCGCTAGCTGAATAAT
AGCGAGGCTACCATGTTGTTTCATCGTAGATGCCATGTTAGTTAATCCAGGGATACAAGC
ATCATGATCAATATTAAAGCCGTATTCAAACAATTGACCATAAGGTTCAATGTAAGCAGC
GCCGGTGACTTGCATACCAGCTGAATTAGAGCGACGTGCAGCATAAGCCAAGTCTGCTTT
TGTAATATAGCCTTCTTTTGTTGATGCGTTTACGGTCATTGGTGATAATACAAAGCGATT
CGAAATTTTGATGCCATTAGGTAAGTGGATTGATTGTAAAAGTGGTTTGTATCGGTACAT

>>0371|WT65_000342_(hypothetical protein)_[pos.: 357551 to 357643, length: 93, dir.: FRWD]
ATGGAAAGCATTTTTAAAATTAAACTAATGAATGGCATTTGTAGGTCTGAAAATATGAAT
ATGAAAAAGAAAAATAAAAGCGAAAAGATATAA
>>0372|limB1_(putative monooxygenase locus 1)_[pos.: 357757 to 358758, length: 1002, dir.: FRWD]
TTGGTTAAATTAAGCGTATTAGACTATGCCTTAATAGATGAAGGTAAGGATGCACAAAAG
GCATTGCAAGATTCAGTGACACTTGCAAAATTAGCAGATCGACTTGGCTTTAAGCGAATT
TGGTTTACGGAACATCATAATGTACCAGCGTTTGCGTGTAGTAGTCCAGAAATTTTGATG
ATGCATACATTGGCGCAGACAAATCACATACGAGTTGGCTCTGGTGGTGTGATGTTGCCG
CACTATCGACCTTATAAAATTGCTGAGCATTTTAGAATGATGGCAGCGTTATATCCAAAT
CGTATTGATTTAGGTATTGGTAATAATCCGGGTACTACTATGGTAAAGCAAGCTTTAGAT
GGAATAAATCCTACATATGATAGTTACGATGAATCGATTTCGTTATTACGTGATTATCTT
ACAATAAAGGATAAGCCAAGTGCGCATACGTTAGGTGTCCAACCACACATTGATCATTTT
CCAGAAATGTGGTTATTAAGTAGTAGCGCAACATCTGCCAAAATAGCTGCCGAACTAGGT
ATAGGGCTTTCTGTTGGAACATTTTTGCTACCAGATATAAATGCGATACATGCAGCGAAG
GATAACATTGATATTTACAAAAAGTATTTCCGTGCATCAACGATTAAAATGGACGCAAAG
GTGATGGCATCTGTATTTGTCATTGTAGCTGATAATGAAGCGGAAGTAGCAGCATTGCAA
CATGCCCTAGATGTTTGGTTATTAGGTAAATTACAATTTGCAGAATTTGAACATTTTCCA
TCGGTAGACACAGCACAAAAGTATAAGCTTAATGATCGAGACAAAGAGATGATTCAAGCA
CATCAAGCACGCATCATTGCAGGTACACAAGAACAGGTTAAAGCACAATTAGATGATTTC
ATTGCTACGTTTGAAGTTGATGAGGTGTTAGTAGCACCGCTTATTCCAGGTATTGAACAG
CGTTGTAAAACATTAAAATTACTCGCGGAAATCTATTTGTAG
>>0373|gcvH1_(glycine cleavage system H protein, locus 1)_[pos.: 358792 to 359124, length: 333, dir.: FRWD]
ATGAAAAAGTTAGCCAATTATTTATGGGTAGAAAAAGTAGGAGATTTGTATGTGTTTAGT
ATGACACCTGAATTGCAAGATGATATTGGGACAGTAGGTTATGTTGAATTCGTAAGTCCA
GATGAAGTTAAAGTGGATGATGAAATTGTGAGTATCGAAGCATCGAAAACGGTCATTGAT
GTGCAAACGCCATTGTCAGGAACGATTATTGAGCGAAATACAAAAGCGGAAGAAGAACCG
ACAATTTTAAACTCTGAAAAACCAGAAGAAAATTGGTTGTTCAAATTGGATGATGTCGAT
AAAGAATCATTCCTAGCATTACCGGAGGCTTAA
>>0374|UPF0189-ymdB_(macro domain protein/putative glycine cleavage H-protein)_[pos.: 359125 to 359925, length: 801, dir.: FRWD]
ATGGAAACGTTAAAATCAAATAAAGCGAGACTTGAATATTTAATCAATGATATGCGTCGA
GAGAGAAATGACAATGACGTAATGGTAATGCCATCTTCATTTGAAGATTTGTGGGAATTA
TATCGAGGTTTAGCAAATGTTAGACCGGCATTACCTGTAAGTGATGAATATTTAGCTGTA
CAAGATGCTATGTTAAGTGATTTGAATCGTCAACATGTTACGGATTTGAAGGATTTGAAG
CCGATAAAAGGTGACAATATCTTTGTTTGGCAAGGTGATATCACGACGTTAAAAATCGAT
GCTATTGTTAATGCTGCAAATAGTCGTTTTCTAGGATGTATGCAAGCTAATCATGACTGC
ATTGATAATATTATTCATACAAAAGCGGGTGTTCAAGTTCGACTTGATTGTGCAGAGATT
ATTCGACAACAAGGGCGCAATGAAGGTGTAGGTAAAGCCAAAATAACACGTGGATATAAT
TTGCCAGCAAAGTATATAATTCATACGGTTGGTCCGCAAATACGTCGATTGCCTGTTTCA
AAGATGAATCAGGACTTGTTAGCTAAATGCTATTTGAGCTGTCTTAAATTGGCTGATCAA
CAAAGTTTAAATCATGTCGCTTTTTGCTGTATATCTACAGGTGTATTTGCTTTTCCTCAA
GATGAAGCAGCAGAAATTGCTATTCGAACAGTAGAAAGCTATCTCAAAGAAACAAATTCA
ACATTGAAAGTCGTGTTCAATGTATTTACAGATAAGGATTTACAACTGTATAAGGAGGCA
TTGAACCGTGATGCAGAGTAG
>>0375|sir2_(NAD-dependent protein deacetylases, SIR2 family)_[pos.: 359915 to 360859, length: 945, dir.: FRWD]
ATGCAGAGTAGTAAATGGAACGCAATGTCTCTTTTAATGGATGACAAGACAAAGCAGGCT
GAAGTATTGCGTACTGCGATTGATGAAGCAGATGCGATAGTGATTGGAATTGGTGCAGGC
ATGTCTGCATCTGACGGATTTACATATGTAGGAGAGCGTTTTACGGAAAATTTCCCAGAT
TTTATTGAAAAATATCGCTTCTTTGATATGTTGCAAGCGAGTTTACATCCTTATGGCAGT
TGGCAAGAGTATTGGGCATTTGAGAGTCGTTTTATTACATTAAACTATTTAGATCAACCT
GTAGGTCAGTCTTATCTCGCATTAAAATCCTTAGTGGAAGGTAAACAGTACCATATCATA
ACTACGAATGCAGACAATGCTTTCGATGCTGCTGAATATGATATGACTCATGTATTTCAT
ATACAAGGGGAGTATATACTGCAACAGTGTAGTCAGCATTGTCATGCTCAAACGTATCGC
AATGATGATTTAATTCGTAAAATGGTTGTTGCGCAACAAGATATGCTTATACCTTGGGAG
ATGATTCCAAGATGTCCAAAATGTGATGCCCCAATGGAAGTGAATAAACGTAAAGCGGAA
GTTGGCATGGTTGAAGATGCTGAATTTCATGCGCAACTACAACGTTATAATGCTTTTCTA
GAGCAACATCAAGATGATAAAGTGTTGTATTTGGAAATTGGAATTGGTTATACTACACCA
CAATTTGTGAAGCATCCTTTTCAGCGTATGACACGTAAAAATGAAAATGCCCTTTATATG
ACGATGAATAAAAAGGCATATCGCATTCCGAATTCAATTCAAGAACGTACCATACATTTG
ACTGATGATATCTCAACGTTGATTACAGCAGCACTCCGGAACGACAGCACAACGAAAAAT
AACAACATTGGAGAGACAGAAGATGTACTTAATAGAACCGATTAG
>>0376|lplA1_(lipoate-protein ligase A, locus 1)_[pos.: 360837 to 361859, length: 1023, dir.: FRWD]
ATGTACTTAATAGAACCGATTAGAAATGGAGAATATATTACTGATGGTGCGATTGCACTC
GCCATGCAAGTTTATGTTAACCAGAATATCTTTTTAGATGAAGATATTTTATTTCCTTAT
TATTGTGATCCAAAAGTGGAAATTGGACGTTTTCAAAATACTGCTATAGAAGTGAATCAA
GATTATATAGATAAACACAGTATTCAAGTAGTTCGCCGAGATACTGGTGGTGGCGCTGTG
TATGTTGATAAAGGTGCCGTTAATATGTGTTGTATTTTAGAACAAGACACTTCAATTTAT
GGTGATTTTCAACGATTTTATCAACCAACTATAAAGGCGTTGCATACATTAGGTGCAACA
GATGTGATACAAAGCGGTAGAAATGATTTAACCTTGAATGGTAAAAAAGTGTCAGGCGCC
GCAATGACATTAATGAACAATCGTATTTATGGCGGTTATTCGCTATTACTTGATGTTAAT
TATGAAGCGATGGATAAAGTGTTAAAGCCTAATCGCAAAAAGATTGCATCGAAAGGGATT
AAATCTGTGCGTGCACGTGTTGGTCATCTTAGAGAAGCACTGGATGAAAAGTATCGGGAT
ATAACCATTGAAGAATTTAAAAATTTAATGGTGACGCAGATTTTGGGAATCGATGACATT
AAAGAGGCGAAACGATACGAATTATCTGATGCAGATTGGGAATCGATTGAAGAATTGGCG
AGTAAAAAGTATAAAAATTGGGATTGGAATTATGGGAAGTCACCTAAATATGAATATAAT
CGAAGTGAAAGATTATCATCAGGTACTGTAGATATTACCATTTCTGTTGAACAAAATCGT
ATTGCAGATTGTAGAATTTTTGGTGATTTCTTTGGACAAGGTGATATAAAAGATGTGGAA
CAAGCATTACAAGGAACAAAAATGACGAGAGAAGATTTAACGCATCAGTTAAAGAAATTA
GACATCGTTTATTATTTTGGTAATGTTACGGTTGAATCATTGGTTGAGATGATTTTAAGT
TAA
>>0377|ulaA_(putative sugar-specific permease, SgaT/UlaA)_[pos.: 362003 to 363349, length: 1347, dir.: RVRS]
CTATTGCTGTGGCTTTTGACGACCTTTTAATAAAATTGCCGTCGCACCTACGATAATAAT
AAATAGAATCGCACCAAATAATCCCATATATTTTACTGCGTTACCGAACACGATACCGAC
AGCTAAAAAGTCTGTATCTGAGAATGTTGTTGCAGCACCACCTAATTCGCCTAAAAATGG
CAAGAATAATAATGGTAAAAACGTTATTAGGATACCATTTAGAGCGGCGCCAGCAACAGC
ACCTTTAATACCGCCTCTTGCATTACCGAATACAGCAGCCGTTGCACCTAAGAAGAAGTG
TGCAACTACGCCAGGTAAAATGACGACGCCACCAAATAAGAATAAGATAAACATACCAAT
GACACCTGTAATAAAGCTGACAAAGAATCCAATTAGTACTGCATTTTGTGAATAAGGGAA
CACAATAGGGCAGTCTAATGCAGGTTTAGAATTTGGTACAAGCTTTTCAGAAATTCCTTT
AAATGCTGGGACGATTTCAGCTAAGATTAAGCGAACGCCTGTTAAAATAATAAATACACC
AGCAGCAAATGTAACGCCTTGAATTAATGAAAATACAATAAAGTTTTGACCATCACTAAT
AGATTCGTGTACATAACTAACGCCCGCAAATAAGCATGCGATGAAGTAAAGTAATGCCAT
CGTAATCGAGATACTAATTGTGCTTTCTCGTAAGAAACTTAAGCCTTTTGGAAATTTAAT
CTCTTCCGTTGATTTAGACTTACCTTTGAATAATTGACCTACAGCACCTGCGGCAAAGTA
ACTGATTGAGCCAAAATGACCTAACGCTACTTGGTCATTCCCTGTAATTTTTCGCATCGT
AGGTTGGAGTAATGCAGGTAAGACTGCCATGATTAATCCTAATACGAGTGCGCCGATAAC
AATCGTTAGCCAACCTTTAATATGACTGACTGTTAAAATGATTGCTAAAAACGCAGCCAT
GTAAAATGTATGATGACCTGTTAAAAAGATATATTTTAAATTAGTGAAGCGGGCAATTAA
AATATTAACAATCATGCCACAGACCATGATGAGTGCAGCTGTTGTTCCAAAATCTTTTAA
GGCTAGTGAGACGATAGCTTCGTTGTTAGGTACGATACCTTGCACACCGAATGCGTGTTG
GAATATTTTGCCGAATGGCTCAAGAGATCGAACGACGACATCAGCACCTGCACTTAAAAT
TAAGAAGCCTAATATCGTTTTAATGGTTCCTGAAGTGATTGTTGCGGCAGGTTTTTTCTG
AACGATTAAACCTATAAAGGCAATCAGTGCAACAAGAATGGCTGGTTGACTTAAAATATC
GACTATAAAATTAAGGATTGCTTGCAT
>>0378|Q5HIW4_(putative phosphotransferase system protein)_[pos.: 363364 to 363648, length: 285, dir.: RVRS]
TTAAATCATGTTAAGTTGTTGTAATTTTTCTGCGAGCTTTTGTTGTAATTCAGCTTTGTC
TAAAATATTATCAAGAACTAAGACATCCCCTAGACGTTCGGCATTTTCAGCTAAATCTCT
ACCACAAATAAACAAGTCAGCCATCTCTGGACTTGCTGTCATAATGTCACTATGTTCAAC
TTCGATATCAGATGGTGCATTAAGTTGCCTAAGTGCTTCTTGTGCGTTCATTTCTACCAT
AAAACTACTTCCTAAACCGTGGCCACATACTACTAAAATTTTCAT
>>0379|Q5HIW3_(putative phosphotransferase system protein)_[pos.: 363650 to 364093, length: 444, dir.: RVRS]
TTAATCATGCTCCTTTAAAATGTTTTTAATGTCTTGTGCGTTTGTTGCAGTTAATAGTTG
CTGGACTGTTTTGCTATCGCCCAGTACGGTTGCTAAATTTTGTAATACAGATAAGTGTGA
ATGATTGTCGATGGCACTCAATACAAAAATGAGTGATGCGTAGTGATCTTCATCACAAAA
TGCCACATGTTGGTTCAACTTTAATAGACTTAAACCAACTTGATGTACGTCATTGTTCGG
TCTTGCATGTGCAATTGCAATTTCAGGTGCGATAACGATATAAGGTCCAAGTTCATTAAC
GCTATCAATCATTGCTTGAACATAGCCTTGTTCAATAATTTGTTCTTGTAGTAATGGCTG
AGAAGCTATAGTTATAGCTTCAGTCCAATCATTTACTTGTTCTTTTACAATGATGCGTGT
TGTTGACAAAATGTCTAATGACAC
>>0380|A8YZF7-licR2_(transcriptional antiterminator, BglG family)_[pos.: 364098 to 366053, length: 1956, dir.: RVRS]
TTAAACCTCCTTTGTCATAGTTAAAGCAATGTGTTGTTTAATTTTAAAAATATTCCCATC
TAAGAAATCTTGTCGATATAAGTCGTTGCTTAAGCATTCGCTTAACTGTCCCAATGCCTT
TAAATGTGCATTAGGGTGGTCCGTTGCTAATGTAATTACAAGGTGAACGGGATCGTTAGC
TTTACTACCAAAAATAATCCCTTCAGTGAAATAAGTTAGTGCGAAACCTACACCATTCTG
TACATAATCAGTACCAGCGTGAATAAATGCAATATGTGGACTAATGACCATATATGACCC
GAATTGTTCTAATTGTTTTAAAATTGCAGCTGTATAATTTGTATCGACAATGCCATCATT
GATTAAAGGTTGCACAGCCACTGTAATTGCCGATTCAATTGATAATGGTTGTTTATTTAT
AATGATGCGATGTTCAGGCAATAAATCTGCGAGTGACTTGCCATCAGTTGCCATTTTCAT
GACTCGTTGTTCTCTTGAGTCATTGATAATTTGATTCAATTTTTGACGAGATTGCTGATT
GATAAAAGGATCGACATGAATAACTGGTACAGCTGAGATTTCACAAGGTACTGTTGAAAT
GACATAATCAATGTTATCTTGCAATAATCGACTTTCTTCTAATTGATAAATGGAATAGGC
ATCCCAAATGTGAAACTCAGGATACAGATGATTTAGTTTTGATTTTAAAAGTTGCGACGT
GCCTATACCAGAACCACATAGTAAGACAACCTTAATCATTGATTGTTTATGTGTTGCAAC
ACGCTCTATACTTGATGCGAAATGAATTGTAATGTATGTTAATTCATCTTCGTTGAAGCG
AATAGCAGCATCTTGTTCAATTGGGCTAATATGCTTGCTAACGGCTTCAATGATTTGAGG
ATAGCGACGCATAACTTCTTGCCTCAAAGGATTAGGTTGTAGCATATCGAATTTAATACG
ATGTATAGCTGGTTTGATATGTGTGATCAGACTGGTATGCAACTTGTTGTCTTTTGACAT
ATCAATGCCTAATTCTTGGCTAACACAAGTGATCAATTCATGTATATTTTGCGATAAATC
ATGGTATTCAAAGGTAATTGAAGATGCTGTATGTTCGGTCATTTTAGAGCCTAGTAAATG
TAACGTGATAAAGATAATTTCAGACTCTGGAAATGTGATATTACAACTGCGTTCTAAGTT
TTCTATCATTTTTGAAGCAATAGCATACTGATTAGTATGTCGCCATTTATCAATTTCATT
GATAGGTATATCGAACGAAAAATTTTCATTTAGACGCTGAATGGCAATGAGTATATGATA
GATTAAGCCATCGATAGCCGACTGAACTAAATGATAATTTTCACTATTTAATGTCTTAAT
AATGGCACGGCGAACCAATGCGATTGATTCTGAATTAAAGATATCAGCCTCTATAAAAGG
TGCAGCTTGTTTCATATATTGATGTATAAAGTGTGCATACGCTTTACGATAATGATCTTC
CTCACCAATAATATTGAATCCTTTATTGTGGACATAATTTAACTTTAAATGGTATTGATC
TAGTTGGGCTTGAATCATTTTAATATCATCTGCAATTGTCCGACGCGAAACATTAACATC
TTGTGCAAGTTGCTTTGTTGAAACAGGATCAGTTGTTTCGAATAACTTTAAAGCGATATG
TGTGAGTCGCTCATCTTTTGAAAAATGAATTTGATTCGTTAGATTGTGCTCTAATTCATT
TAATATCGTTGTGTTAGCTGTTGTTACTTTGATGCCTGCAGCTTTATTACGGCTGACTTG
GTAATGATAAGTTTCAGCATATTGCTCAATATATGCTATATCATATTGAATGGTACGAGG
TGATACACCAAGTTGCTTAGCAATGGTATTGATTGGAATAAACGTTTGCTCATGAATTAA
AAGATACAAAATTTCGATTTGTCTATAACTTAACAA
>>0381|mepR_(MATE regulatory protein)_[pos.: 366265 to 366684, length: 420, dir.: FRWD]
ATGGAATTCACTTATTCGTATTTATTTAGAATGATTAGTCATGAGATGAAACAAAAGGCT
GATCAAAAGTTAGAGCAATTTGATATTACAAATGAGCAAGGTCATACGTTAGGTTATCTT
TATGCACATCAACAAGATGGACTGACACAAAATGATATTGCTAAAGCATTACAACGAACA
GGTCCAACTGTCAGTAATTTATTAAGGAACCTTGAACGTAAAAAGCTGATCTATCGCTAT
GTCGATGCACAAGATACGAGAAGAAAGAATATAGGACTGACTACCTCTGGGATTAAACTT
GTAGAAGCATTCACTTCGATATTTGATGAAATGGAGCAAACACTCGTATCGCAGTTATCT
GAAGAAGAAAATGAACAAATGAAAGCAAACTTAACGAAAATGTTATCTAGTTTACAATAA

>>0382|mepA_(multidrug and toxin extrusion protein)_[pos.: 366790 to 368145, length: 1356, dir.: FRWD]
ATGAAAGACGAACAATTATATTATTTTGAGAAATCGCCAGTATTTAAAGCGATGATGCAT
TTCTCATTGCCAATGATGATAGGGACTTTATTAAGCGTTATTTATGGCATATTAAATATT
TACTTTATAGGATTTTTAGAAGATAGCCACATGATTTCTGCTATCTCACTAACACTGCCA
GTATTTGCTATCTTAATGGGGTTGGGTAATTTATTTGGCGTTGGTGCAGGAACTTATATT
TCACGTTTATTAGGTGCGAAAGACTATAGTAAGAGTAAATTTGTAAGTAGTTTCTCTATT
TATGGTGGTATTGCACTAGGACTTATCGTAATTTTAGTTGCTTTACCATTCAGTGATCAA
ATCGCAGCAATTTTAGGGGCGAGAGGTGAAACGTTAGCTTTAACAAGTAATTATTTGAAA
GTAATGTTTTTAAGTGCACCTTTTGTAATTTTGTTCTTCATATTAGAACAATTTGCACGT
GCAATTGGGGCACCAATGATTTCTATGATTGGTATGTTAGCTAGTGTAGGCTTAAATATT
ATTTTAGATCCAATTTTAATTTTTGGTTTTGATTTAAACGTTGTTGGTGCAGCTTTGGGT
ACTGCAATCAGTAATGTTGCTGCTGCTCTGTTCTTTATCATTTATTTTATGAAAAATAGT
GACGTTGTGTCAGTTAATATTAAACTTGCGAAACCTAATAAAGAAATGCTTTCTGAAATC
TTTAAAATAGGTATTCCTGCATTTTTAATGAGTATCTTAATGGGATTCACAGGATTAGTT
TTAAATTTATTTTTAGCACATTATGGAAACTTCGCGATTGCAAGTTATGGTATCTCATTT
AGACTTGTGCAATTTCCAGAACTTATTATCATGGGATTATGTGAAGGTGTTGTACCATTA
ATTGCATATAACTTTATGTCAAATAAAGGGCGTATGAAAGACGTTATCAAAGCAGTTATC
ATGTCTATCGGCGTTATCTTTGTTGTATGTATGATTGCTGTATTTACAATTGGACATCAT
ATGGTCGGACTATTTACTACTGATCAAGCCATTGTTGAGATGGCGACATTTATTTTGAAA
GTAACAATGACATCATTATTATTAAATGGTATAGGTTTCTTGTTTACTGGTATGCTTCAA
GCAACTGGTCAAGGTCGCGGTGCTACAATTATGGCCATTTTACAAGGTGCGATTATCATT
CCTGTATTATTTATTATGAATGCTTTGTTTGGACTAACAGGTGTCATTTGGTCATTATTA
ATTGCTGAGTCACTTTGTGCTTTAGCAGCAATGTTAATCGTCTTTTTATTACGTGATCGT
TTGACAGTTGATACATCTGAATTAATAGAAGGTTAA
>>0383|mepB_(putative protein)_[pos.: 368248 to 368688, length: 441, dir.: FRWD]
ATGTATAAATCTAAAATACTGTTGAAATATATTTTTAGTGAAGAATCAGAAGTTAAAGAT
TTAACTGAAGAAAAATATAATCAAGATTACGAAGCATTAACATTTAGCTTTAAAGAGGAA
ACATATCAAAGTAGGTTAGCTAAGAAAACACCGACTAAAGCAGGGTATTTTGTTACATGT
TGGACAAAAGACGAGAACAATTGTAATCAACCATACTCAAAAGAGGCATTTGCAGATTAC
TTAATGATTATAGTTATTGATGAAGAATTAAGCGGTTATTTCTTATTTCCTAGGGAATTA
TTGGTAGAAAAAGGCATCTTAACTACATTTGAACATAAAGGTAAGATGGCTTTTAGAGTT
TATCCTAAGTGGTGTAATCAATTGAATAAAAGAGCAGAGCAAACACAAAACTGGCAATGT
AAATATTTTTTTGAATACTAA
>>0384|txbi_glpT_(bidirectional rho-independent terminator of glpT and mepB)_[pos.: 368681 to 368770, length: 90]
AATACTAATTAAAAAGTCATATGGTTGAACTTATAAGAGATGAATATATCATCTTTCGAT
AAGATAACCATATGACTTTATTTTTTATCA
>>0385|glpT_(glycerol-3-phosphate transporter)_[pos.: 368772 to 370130, length: 1359, dir.: RVRS]
TTAATGATGAACGGTTTCTTGTCCTACTTTATTCCAAGTGAGGATAAAGCTCAACATTGC
AAATACACTGATTGCTGTTAATAAAATAAAACCGACATCCCATCCGAATTTATCAACTAC
AGCACCTAAGACGATGTTGGCCATTACAGCACCAAACAGATAACCAAATAATCCTGTTAA
TCCAGCTGCTGTGCCAGCTGCTTTTTTAGGTACATAATCTAATGCTTGTAAACCAATTAA
CATAACTGGTCCATATATTAAGAAACCAATGGCAATTAATGAGACATTGTCTAACCAAGC
ATTGCCTGGAGGATTTAACCAATAAATTAATACAAATACTGTGACACCTAACATAAAGAA
GAAACCTGCAGGTCCACGACGACCTTTGAATAATTTATCAGAAATGTAACCACATAATAA
TGTACCAGGAATTCCAGCCCATTCGTATAAGAAGTATGCCCAACCTGATGCTTTTAAGTC
GAAATGTTTTTCTTCACTTAAGTAGACTGGCGCCCAATCAAGTACACCATAACGCACGAA
ATAAACAAATATATTTGCAAAGGCAATTGCCCATACCCATTTATTGTTCAGTACATATTT
AAATAAAATTTCTTTTGTAGTTAATTCTGTTTCTAATGTTTTCTTATCGCTTGTAGCAAA
GTCATTTTTATAAATTTCGATCGGAGGTAAACCTTGAGATTGAGGTGTGTCTCTAATCAA
TACGTATGAAATTGCGGCAATGATAAGTGCTAAGAGTGCAGGGTAAATGAATACACCTTC
GAAACCTTTTAAATAACCAAAGTTGATAAATGCTGTTGTTGTAATACCCCAAGCAGCAAT
AGGTGCCATAATACCTCCACCAACATTATGCGCAACGTTCCAAAGGGCAGTCTTACTTCC
GCGTTCACTTACACTAAACCAGTGAACGAGAACACGGCCTGAAGGTGGCCAGCCCATACC
TTGAAACCATCCATTTAAGAATAATAGGACAAACATAATACCGATACCTGATGTAAAGAA
CGGTACAAATCCCATTAACAAATTGACGATAGCAGTGAGTACTAATCCAAGAACTAAGAA
TATCCGAGCATTGCTCCGATCACTTACAGTACCCATAAAGAACTTACTAAATCCATATGC
GATGGAAACAGCAGAAAGTGCAAAACCTAGTTCCGCTTTTGTAAAACCTTGCTCTTGCAA
TGCCGGCATCGCTAATGAAAAGTTTTTACGTAATAAATAGTACCCAGCGTAACCGATGAA
AATACCAAGAAATACTTGGAGACGTAATCGTTTATAGGTATCATCTATCTGATTTTCTGG
CAAAGGCTTAATATGCTTTGCAGGTTTAAGAAAATTCAT
>>0386|mhqA-1_(VOC family protein, putative hydroquinone-specific extradiol dioxygenase, Zn binding dioxygenase )_[pos.: 370442 to 371302, length: 861, dir.: TRNC-FRWD]
ATGAATATAGTAGGGCATCATCACATATCCATGTATACAAAAGATGCAAAACGTAATAAG
GATTTTTACACAAATGTCCTTGGATTACGATTGGTTGAAAAGTCGGTTAATCAAGACAAT
CCTTCTATGTATCATTTGTTTTATGGGGACGAAGTAGGTACAGCCGGAACAATTTTAAGT
TTTTTTGAAATTCCCAATGCGGGTCATAAGCAGCCAGGTACTGAAACGATTTATCGATTT
TCATTATTAGTACCAAATCAAGCGGCACTTCATTATTTTGAAAAACGTCTTGAGAATAAT
GGTATTAAGTCTGAACATTTGTACTATCTTGGACAAGAAGGTGTTGTCTTTAAAGATGAA
GACGACTTAGAAATCATACTGCTTGTTAATGATAGTTTTGAAGTACCACATCAATGGCAA
CATAACGCTTATAGTGAAATACCTCAAGCATATCAAATTTTAGGAATAGGGCCAGTAGAA
TTAAGAGTTAGAAATGCAGCGCGTACGGTAGAATTTTTGGAAAATGTCTTAGGTTATCGC
AAAAGAGATAATAAAGCATTCGATGTGCTGACATTAGCACCACAAGGTTTATATTCGGAT
TTTGTAGTTATTGAGCAACAGGGACAACGTGAAAGACCTGGACGAGGTTATATCCATCAT
ATTGCAGTTAATACACCACAAATGAGTGACTTAGATGCAATTTACAAGAAATTACAACAA
CAACCACAAAGTAATTCAGGTATAATTGATCGCTATTTCTTTAAATCATTATACTATCGC
CATAATTCAATTATGTATGAATTTGCGACTGAAGCGCCTGGATTTACTATTGATACACCT
GTTGAACAATTAGGAAGTCAA
>>0387|ssuD-luxA_(flavin utilizing monoxygenases, luciferase family)_[pos.: 371382 to 372443, length: 1062, dir.: FRWD]
ATGGCAAAATTAGAAATGAATAAAAATACGCCTCTTGAGTTTGGTTTGTATTCCTTAGGT
GATCATTTATTGAATCCATTTAAAGGTGAAAAAGTTAGTTATGAGCAACGTATTAATGAA
ATTATTGAAGCAAGTAAATTAGCAGATGAAGCAGGTATTGATGTTTTTGCAGTTGGTGAA
AGTCATCAGGAGCATTTTACAACACAGGCACATACGGTTGTGTTAGGTGCAATTGCCCAA
GCGACAAAGCATATTAAAGTTTCAAGTTCTTCAACGATTATTAGTGCAACAGATCCTGTA
AGAGTATTTGAAGACTTCGCGACATTAGATTTGATTTCTCATGGTAGAGTCGAAATTGTG
GCTGGTAGAGCATCAAGAACAGGTATTTTTGATTTGTTTGGCTATGATTTAAAAGACTAT
GATGAATTGTTTGAAGAAAAATTAGGTTTACTTTTAGAGTTAAATAAAACTGAACGTATT
ACTTGGTCTGGAAAATATCGTCCAGAACTTAGAAATATGAAAATATTCCCAAGACCAATC
GATAATACATTGCCAATATGGCGTGCTGTTGGTGGTCCACCTGCAAGTGCTATCAAAGCG
GGAAAACAAGGTGTGCCAATGATGATTACAACCCTTGGTGGCCCAGCAATGAACTTTAAA
GGTTCTATAGATGCTTATCGTCAAGCGGCAACTGAAGCAGGTTTCGATGCTTCGCCTAAG
TCTTTACCAGTAAGTACAGCGAGTCTGTTTTATACAGCTGAAACAACTCAGGATGCTATG
AGAGAATTTTATCCACATTTGAATACAGGGATGTCATTTATTCGTGGCGTTGGTTATCCG
AAACAGCAATTTGCTAATTCACCAGATTATAGAGAAGCGCTAATGGTTGGAAGCCCGCAA
CAAATTATTGAAAAGATATTGTATCAACACGAGTTGTATGGTCATCAACGTTTTATGGCA
CAGATTGATTTTGGCGGTGTGCCATTTGAAAATGTTATGAAGAATATTGAGTTAATTGGC
AACGACATTATACCGGCGATTAAAAAGCATTTATCAAAATAG
>>0388|ssuE_(flavin mononucleotide reductase)_[pos.: 372457 to 373023, length: 567, dir.: FRWD]
ATGAATATTGTATTATTGTCAGGTTCCACAGTAGGTTCTAAAACGAGAATTGCTATAGAT
GATTTAAAAAATGAACTAGAAGTCATCAATGAGGGACATCAAATAGAGTTGATGGATTTA
CGAGAACTTGAATTAGAATTTAGTGTTGGAAAGAATTATCTAGATACTACAGGAGATGTA
TATAAATTAACGACGTCGTTAATGCAGGCTGATGTGATTTTTATTGGTTTTCCAATTTTT
CAAGCTTCCATCCCTGGTGCTTTGAAAAATGTATTTGATTTACTTCCGGTCAATGCGTTT
CGCGATAAGGTAATAGGACTTGTAGCGACAGCAGGTTCTAGTAAACATTATTTAATTCCT
GAAATGCATTTAAAACCAATATTGAGTTACATGAAAGCACATACGATGCAAACGTATGTA
TTCATTGAAGAGAGGGACTTTTCAAATCAACAAATTGTCAATGATGATGTTGTATTTCGT
TTAAAAGCGTTGGCACAATCCACAATGCGAACTGCCAAAGTACAACAACAAGTGCTTGAA
GAAGAAAACAACCAATACGACTTTTAA
>>0389|yeiH_(UPF0324 membrane protein)_[pos.: 373083 to 374078, length: 996, dir.: RVRS]
TTAATTATATAGCCAGTGAACGACGATAAAGGCAAGTGATGACAAGCATATTGAGGTAAT
AATGATTGTCATAAGCGGTTTAAGTGCACGATTTTTAAGATCTTTAAATGCAACATTTAA
CCCTAAAGCAACCATGGCCATTAATAAGCAAATTGTTGATACAGTATTTAAAATATTTAA
CAATACTGATGGAATAGTTACATATGTATTCACTAAGGCCATAATGACAAATCCAATTAA
AAAGTATGGAATGCTTATTCGGCCCTTGCTAGATGATTCTGATGAACGGAAACGCATAAT
TAAAATAAGTACGATGGTTAATGGAATCAGTAAGAATACTCTACCAAGTTTACCAAGCAG
TGCGATTTTAAGTGCATCACTACCACCAAAGCCACCAGCTAAGACAACGTGTGCAATTTC
ATGAAGACTAACGCCGGACCAAGCGCCATAAACATTTGTCGTCATTGAAAAGATAGCGTA
GATAGCTGTATATATAAGTGAAAATATCGTACCAATCAATGCGATGATACCGATACTAAT
AGCTGTATCCTTTTCACGTGATTTGAATATTGGGGCTACTGCAGCAATAGCGGCAGCACC
ACAAACGCCTGTACCTACACCTAGTAATAATGCGATGTTTTTGTCACCATGCAACAGTTT
GTTGACAAAGAGCATCATTACAATACTGAAAATAACGACACCTACATCGATGGCTAATAG
TCTACTACCTTGACCGATAATATCGAATATATTGAGTTTAAGTCCATATAGGATGATTGC
AAATCTTAATAAATATTTAGATGAAAACGTAATACCTGAGCTATATTGTTCAGGATATCC
TCTAAAGTGACGATATAGAATAGCGATTAATATCGCGATAGTTAATGCGCCAACCTTATC
TAAGATTGGCAATTTAGCTGCTAAAAAGCTAAATAATGCGACTATAAATGTTAATGATAG
TCCAATCATAAAATGCTTATTTTTCAATGATGCCAT
>>0390|rimL-ydaF_(ribosomal protein N-acetyltransferase)_[pos.: 374438 to 374983, length: 546, dir.: FRWD]
ATGTTTGGAATGAAAGTGAATGAACAAATAAGATTAAAAATTTTAGAAGCCCATGACACA
GAAGCGCTTTTCAATTTAGTCAATCGTTCAAGAAATTCACTTAGGGAATGGTTACCTTGG
GTAGATGCAACTGAGCAACCATCAGATACGCGTGCATTTATTAAAAGAGGACTTTTGCAA
TTTGCTGATATTAATGGATTTCAATGTGGCATTTGGTATGAGGGAACGCTAGTTGGTGTC
ATCGGTTTACATGAAATTAATCACATGCACAGAAAAACTTCATTAGGGTATTATTTAGAT
AAACAATATGAGGGTCATGGGATTATGACACAAGCAGTTGAGGCATTGATAAAGTATTGC
TTCGATGAGATTGACTTAAATCGAATTGAGATCAGTGCCGCAGTTAATAATGAAAAAAGC
CAAGCTATTCCTGAAAGACTGGGATTTACTAGAGAAGGTATGTTACGTGACAATGAATTA
CTAAATGGTATTTATTCATCGAGTTACATCTATAGTTTATTAAAATCAGAATATAATGAA
GGATGA
>>0391|fepA_(lipoprotein)_[pos.: 375248 to 376102, length: 855, dir.: FRWD]
ATGAAAAAGTTAACAACGCTATTATTAGCATCAACATTATTAATTGCTGCATGTGGGAAC
GACGATAGTAAGAAGGATGATTCAAAGACATCGAAAAAAGATGATGGTGTTAAAGCAGAA
TTAAAACAAGCAACAAAAGCATATGATAAATATACTGATGAACAGTTAAATGAATTTTTA
AAAGGTACAGAAAAATTTGTTAAAGCGATTGAAAATAATGATATGGCCCAAGCAAAAGCG
TTATATCCAAAAGTTCGTATGTATTATGAACGCTCTGAACCAGTTGCAGAAGCATTTGGA
GATTTAGATCCTAAAATTGATGCACGTCTTGCAGATATGAAAGAAGAGAAAAAGGAAAAA
GAATGGTCAGGATATCATAAGATTGAAAAAGCATTATACGAAGATAAGAAAATTGATGAT
ATGACTAAAAAAGATGCACAACAATTATTGAAAGATGCAAAAGAATTGCATGCCAAAGCT
GATACATTAGATATCACACCAAAATTAATGTTGCAAGGTTCTGTTGACCTATTAAATGAA
GTTGCAACTTCTAAAATCACAGGTGAAGAAGAAATTTATTCACATACAGATTTATATGAT
TTTAAAGCGAACGTTGAAGGCGCACAAAAAATTTATGACTTATTTAAACCTATTTTAGAG
AAAAAAGATAAAAAATTAAGTGATGATATTCAAATGAACTTCGATAAAGTGAATCAATTA
TTGGATAAATATAAAGATAACAACGGCGGTTATGAGTCATTTGAAAAAGTATCGAAGAAA
GACCGTAAAGCATTTGCGGATGCTGTTAATGCATTAGGAGAGCCACTAAGTAAAATGGCT
GTGATTACTGAATGA
>>0392|fepB_(iron-dependent Dyp-type peroxidase)_[pos.: 376099 to 377328, length: 1230, dir.: FRWD]
ATGACAAATTATGAACAAGTTAACGATAGTACGCAATTTTCAAGACGTACATTTTTGAAA
ATGTTAGGTATTGGCGGTGCCGGTGTTGCAATTGGCGCAAGTGGTGTTGGTAGCATGTGG
TCTTTCAAATCAATGTTCAATACACCAGAAGATCCGGAAAAAGATGCGTATGAATTTTAT
GGTAAAGTGCAACCAGGCATTACCACACCCACGCAAAAAACATGCAATTTCGTTGCGTTA
GATTTGAAGTCAAAAGATAGAGATGCGATTAAGGCAATGTTTAAAAAGTGGACGGTTATG
GCTGACCGTATGATGGATGGTGATACAGTTGGCAAGCCGAGTAACAATCCTTTAATGCCG
CCAGTAGATACTGGTGAATCGATTGGATTAGGTGCAAGCAAGTTAACGATTACCTTTGGA
ATTAGTAAGTCTTTGATGAAGAAAATGGGGTTATCTAGTAAAATTCCCGATGCCTTTAAA
GATTTACCGCATTTTCCGAATGATCAGTTAATAGACGATTACAGCGATGGTGATATTATG
ATTCAAGCATGCTCAAATGATTCGCAAGTATCCTTTCATGCGGTTCATAATTTAGTTCGT
CCATTTCGAGATATTGTTAAGGTACGTTGGTCGCAATCTGGTTTTATCTCTGCTAAAGGT
AAGGAAACACCTAGAAATTTAATGGCATTTAAAGATGGAACAATTAATCCTAGAAAGAGT
AATCAACTTAAAGATTATGTGTTTATTGATGACGGATGGGCGAAACATGGAACTTATTGT
GTTGTCAGACGTATTCAAATACACATTGAAACGTGGGATCGTACTGCACTGGAAGAACAA
GAGGCTACATTTGGTCGCAAGCGACATAGTGGCGCACCGTTAACAGGTGGGAAAGAGTTT
GATGAAATTGACTTAAAAGCGAAAGATAGTCATGGCGAGTATATTATTGATAAAGATGCC
CATACGAGACTAGCGAAAGAAGCAAATACGTCAATTTTACGTAGAGCCTTTAATTATGTT
GATGGTACGGATGACCGCACAGGTAACTTCGAAACAGGCTTGTTGTTCATTGCTTTTCAA
AAAGCGACCCAACAATTTATCGATATTCAAAACAATTTAGGTAGTAATGATAAGTTAAAT
GAATACATTACACATAGAGGTTCTGCTTCATTTTTAGTATTACCAGGTGTTAGTAAGGGA
GGATACCTTGGTGAAACATTATTTGACTAA
>>0393|fepC_(high-affinity iron transporter)_[pos.: 377309 to 379021, length: 1713, dir.: FRWD]
GTGAAACATTATTTGACTAAAATTATAGCAATGCTAATTACTGCTGCTATGGTGTGTAAC
TTTGGGTTATTGAAAAGTCAGGCAGCAGAACAACAAAGTATTAGTGATGTATATAGTGTG
ATAACGGATGCGAAATCTGCACTTTCTAATAATTCGATATCGAATGACAATAAGCAGAAA
GCAATTGAGCAAGTGGTAAGTGCAGTTAAGAAATTATCGCTTGAAGATAATAGCGAAGGT
AATGCTGTCAAATCAAATGTGAGAAAGCTTGAAGATGCAAAAGCGAATGATGATCAAAAA
GATACACTTTCGCAATTAACGAAGTCATTAATTGCTTATGAAGAGAAATTGGCTAGTAAA
GATGCGGGTTCTAAAATTAAACTATTACAACAGCAAGTCGATGCCAAAGATGCTGCGATG
ACAAAAGCGATTAAAGACAAAAATAAAGCGGAATTAGAATCTTTGAACAATAGTTTGAAT
CAGATTTGGACTAGTAATGAAACAGTGATTCGCAATTATGACGCAAATCAATATGGACAA
ATTGAAGTCGCATTATTACAACTTAGAATTGCAATTCATAAGTCACCATTAGATACGGCA
AAAGTGTCACATGCTTGGACTACTTTTAAATCAAATATTGATCATGTCGATAAAAAAAGT
GGTACGTCTGCAAATGATCAATACCATGTATCACAATTAAATGATGAGTTAGAGAAGGCG
ATTAAAGCTATCGACAACAATCAATTGTCGGATGCTGATGCTGCGCTTACACATTTTATA
GAAATTTGGCCGTATGTTGAAGGGCAAATTCAAACTAAAGACGGTGCTTTGTATACGAAA
ATTGAAGATAAAATACCATATTATCAAAGTGTATTAGACGAACATAATAAAGCACATGTG
AAAGATGGCTTAGTAGAATTAAATAACCAAATTAAAGAGGTTGTTGGCCATAGTTATAGC
TTCGTCGATGTGATGATTATATTTTTACGTGAAGGACTAGAAGTGTTATTAATTGTAATG
ACATTGACTACTATGACGCGTAATGTCAAAGATAAGAAGGGTACTGCAAGTGTGATTGGT
GGTGCAATTGCCGGACTTGTATTGAGTATCGTTTTAGCAATTACATTCGTAGAAACACTA
GGGAATAGCGGCATGCTTCGTGAGAGTATGGAAGCGGGATTAGGTATCGTTGCGGTCATA
TTAATGTTTATCGTTGGTGTTTGGATGCATAAACGTTCGAATGCGAAACGCTGGAATGAT
ATGATTAAAAATATGTATGCCAATGCGATTAGTAATGGTAATTTGGTATTGTTAGCGACG
ATTGGTTTAATATCTGTGTTACGTGAAGGTGTTGAGGTTATCATTTTCTATATGGGAATG
ATAGGCGAATTAGCGACCAAAGATTTTGTCATAGGTATTGCCTTGGCCATCGTGATATTA
ATTGTCTTTGCGCTATTATTTAGATTTATCGTCAGATTGATACCTATATTCTACATATTT
AGAGTATTGTCGATCTTTATTTTTATTATGGGATTCAAAATGCTTGGCGTAAGTATTCAA
AAGTTACAATTATTAGGTGCGATGCCAAGACATGTTATTGAAGGATTCCCAACGATTAAC
TGGTTGGGCTTCTATCCAAGTTATGAACCATTAATAGCACAAGCTGCCTATATTATGGTA
GTTGCTATCTTAATCTTTAAATTTAAAAAATAA
>>0394|tatC_(twin-arginine translocation protein C)_[pos.: 379254 to 379955, length: 702, dir.: RVRS]
TCATTGCGTTGGTGGTTCATCGCGGCATGTGAATTTAACGATGAACATACTGAACTCAAA
GAGCAATATGAGTGGCAATGTGAGTAATATATTTAATGTTATGTCTGGTGGTGCAATGAT
ACTCGCCAGCACAAAGCAAGCAAAATAAATATATTTACGATAATGTTTCAAAGAATATGT
ATCTATAAGACCGAATTTTGCAAGACCCATAAATAATATTGGTAATTGAAATAGAATGCC
AAATGTGAATAACCAACGTATGAGTTCAATCAAATATGCTTTAAAGCCAATGACTGGCGA
AATGTTTAAAGTTAATGATAATTTTAACGCGAATTGAATGATCATTGGAAAGCCAACATA
AAATGCAAAAGCGACGCCAGCACAGAATAATAACACGCTGAAAAAACTATATTTATAAAT
AAATTGACGTTCATTATTATGTAATCCAGGTGCAATGAATGCCCACAATTGATAAAACAT
GACTGGTGAAATGAAACAAAACGCGATAAAAAATATAATCATCACGTATATTTGGATCAT
TTCTGTGAATGAAAATGCATGTAAGGACACATGTGCACGGCTAATATACGTTATGAATGG
TGTCATCCACCAAAATGATGAAACATATACGACGATGACCGTAATGACGAACGACAATAA
AATTTTTACTAACCGATGGCGTAGTTCGCTAAAGTGAACCAT
>>0395|tatA_(twin-arginine translocation protein A)_[pos.: 379972 to 380187, length: 216, dir.: RVRS]
CTATTGCTCTCGCTGTTGCTTCGATTCCTTACTGGGTGTATCGTGAGACTCTTTATCTAA
ATCTTCTGTTGCAGATTTAAATTCTTTTAAAGTAGAACCGATAGCACGACCAAATTGTGG
TAATTTTTTCGGACCAAAAATAATTAAAGCGATAATGCTAATGACGACAAGACTTGTTGG
GCCTGTGATGCCTAAAATAAAAGTGTTAGTTATCAT
>>0396|DUF1398_(putative protein)_[pos.: 380295 to 380684, length: 390, dir.: RVRS]
TTACTGAGGTATTAATTCTGAAATGATAGCTTGTTCTTTTAAGTCGATATAAGTACAAGT
ACCAGCTTGAATATCGATATGCCATTTATAAATGCCAGCTTCAGCCATTTCATCACAAAA
TGTTTCGAAATCTGTTTGTCCTTGTTGATGTCTAGTTAATACATCTTGAACGATAGATTG
ATTTGAACTTGGAGCGACAGGATGATTACTTTTTACAGATGAAGTAACAATATCATCTTC
TGATTGATGTACGTATGTTGCAGTGCCATCTTGAATATTAACAATATTGTACGTCATACC
CATATCCTTAAATGCTTTGAATAGTTTTGGAAAATCGACACCAGTAAATTGTTGATGTGC
TTGTTGGATTTCAGATAATGTAAATGCCAT
>>0397|Q5HIU5_(putative transcriptional regulator)_[pos.: 380904 to 381107, length: 204, dir.: FRWD]
GTGCGTAATCGATTGAAAGAGTTACGAGCACGAGATGGCTTAAATCAAACGCAGCTTGCC
AAACTAGCTGGTGTTTCAAGACAAACCATTTCTCTAATTGAGCGAAACAATTTTATGCCA
TCAGTATTAACGGCAATAAAGATTGCTCGTATCTTCAATGAAACGGTGGAAACTATTTTT
ATTATTGAGGAGGATGAGGCATGA
>>0398|DUF3169_(ABC transporter, transmembrane permease)_[pos.: 381104 to 381817, length: 714, dir.: FRWD]
ATGAAAATACTAAGATATATTGGATATCTTTTACTGGGTGGACTTGTAGGAGGTATCATA
GGTGGAATTTTAGGTAACTTTGATGGATTGGGTATTGAGAACTTGACGTTTGCGACATAT
AACAATGTCGTTGTAATATCGATTGTTGCGACTATTATTATCATATTGGTAGAAGCCATT
GTTTTGATGAATCAAAAACGTGCATTGAAGTATAAGCGACTTGTAGATGAAGAGGTAGAT
ATCGATGCAACAGATCAATATGAGTTGCTTGCGAATCGTTATGTTTTAAATGGAAGTATA
TTAAGTATTCTGCAGACAGTTATTGCTTTTTTAGTATTGCTTATTTTTGTGGTAGGGCAT
GCTGAAGCAGATGCAATACTATTCTTTTTAATACCATTTTTTGCTAGTGCTATTTTCAAT
ACACAATTTACGCTGTTTAATAGAAGATTTGATGATAGAATGCCAAAAATTGCAGATAAG
AATTACACTGAAAAGCGATTGGAAATATTGGATGAAGGTGAACGCCATATAGAATTAATT
GCATTATTTAAAACATATGCGATCAACTTATCCATATTGATACTAGCCATTATTTTTATA
GGGTCTTATTCAATTGCTACAGGAATTAATCAAAGCTTTAGTTTGCTACTTATCATTGCT
ATTTTCATATATAACGCCTTTAGTTATTTATTGAAGAGAAGACGTTTTTATTAA
>>0399|Q5HIU3_(ABC transporter, ATPase)_[pos.: 381842 to 382684, length: 843, dir.: FRWD]
ATGACAACATTGTTAAACGTAGATCGTGTGAACAAACAATACAAAGATTCGGAATTTAAA
TTACAAGATGCATCTTTAACGATTGCTACTAATGAGACAGTAGGATTAATCGGGAAAAAT
GGCTCAGGTAAATCGACATTAATTAATATTCTAGTAGGCAATCGACATAAAGATAACGGT
AGTATCACATTTTTTGGGGAAGAGCATGCTGCGGGTGATGTCGAATATAAAGAACACATA
GGTGTTGTGTTTGATGATTTGAGAGTACCTAATAAATTGACTATTAAAGATATAGATAAA
GTATTTCAATCTATTTATACGACTTGGAATAGTCAAAAATTCTTTGATTTAATCAAATAT
TTCGAGTTGCCACTACAAAATAAAATTAAAACTTTTTCAAGAGGGATGCGAATGAAGATA
GCTTTGACGATTGCGCTTTCTCATGATGTGAAGCTATTGATCTTAGATGAAGCAACTGCG
GGTATGGATGTTTCTGGACGAGAAGAAGTAATGGAACTATTAGAAGATTTTGTCGCGCAA
GGTGGAGGAATCTTAATATCATCGCATATTTCTGAAGATATAGAACAATTAGCGGATAAA
TTAGTGTTTATGAAAGATGGACGAATGATTTTAACTGAACAGAAAGATATACTTTTAGCA
CAATATGGAATTGTTACGACAGAAGATAAAGGTGTTGAAATTCCTAAGCATTTAATTATA
GCTTCTAGATTGTCAAAGGGGAAATATCAAATTTTAGTTAAAGATTATGCAGAAATTGAA
AATGCAGAGCCTTTAAAACACATTGATGACGCTACGAAAATCATAATGCGAGGTGAAGTA
TAA
>>0400|Q5HIU2_(ABC transporter, transmembrane permease)_[pos.: 382684 to 383313, length: 630, dir.: FRWD]
ATGAAAGGTATGTTCCTAAGTAGTTTTTATGCAACGAGAAAGCAAACATATATTTATTTT
ATAGTCGCTATCATAGCTGCGGGATACTTTGCAGTATTTAATCCGTTGATGAGTTCTGCA
ATGGCTGGGGTTATGTTAATCACACCTATTACTGATAATATTAAACATGAAAAAGACTCA
AGATGGATGTATTATGTATCTACTTTACCGGTTAAACGTAGTGATTATATTAAGTCATAC
TTTGCCTTTTATTTAATCTTATTCGGTGCAAGTTTAATGATTGGATTAGTTGTGACTACG
ATCGTGACCCAAAGTGTGATGATTGGTATTATGTCAGGTTTAATGAGTTTTGGTATCATA
GGGGCATACTCTATCATTTTCCCATTGACATTTAAATTTGGCGCTGAAAACTCTAATGTC
ATTATGATATTTGCATCTATCCTACTACTTTTTTCTTTCGTGGTCTTTTTCTTTATATAT
GGTATGGTTAGTGGTGCATCTGCATTAGAATTTGAAAAAATTAGCACTGAAGGATGGCTA
GTTGTCATAGCATATGCGGTCATTGGTATAGTTATAACGAGCGTTTCTTATATATTGTCT
ATTAAAATTTTTAACAAACAAGAACTATAA
>>0401|txbi_universal1_(bidirectional rho-independent terminator)_[pos.: 383422 to 383493, length: 72]
TAAATCCCTAAAAAACAGCAGTAAGATAATTTTCAATTAGAAAATATCTTACTGCTGTTC
TCTATTTATACA
>>0402|tnp-IS1272_(transposase for IS1272 from isolate M1)_[pos.: 383620 to 385218, length: 1599, dir.: TRNC-FRWD]
CTTTAAAAAAATAAGACACTTTCGTATAATTTAATAAATACCACTAAACTAAATTAACGA
GGTGCCTTATGTATAAAAATTATAACATGACCCAACTTACACTACCAATAGAAACTTCTG
TTAGAATTCCTCAAAATGATATTTCGCGATATGTTAATGAAATTGTTGAAACGATACCTG
ATAGCGAATTCGATGAATTCAGACATCATCGTGGCGCAACATCCTATCATCCAAAAATGA
TGTTAAAAATCATCTTATATGCATATACTCAATCTGTATTTTCTGGTCGTAGAATAGAGA
AATTACTTCATGACAGTATTCGAATGATGTGGTTAGCTCAAGATCAAACACCTTCTTATA
AAACTATTAATCGTTTTAGAGTGAATCCTAATACTGATGCGTTAATTGAATCTTTATTTA
TTCAGTTCCATAGTCAATGTTTAAAGCAAAATCTTATTGATGATAATTCAATTTTTATTG
ATGGTACAAAAGTAGAAGCTAGTGCCAATAGATATACATTTGTGTGGAAGAAAAGTATTC
AAAATCACGAATCGAAATTGAACGAAAATTCAAAAGCATTATATCGTGACTTAGTTGAAG
AAAAAATAATACCAGAGATAAAAGAAGATGGAGATAGCGATTTAACAATAGAAGAAATAG
ATTTAATTGGTAGTCATTTAGATAAAGAAATCGAAGATTTAAATCATTCTATTGAGAACG
AAGATTGTACTCAAATTAGAAAACAGACCCGTAAAAAAAGAACTGAGATTAAGAAGTTCA
AAAAGAAATTTGATGATTATTCCGAAAGAAAAAGTAAATATGAAGAACAAAAATCGATTC
TTAAAGATAGAAATAGCTTTTCTAAAACTGATCATGATGCAACTTTTATGAGAATGAAGG
AAGACCATATGAAAAATGGCCAACTTAAGCCAGGATACAATTTACAAATAGCGACAAATT
CTCAATTTGTTTTATCCTATGACCTATTTCAAAACCCGACAGATACTAGAACTTTAATTC
CATTTTTAACAATGATTCAAAATACCTTCGGTTATTTACCTGAGTATATTGTAGCTGATG
CAGGTTATGGTAGTGAGCAAAACTATATGGCTATTATAGATGATTTTAATAAAACGCCAC
TTATTACGTATGGCATGTTTATTAAAGATAAAACTAGAAAGTTTAAAAGTGACATTTTTA
ACACTCAAAATTGGAAATATGACGAACTTAATGATGAATTTATATGTCCTAATAACAAAA
GAATAGGTTTTAAAAGATATGCATACCGTAATGATAGATATGGTTTTAAACGTGACTTCA
AGCTATATGAATGCGATGACTGTTCAGCATGTTCTTTGAGGCAACAATGCATGAAGCCAA
ATTCGAAATCCAATAAGAAAATCATGAAGAATTATAATTGGGAATACTTTAAAGCCCAAA
TTAATCAAAAGCTTTCTGAACCAGAAACGAAAAAAATCTATAGTCAAAGAAAAATTGATG
TAGAGCCTGTTTTTGGATTTATGAAGGCTATTTTGGGTTTCACTCGAATGTCAGTTCGAG
GAATAAATAAAGTTAAACGAGAGCTAGGTTTTGTATTAA
>>0403|tx_universal3_(rho-independent terminator)_[pos.: 385269 to 385332, length: 64]
ATACATTTAAAAAAAGCTGATTTCTATCAAATAATTAATAGAAATCAGCTTTTTTACATT
GCCT
>>0404|tnp-IS200_(transposase of IS200)_[pos.: 385455 to 385940, length: 486, dir.: FRWD]
ATGTCATCTGACACAAACAGTTTAGCACATACAAAATGGAATTGTAAGTATCATATTGTC
TTTGCACCTAAATACAGAAGACAAGTGATATATGGAAAAATAAAAAAAGATATAGGGATT
ATATTGCGTCAATTATGTGAAAGAAAAGGTGTAGAGATAATTGAAGCAGAGGCATGTAAA
GATCATATCCATATGTTAGTAAGTATACCACCTAAACTTGGGGTATCATCATTTGTTGGC
TATTTAAAAGGAAAAAGTATTTTAATGATATTTGATAGACATGCTAACTTAAAGTATAGA
TATGGAAATAGAAAGTTTTGGTGTAAAGGATTTTATGTGGATACAGTAGGTAGAAATAAA
AAAGTGATTGAAAATTATATTCGTAATCAATTACAAGAGGATATCGTTGCAGACCAAATC
TCAATGGAAGAATATTTAGATCCTTTCACTGGAGAGAAAAATAGAAAAAGAAAGAAAAAA
GAGTAA
>>0405|ltrA-L1_(low temperature requirement A, locus 1)_[pos.: 386367 to 387500, length: 1134, dir.: RVRS]
CTATTCATCACTTTGACGTAGACGTTGATTTTTAAAATAGATGAGCATGATGCAGAAAGT
CGCAACGGATACCGAGATAATCATTACTTGGTCATGCCCTTTAAAGATAAGGCTGATGAT
ATATGATACTACAAGTATGCCTAGTGAAGAAGAAATATATTTTGCGTTTGTCAGTTCATT
ATGGAAATAAGGCGTGATTAACCATAATCCAATATAGAATATTAAAACACTGATATACAT
CATATTAATTTCAAACAAGTCATTTAGTTTATTGTTATTACTAAAAACAATTGCGGCATT
AATCACACCTAAAGCGATATTGATTAATAAATGCGTATACGATAAACGAAAACCGATAGA
TGACAATTTATGATTGATGTAATTTTCAGTAATGATCCAATAAACACCGAAAAGACTAAT
TAAAATCATAAATTGGAATATATAAATGTAACTAAAATGATCGATGCTAAATGATGACGA
AGCTAAACCAACCAGTACCTCGCCAAAGATAATAATTGTTAGTAACGAAAAACGTTCTAC
TAAATGCATCATATTAACAGGTGATAATACAAGATATTTCTGAAATGGAATAAGTCCTGT
CGCTGCAATGAATACGCCTAAAAATCCAGGGATGTAATGGATACTTTGTGGTAGTACTAA
TGATAGAAATGATAAAAATGAAATCACAAAGGCTACGGTCGCAAAAGCTTGACATGTACG
CTTATCTCCATAATCTAAACCGGTACGTATATGTAACAAGTATTGTAAACCGATACTTAG
ATACATAATTGCAACGCATAAGAAGAATGGGAAGAATGTTTTTTCAAAGTCTGAATATAA
ACTATTAGATAGAAAGACCATGATAAACATGTTGAACATCATAAACGAGACATCTTTAAA
TGTGACTTGACCAAATCGATTTGTGAAAAATGTTTGATGAGACCACATTAACCATAAAAA
TAAACTCATGACGATATATTTGAAAAATAATTCAGCTGAAATAGAACCATTTTGTGTTGT
TAAAATCACATGTGCTATTTTTTGAATCGCATAAACGAAGATTAGATCAAAGAATAGCTC
ATGAAATCCTGCACGTTTTTCAGCTAAATGTTTTGGTGTTAATGCATTAACCAT
>>0406|thlA-yqil_(acetyl-CoA acetyltransferase)_[pos.: 388021 to 389202, length: 1182, dir.: FRWD]
ATGACGACAGTCGTATTAGCAGCAGCATACAGGACACCTATTGGCGTTTTTGGAGGTGCG
TTTAAAGACGTGCCAGCCTATGATTTAGGTGCGACTTTAATAGAACATATTATTAAAGAG
ACGGGTTTGAATCCAAGTGAGATTAATGAAGTCATCATCGGTAACGTACTACAAGCAGGA
CAAGGACAAAATCCAGCACGAATTGCTGCTATGAAAGGTGGCTTGCCAGAAACAGTACCT
GCATTTACAGTGAATAAAGTATGTGGTTCTGGGTTAAAGTCGATTCAATTAGCATATCAA
TCTATTGTGACTGGTGAAAATGACATCGTGCTAGCTGGCGGTATGGAGAATATGTCTCAA
TCACCAATGCTTGTCAACAACAGTCGCTTTGGTTTTAAAATGGGACATCAATCAATGGTT
GATAGCATGGTATATGATGGTTTAACAGATGTATTTAATCAATATCATATGGGTATTACT
GCTGAGAATTTAGTAGAACAATATGATATTTCAAGAGAAGAACAAGATACCTTTGCTGTA
AACTCACAACAAAAAGCAGTACGTGCACAGCAAAATGGTGAATTTGATAGTGAAATAGTT
CCAGTATCGATTCCTCAACGTAAAGGTGAACCAATCGTAGTCACTAAGGATGAAGGTGTA
CGTGAAAATGTATCAGTCGAAAAATTAAGTCGCTTAAGACCAGCTTTCAAAAAAGACGGT
ACAGTTACAGCAGGTAATGCATCAGGAATCAATGATGGTGCTGCGATGATGTTAGTCATG
TCAGAAGACAAAGCTAAAGAATTAAATATCGAACCATTGGCAGTGCTTGATGGCTTTGGA
AGTCATGGTGTAGATCCTTCTATTATGGGTATTGCACCAGTTGGCGCTGTTGAAAAGGCT
TTGAAACGTAGTAAAAAAGAATTAAGCGATATTGATGTATTTGAATTAAATGAAGCATTT
GCAGCACAATCATTAGCTGTTGATCGTGAATTAAAATTACCTCCTGAAAAGGTGAATGTT
AAAGGTGGCGCTATTGCATTAGGACATCCTATTGGTGCATCTGGTGCTAGAGTTTTAGTG
GCATTATTGCATCAACTGAATGATGAAGTTGAAACTGGTTTAACATCATTGTGTATTGGT
GGCGGTCAAGCTATCGCTGCAGTTGTATCAAAGTATAAATAA
>>0407|mdh_(cyclase family protein)_[pos.: 389285 to 390037, length: 753, dir.: RVRS]
TTAGTCATTTGATGGTTTAATTGCAAATGCTCTAACAGGGAACCCAGGTGCATCTTTTGG
TTTAGGGCTGATAGCGTAAATGATGGCGCCACGAGTTGGTAATTGATCTAAATTAGTTAA
TAACTCGACTTGGTATTTATCCTGACCAAGAATATAACGTTCGCCAACTAAATCACCATT
TTTTACAACGTCCACAGATGCATCGGTATCGAATGTTTCATGACCAACAGCTTCAACACG
GCGTTCTTCAATTAAGTACTTCAAAGCATCTAATCCCCAACCCGGTGCATGTTGTTGTCC
GTTCGAATCTTTGTTTTCAAACGTTTCAATATTAGGCCAACGTTTTGACCAATCGGTACG
AAGTGCAACAAAAGTGCCAGGTTCAATAGTACCATGCTCTTTTTCCCATGCTTCTATATG
CGCACGTGTTACGATGAAATCATTGTTGTTCGCTACTTCTGTTGAAAAGTCTAATACAAT
TAACGGCAATACCAATTCTTTTAAATCAATGTCTTCTAAATAACGTTTGTTCTCGACAAA
GTGGATTGGTGCATCAATGTGAGTACCATATTGCGTTACAATATTCCAACGTTGCACATA
GAAACCATGATCTTTAACCGTGAATAAAGTTGAAACTTCGCCTTTTTCAAACTCACTAAA
ACGTGGTATTTCTGGATCAAATGTATGCGTTAAATCAACCCAAGTTGCTTGTTTTAAAGT
ATTTAATTGTTGCCATAAAGGATATTGTGTCAT
>>0408|metE_(5-methyltetrahydropteroyltriglutamate--homocysteine methyltransferase)_[pos.: 390080 to 392308, length: 2229, dir.: RVRS]
TTATTCTTGGCGTTTAGCTTTAACAGCATTCACAAGTACAGTCAATGCATCTTTAACTTC
TTCTTCTTTTCGCGTTTTCAATCCACAGTCAGGGTTTACCCAGAATAATGAGCGGTCGAT
TTGTTGTAGTGAACGATTGATTGCTGTAGTAATTTCTTCTTTTGTTGGAATACGTGGACT
ATGAATATCATATACACCTAGACCAATACCTAAATCATAATTAATATCTTCAAAGTCTTT
AATTAAATCACCATGGCTACGAGATGTTTCAATTGAAATAACATCAGCATCTAAGTCATG
AATAGCATGAATGATTTGACCGAATTGAGAATAACACATATGTGTATGGATTTGAGTTTC
ATCACGAACTGAAGACGTTGCAAGTTTAAATGATAAAACAGCATCTTTAAGATATTGTTC
GTGATATTCAGAGCGTAATGGTAAGCCTTCACGTAATGCAGGTTCGTCAACTTGGATAAC
TTTGATTCCTGCAGCTTCAAGTGCTAATACTTCTTCGTTGATTGCTAAAGCAATTTGATC
TTGAACAACTTTACGTGGTAAATCAACACGTTCAAATGACCAGTTTAGAATTGTTACAGG
TCCAGTTAACATACCTTTAACTGGTTTATCTGTTAAGCTTTGTGCATAAACTGTTTCATC
AACAGTTAAAGGTGCTGTCCATTTTACATCACCATAAATGATTGGTGGTTTTACGGCACG
TGAACCATATGATTGCACCCAACCGAATTTAGTTACTAAGAAACCTTGTAATTTTTCTCC
GAAGAATTCAACCATGTCATTACGTTCAAATTCACCGTGAACTAATACATCTAAGCCGAT
GTCTTCTTGAATTTTAATCCATCGAGCAATTTCATTTTTTAAGAATGTTTCATATGCTTC
GTCTGTAATGCGTTTGTTTTTCCAATCTGCACGGTATTTTCGAACTTCTTGGCTTTGTGG
GAATGATCCAATAGTTGTTGTTGGTAAATCCGGTAAGTTCAAACGTTTTTGTTGTTGTTC
AATACGTTGCGCGAATGGTGATTGTCTTGAAGTACGCACGCTTTCGAAATCATAATCTAA
GTTTTTGAATGATTGATTTTGGAAACGCTCATAACGTGCTTTTAATTTATCATATTTAAC
ACTATCGTTTTGATTAAATAGGCGACGCAATGCATCTAATTCGTCTAATTTTTCAGTTGC
AAAGCTTAAGCCTTCGCCAACACTTGTATCTAATGTTTCATCATCTAAAGATACTGGAAC
ATGTAATAATGAAGATGATGGTTGAATGACAAGCTCATTCGTGTGTGCTAACAATTTATC
GATTAAGACTTTTTTAGATTCAATGTCACTTGCCCATACATTACGACCATCAATAATTCC
AGCGTATAATGTTTTTGATTTATCAAAATCTCCTGCTTCAATTTGTTTAATGTTATAGCC
ATTATCATGGACAAAGTCTAAACCTAAACCACCAACAGGTAAAGAACTTAAGAATTTAAG
ATGTGCACGTTCGAAGTATGTTTGAATGACTAATTTTTTAGCAACACCAGCTTTTTCGAA
ATAGTCATAAGCTTCACGTGTAATATTTTCATAGCTTTCACTGTCGTCTGTAACTAAGAT
TGGCTCATCAACTTGAATGTACTCAGCACCTGCATCAATTAATGATTCAAACACTTCTTT
ATAAAGTGGTAATAACGTTTTAACTTTTTCTTCAAAAGTTTGGTGACCGCCTTTTGATAA
TTTAACAAAAGTTATCGGACCAACAATGACAGGGTGAGCGTTAACGTTTAAAGATTGGGC
ATATTTAAAGCGATCTAATAATACATTGCGACTCACTTTAGGCTCAACATTGTCCCATTC
AGGTACGATGTAATGATAGTTAGTGTTAAACCATTTTATAAGTGCACTTGCAACATGGTC
TTTATTACCGCGAGCAATATCAAATAATAAGTCATCATCGATAGTTCTACCTTGGAAACG
TTCAGGGATGATGTTGAATAATAATGACGTATCTAAAATATGGTCATATAAAGAGAAATC
ACCAACTGGGATGCTATCTAAGTGATAGTACTTTTGTAATAATAAATTTTCTTTATGTAG
ATCAGTTAATGTTTGATCTAATTCTTCTTTAGAAATCTTCTTTGCCCAATAACTTTCGAT
GGCTTTTTTCCATTCTCTTTTTCTACCTAATCTTGGGAATCCTAAGTTTGATGTTTTAAT
TGTTGTCAT
>>0409|metF_(methylenetetrahydrofolate reductase)_[pos.: 392305 to 394146, length: 1842, dir.: RVRS]
TCATAATATTGCCTCCTTGTGAGCAGTAATAGATTTTGAGTATGCTGCAAGTTCTAATGA
ATCTTCGACATTTTGAAACGGTGTGATAATGTATAAACCATTAAAATATTCATGAACAGT
ATCGATTAAATCCTTTGAAAGCTTAAGACTTAGTTCTCGTGTTTTGGCTTTATCATCTTT
AACTGCTTCAAATTGTTGTAAAATTTCATCTGACATCTTGATTCCTGGCACTTCATTATG
CAAAAAGAGTGCGTTTTTGTAACTTGCGATAGGCATAATGCCTATGAAAAATGGTTTGTT
CAAGTGCTTAGTGGCATGGTAAATTTCAATGATTTTCTCTTTGCTGTACACGGGTTGTGT
TATAAAATAAGACATTCCGCTTTCTATCTTTTTCTCTAGTCGTTTTACGGCACCATCTAA
TTTACGAACATTAGGGTTAAAGGCGCCAGCGATGTTGAAGTGTGTACGTTTCTTCAGCGC
ATCACCGTCAGTGTTAATACCTTGATTAAATCTTAGAGCGAGTTCAGTTAATCCTTTAGA
ATTAACATCATAGACATTGGTTGCACCTGGTAAGTGACCAACTTTTGAAGGATCACCAGT
TATGGCTAATATTTCGTTAACGCCAATGAGCGATAATCCAAGTAAATGGGACTGCAAGCC
GATTAAGTTTCGGTCTCGACATGTAATATGTACGAGTGGTTCAATATTGTAATATTGTTT
AATTAAGCTTGCAGCAGCAATGTTGCTAATTCTGACAGTTGCCAATGAATTATCTGCGAG
TGTTACCGCATCTACATTAGCTTTATCAAGTTTAGCTATATTTTCAAAAAATCTATCCGT
GTCTAAATGTTTCGGTGTATCCAATTCGATAATAACGGTTGGACGTTCTTGAACTTTAGA
TGTTAATGATTGTCTAACTTTATTTTGAGATGGATTGAAAAGTGCTTTCGTTGGTATCGG
AATCACTTTTTTGTCATTAACAGGTTTAAGTGTCTGAATAGATTCTTTAATAAATTTGAT
GTGCTCAGGCGTTGTACCACAGCAACCACCAATTAAACGAACACCTTCGCGAATTAGATT
TTGAGCAACTTGACCGAAATATTGTGCATTGTCACTATACTTAAATTCACTATTTTCAAT
ATCTAATAAGCTGGCATTTGGATAACAAGATAAGTATGCGTGCTCTGGTAATTCAATATG
TGTGAAAGACTCTTGCATATGGTGCGGGCCATGATGACAATTGAGTCCCACGATGTTTGC
ACCACATTGAACGAGTTGTTTTAATCCTTCATTGATTGCCTGACCATTAACTAAGTAATT
TGTGTTTGAAGCGGTTAATTGAGCAATGATTGGAATATCGTATTTCTTTCTCGTTCGTGA
AATGACATTTGTTAGCTCTTCTAGGTCGTAATACGTTTCGAAAAGTAGCGCGTCAACGCC
TTCTTCAATTAAGGTGTCTATTTGAATTTCAGTATGATAAAGAATAGTTTGTAAGCTGAT
ATCCTCTTGTTTGATACCTCTAAACCCACCAACTGTGCCTAATATATACGTATCTTTAGT
TGCTGCTTTTTTTGCGATGCGTACGGCGGCTTGATGTATTGCTTTAACTTTATCTTCAAG
ACCGAATCGTTTTAACTTTTCAAAATTTGCACCATAAGTATTGGTTTGAATGACATCAGC
ACCGGCTTCAATATATGAACGATGGATGCGTTCAACTTTATCTGGATGGCTAAGATTATA
TGCTTCTGGACAGGTGTCTAACCCTTCAGAGTATAAAATCGTTCCAATAGCGCCATCAGC
TACTAAAACATTATCTTTCAATTGTGTGAGGAATTGACTCAT
>>0410|metC_(cystathionine beta-lyase)_[pos.: 394115 to 395275, length: 1161, dir.: RVRS]
TTATCTTTCAATTGTGTGAGGAATTGACTCATTGAATGCCTCCTTTAATGCGTATTTGAT
GTCTGCAATGAGTTCATCAGGATCTTCGAGACCAACGCTTAATCGGAATAGACCGAAAGT
GATACCACGTTCTTGTCTCACTTCTTCAGGTAGTGCAGCGTGAGACATTGTTGCTGGATG
TGAAAGAATCGTTTCAACACCGCCCAGACTCACTGAAACGAGTGGTAATGTCAGTGCATC
GACAAATTGTTGTGCTTTAGACTCATCAGCTAAACGAAAGCCAATAACGGCACCGCCATT
TTTAGCTTGTTCTAAATGAGCAGCAGTGAGTCCCGGATAATAAACTTCTGAAATTTCATC
[truncated: 2,340,962 more chars]
